# Supplementary material for: Looking inside the Blackbox: Cuenca’s water metabolism
Source: PLoS One. 2022 Sep 22;17(9):e0273629. doi: 10.1371/journal.pone.0273629 (PMC9499241; doi:10.1371/journal.pone.0273629)
Supplement: S1 File — (XLSX) [file pone.0273629.s002.xlsx]

## Sheet: BNCA2010 a 25AGO2011
CODDH	NDH	CZONAL	PROCESO	LPROCE	SPROCE	NINSCRIPCION	FINSCRIPCION	INSTITUCION	JURISPROV	CONCESIONARIO	DIRECCIONCONCE	TELEFONO	REPRESENTANTE	CEDULARUC	EMAIL	TCONCE	PROCEANT	USUARIO	PROV (NOM)	PROV	CAN (NOM)	CAN	PARR (NOM)	PARR	SIS	CUE	SCUE	MICRO	UNI	NOMAPROVECHAMIENTO	NAPROV	LAPROV	FUENTE	FUENTE	USO	USO	SUBUSO	CODSUBUSO	SEMOVIENTES	AREAREGADA	FMECANICA	ALTURA	POTGEN	POTINSTAL	CAUDAL	COTA	LATITUD	LONGITUD	SITIOCAPTACION
867	DH_SANTIAGO	CUENCA	998	A				INERHI	AZUAY	MALO CRESPO CORNELIO Y OTROS	CUENCA/SAN SEBASTIAN		ESCUELA LA ESPERANZA			Particular		MALO CRESPO CORNELIO Y OTROS	AZUAY	1	CUENCA	1	SAN SEBASTIAN (Cantón Cuenca)	11	30	78	9	3		QUEBRADA DUDUNA HUAYCO Y DUCO			Quebrada	Q	Riego	R	Extensivo a otros usos	R25		90					8.76	2950	9685100	715000	RIO SANTIAGO / QUEBRADA SAYO / VERTIENTE SIN NOMRE (PREDIO SALINAS JUAN MARIA)
758	DH_SANTIAGO	CUENCA	935	A				INERHI	AZUAY	BALNEARIOS DURAN COMPAÑIA. LTDA.			PRESIDENTE DURAN ALEMAN OLIVA			Particular		BALNEARIOS DURAN COMPAÑIA. LTDA.	AZUAY	1	CUENCA	1	BAÑOS (Cantón Cuenca)	51	30	78	9	2		VERTIENTE INNOMINADA			Vertientes	V	Termales	T	Uso en General de Aguas Termales	T00							6	2800	9.77095e+06	712808	BAÑOS/CUENCA/AZUAY
952	DH_SANTIAGO	CUENCA	1063	A				INERHI	AZUAY	DELEG JOSE RICARDO Y AREVALO MARIA REGINA			DELEG JOSE RICARDO			Particular		DELEG JOSE RICARDO Y AREVALO MARIA REGINA	AZUAY	1	CUENCA	1	VICTORIA DEL PORTETE (IRQUIS)	71	30	78	9	2		VERTIENTE INNOMINADA			Vertientes	V	Riego	R	Uso en General para Riego	R00		0.2					0.1	2800	9.65606e+06	710720	RIO ZAMORA / RIO LAS JUNTAS / RIO SANTIAGO / VERTIENTE SIN NOMBRE
211	DH_SANTIAGO	CUENCA	288	A				INERHI	AZUAY	TAPIA ANDRADE MERCEDES			TAPIA ANDRADE MERCEDES			Particular		TAPIA ANDRADE MERCEDES	AZUAY	1	CUENCA	1	BAÑOS (Cantón Cuenca)	51	30	78	9	1		VERTIENTE INNOMINADA (TERMALES)			Vertientes	V	Termales	T	Uso en General de Aguas Termales	T00							0.11	2815	9674657	703215	BAÑOS/CUENCA/AZUAY
630	DH_SANTIAGO	CUENCA	737	A				INERHI	AZUAY	NIVES FRANCISCO	CUENCA/CUMBE		NIEVES FRANCISCO			Particular		NIVES FRANCISCO	AZUAY	1	CUENCA	1	CUMBE	52	30	78	9	2		VERTIENTE A Y B			Vertientes	V	Riego	R	Extensivo a otros usos	R25		10					0.206	2850	9.6561e+06	722795	RIO ZAMORA / QUEBRADA CUMBE / QUEBRADA TABLON, CHORRERA BLANCA, LA CONCEPCION Y LA TENERIA
277	DH_SANTIAGO	CUENCA	344	A				INERHI	AZUAY	CORRAL JAUREGUI MANUEL ANTONIO	SECTOR SAN JUAN DE DIOS (SININCAY)		CORRAL JAUREGUI MANUEL ANTONIO			Particular		CORRAL JAUREGUI MANUEL ANTONIO	AZUAY	1	CUENCA	1	SININCAY	67	30	78	9	4		VERTIENTE GAMPALAY, UCURRUM, PURUGUAYTIANA, UCHUPASACHA Y MISIRINRI			Vertientes	V	Riego	R	Extensivo a otros usos	R25		8					1.489	2868	9.69657e+06	695312	RIO ZAMORA / QUEBRADA CUMBE / QUEBRADA TABLON, CHORRERA BLANCA, LA CONCEPCION Y LA TENERIA
278	DH_SANTIAGO	CUENCA	344	A				INERHI	AZUAY	CORRAL JAUREGUI MANUEL ANTONIO			CORRAL JAUREGUI MANUEL ANTONIO			Particular		CORRAL JAUREGUI MANUEL ANTONIO	AZUAY	1	CUENCA	1	SININCAY	67	30	78	9	4		VERTIENTE GAMPALAY, UCURRUM, PURUGUAYTIANA, UCHUPASACHA Y MISIRINRI			Vertientes	V	Industria	I	Ladrilleras	I24							0.041	2868	9.69657e+06	695312	SININCAY/CUENCA/AZUAY
990	DH_SANTIAGO	CUENCA	1090	A				CNRH	AZUAY	CALDERON LUIS CORNELIO (PC)			CALDERON LUIS CORNELIO			Particular		CALDERON LUIS CORNELIO (PC)	AZUAY	1	CUENCA	1	QUINGEO	61	30	78	9	9		RIO QUINGEO			Río	R	Riego	R	Uso en General para Riego	R00		44.2					35.024	2700	9664451	729280	QUINGEO/CUENCA/AZUAY
984	DH_SANTIAGO	CUENCA	1090	A				INERHI	AZUAY	QUEZADA EMILIO Y OTROS			P.C. MERCHAN ERMILA			Particular		QUEZADA EMILIO Y OTROS	AZUAY	1	CUENCA	1	QUINGEO	61	30	78	9	9		RIO QUINGEO			Río	R	Riego	R	Uso en General para Riego	R00		44.2					35.024	2700	9664451	729280	QUINGEO/CUENCA/AZUAY
987	DH_SANTIAGO	CUENCA	1090	A				INERHI	AZUAY	QUEZADA EMILIO Y OTROS			P.C. VELEZ JULIO CESAR			Particular		QUEZADA EMILIO Y OTROS	AZUAY	1	CUENCA	1	QUINGEO	61	30	78	9	9		RIO QUINGEO			Río	R	Riego	R	Uso en General para Riego	R00		44.2					35.024	2700	9664451	729280	QUINGEO/CUENCA/AZUAY
151	DH_SANTIAGO	CUENCA	247	A		81		INERHI	AZUAY	VAZQUEZ MAGDALENA			VAZQUEZ MAGDALENA			Particular		VAZQUEZ MAGDALENA	AZUAY	1	CUENCA	1	NULTI	58	30	78	9	9		RIO JADAN			Río	R	Riego	R	Uso en General para Riego	R00		15					9.3	2320	9.68406e+06	739064	RIO ZAMORA / QUEBRADA CAIGUA O CHIRIMOYOS
152	DH_SANTIAGO	CUENCA	247	A		81		INERHI	AZUAY	VAZQUEZ MAGDALENA	CUENCA/NULTI		VAZQUEZ MAGDALENA			Particular		VAZQUEZ MAGDALENA	AZUAY	1	CUENCA	1	NULTI	58	30	78	9	9		RIO JADAN			Río	R	Industria	I	Destilerías	I14							0.2	2320	9.68406e+06	739064	RIO ZAMORA / QUEBRADA CUMBE / QUEBRADA TABLON, CHORRERA BLANCA, LA CONCEPCION Y LA TENERIA
1239	DH_SANTIAGO	CUENCA	1385	A				INERHI	AZUAY	ALVARADO HUMBERTO Y MOROCHO HUMBERTO			ALVARADO HUMBERTO			Particular		ALVARADO HUMBERTO Y MOROCHO HUMBERTO	AZUAY	1	CUENCA	1	CUMBE	52	30	78	9	2		QUEBRADA ALTAR - HUAYCO			Quebrada	Q	Riego	R	Uso en General para Riego	R00		1.95					0.975	2900	9659600	721750	RIO ALTO ZAMORA / RIO MALACATOS / QUEBRADA ZHUNAULA
302	DH_SANTIAGO	CUENCA	366	A				INERHI	AZUAY	ARICHAVALA RUBEN	SECTOR GUANGARCUCHO (NULTI)		ARICHAVALA RUBEN			Particular		ARICHAVALA RUBEN	AZUAY	1	CUENCA	1	NULTI	58	30	78	9	2		QUEBRADA CHALLIYACU			Quebrada	Q	Riego	R	Uso en General para Riego	R00		2					0.4	2340	9.69491e+06	735871	RIO ALTO ZAMORA / RIO JIPIRO / QUEBRADA YANACOCHA / QUEBRADA CARTAGENA
303	DH_SANTIAGO	CUENCA	366	A				INERHI	AZUAY	CHERREZ ORTEGA ALBERTO	SECTOR GUANGARCUCHO (NULTI)		CHERREZ ORTEGA ALBERTO			Particular		CHERREZ ORTEGA ALBERTO	AZUAY	1	CUENCA	1	NULTI	58	30	78	9	2		QUEBRADA GUAYABO			Quebrada	Q	Riego	R	Uso en General para Riego	R00		1					0.2	2340	9.69491e+06	735871	RIO ALTO ZAMORA / RIO JIPIRO / QUEBRADA YANACOCHA / QUEBRADA CARTAGENA
299	DH_SANTIAGO	CUENCA	366	A				INERHI	AZUAY	MALO ANDRADE JULIO	SECTOR GUANGARCUCHO (NULTI)		MALO ANDRADE JULIO			Particular		MALO ANDRADE JULIO	AZUAY	1	CUENCA	1	NULTI	58	30	78	9	2		QUEBRADA CHALLIYACU			Quebrada	Q	Riego	R	Uso en General para Riego	R00		11					0.85	2340	9.69491e+06	735871	RIO ALTO ZAMORA / QUEBRADA INFIERNILLO / VERTIENTE SIN NOMBRE
1077	DH_SANTIAGO	CUENCA	1236	A				INERHI	AZUAY	SALDAÑA DURAN GILBERTO			SALDAÑA DURAN GILBERTO			Particular		SALDAÑA DURAN GILBERTO	AZUAY	1	CUENCA	1	BAÑOS (Cantón Cuenca)	51	30	78	9	1		RIO PUCAN			Río	R	Riego	R	Uso en General para Riego	R00		14					7	3000	9.67776e+06	703870	RIO ZAMORA / QUEBRADA LA BANDA / QUEBRADA TRIGAL / VERTIENTE EL ALISAL
1273	DH_SANTIAGO	CUENCA	1435	A				INERHI	AZUAY	HEIMBACH MAX			HEIMBACH MAX			Particular		HEIMBACH MAX	AZUAY	1	CUENCA	1	VICTORIA DEL PORTETE (IRQUIS)	71	30	78	9	2		RIO TARQUI			Río	R	Riego	R	Uso en General para Riego	R00		20					10	2670	9662500	716100	QUEBRADA CHISHIHUAYCU / QUEBRADA LLULLIN
1252	DH_SANTIAGO	CUENCA	1401	A				INERHI	AZUAY	SEGURA MATILDE Y OTROS	CUMBE/TINAJILLAS		TINOCO SEGURA TEOFILO (PC)			Particular		SEGURA MATILDE Y OTROS	AZUAY	1	CUENCA	1	CUMBE	52	30	78	9	2		REMANENTE DEL CERRO TINAJILLAS			Remanentes	U	Riego	R	Extensivo a otros usos	R25		4					0.915	3200	9.64824e+06	719722	RIO ZAMORA / QUEBRADA CUMBE / QUEBRADA CARIGAN / CANAL ALUMBRE
218	DH_SANTIAGO	CUENCA	304	A				INERHI	AZUAY	ASILO DEL HOGAR DE LOS DESAMPARADOS DE CRISTO REY			SOR TERESA GAUDE			Particular		ASILO DEL HOGAR DE LOS DESAMPARADOS DE CRISTO REY	AZUAY	1	CUENCA	1	NULTI	58	30	78	9	2		RIO CUENCA			Río	R	Riego	R	Uso en General para Riego	R00		7.73					6.184	2430	9.6903e+06	735306	RIO SANTIAGO/QUEBRADA VENTANILLAS
354	DH_SANTIAGO	CUENCA	416	A	461			INERHI	AZUAY	ILLESCAS SERRANO MANUEL ROGELIO	SECTOR NERO (BAÑOS)		ILLESCAS SERRANO MIGUEL ANGEL			Particular		ILLESCAS SERRANO MANUEL ROGELIO	AZUAY	1	CUENCA	1	BAÑOS (Cantón Cuenca)	51	30	78	9	2		QUEBRADA TRANCAYACU			Quebrada	Q	Riego	R	Uso en General para Riego	R00		3					0.7	3150	9.67095e+06	714668	RIO ZAMORA / QUEBRADA CUMBE / QUEBRADA TENERIA / QUEBRADA EL PUENTE / ACEQUIA N° 1
352	DH_SANTIAGO	CUENCA	416	A	461			INERHI	AZUAY	ILLESCAS SERRANO MIGUEL ANGEL	SECTOR NERO (BAÑOS)		ILLESCAS SERRANO MIGUEL ANGEL			Particular		ILLESCAS SERRANO MIGUEL ANGEL	AZUAY	1	CUENCA	1	BAÑOS (Cantón Cuenca)	51	30	78	9	2		QUEBRADA TRANCAYACU			Quebrada	Q	Riego	R	Uso en General para Riego	R00		5					1.168	3150	9.67095e+06	714668	RIO ZAMORA / QUEBRADA CUMBE / QUEBRADA CARIGAN / CANAL ALUMBRE
353	DH_SANTIAGO	CUENCA	416	A	461			INERHI	AZUAY	ILLESCAS SERRANO ROBERTO	SECTOR NERO (BAÑOS)		ILLESCAS SERRANO MIGUEL ANGEL			Particular		ILLESCAS SERRANO ROBERTO	AZUAY	1	CUENCA	1	BAÑOS (Cantón Cuenca)	51	30	78	9	2		QUEBRADA TRANCAYACU			Quebrada	Q	Riego	R	Uso en General para Riego	R00		4					0.935	3150	9.67095e+06	714668	RIO ZAMORA / QUEBRADA CUMBE / QUEBRADA CARIGAN / CANAL ALUMBRE
351	DH_SANTIAGO	CUENCA	416	A	461			INERHI	AZUAY	ORDOÑEZ JOSE	SECTOR NERO (BAÑOS)		ORDOÑEZ JOSE			Particular		ORDOÑEZ JOSE	AZUAY	1	CUENCA	1	BAÑOS (Cantón Cuenca)	51	30	78	9	2		QUEBRADA TRANCAYACU			Quebrada	Q	Riego	R	Uso en General para Riego	R00		10					2.337	3150	9.67095e+06	714668	RIO ZAMORA / QUEBRADA CUMBE / QUEBRADA CARIGAN / CANAL ALUMBRE
1211	DH_SANTIAGO	CUENCA	1350	A				INERHI	AZUAY	BERREZUETA VDA. DE VELEZ JOSEFINA	SAN BLAS (CUENCA)		BERREZUETA VDA.DE VELEZ JOSEFINA			Particular		BERREZUETA VDA. DE VELEZ JOSEFINA	AZUAY	1	CUENCA	1	SAN BLAS (Cantón Cuenca)	10	30	78	9	3		VERTIENTE INNOMINADA			Vertientes	V	Riego	R	Uso en General para Riego	R00		1.6					0.6043	2470	9.68027e+06	724445	RIO ZAMORA / QUEBRADA LA BANDA / QUEBRADA TRIGAL / VERTIENTE EL ALISAL
1249	DH_SANTIAGO	CUENCA	1400	A				INERHI	AZUAY	MOLINA CORDERO REINALDO	CUENCA/TURI		MOLINA CORDERO REINALDO			Particular		MOLINA CORDERO REINALDO	AZUAY	1	CUENCA	1	TURI	69	30	78	9	2		QUEBRADA HUAILO			Quebrada	Q	Riego	R	Extensivo a otros usos	R25		8					2	2640	9.6765e+06	721535	RIO ZAMORA / QUEBRADA CHIRIMOYA / QUEBRADA LA CAIGUA
749	DH_SANTIAGO	CUENCA	913	A	397			INERHI	AZUAY	ZAMORA VICTOR, MALDONADO LUIS Y OTROS			ZAMORA VICTOR			Particular		ZAMORA VICTOR, MALDONADO LUIS Y OTROS	AZUAY	1	CUENCA	1	SAN BLAS (Cantón Cuenca)	10	30	78	9	3		REMANENTE DEL RESERVORIO LA EMPRESA ELECTRICA MONAY			Remanentes	U	Riego	R	Uso en General para Riego	R00		15.638					10.069	2440	9.68093e+06	805739	RIO ZAMORA / QUEBRADA LA BANDA
562	DH_SANTIAGO	CUENCA	674	A				INERHI	AZUAY	PERALTA FIDELIO (P.C.)	HUAJIBAMBA/RICAURTE/CUENCA/AZUAY		PERALTA FIDELIO			Particular		PERALTA FIDELIO (P.C.)	AZUAY	1	CUENCA	1	RICAURTE (Cantón Pucará)	62	30	78	9	4		QUEBRADA PIÑAN			Quebrada	Q	Riego	R	Uso en General para Riego	R00		12					2	2560	9.68359e+06	727911	RIO ZAMORA / QUEBRADA LAS PAVAS / QUEBRADA AGUA DE HIERRO (PREDIO BURNEO JUAN IGNACIO) / APROVECHAMIENTO N° 1
1309	DH_SANTIAGO	CUENCA	1481	A				INERHI	AZUAY	GUTIERREZ MORALES ANGEL LEONIDAS			GUTIERREZ MORALES ANGEL LEOCADIO			Particular		GUTIERREZ MORALES ANGEL LEONIDAS	AZUAY	1	CUENCA	1	BAÑOS (Cantón Cuenca)	51	30	78	9	1		RIO YANUNCAY			Río	R	Riego	R	Uso en General para Riego	R00		12					7.25	2800	9679100	715650	RIO ZAMORA / QUEBRADA JIPIRO / QUEBRADA EL SALADO / ACEQUIA Nº 2 MARGEN IZQUIERDO
1310	DH_SANTIAGO	CUENCA	1481	A				INERHI	AZUAY	GUTIERREZ MORALES ANGEL LEONIDAS			GUTIERREZ MORALES ANGEL LEOCADIO			Particular		GUTIERREZ MORALES ANGEL LEONIDAS	AZUAY	1	CUENCA	1	BAÑOS (Cantón Cuenca)	51	30	78	9	1		RIO YANUNCAY			Río	R	Industria	I	Uso en General para Industria	I00							0.25	2800	9679100	715650	BAÑOS/CUENCA/AZUAY
1308	DH_SANTIAGO	CUENCA	1481	A				INERHI	AZUAY	SALDAÑA DURAN GILBERTO	BAÑOS/WIZHIL BARABON		SALDAÑA DURAN GILBERTO			Particular		SALDAÑA DURAN GILBERTO	AZUAY	1	CUENCA	1	BAÑOS (Cantón Cuenca)	51	30	78	9	1		RIO YANUNCAY			Río	R	Riego	R	Uso en General para Riego	R00		16					2.5	2800	9679100	715650	RIO ZAMORA / QUEBRADA SIMON / VERTIENTE EUCALIPTO / CORAZON Nº 1 Y 2
1349	DH_SANTIAGO	CUENCA	1522	A				INERHI	AZUAY	BERMEO POLO BENJAMIN Y OTROS	SECTOR YANASACHA (BAÑOS)		BERMEO POLO BENJAMIN (P.C.)			Particular		BERMEO POLO BENJAMIN Y OTROS	AZUAY	1	CUENCA	1	BAÑOS (Cantón Cuenca)	51	30	78	9	1		QUEBRADA YANASACHA			Vertientes	V	Riego	R	Uso en General para Riego	R00		15					5.4	2970	9.67095e+06	714668	RIO ALTO ZAMORA / VERTIENTE EL CARMEN Nº1 (LOS ALISOS )
241	DH_SANTIAGO	CUENCA	326	A				INERHI	AZUAY	PERALTA HUMBERTO (P.C.) Y OTROS			PERALTA HUMBERTO			Particular		PERALTA HUMBERTO (P.C.) Y OTROS	AZUAY	1	CUENCA	1	CHIQUINTAD	55	30	78	9	4		RIO SAIMIRIN Y VERTIENTES ORDOÑEZ, MILLICATA, DUDA HUAYCO Y PUNGUGUAYCO			Río	R	Riego	R	Extensivo a otros usos	R25		21.65					22	3100	9690330	718624	RIO ZAMORA / QUEBRADA CUMBE / QUEBRADA CARIGAN
1006	DH_SANTIAGO	CUENCA	1131	A	185, 347			INERHI	AZUAY	PESANTEZ AMADEO (P.C.) Y OTROS			PESANTEZ AMADEO			Particular		PESANTEZ AMADEO (P.C.) Y OTROS	AZUAY	1	CUENCA	1	SAN SEBASTIAN (Cantón Cuenca)	11	30	78	9	3		RIO AMARILLO Y QUEBRADA BISIPUNGO			Río	R	Riego	R	Extensivo a otros usos	R25		20					10	2820	9683500	716450	RIO ZAMORA / QUEBRADA LAS PAVAS / VERTIENTE SIN NOMBRE O SAN MIGUEL (AFLORA PREDIOS LOJA Y SANCHEZ)
1379	DH_SANTIAGO	CUENCA	1548	A				INERHI	AZUAY	SOCIEDAD DE REGADIO DE LA QUINTA MACHANGARA	SECTOR QUINTA MACHANGARA (RICAURTE)		JARA SALVADOR (P.C.)			Particular		SOCIEDAD DE REGADIO DE LA QUINTA MACHANGARA	AZUAY	1	CUENCA	1	RICAURTE (Cantón Pucará)	62	30	78	9	4		RIO MACHANGARA			Río	R	Riego	R	Uso en General para Riego	R00		47.37					16.5	2485	9.67965e+06	727811	RIO ZAMORA / QUEBRADA DE BORJA / VERTIENTE SIN NOMBRE
1428	DH_SANTIAGO	CUENCA	1578	A				INERHI	AZUAY	ADAMAS ANDINA SOCIEDAD ANONIMA	CUENCA/EL VECINO		ADAMAS ANDINA SOCIEDAD ANONIMA			Particular		ADAMAS ANDINA SOCIEDAD ANONIMA	AZUAY	1	CUENCA	1	EL VECINO	5	30	78	9	4		RIO MACHANCARA			Río	R	Industria	I	Uso en General para Industria	I00							200	2489	9683700	724800	RIO ZAMORA / QUEBRADA SANTA BARBARA O CIUDADELA O ZAÑE / ACEQUIA CAJAS AMABLE MARIA MARGEN IZQUIERDO (PREDIO MARIZACA FIDEL)
495	DH_SANTIAGO	CUENCA	600	A				INERHI	AZUAY	GUERRERO NARVAEZ CRISTOBAL			GUERRERO NARVAEZ CRISTOBAL			Particular		GUERRERO NARVAEZ CRISTOBAL	AZUAY	1	CUENCA	1	SAN JOAQUIN	63	30	78	9	1		RIO YANUNCAY			Río	R	Riego	R	Uso en General para Riego	R00		15					9	2640	9679700	715500	RIO ZAMORA / QUEBRADA CUMBE / QUEBRADA CARIGAN / CANAL ALUMBRE
1448	DH_SANTIAGO	CUENCA	1600	A				INERHI	AZUAY	GUERRERO NOVILLO LUIS	CUENCA/VALLE		GUERRERO NOVILLO LUIS			Particular		GUERRERO NOVILLO LUIS	AZUAY	1	CUENCA	1	VALLE (Cantón Cuenca)	70	30	78	9	9		QUEBRADA SANTA CATALINA			Quebrada	Q	Riego	R	Uso en General para Riego	R00		1.5					0.0973	2510	9676646	725766	RIO ZAMORA / RIO MALACATOS / QUEBRADA DE ALUMBRE / VERTIENTE SIN NOMBRE N° 3
1272	DH_SANTIAGO	CUENCA	1433	A				INERHI	AZUAY	PUMA FELIPE Y OTROS	CHECA/TINTAPAILA		PUMA FELIPE (PC)			Particular		PUMA FELIPE Y OTROS	AZUAY	1	CUENCA	1	CHECA (JIDCAY) Cantón Cuenca	54	30	78	9	4		RIO CHECA			Río	R	Riego	R	Extensivo a otros usos	R25		20					7	2840	9.69401e+06	724191	RIO ZAMORA / QUEBRADA CUMBE / QUEBRADA CARIGAN
1202	DH_SANTIAGO	CUENCA	1335	A				INERHI	AZUAY	PACHECO NESTOR Y OTROS	SECTORES BUENOS AIRES, SANTA MARIA Y PUTUZHI (SAYAUSI)		PACHECO NESTOR (P.C.)			Particular		PACHECO NESTOR Y OTROS	AZUAY	1	CUENCA	1	SAYAUSI	65	30	78	9	3		RIO AMARILLO, QUEBRADA DUDAHUAYCO, VERTIENTE INGAPOYO, CARPIO Y PAGOL.			Río	R	Riego	R	Extensivo a Abrevadero	R01		550					18	3700	9685350	714750	RIO ZAMORA / QUEBRADA CUMBE / QUEBRADA CARIGAN / VERTIENTE SIN NOMBRE, LIPIACOCHA, PEÑA NEGRA Y MAS AFLORAMIENTOS
1043	DH_SANTIAGO	CUENCA	1213	A				INERHI	AZUAY	VELEZ BERREZUETA JORGE Y OTROS			VELEZ BERREZUETA JORGE			Particular		VELEZ BERREZUETA JORGE Y OTROS	AZUAY	1	CUENCA	1	BAÑOS (Cantón Cuenca)	51	30	78	9	1		QUEBRADA NALCAY, CHOCAGUAYCO, LLULLURAMBRAN			Quebrada	Q	Riego	R	Extensivo a otros usos	R25		3.9					2.33	3190	9.67684e+06	703219	RIO ZAMORA / QUEBRADA CUMBE / QUEBRADA CARIGAN / CANAL ALUMBRE
1044	DH_SANTIAGO	CUENCA	1213	A				INERHI	AZUAY	VELEZ BERREZUETA JORGE Y OTROS			VELEZ BERREZUETA JORGE			Particular		VELEZ BERREZUETA JORGE Y OTROS	AZUAY	1	CUENCA	1	BAÑOS (Cantón Cuenca)	51	30	78	9	1		RIO YANUNCAY			Río	R	Riego	R	Extensivo a otros usos	R25		7.1					4.25	3190	9.67684e+06	703219	RIO ZAMORA / QUEBRADA CUMBE / QUEBRADA CARIGAN / CANAL ALUMBRE
1213	DH_SANTIAGO	CUENCA	1358	A				INERHI	AZUAY	CHIRIBOGA JULIO			CHIRIBOGA JULIO			Particular		CHIRIBOGA JULIO	AZUAY	1	CUENCA	1	CUMBE	52	30	78	9	2		VERTIENTE CULLQUIYACU			Vertientes	V	Riego	R	Uso en General para Riego	R00		0.5					0.26	2750	9659500	721400	RIO ALTO ZAMORA / RIO JIPIRO / QUEBRADA YANACOCHA / QUEBRADA CARTAGENA
713	DH_SANTIAGO	CUENCA	874	A				INERHI	AZUAY	CABRERA SALVADOR Y OTROS			P.C. GARCIA CUESTA GERARDO			Particular		CABRERA SALVADOR Y OTROS	AZUAY	1	CUENCA	1	BAÑOS (Cantón Cuenca)	51	30	78	9	2		RIO TARQUI			Río	R	Riego	R	Uso en General para Riego	R00		26.3125					15.79	2555	9.67509e+06	717548	RIO ZAMORA / QUEBRADA CUMBE / QUEBRADA CARIGAN / CANAL ALUMBRE
220	DH_SANTIAGO	CUENCA	306	A				INERHI	AZUAY	PAREDES JULIO (P.C.)	TOTORILLAS/CUMBE/CUENCA/AZUAY		PAREDES JULIO			Particular		PAREDES JULIO (P.C.)	AZUAY	1	CUENCA	1	CUMBE	52	30	78	9	2		VERTIENTES SANCAPA, AYUMA, DUDAS HUAYCO Y RAFAEL HUAYCO			Vertientes	V	Riego	R	Extensivo a Abrevadero	R01		16.75					3.95	2870	9.66009e+06	722462	RIO ZAMORA / QUEBRADA CUMBE / QUEBRADA CARIGAN / CANAL ALUMBRE
475	DH_SANTIAGO	CUENCA	576	A				INERHI	AZUAY	PACHO CADA FEDERICO			PACHO CADA FEDERICO			Particular		PACHO CADA FEDERICO	AZUAY	1	CUENCA	1	SAYAUSI	65	30	78	9	3		VERTIENTE SANTA MARIA E INGAPOGLLO			Vertientes	V	Riego	R	Uso en General para Riego	R00		0.25					0.2	2600	9.68106e+06	722269	RIO MALACATOS / VERTIENTE LOS SANGOS Y EL CAPULI
1713	DH_SANTIAGO	CUENCA	1904	A				INERHI	AZUAY	FRIGORIFICO "MARTIN FIERRO" COMPAÑIA.Ltda.	EL VECINO (CUENCA)		CARRASCO CARRASCO RODRIGO (GERENTE)			Particular		FRIGORIFICO "MARTIN FIERRO" COMPAÑIA.Ltda.	AZUAY	1	CUENCA	1	EL VECINO	5	30	78	9	4		RIO MACHANGARA			Río	R	Industria	I	Uso en General para Industria	I00							5	2500	9.68418e+06	724483	RIO ZAMORA / QUEBRADA CHIRIMOYA / QUEBRADA LA CAIGUA
780	DH_SANTIAGO	CUENCA	946	A				INERHI	AZUAY	DOMINGUEZ MANUEL Y OTROS	SECTOR PICHACAY CHICO/SANTA ANA/CUENCA/AZUAY		DOMINGUEZ MANUEL			Particular		DOMINGUEZ MANUEL Y OTROS	AZUAY	1	CUENCA	1	SANTA ANA (Cantón Cuenca)	64	30	78	9	9		RIO GORDELEG			Río	R	Riego	R	Uso en General para Riego	R00		9.5					3.45	2560	9677400	734700	RIO ZAMORA / QUEBRADA DE BORJA / QUEBRADA LAS PAVAS / VERTIENTE SIN NOMBRE
872	DH_SANTIAGO	CUENCA	999	A	608			INERHI	AZUAY	GARCIA GARATE RAMON Y GARCIA GARATE INES	CUENCA/NULTI		GARCIA GARATE RAMON			Particular		GARCIA GARATE RAMON Y GARCIA GARATE INES	AZUAY	1	CUENCA	1	NULTI	58	30	78	9	9		VERTIENTE POGLIO GRANDE Y AGUACOLLA			Vertientes	V	Riego	R	Uso en General para Riego	R00		6.437					1	2580	9.70505e+06	732243	RIO ALTO ZAMORA / VERTIENTE SIN NOMBRE
656	DH_SANTIAGO	CUENCA	778	A				INERHI	AZUAY	MOROCHO BENIGNO Y OTROS	CUENCA/LLACAO		P.C. RIVERA AURELIO			Particular		MOROCHO BENIGNO Y OTROS	AZUAY	1	CUENCA	1	LLACAO	56	30	78	9	3		QUEBRADA ARVEJA URCO O ZHIQUIR Y VERTIENTE ZHIQUIR			Quebrada	Q	Riego	R	Extensivo a otros usos	R25		1.5					0.317	2600	9.68662e+06	731592	RIO ZAMORA / QUEBRADA CUMBE / QUEBRADA TABLON, CHORRERA BLANCA, LA CONCEPCION Y LA TENERIA
1503	DH_SANTIAGO	CUENCA	1672	A				INERHI	AZUAY	ALVARADO JAIME RODRIGO			ALVARADO JAIME RODRIGO			Particular		ALVARADO JAIME RODRIGO	AZUAY	1	CUENCA	1	CUMBE	52	30	78	9	2		VERTIENTES GARAU 1 A LA 3			Vertientes	V	Riego	R	Uso en General para Riego	R00		3					1.5	3150	9.65346e+06	719485	RIO ZAMORA / QUEBRADA LAS PAVAS / VERTIENTE SIN NOMBRE N° 1
1614	DH_SANTIAGO	CUENCA	1806	A				INERHI	AZUAY	CURAY JESUS Y OTROS			CURAY JESUS (P.C.)			Particular		CURAY JESUS Y OTROS	AZUAY	1	CUENCA	1	SININCAY	67	30	78	9	4		QUEBRADA CHOCAR Y GUAGUA SARAR			Quebrada	Q	Industria	I	Cerámicas	I10							1.26	2800	9.68549e+06	665338	SININCAY/CUENCA/AZUAY
967	DH_SANTIAGO	CUENCA	1081	A				INERHI	AZUAY	MALO VEGA BENIGNO Y OTROS	TARQUI/GULLANZHAPA		P.C. MALO VEGA BENIGNO			Particular		MALO VEGA BENIGNO Y OTROS	AZUAY	1	CUENCA	1	TARQUI (Cantón Cuenca)	68	30	78	9	2		QUEBRADA LA COMPAÑIA			Quebrada	Q	Riego	R	Extensivo a otros usos	R25		56					10.29	2650	9.66993e+06	721678	RIO ZAMORA / QUEBRADA CUMBE / QUEBRADA TENERIA / VERTIENTE SIN NOMBRE (PREDIO BENITEZ JOSE SALVADOR)
517	DH_SANTIAGO	CUENCA	641	A				INERHI	AZUAY	CALLE MARIANO Y OTROS			MONTESINOS VEGA ALFREDO			Particular		CALLE MARIANO Y OTROS	AZUAY	1	CUENCA	1	VICTORIA DEL PORTETE (IRQUIS)	71	30	78	9	2		RIO IRQUIS			Río	R	Riego	R	Extensivo a otros usos	R25		185.09					96.25	2690	9.66085e+06	712025	RIO ALTO ZAMORA / RIO JIPIRO / QUEBRADA YANACOCHA / QUEBRADA CARTAGENA
126	DH_SANTIAGO	CUENCA	195	A		67		INERHI	AZUAY	ASTUDILLO RUBEN			ASTUDILLO RUBEN			Particular		ASTUDILLO RUBEN	AZUAY	1	CUENCA	1	TARQUI (Cantón Cuenca)	68	30	78	9	2		RIO TUTUPALI			Río	R	Riego	R	Uso en General para Riego	R00		6					3.3	2768	9.67117e+06	715595	RIO ZAMORA / QUEBRADA CUMBE / QUEBRADA TABLON, CHORRERA BLANCA, LA CONCEPCION Y LA TENERIA
125	DH_SANTIAGO	CUENCA	195	A		67		INERHI	AZUAY	VALVERDE BERREZUETA LUIS Y CASTRO ROSA	CUENCA/TARQUI		VALVERDE BERREZUETA LUIS			Particular		VALVERDE BERREZUETA LUIS Y CASTRO ROSA	AZUAY	1	CUENCA	1	TARQUI (Cantón Cuenca)	68	30	78	9	2		RIO TUTUPALI			Río	R	Riego	R	Extensivo a otros usos	R25		16					0.8	2768	9.67117e+06	715595	RIO ZAMORA / QUEBRADA FLORENCIA / QUEBRADA ZAÑE RAMAL Nº 2
1388	DH_SANTIAGO	CUENCA	1552	A				INERHI	AZUAY	VALDEZ RODRIGO Y OTROS	GUZHUG/TURI/CUENCA/AZUAY		VALDEZ RODRIGO GIL Y OTROS			Particular		VALDEZ RODRIGO Y OTROS	AZUAY	1	CUENCA	1	TURI	69	30	78	9	9		QUEBRADA ALJAHUAICO Y REMANENTE DE LA VERTIENTE NIGAS			Vertientes	V	Riego	R	Uso en General para Riego	R00		20					1.48	2750	9672795	721310	RIO ZAMORA / RIO MALACATOS / QUEBRADA CHISHIHUAYCO / VERTIENTE SIN NOMBRE (PREDIO ISAIAS YUPANGUI PERAEZ)
1338	DH_SANTIAGO	CUENCA	1502	A				INERHI	AZUAY	SIGCHA MANUEL ELIAS Y LOJANO CHASI MARIA CELINA	SECTOR LLUCZHIYACU (TARQUI)		SIGCHA MANUEL ELIAS			Particular		SIGCHA MANUEL ELIAS Y LOJANO CHASI MARIA CELINA	AZUAY	1	CUENCA	1	TARQUI (Cantón Cuenca)	68	30	78	9	2		VERTIENTE LLUCZHIYACU			Vertientes	V	Riego	R	Uso en General para Riego	R00		12					0.344	2700	9668500	721200	RIO ZAMORA / QUEBRADA LA BANDA
1862	DH_SANTIAGO	CUENCA	2087	A				INERHI	AZUAY	MARTINEZ RAMIREZ LUISA MARINA			MARTINEZ RAMIREZ LUISA MARINA			Particular		MARTINEZ RAMIREZ LUISA MARINA	AZUAY	1	CUENCA	1	LLACAO	56	30	78	9	3		RIO TOMEBAMBA			Río	R	Riego	R	Uso en General para Riego	R00		1					7	2355	9.68478e+06	731249	RIO ALTO ZAMORA / QUEBRADA ZAÑE / CANAL Nº1 U ORIENTAL
1604	DH_SANTIAGO	CUENCA	1794	A				INERHI	AZUAY	ORTIZ MERCEDES Y VALVERDE RAFAEL.			ORTIZ MERCEDES			Particular		ORTIZ MERCEDES Y VALVERDE RAFAEL.	AZUAY	1	CUENCA	1	TARQUI (Cantón Cuenca)	68	30	78	9	8		VERTIENTE AGUAS TERMALES			Vertientes	V	Riego	R	Uso en General para Riego	R00		0.19					0.25	2630	9.67344e+06	716989	RIO ALTO ZAMORA / VERTIENTE EL CARMEN Nº1 (LOS ALISOS )
1470	DH_SANTIAGO	CUENCA	1636	A				INERHI	AZUAY	FAREZ CELSO MARIA Y OTROS			FAREZ CELSO MARIA (PC)			Particular		FAREZ CELSO MARIA Y OTROS	AZUAY	1	CUENCA	1	SAN JOAQUIN	63	30	78	9	1		RIO YANUNCAY			Río	R	Riego	R	Extensivo a otros usos	R25		32.96					19.77	2640	9679912	717311	RIO ZAMORA / QUEBRADA CUMBE / QUEBRADA CARIGAN / CANAL ALUMBRE
1472	DH_SANTIAGO	CUENCA	1636	A				INERHI	AZUAY	FAREZ CELSO MARIA Y OTROS			FAREZ CELSO MARIA (PC)			Particular		FAREZ CELSO MARIA Y OTROS	AZUAY	1	CUENCA	1	SAN JOAQUIN	63	30	78	9	1		RIO YANUNCAY			Río	R	Riego	R	Extensivo a otros usos	R25		32.96					19.77	2640	9679912	717311	RIO ZAMORA / QUEBRADA CUMBE / QUEBRADA CARIGAN / CANAL ALUMBRE
1471	DH_SANTIAGO	CUENCA	1636	A				INERHI	AZUAY	GUERRERO CRISTOBAL Y OTROS			GUERRERO CRISTOBAL (PC)			Particular		GUERRERO CRISTOBAL Y OTROS	AZUAY	1	CUENCA	1	SAN JOAQUIN	63	30	78	9	1		RIO YANUNCAY			Río	R	Riego	R	Extensivo a otros usos	R25		8					4.8	2640	9679912	717311	RIO ZAMORA / QUEBRADA CUMBE / QUEBRADA CARIGAN / CANAL ALUMBRE
1473	DH_SANTIAGO	CUENCA	1636	A				INERHI	AZUAY	GUERRERO CRISTOBAL Y OTROS			GUERRERO CRISTOBAL (PC)			Particular		GUERRERO CRISTOBAL Y OTROS	AZUAY	1	CUENCA	1	SAN JOAQUIN	63	30	78	9	1		RIO YANUNCAY			Río	R	Riego	R	Extensivo a otros usos	R25		8					4.8	2640	9679912	717311	RIO ZAMORA / QUEBRADA CUMBE / QUEBRADA CARIGAN / CANAL ALUMBRE
1654	DH_SANTIAGO	CUENCA	1844	A	1856, 5163			INERHI	AZUAY	MERCHAN SIGCHA MIGUEL ANGEL (P.C.)	PARCO LOMA Y MORAS CALLE/TARQUI/TARQUI/AZUAY		MERCHAN SIGCHA MIGUEL			Particular		MERCHAN SIGCHA MIGUEL ANGEL (P.C.)	AZUAY	1	CUENCA	1	TARQUI (Cantón Cuenca)	68	30	78	9	9		QUEBRADA CRUZ HUAYCO Y COCHATUCO			Quebrada	Q	Riego	R	Uso en General para Riego	R00		1					0.22	2837	9668157	723144	RIO ZAMORA / QUEBRADA SANTA BARBARA O CIUDADELA O ZAÑE / ACEQUIA CAJAS AMABLE MARIA MARGEN IZQUIERDO (PREDIO MARIZACA FIDEL)
930	DH_SANTIAGO	CUENCA	1058	A				INERHI	AZUAY	GUZMAN CELSO			P.C. GUZMAN CELSO			Particular		GUZMAN CELSO	AZUAY	1	CUENCA	1	CUMBE	52	30	78	9	2		VERTIENTE JURACA			Vertientes	V	Riego	R	Uso en General para Riego	R00		0.05					0.1	2840	9655200	723600	RIO ZAMORA / QUEBRADA CUMBE / QUEBRADA TABLON, CHORRERA BLANCA, LA CONCEPCION Y LA TENERIA
931	DH_SANTIAGO	CUENCA	1058	A				INERHI	AZUAY	GUZMAN LAUTARO Y MATUTE RODRIGO			P.C. GUZMAN CELSO			Particular		GUZMAN LAUTARO Y MATUTE RODRIGO	AZUAY	1	CUENCA	1	CUMBE	52	30	78	9	2		VERTIENTE INNOMINADA			Vertientes	V	Riego	R	Uso en General para Riego	R00		0.05					0.15	2750	9655200	723600	RIO ZAMORA / QUEBRADA SANTA BARBARA O CIUDADELA O ZAÑE / ACEQUIA CAJAS AMABLE MARIA MARGEN IZQUIERDO (PREDIO MARIZACA FIDEL)
929	DH_SANTIAGO	CUENCA	1058	A				INERHI	AZUAY	MATUTE RODRIGO			P.C. GUZMAN CELSO			Particular		MATUTE RODRIGO	AZUAY	1	CUENCA	1	CUMBE	52	30	78	9	2		VERTIENTE RUMI HUAYCO			Vertientes	V	Riego	R	Uso en General para Riego	R00		0.05					0.1	2815	9655200	723600	RIO ZAMORA / QUEBRADA SANTA BARBARA O CIUDADELA O ZAÑE / ACEQUIA CAJAS AMABLE MARIA MARGEN IZQUIERDO (PREDIO MARIZACA FIDEL)
928	DH_SANTIAGO	CUENCA	1058	A				INERHI	AZUAY	MAXI RAMON Y OTROS	CUENCA/CUMBE		P.C. GUZMAN CELSO			Particular		MAXI RAMON Y OTROS	AZUAY	1	CUENCA	1	CUMBE	52	30	78	9	2		VERTIENTE TIERRA BLANCA			Vertientes	V	Riego	R	Uso en General para Riego	R00		8.25					0.5	2990	9655200	723600	RIO ALTO ZAMORA / QUEBRADA LAS MINAS / VERTIENTE SIN NOMBRE
679	DH_SANTIAGO	CUENCA	822	A				INERHI	AZUAY	VILLACIS DANIEL Y OTROS	SAN JOAQUIN/CUENCA/AZUAY		VILLACIS DANIEL			Particular		VILLACIS DANIEL Y OTROS	AZUAY	1	CUENCA	1	SAN JOAQUIN	63	30	78	9	3		QUEBRADA CAÑARO			Quebrada	Q	Riego	R	Extensivo a otros usos	R25		5					0.8	2755	9680400	713800	RIO ZAMORA / QUEBRADA LAS PAVAS
1931	DH_SANTIAGO	CUENCA	2167	A	2121			INERHI	AZUAY	CASTRO IDROVO VICTOR Y OTROS	SECTOR CUCHIHUAYCO (TARQUI)		CASTRO IDROVO VICTOR			Particular		CASTRO IDROVO VICTOR Y OTROS	AZUAY	1	CUENCA	1	TARQUI (Cantón Cuenca)	68	30	78	9	2		VERTIENTE CUCHIHUAYCO			Vertientes	V	Riego	R	Uso en General para Riego	R00		3					0.136	2800	9.66954e+06	713554	RIO ALTO ZAMORA / QUEBRADA LA ARGELIA
1401	DH_SANTIAGO	CUENCA	1562	A				INERHI	AZUAY	ESPINOZA LUIS (P.C) Y OTROS	CHECA/CUENCA/AZUAY		ESPINOZA LUIS			Particular		ESPINOZA LUIS (P.C) Y OTROS	AZUAY	1	CUENCA	1	CHECA (JIDCAY) Cantón Cuenca	54	30	78	9	4		RIO GAÑAU			Río	R	Riego	R	Uso en General para Riego	R00		45					11.458	2967	9692650	723282	RIO ZAMORA / QUEBRADA LA BANDA
1643	DH_SANTIAGO	CUENCA	1837	A				INERHI	AZUAY	AGUILAR JOSE Y OTROS	SANTA ROSA/OCTAVIO CORDERO PALACIOS/CUENCA/AZUAY		AGUILAR JOSE			Particular		AGUILAR JOSE Y OTROS	AZUAY	1	CUENCA	1	OCTAVIO CORDERO PALACIOS (SANTA ROSA)	59	30	78	9	4		QUEBRADA CAPULI			Quebrada	Q	Riego	R	Extensivo a otros usos	R25		6.5					1.95	3030	9.6983e+06	726917	RIO SANTIAGO/RIO ALTO ZAMORA/VERTIENTE EL CONDOR
427	DH_SANTIAGO	CUENCA	512	A				INERHI	AZUAY	PACHO JOSE MANUEL Y OTROS	SAN JOAQUIN/CUENCA/AZUAY		PACHO JOSE MANUEL			Particular		PACHO JOSE MANUEL Y OTROS	AZUAY	1	CUENCA	1	SAN JOAQUIN	63	30	78	9	1		QUEBRADA CAÑARO			Quebrada	Q	Riego	R	Extensivo a otros usos	R25		9.12					2.4	2960	9.67999e+06	712985	RIO ZAMORA / QUEBRADA SALAPA / QUEBRADA TABLON
428	DH_SANTIAGO	CUENCA	512	A				INERHI	AZUAY	PACHO JOSE MANUEL Y OTROS	SAN JOAQUIN/CUENCA/AZUAY		PACHO JOSE MANUEL			Particular		PACHO JOSE MANUEL Y OTROS	AZUAY	1	CUENCA	1	SAN JOAQUIN	63	30	78	9	1		QUEBRADA ZHAMBRAN			Quebrada	Q	Riego	R	Extensivo a otros usos	R25		5.7					1.5	2960	9.67999e+06	712985	RIO ZAMORA / QUEBRADA LA BANDA
832	DH_SANTIAGO	CUENCA	974	A				INERHI	AZUAY	CHIQUI MANUEL Y OTROS	PERPETUO SOCORRO/SININCAY		P.C. CHIQUI MANUEL			Particular		CHIQUI MANUEL Y OTROS	AZUAY	1	CUENCA	1	SININCAY	67	30	78	9	4		QUEBRADA MIZHQUIYACU			Quebrada	Q	Industria	I	Uso en General para Industria	I00							0.4	2988	9.68642e+06	707837	RIO ZAMORA / QUEBRADA DE BORJA /QUEBRADA LAS PAVAS / VERTIENTE SIN NOMBRE
833	DH_SANTIAGO	CUENCA	974	A				INERHI	AZUAY	CHIQUI MANUEL Y OTROS			P.C. CHIQUI MANUEL			Particular		CHIQUI MANUEL Y OTROS	AZUAY	1	CUENCA	1	SININCAY	67	30	78	9	4		QUEBRADA MIZHQUIYACU			Quebrada	Q	Riego	R	Uso en General para Riego	R00		0.03					0.175	2988	9.68642e+06	707837	RIO ALTO ZAMORA / QUEBRADA SALAPA / VERTIENTE SALAPA
836	DH_SANTIAGO	CUENCA	974	A				INERHI	AZUAY	CHIQUI MANUEL Y OTROS	PERPETUO SOCORRO/SININCAY		PDTE. SINCHI JOSE ALBERTO			Particular		CHIQUI MANUEL Y OTROS	AZUAY	1	CUENCA	1	SININCAY	67	30	78	9	4		QUEBRADA MIZHQUIYACU			Quebrada	Q	Industria	I	Uso en General para Industria	I00							0.4	2988	9.68642e+06	707837	RIO ZAMORA / QUEBRADA CUMBE / QUEBRADA CARIGAN
837	DH_SANTIAGO	CUENCA	974	A				INERHI	AZUAY	CHIQUI MANUEL Y OTROS			PDTE. SINCHI JOSE ALBERTO			Particular		CHIQUI MANUEL Y OTROS	AZUAY	1	CUENCA	1	SININCAY	67	30	78	9	4		QUEBRADA MIZHQUIYACU			Quebrada	Q	Riego	R	Uso en General para Riego	R00		0.03					0.175	2988	9.68642e+06	707837	RIO ALTO ZAMORA / QUEBRADA ZAÑE / CANAL Nº1 U ORIENTAL
1831	DH_SANTIAGO	CUENCA	2056	A				INERHI	AZUAY	VEGA VEGA ARTURO Y OTROS	DELTA/VICTORIA DEL PORTETE/CUENCA/AZUAY		VEGA VEGA ARTURO			Particular		VEGA VEGA ARTURO Y OTROS	AZUAY	1	CUENCA	1	VICTORIA DEL PORTETE (IRQUIS)	71	30	78	9	2		VERTIENTES YANALLPA			Vertientes	V	Riego	R	Extensivo a otros usos	R25		112					3.5	2920	9.65771e+06	715972	RIO ZAMORA / QUEBRADA CUMBE / QUEBRADA CARIGAN / VERTIENTE SIN NOMBRE, LIPIACOCHA, PEÑA NEGRA Y MAS AFLORAMIENTOS
1928	DH_SANTIAGO	CUENCA	2164	A				INERHI	AZUAY	SIGCHA JOSE DAMACIO (P.C.) Y OTROS	SANTA TERESITA/TARQUI/CUENCA/AZUAY		SIGCHA JOSE DAMACIO			Particular		SIGCHA JOSE DAMACIO (P.C.) Y OTROS	AZUAY	1	CUENCA	1	TARQUI (Cantón Cuenca)	68	30	78	9	2		RIO TARQUI, CONDUCIDAS POR EL CANAL SANTA TERESITA			Río	R	Riego	R	Uso en General para Riego	R00		51.64					15	2580	9.66268e+06	716723	RIO ZAMORA / RIO LAS JUNTAS / QUEBRADA ANCOTA (CERRO CONDOR PEÑA)
2146	DH_SANTIAGO	CUENCA	2385	A				INERHI	AZUAY	MOROCHO JULIO Y MOROCHO MESIAS	SECTOR CERRO DE CHACHACO (SININCAY)		MOROCHO JULIO			Particular		MOROCHO JULIO Y MOROCHO MESIAS	AZUAY	1	CUENCA	1	SININCAY	67	30	78	9	3		VERTIENTE CHACHACO			Vertientes	V	Riego	R	Uso en General para Riego	R00		1.5					0.4	2950	9.68508e+06	717689	RIO ZAMORA / QUEBRADA LA BANDA
1923	DH_SANTIAGO	CUENCA	2162	A				INERHI	AZUAY	NARVAEZ AVILES LUIS			NARVAEZ AVILES LUIS			Particular		NARVAEZ AVILES LUIS	AZUAY	1	CUENCA	1	SAN JOAQUIN	63	30	78	9	3		RIO TOMEBAMBA O JULIAN MATADERO			Río	R	Riego	R	Uso en General para Riego	R00		36.26					18.13	2360	9.68124e+06	713883	RIO SANTIAGO/RIO ALTO ZAMORA/QUEBRADA MOTUPE/VERTIENTE SIN NOMBRE O EL AGUACATE
830	DH_SANTIAGO	CUENCA	970	A				INERHI	AZUAY	PACHECO JOSE MIGUEL Y OTROS	CUENCA/SANTA ANA		P.C. PACHECO JOSE MIGUEL			Particular		PACHECO JOSE MIGUEL Y OTROS	AZUAY	1	CUENCA	1	SANTA ANA (Cantón Cuenca)	64	30	78	9	1		RIO GORDELEG			Río	R	Riego	R	Uso en General para Riego	R00		6.87					2.72	2630	9657500	731400	RIO ZAMORA / QUEBRADA CUMBE / QUEBRADA TABLON, CHORRERA BLANCA, LA CONCEPCION Y LA TENERIA
525	DH_SANTIAGO	CUENCA	645	A	666			INERHI	AZUAY	GUARTAMBEL VICTOR (P.C.)			GUARTAMBEL VICTOR			Particular		GUARTAMBEL VICTOR (P.C.)	AZUAY	1	CUENCA	1	CUMBE	52	30	78	9	2		QUEBRADA UCURURO, CONDUCIDAS POR EL CANAL SAN JOSE			Quebrada	Q	Riego	R	Extensivo a otros usos	R25		53					40.12	2970	9655250	720050	CUMBE/CUENCA/AZUAY
526	DH_SANTIAGO	CUENCA	645	A	666			INERHI	AZUAY	PEÑA VINTIMILLA HUMBERTO	COMUNIDAD DEL BUEN PASTOR/CUMBE/CUENCA/AZUAY		PEÑA VINTIMILLA HUMBERTO			Particular		PEÑA VINTIMILLA HUMBERTO	AZUAY	1	CUENCA	1	CUMBE	52	30	78	9	2		QUEBRADA UCURURO, CONDUCIDAS POR EL CANAL SAN JOSE			Quebrada	Q	Riego	R	Extensivo a otros usos	R25		40					1.04	2970	9655250	720050	RIO ZAMORA / QUEBRADA CUMBE / QUEBRADA CARIGAN / VERTIENTE SIN NOMBRE, LIPIACOCHA, PEÑA NEGRA Y MAS AFLORAMIENTOS
1919	DH_SANTIAGO	CUENCA	2157	A				INERHI	AZUAY	CHERRES ORTEGA MIGUEL CESAR Y OTROS	SECTOR BARABON Y CORRAL PAMBA( SAN JOAQUIN)		CHERRES ORTEGA MIGUEL CESAR ( P.C)			Particular		CHERRES ORTEGA MIGUEL CESAR Y OTROS	AZUAY	1	CUENCA	1	SAN JOAQUIN	63	30	78	9	1		VERTIENTE MAMATURO, HUAHUATURO, AGUARONGO 1 Y 2			Vertientes	V	Riego	R	Uso en General para Riego	R00		26					7.8	3610	9.67538e+06	710815	RIO ALTO ZAMORA / RIO MALACATOS / VERTIENTE SIN NOMBRE Nº2
1737	DH_SANTIAGO	CUENCA	1944	A				INERHI	AZUAY	RIERA RIERA HIPOLITO Y OTROS			RIERA RIERA HIPOLITO			Particular		RIERA RIERA HIPOLITO Y OTROS	AZUAY	1	CUENCA	1	CHIQUINTAD	55	30	78	9	4		RIO PATAMARCA			Río	R	Riego	R	Extensivo a otros usos	R25		18.81					10.35	2700	9687713	721461	RIO ZAMORA / QUEBRADA SANTA BARBARA O CIUDADELA O ZAÑE / ACEQUIA CAJAS AMABLE MARIA MARGEN IZQUIERDO (PREDIO MARIZACA FIDEL)
2120	DH_SANTIAGO	CUENCA	2363	A				INERHI	AZUAY	MONTESDEOCA OCTAVIO Y OTROS	SECTOR GULLAN-QUINGRAY (OCTAVIO CORDERO P)		MONTESDEOCA OCTAVIO (PC)			Particular		MONTESDEOCA OCTAVIO Y OTROS	AZUAY	1	CUENCA	1	OCTAVIO CORDERO PALACIOS (SANTA ROSA)	59	30	78	9	6		RIO SIDCAY			Río	R	Riego	R	Uso en General para Riego	R00		6					1.8	2810	9.69029e+06	722609	RIO ZAMORA / QUEBRADA DE SANTA BARBARA / VERTIENTE GUAYLLAS (CERRO COLOMBIA SECTOR SANTA BARBARA)
186	DH_SANTIAGO	CUENCA	277	A	118, 1668			INERHI	AZUAY	POGGIO JUAN BAUTISTA, ASTUDILLO JOSE Y OTROS	CUENCA/VICTORIA DEL PORTETE		P.C. POGGIO JUAN BAUTISTA, ASTUDILLO JOSE			Particular		POGGIO JUAN BAUTISTA, ASTUDILLO JOSE Y OTROS	AZUAY	1	CUENCA	1	VICTORIA DEL PORTETE (IRQUIS)	71	30	78	9	2		RIO PORTETE, REMANENTE LAS QUEBRADAS: CHAGAR Y MAPAÑAGUI			Río	R	Riego	R	Uso en General para Riego	R00		330					98.49	3550	9657250	709750	RIO ZAMORA / QUEBRADA LAS PAVAS / VERTIENTE SINGRE
145	DH_SANTIAGO	CUENCA	228	A		77		INERHI	AZUAY	SOCIEDAD RIEGO RICAURTE, UNIDADES MILITARES: BATALLON INFANTERIA N21 CAYAMBE, GRUPO ARTILLERIA N5 CALDERON.	CUENCA/RICAURTE		CARDENAS ARTURO PRESIDENTE			Estatal		SOCIEDAD RIEGO RICAURTE, UNIDADES MILITARES: BATALLON INFANTERIA N21 CAYAMBE, GRUPO ARTILLERIA N5 CALDERON.	AZUAY	1	CUENCA	1	RICAURTE (Cantón Pucará)	62	30	78	9	4		RIO MACHANGARA			Río	R	Riego	R	Extensivo a otros usos	R25		532.7					191.77	2650	9.68866e+06	724645	RIO ZAMORA / QUEBRADA LA BANDA / QUEBRADA TRIGAL / VERTIENTE EL ALISAL
2229	DH_SANTIAGO	CUENCA	2432	A				INERHI	AZUAY	VERA JESUS MARIA Y OTROS	SANTA ANA/CHORRO PICHICAY		VERA JESUS MARIA (PC)			Particular		VERA JESUS MARIA Y OTROS	AZUAY	1	CUENCA	1	SANTA ANA (Cantón Cuenca)	64	30	78	9	9		RIO QUINGEO			Río	R	Riego	R	Uso en General para Riego	R00		2					0.9	2520	9675220	729892	QUEBRADA SAN CAYETANO / VERTIENTE SIN NOMBRE (PREDIO BURNEO VALDIVIEZO VICENTE)
979	DH_SANTIAGO	CUENCA	899	A	1088			INERHI	AZUAY	MORENO MORA FILOMENA (P.C.)	SANTA BARBARA, LAS ALMEZAS/TARQUI/CUENCA/AZUAY		MORENO MORAFILOMENA			Particular		MORENO MORA FILOMENA (P.C.)	AZUAY	1	CUENCA	1	TARQUI (Cantón Cuenca)	68	30	78	9	2		QUEBRADAS RUMIURCO Y TUTUPALI, VERTIENTES CUNGASACHA Y CHAPI			Quebrada	Q	Riego	R	Extensivo a otros usos	R25		154					30.39	3370	9666400	704800	RIO ALTO ZAMORA / RIO JIPIRO / QUEBRADA YANACOCHA / QUEBRADA CARTAGENA
1612	DH_SANTIAGO	CUENCA	1802	A				INERHI	AZUAY	CALDERON ALEMAN LUIS BELISARIO, CALDERON SANCHEZ ALEJANDRO Y VELEZ BERREZUETA MIGUEL			CALDERON ALEMAN LUIS BALISARIO			Particular		CALDERON ALEMAN LUIS BELISARIO, CALDERON SANCHEZ ALEJANDRO Y VELEZ BERREZUETA MIGUEL	AZUAY	1	CUENCA	1	SAN JOAQUIN	63	30	78	9	1		REMANENTES DE LAS QUEBRADAS SUSTAG, GAULLAS E INNOMINADA			Remanentes	U	Riego	R	Extensivo a otros usos	R25		4.25					2.5	2855	9.67606e+06	708098	RIO ZAMORA / QUEBRADA CUMBE / QUEBRADA CARIGAN / CANAL ALUMBRE
2145	DH_SANTIAGO	CUENCA	2383	A				INERHI	AZUAY	NIETO GONZALO	SECTOR PICHACAY (STA. ANA)		NIETO GONZALO			Particular		NIETO GONZALO	AZUAY	1	CUENCA	1	SANTA ANA (Cantón Cuenca)	64	30	78	9	9		RIO QUINGEO			Río	R	Riego	R	Uso en General para Riego	R00		0.5					0.2	2620	9.67101e+06	731255	RIO ALTO ZAMORA / RIO JIPIRO / QUEBRADA YANACOCHA / QUEBRADA CARTAGENA
140	DH_SANTIAGO	CUENCA	223	A		75		INERHI	AZUAY	CARRION PIEDRA ALFONSO Y OTROS	SAN SEBASTIAN/CUENCA/AZUAY		CARRION PIEDRA ALFONSO			Particular		CARRION PIEDRA ALFONSO Y OTROS	AZUAY	1	CUENCA	1	SAN SEBASTIAN (Cantón Cuenca)	11	30	78	9	3		RIO TOMEBAMBA			Río	R	Riego	R	Extensivo a otros usos	R25		42					20.16	2575	9.68158e+06	716818	RIO ZAMORA / QUEBRADA LA BANDA
2174	DH_SANTIAGO	CUENCA	2404	A				INERHI	AZUAY	CHIQUI MANUEL RESURRECCION	SININCAY/TURUPAMBA		CHIQUI MANUEL			Particular		CHIQUI MANUEL RESURRECCION	AZUAY	1	CUENCA	1	SININCAY	67	30	78	9	3		VERTIENTE MANZANAPAMBA			Vertientes	V	Riego	R	Extensivo a otros usos	R25		0.3					0.1	2920	9.68563e+06	717690	QUEBRADA ACACANA / QUEBRADA LA RABIJA / QUEBRADA CIUDADELA
2175	DH_SANTIAGO	CUENCA	2404	A				INERHI	AZUAY	CHIQUI MANUEL RESURRECCION	SININCAY/TURUPAMBA		CHIQUI MANUEL			Particular		CHIQUI MANUEL RESURRECCION	AZUAY	1	CUENCA	1	SININCAY	67	30	78	9	3		VERTIENTE TURUHAYCO			Vertientes	V	Riego	R	Extensivo a otros usos	R25		1.2					0.4	2890	9.68563e+06	717690	RIO ALTO ZAMORA / RIO LAS JUNTAS / RIO SANTIAGO / QUEBRADA GANDIL / VERTIENTE EL PALMO (SISTEMA DE AGUA ENTUBADA)
914	DH_SANTIAGO	CUENCA	1048	A				INERHI	AZUAY	SINCHE MANUEL ANTONIO Y OTROS	SININCAY/SICCHO		P.C. SINCHE MANUEL ANTONIO			Particular		SINCHE MANUEL ANTONIO Y OTROS	AZUAY	1	CUENCA	1	SININCAY	67	30	78	9	4		VERTIENTE CAZHAPAMBA 1 Y 2, CHOCAR Y FRAILE			Vertientes	V	Industria	I	Uso en General para Industria	I00							1	3200	9.6859e+06	720779	RIO ZAMORA / QUEBRADA LA BANDA
724	DH_SANTIAGO	CUENCA	888	A				INERHI	AZUAY	SINCHI ROSENDO Y OTROS			P.C. SINCHI ROSENDO			Particular		SINCHI ROSENDO Y OTROS	AZUAY	1	CUENCA	1	SININCAY	67	30	78	9	4		RIO SININCAY			Río	R	Industria	I	Extensivo a otros usos	I40							2.12	2890	9.68526e+06	718245	SININCAY/CUENCA/AZUAY
2365	DH_SANTIAGO	CUENCA	2531	A				INERHI	AZUAY	LEMA PUMA MANUEL SANTOS	OCTAVIO CORDERO PALACIOS/CUENCA/AZUAY		LEMA PUMA MANUEL			Particular		LEMA PUMA MANUEL SANTOS	AZUAY	1	CUENCA	1	OCTAVIO CORDERO PALACIOS (SANTA ROSA)	59	30	78	9	6		QUEBRADA CAPULI			Quebrada	Q	Riego	R	Uso en General para Riego	R00		1					0.3	3070	9.69846e+06	726917	RIO ALTO ZAMORA / RIO MALACATOS / QUEBRADA DE ALUMBRE
1778	DH_SANTIAGO	CUENCA	1986	A				INERHI	AZUAY	PEÑALOZA LUIS Y OTROS	SECTORES GUZHUG GRANDE, TRES MARIAS Y LA PLAYA		PEÑALOZA LUIS (P.C.)			Particular		PEÑALOZA LUIS Y OTROS	AZUAY	1	CUENCA	1	TARQUI (Cantón Cuenca)	68	30	78	9	2		RIO TARQUI			Río	R	Riego	R	Uso en General para Riego	R00		34.14					13.66	2560	9.67859e+06	720643	RIO ZAMORA / QUEBRADA CUMBE / QUEBRADA TABLON, CHORRERA BLANCA, LA CONCEPCION Y LA TENERIA
845	DH_SANTIAGO	CUENCA	981	A				INERHI	AZUAY	CORDERO CRESPO LUIS Y OTROS	CHIQUINTAD/CUENCA/AZUAY		P.C. CORDERO CRESPO LUIS			Particular		CORDERO CRESPO LUIS Y OTROS	AZUAY	1	CUENCA	1	CHIQUINTAD	55	30	78	9	4		RIO MACHANGARA			Río	R	Riego	R	Extensivo a otros usos	R25		82.39					39.6	2510	9.68663e+06	725105	RIO ZAMORA / QUEBRADA LA BANDA
846	DH_SANTIAGO	CUENCA	981	A				INERHI	AZUAY	CORDERO CRESPO LUIS Y OTROS	CHIQUINTAD/CUENCA/AZUAY		P.C. CORDERO CRESPO LUIS			Particular		CORDERO CRESPO LUIS Y OTROS	AZUAY	1	CUENCA	1	CHIQUINTAD	55	30	78	9	4		RIO PATAMARCA			Río	R	Riego	R	Extensivo a otros usos	R25		41.67					20	2510	9.68832e+06	724954	RIO ALTO ZAMORA / QUEBRADA LABANDA
339	DH_SANTIAGO	CUENCA	411	A				INERHI	AZUAY	BRITO LEON LUIS ANTONIO (P.C) Y OTROS	BAÑOS/CUENCA/AZUAY		BRITO LEON LUIS ANTONIO			Particular		BRITO LEON LUIS ANTONIO (P.C) Y OTROS	AZUAY	1	CUENCA	1	BAÑOS (Cantón Cuenca)	51	30	78	9	1		RIO MINAS, QUEBRADAS MACHO SAYONA, COLES MOTE Y POGIO			Río	R	Riego	R	Extensivo a Uso Doméstico	R02		68.7					20.6	3260	9.67099e+06	707318	RIO ZAMORA / QUEBRADA LAS PAVAS / VERTIENTE SINGRE
2685	DH_SANTIAGO	CUENCA	2934	A				INERHI	AZUAY	TAPIA ZARATE LUIS ANTONIO	AGUACOLLA/NULTI/CUENCA/AZUAY		TAPIA ZARATE LUIS ANTONIO			Particular		TAPIA ZARATE LUIS ANTONIO	AZUAY	1	CUENCA	1	NULTI	58	30	78	9	3		VERTIENTE INNOMINADA			Vertientes	V	Riego	R	Uso en General para Riego	R00		0.12					0.01	2640	9.68201e+06	734055	RIO ALTO ZAMORA / QUEBRADA INFIERNILLO / VERTIENTE SIN NOMBRE
2036	DH_SANTIAGO	CUENCA	2294	A	2115			INERHI	AZUAY	ALVAREZ ORDOÑEZ CARLOS URBANO Y FREIRE OCHOA MARIA LEONIDA	SECTOR GULLANPAMBA O TUTUPALI CHICO (TARQUI)		ALVAREZ ORDOÑEZ CARLOS			Particular		ALVAREZ ORDOÑEZ CARLOS URBANO Y FREIRE OCHOA MARIA LEONIDA	AZUAY	1	CUENCA	1	TARQUI (Cantón Cuenca)	68	30	78	9	2		VERTIENTE INNOMINADA			Vertientes	V	Riego	R	Extensivo a otros usos	R25		10					0.35	2750	9.66791e+06	713644	QUEBRADA LAS PAVAS / VERTIENTE CAÑARO
2739	DH_SANTIAGO	CUENCA	3008	A				INERHI	AZUAY	TALBOT DUEÑAS FERNANDO	SECTOR ANSAPLAYA/CHIQUINTAD/CUENCA/AZUAY		TALBOT DUEÑAS FERNANDO			Estatal		TALBOT DUEÑAS FERNANDO	AZUAY	1	CUENCA	1	CHIQUINTAD	55	30	78	9	4		RIO QUINTUL			Río	R	Riego	R	Uso en General para Riego	R00		60					1.8	3460	9690473	717682	RIO ZAMORA / QUEBRADA LA BANDA
2744	DH_SANTIAGO	CUENCA	3015	A				INERHI	AZUAY	CHALCO AGUILAR LUIS AMADOR (P.C.) Y OTROS	SANTA ANA/CUENCA/AZUAY		CHALCO AGUILAR LUIS			Particular		CHALCO AGUILAR LUIS AMADOR (P.C.) Y OTROS	AZUAY	1	CUENCA	1	SANTA ANA (Cantón Cuenca)	64	30	78	9	9		VERTIENTE JATUNGUZO			Vertientes	V	Riego	R	Uso en General para Riego	R00		1.75					0.1	2950	9669463	733447	QUEBRADA EL TRIGAL
2972	DH_SANTIAGO	CUENCA	3281	A				INERHI	AZUAY	SALAMEA CORDERO GALO	TARQUI/CUENCA/AZUAY		SALAMEA CORDERO GALO			Particular		SALAMEA CORDERO GALO	AZUAY	1	CUENCA	1	TARQUI (Cantón Cuenca)	68	30	78	9	2		RIO TARQUI			Río	R	Riego	R	Extensivo a Abrevadero	R01		4.5					1.8	2640	9.66517e+06	716665	RIO ALTO ZAMORA / QUEBRADA EL CARIGAN
2561	DH_SANTIAGO	CUENCA	2767	A				INERHI	AZUAY	FLORES ZAMORA LIA PIEDAD			FLORES ZAMORA LIA PIEDAD			Particular		FLORES ZAMORA LIA PIEDAD	AZUAY	1	CUENCA	1	CUMBE	52	30	78	9	2		RIO TARQUI			Río	R	Riego	R	Extensivo a otros usos	R25		8					4.03	2680	9.66413e+06	716725	RIO ZAMORA / QUEBRADA CUMBE / QUEBRADA TABLON, CHORRERA BLANCA, LA CONCEPCION Y LA TENERIA
456	DH_SANTIAGO	CUENCA	547	A				INERHI	AZUAY	FAJARDO ALEJANDRO (P.C.) Y ADHERENTES	BAÑOS/CUENCA/AZUAY		FAJARDO ALEJANDRO			Particular		FAJARDO ALEJANDRO (P.C.) Y ADHERENTES	AZUAY	1	CUENCA	1	BAÑOS (Cantón Cuenca)	51	30	78	9	1		RIO MINAS			Río	R	Riego	R	Extensivo a otros usos	R25		261.4					38.3	2845	9.67652e+06	712176	RIO ZAMORA / RIO SANTIAGO / VERTIENTE SAYO MARGEN IZQUIERDO Y MARGEN DERECHO
3832	DH_SANTIAGO	CUENCA	4532	A	2532 Y 2523			INERHI	AZUAY	VELE ZHINGRE JOSE LORENZO Y DUCHITANGA ALCIBIADES ALEJANDRO	CHAULLAYACU/TARQUI/CUENCA/AZUAY		VELE ZHINGRE JOSE LORENZO			Particular		VELE ZHINGRE JOSE LORENZO Y DUCHITANGA ALCIBIADES ALEJANDRO	AZUAY	1	CUENCA	1	TARQUI (Cantón Cuenca)	68	30	78	9	2		VERTIENTE CHAULLAYACU			Vertientes	V	Riego	R	Uso en General para Riego	R00		1.5625					0.25	2730	9.67036e+06	719207	RIO MALACATOS / QUEBRADA DE ALUMBRE / QUEBRADA LLULLIN Y VERTIENTE LLULLIN / CANAL N° 1, N° 2, N° 3 Y N° 4
3833	DH_SANTIAGO	CUENCA	4532	A	2532 Y 2523			INERHI	AZUAY	VELE ZHINGRE JOSE LORENZO Y DUCHITANGA ALCIBIADES ALEJANDRO	CHAULLAYACU/TARQUI/CUENCA/AZUAY		VELE ZHINGRE JOSE LORENZO			Particular		VELE ZHINGRE JOSE LORENZO Y DUCHITANGA ALCIBIADES ALEJANDRO	AZUAY	1	CUENCA	1	TARQUI (Cantón Cuenca)	68	30	78	9	2		VERTIENTE TOTORA			Vertientes	V	Riego	R	Uso en General para Riego	R00		1.25					0.2	2690	9.67036e+06	719207	RIO MALACATOS / QUEBRADA DE ALUMBRE / QUEBRADA LLULLIN Y VERTIENTE LLULLIN / CANAL N° 1, N° 2, N° 3 Y N° 4
2753	DH_SANTIAGO	CUENCA	3019	A				INERHI	AZUAY	CARPIO RONMEL Y BENALCAZAR SUBIA CARLOS	SECTOR MILLACATA/CHIQUINTAD/CUENCA/AZUAY		CARPIO ROMEL			Particular		CARPIO RONMEL Y BENALCAZAR SUBIA CARLOS	AZUAY	1	CUENCA	1	CHIQUINTAD	55	30	78	9	4		RIO QUINTUL Y VERTIENTES LEON PAMBA FRUTILLAS, SANTA CECILIA 1 Y 2			Río	R	Riego	R	Extensivo a otros usos	R25		50					5	3530	9691235	717740	RIO MALACATOS / QUEBRADA DE ALUMBRE / VERTIENTE PUNZARA CHICO
1671	DH_SANTIAGO	CUENCA	1859	A				INERHI	AZUAY	UGALDE NUÑEZ JUAN	ZURRUCUCHO O LLAVIUCU (SAYAUSI)		UGALDE NUÑEZ JUAN			Particular		UGALDE NUÑEZ JUAN	AZUAY	1	CUENCA	1	SAYAUSI	65	30	78	9	3		LAGUNA DE LLAVIUCU			Lago, laguna	L	Piscícola	S	Uso en General para Piscícola	S00							0.603	3140	9.6862e+06	706632	RIO ZAMORA / QUEBRADA LA BANDA
2826	DH_SANTIAGO	CUENCA	3103	A				INERHI	AZUAY	CISNEROS SEMERIA GALO	SANTA ANA/CUENCA/AZUAY		CISNEROS SEMERIA GALO			Particular		CISNEROS SEMERIA GALO	AZUAY	1	CUENCA	1	SANTA ANA (Cantón Cuenca)	64	30	78	9	9		QUEBRADA HORNAHUAYCO			Quebrada	Q	Riego	R	Extensivo a otros usos	R25		0.83					0.25	2625	9670300	731550	RIO MALACATOS / QUEBRADA LA VIOLETA / VERTIENTE SIN NOMBRE Nº1
2827	DH_SANTIAGO	CUENCA	3103	A				INERHI	AZUAY	CISNEROS SEMERIA GALO	SANTA ANA/CUENCA/AZUAY		CISNEROS SEMERIA GALO			Particular		CISNEROS SEMERIA GALO	AZUAY	1	CUENCA	1	SANTA ANA (Cantón Cuenca)	64	30	78	9	9		QUEBRADA TASQUI			Quebrada	Q	Riego	R	Extensivo a otros usos	R25		7.17					2.16	2620	9670300	731550	RIO MALACATOS / QUEBRADA LA VIOLETA / VERTIENTE SIN NOMBRE Nº1
396	DH_SANTIAGO	CUENCA	485	A	1312, 3292			INERHI	AZUAY	ROMAN JOSE	SECTOR GUANGARCUCHO (NULTI)		ROAMN JOSE			Particular		ROMAN JOSE	AZUAY	1	CUENCA	1	NULTI	58	30	78	9	2		RIO CUENCA			Río	R	Riego	R	Uso en General para Riego	R00		4					1.6	2370	9.6864e+06	736164	RIO ALTO ZAMORA / QUEBRADA EL CARIGAN
395	DH_SANTIAGO	CUENCA	485	A	1312, 3292			INERHI	AZUAY	SANCHEZ ENRIQUE	SECTOR GUANGARCUCHO (NULTI)		SANCHEZ ENRIQUE			Particular		SANCHEZ ENRIQUE	AZUAY	1	CUENCA	1	NULTI	58	30	78	9	2		RIO CUENCA			Río	R	Riego	R	Uso en General para Riego	R00		6					2.4	2370	9.6864e+06	736164	RIO ALTO ZAMORA / RIO JIPIRO / QUEBRADA YANACOCHA / QUEBRADA CARTAGENA
8293	DH_SANTIAGO	CUENCA	7216	A		1	2011-12-26	INERHI	AZUAY	BURBANO BORIS GERENTE RIALTO	LLACAO/CUENCA		BURBANO BORIS GERENTE RIALTO			Estatal		BURBANO BORIS GERENTE RIALTO	AZUAY	1	CUENCA	1	BAÑOS (Cantón Cuenca)	51	30	78	9	13	1	POZO CARTESIANO			Vertientes	V	Industria	I	Cerámicas	I10							3	2410	9684263	730550	QUEBRADA VIOLETAS / ALTO ZAMORA
2734	DH_SANTIAGO	CUENCA	3004	A				INERHI	AZUAY	DIRECTORIO DE AGUAS DE LOS SECTORES SAN ANTONIO, SAN JOSÉ, EL SALADO O BUENA ESPERANZA			VÉLEZ REINOSO ELOY DELFÍN (PRESIDENTE)			Particular		DIRECTORIO DE AGUAS DE LOS SECTORES SAN ANTONIO, SAN JOSÉ, EL SALADO O BUENA ESPERANZA	AZUAY	1	CUENCA	1	CHIQUINTAD	55	30	78	9	4		RÍO QUINTUL, VERTIENTES PUNGUHUAYCO Y HUABILLÍN			Río	R	Riego	R	Uso en General para Riego	R00		7.6					13.15	2960	9689580	719295	RIO MALACATOS / QUEBRADA DE ALUMBRE / QUEBRADA LLULLIN Y VERTIENTE LLULLIN / CANAL N° 1, N° 2, N° 3 Y N° 4
698	DH_SANTIAGO	CUENCA	860	A				INERHI	AZUAY	AMAY OCHOA HONORATO Y OTROS	CUENCA/RICAURTE		P.C. AMAY HONORATO			Particular		AMAY OCHOA HONORATO Y OTROS	AZUAY	1	CUENCA	1	RICAURTE (Cantón Pucará)	62	30	78	9	4		VERTIENTE SAN FRANCISCO			Vertientes	V	Riego	R	Extensivo a otros usos	R25		4.09					0.6	2490	9.68316e+06	727756	RIO ZAMORA / RIO SANTIAGO / VERTIENTE SAYO MARGEN IZQUIERDO Y MARGEN DERECHO
699	DH_SANTIAGO	CUENCA	860	A				INERHI	AZUAY	AMAY OCHOA HONORATO Y OTROS	CUENCA/RICAURTE		P.C. AMAY HONORATO			Particular		AMAY OCHOA HONORATO Y OTROS	AZUAY	1	CUENCA	1	RICAURTE (Cantón Pucará)	62	30	78	9	4		VERTIENTE SANTA MARIANITA			Vertientes	V	Riego	R	Extensivo a otros usos	R25		8.18					1.2	2490	9.68316e+06	727756	RIO ALTO ZAMORA / RIO LAS JUNTAS / QUEBRADA SAYO
697	DH_SANTIAGO	CUENCA	860	A				INERHI	AZUAY	AMAY OCHOA HONORATO Y OTROS ALEJANDRO BRAVO	CUENCA/RICAURTE		P.C. AMAY HONORATO			Particular		AMAY OCHOA HONORATO Y OTROS ALEJANDRO BRAVO	AZUAY	1	CUENCA	1	RICAURTE (Cantón Pucará)	62	30	78	9	4		VERTIENTE NIÑO JESUS			Vertientes	V	Riego	R	Extensivo a otros usos	R25		4.77					0.7	2490	9.68316e+06	727756	RIO SANTIAGO/QUEBRADA VENTANILLAS
3094	DH_SANTIAGO	CUENCA	3434	A				INERHI	AZUAY	GUAMAN ZOILA Y OTRA	SANTA ANA/TUGUR		GUAMAN ZOILA			Particular		GUAMAN ZOILA Y OTRA	AZUAY	1	CUENCA	1	SANTA ANA (Cantón Cuenca)	64	30	78	9	9		VERTIENTE TUGUR SANTA ANA			Vertientes	V	Riego	R	Uso en General para Riego	R00		0.25					0.1	3080	9.66889e+06	734587	RIO ALTO ZAMORA / RIO JIPIRO / QUEBRADA YANACOCHA / QUEBRADA CARTAGENA
3139	DH_SANTIAGO	CUENCA	3466	A				INERHI	AZUAY	LUCERO CARLOS MANUEL, HUERTA JOSE LORENZO Y PERSONEROS CUENCA TENIS CLUB	SAN JOAQUIN/BARABON		LUCERO CARLOS MANUEL			Particular		LUCERO CARLOS MANUEL, HUERTA JOSE LORENZO Y PERSONEROS CUENCA TENIS CLUB	AZUAY	1	CUENCA	1	SAN JOAQUIN	63	30	78	9	1		QUEBRADA CACHAYACU			Quebrada	Q	Riego	R	Uso en General para Riego	R00		1.5					0.7	2650	9.68004e+06	716228	RIO ZAMORA / QUEBRADA LA BANDA
3235	DH_SANTIAGO	CUENCA	3579	A				INERHI	AZUAY	TINOCO DIEGO	SECTOR PUCAPAMBA/QUINGEO/CUENCA/AZUAY		TINOCO DIEGO			Particular		TINOCO DIEGO	AZUAY	1	CUENCA	1	QUINGEO	61	30	78	9	9		RIO QUINGEO			Río	R	Riego	R	Uso en General para Riego	R00		3					0.15	2650	9667328	730476	RIO ZAMORA / QUEBRADA CUMBE / QUEBRADA CARIGAN / VERTIENTE SIN NOMBRE, LIPIACOCHA, PEÑA NEGRA Y MAS AFLORAMIENTOS
1916	DH_SANTIAGO	CUENCA	2150	A				INERHI	AZUAY	LEÓN JERVES MOISÉS Y OTROS	CHAULLABAMBA/NULTI/CUENCA/AZUAY		LEON JERVES MOISES			Particular		LEÓN JERVES MOISÉS Y OTROS	AZUAY	1	CUENCA	1	NULTI	58	30	78	9	3		RIO CUENCA			Río	R	Riego	R	Extensivo a otros usos	R25		75.4375					31.4	2380	9.68315e+06	729949	RIO ALTO ZAMORA / QUEBRADA LABANDA
3107	DH_SANTIAGO	CUENCA	3439	A				INERHI	AZUAY	AVILA LAZO ARTURO (P.C.)	TUTUPALI - ILLESCAS/TARQUI/CUENCA/AZUAY		AVILA LAZO ARTURO			Particular		AVILA LAZO ARTURO (P.C.)	AZUAY	1	CUENCA	1	TARQUI (Cantón Cuenca)	68	30	78	9	2		VERTIENTE VERDE GUSO U OSO PASANA Y CUICHI GUSO			Vertientes	V	Riego	R	Uso en General para Riego	R00		142					5.76	3270	9.66885e+06	705152	RIO ZAMORA / QUEBRADA DEL VALLE / VERTIENTE SIN NOMBRE
2731	DH_SANTIAGO	CUENCA	3000	A				INERHI	AZUAY	OCHOA ULLAURI FELIPE Y OTROS	SECTOR CHURUGUDO (VICTORIA DEL PORTETE)		OCHOA ULLAURI FELIPE (PC)			Particular		OCHOA ULLAURI FELIPE Y OTROS	AZUAY	1	CUENCA	1	VICTORIA DEL PORTETE (IRQUIS)	71	30	78	9	2		RIO TARQUI			Río	R	Riego	R	Uso en General para Riego	R00		30					12	2630	9.6613e+06	715578	RIO ALTO ZAMORA / QUEBRADA EL CARIGAN
2274	DH_SANTIAGO	CUENCA	2465	A				INERHI	AZUAY	CASTRO ROGILIO Y OTROS	CUENCA/TARQUI		CASTRO ROGILIO (PC)			Particular		CASTRO ROGILIO Y OTROS	AZUAY	1	CUENCA	1	TARQUI (Cantón Cuenca)	68	30	78	9	2		RIO TUTUPALI			Río	R	Riego	R	Extensivo a otros usos	R25		106					30	2720	9.6696e+06	713739	RIO ALTO ZAMORA / QUEBRADA CUMBE / QUEBRADA LLANO VERDE
3295	DH_SANTIAGO	CUENCA	3698	A				INERHI	AZUAY	VINTIMILLA DE BORK MARIA TERESA	EL RETAMAL/CUMBE/CUENCA/AZUAY		VINTIMILLA DE BORK MARIA TERESA			Particular		VINTIMILLA DE BORK MARIA TERESA	AZUAY	1	CUENCA	1	CUMBE	52	30	78	9	2		RIO CUMBE			Río	R	Riego	R	Uso en General para Riego	R00		4					1.22	2640	9.66089e+06	688926	RIO ALTO ZAMORA / QUEBRADA CHIRIMOYA / QUEBRADA CACHIPAMBA
868	DH_SANTIAGO	CUENCA	998	A				INERHI	AZUAY	MALO CRESPO CORNELIO Y OTROS	CUENCA/SAN SEBASTIAN		CANAL DE RIEGO DE PIRUNCAY			Particular		MALO CRESPO CORNELIO Y OTROS	AZUAY	1	CUENCA	1	SAN SEBASTIAN (Cantón Cuenca)	11	30	78	9	3		QUEBRADA DUDUNA HUAYCO Y DUCO			Quebrada	Q	Riego	R	Extensivo a otros usos	R25		90					8.76	2950	9685100	715000	RIO ZAMORA / RIO MALACATOS / QUEBRADA ALUMBRE / VERTIENTE SIN NOMBRE
3474	DH_SANTIAGO	CUENCA	3998	A				INERHI	AZUAY	GARCIA HUMBERTO FELIPE	MARIANZA O EL LIRIO/SAYAUSI/CUENCA/AZUAY		GARCIA HUMBERTO FELIPE			Particular		GARCIA HUMBERTO FELIPE	AZUAY	1	CUENCA	1	SAYAUSI	65	30	78	9	3		QUEBRADA EL LIRIO			Quebrada	Q	Riego	R	Extensivo a otros usos	R25		1.5					0.5	3080	9.68506e+06	712592	RIO ZAMORA / RIO SANTIAGO / VERTIENTE SAYO MARGEN IZQUIERDO Y MARGEN DERECHO
304	DH_SANTIAGO	CUENCA	366	A				INERHI	AZUAY	ARICHABALA WALTER RAUL	SECTOR GUANGARCUCHO (NULTI)		ARICHABALA WALTER RAUL			Particular	366	ARICHABALA WALTER RAUL	AZUAY	1	CUENCA	1	NULTI	58	30	78	9	2		QUEBRADA CHALLIYACU			Quebrada	Q	Riego	R	Uso en General para Riego	R00		2					0.4	2340	9.69491e+06	735871	RIO ALTO ZAMORA / RIO JIPIRO / QUEBRADA YANACOCHA / QUEBRADA CARTAGENA
305	DH_SANTIAGO	CUENCA	366	A				INERHI	AZUAY	INMOBILIARIA GUANGARCUCHO	SECTOR GUANGARCUCHO (NULTI)		MALO CORDERO DIEGO (GERENTE)			Particular	366	INMOBILIARIA GUANGARCUCHO	AZUAY	1	CUENCA	1	NULTI	58	30	78	9	2		QUEBRADA CHALLIYACU			Quebrada	Q	Riego	R	Uso en General para Riego	R00		11					0.85	2340	9.69491e+06	735871	RIO ALTO ZAMORA / QUEBRADA INFIERNILLO / VERTIENTE SIN NOMBRE
3491	DH_SANTIAGO	CUENCA	4021	A				INERHI	AZUAY	GUERRERO MANUEL HUMBERTO	SAN JOAQUIN/CUENCA/AZUAY		GUERRERO MANUEL HUMBERTO			Particular		GUERRERO MANUEL HUMBERTO	AZUAY	1	CUENCA	1	SAN JOAQUIN	63	30	78	9	3		VERTIENTE LEÑATE			Vertientes	V	Riego	R	Uso en General para Riego	R00		43					20	2955	9.67261e+06	713497	RIO ZAMORA / QUEBRADA CUMBE / QUEBRADA CARIGAN
600	DH_SANTIAGO	CUENCA	717	A				INERHI	AZUAY	RODAS TAPIA GEOVANY Y RODAS TAPIA ENRIQUITO GONZALO			BALNERIO TERMAL RODAS			Particular		RODAS TAPIA GEOVANY Y RODAS TAPIA ENRIQUITO GONZALO	AZUAY	1	CUENCA	1	BAÑOS (Cantón Cuenca)	51	30	78	9	1		VERTIENTE INNOMINADA 1, 2 Y 3			Vertientes	V	Termales	T	Uso en General de Aguas Termales	T00							0.067	2650	9674657	703215	RIO ZAMORA / QUEBRADA CUMBE / QUEBRADA CARIGAN / CANAL ALUMBRE
3605	DH_SANTIAGO	CUENCA	4209	A				INERHI	AZUAY	CHACON LUIS	APANGORA/NULTI/CUENCA/AZUAY		CHACON LUIS			Particular		CHACON LUIS	AZUAY	1	CUENCA	1	NULTI	58	30	78	9	3		VERTIENTE APANGORA			Vertientes	V	Riego	R	Extensivo a otros usos	R25		0.3					0.12	2420	9.68453e+06	733782	RIO ALTO ZAMORA / RIO JIPIRO / QUEBRADA YANACOCHA / QUEBRADA CARTAGENA
3606	DH_SANTIAGO	CUENCA	4209	A				INERHI	AZUAY	GONZALEZ LILIA	APANGORA/NULTI/CUENCA/AZUAY		GONZALEZ LILIA			Particular		GONZALEZ LILIA	AZUAY	1	CUENCA	1	NULTI	58	30	78	9	3		VERTIENTE APANGORA			Vertientes	V	Riego	R	Extensivo a otros usos	R25		0.5					0.2	2420	9.68453e+06	733782	RIO ALTO ZAMORA / RIO JIPIRO / QUEBRADA YANACOCHA / QUEBRADA CARTAGENA
3604	DH_SANTIAGO	CUENCA	4209	A				INERHI	AZUAY	SUMBA LAZO JOSE	APANGORA/NULTI/CUENCA/AZUAY		SUMBA LAZO JOSE			Particular		SUMBA LAZO JOSE	AZUAY	1	CUENCA	1	NULTI	58	30	78	9	3		VERTIENTE APANGORA			Vertientes	V	Riego	R	Extensivo a otros usos	R25		0.3					0.12	2420	9.68453e+06	733782	RIO ALTO ZAMORA / RIO JIPIRO / QUEBRADA YANACOCHA / QUEBRADA CARTAGENA
3313	DH_SANTIAGO	CUENCA	3738	A				INERHI	AZUAY	PAUTA MARUJA Y VERA ABRAHAM	TARQUI/CUENCA/AZUAY		PAUTA MARUJA			Particular		PAUTA MARUJA Y VERA ABRAHAM	AZUAY	1	CUENCA	1	TARQUI (Cantón Cuenca)	68	30	78	9	2		VERTIENTE MACHICANRRUMI			Vertientes	V	Riego	R	Uso en General para Riego	R00		42					11.76	3430	9.66564e+06	713794	RIO ZAMORA / QUEBRADA CUMBE / QUEBRADA CARIGAN
3560	DH_SANTIAGO	CUENCA	4121	A	4331			INERHI	AZUAY	MUÑOZ BOLIVAR (P.C.)			MUÑOZ BOLIVAR			Particular		MUÑOZ BOLIVAR (P.C.)	AZUAY	1	CUENCA	1	TARQUI (Cantón Cuenca)	68	30	78	9	9		QUEBRADA YUNGA			Quebrada	Q	Riego	R	Uso en General para Riego	R00		0.25					6.009	2850	9.66798e+06	725072	RIO ALTO ZAMORA / QUEBRADA ZAÑE / CANAL Nº1 U ORIENTAL
242	DH_SANTIAGO	CUENCA	326	A				CNRH	AZUAY	PERALTA HUMBERTO (P.C.) Y OTROS			PERALTA HUMBERTO			Particular		PERALTA HUMBERTO (P.C.) Y OTROS	AZUAY	1	CUENCA	1	CHIQUINTAD	55	30	78	9	4		RIO SAIMIRIN Y VERTIENTES ORDOÑEZ, MILLICATA Y DUDA HUAYCO			Río	R	Riego	R	Extensivo a otros usos	R25		21.65					22	3100	9690330	718624	RIO ZAMORA / QUEBRADA LA BANDA / QUEBRADA TRIGAL / VERTIENTE EL ALISAL
3450	DH_SANTIAGO	CUENCA	3940	A				INERHI	AZUAY	CAGUANA MANUEL ESPIRITU			CAGUANA MANUEL ESPIRITU			Particular		CAGUANA MANUEL ESPIRITU	AZUAY	1	CUENCA	1	LLACAO	56	30	78	9	3		VERTIENTE GUZOPAMBA			Vertientes	V	Riego	R	Uso en General para Riego	R00		0.03125					0.12	2490	9685800	731000	RIO ZAMORA / QUEBRADA CUMBE / QUEBRADA TABLON, CHORRERA BLANCA, LA CONCEPCION Y LA TENERIA
1673	DH_SANTIAGO	CUENCA	1859	A				INERHI	AZUAY	UGALDE NUÑEZ JUAN	ZURRUCUCHO O LLAVIUCU (SAYAUSI)		UGALDE NUÑEZ JUAN			Particular		UGALDE NUÑEZ JUAN	AZUAY	1	CUENCA	1	SAYAUSI	65	30	78	9	3		LAGUNA DE LLAVIUCU O ZHURROCUCHO			Lago, laguna	L	Hidroeléctricas	H	Uso en General para Hidroelectricidad	H01							500	3140	9.6862e+06	706632	RIO ALTO ZAMORA / QUEBRADA CARIGAN / VERTIENTE EL PANTANO
759	DH_SANTIAGO	CUENCA	935	A				INERHI	AZUAY	BALNEARIOS DURAN COMPAÑIA. LTDA.			GERENTE MORA VILLAGOMEZ LEONARDO			Particular		BALNEARIOS DURAN COMPAÑIA. LTDA.	AZUAY	1	CUENCA	1	BAÑOS (Cantón Cuenca)	51	30	78	9	2		VERTIENTE INNOMINADA			Vertientes	V	Termales	T	Uso en General de Aguas Termales	T00							6	2800	9.77095e+06	712808	BAÑOS/CUENCA/AZUAY
2024	DH_SANTIAGO	CUENCA	2278	A				INERHI	AZUAY	MARQUEZ SEGUNDO VICENTE Y OTROS	PIZHIN/CUMBE/CUENCA/AZUAY		MARQUEZ SEGUNDO VICENTE			Particular		MARQUEZ SEGUNDO VICENTE Y OTROS	AZUAY	1	CUENCA	1	CUMBE	52	30	78	9	2		VERTIENTE TOMA 1 Y 2			Río	R	Riego	R	Uso en General para Riego	R00		28.75					14.0503	2780	9.65549e+06	721342	RIO ZAMORA / RIO JIPIRO / QUEBRADA EL SALADO / CANAL MARGEN DERECHO
1504	DH_SANTIAGO	CUENCA	1686	A				INERHI	AZUAY	TINOCO DE CALDERON LUCRECOMPAÑIA Y OTROS	TARQUI/CUENCA/AZUAY		TINOCO DE CALDERON LUCRECIA			Particular		TINOCO DE CALDERON LUCRECOMPAÑIA Y OTROS	AZUAY	1	CUENCA	1	TARQUI (Cantón Cuenca)	68	30	78	9	2		RIO ZHUCAY Y QUEBRADA LECHUGAS			Río	R	Riego	R	Extensivo a otros usos	R25		84					33.6	3159	9667163	707155	RIO ZAMORA / QUEBRADA CUMBE / QUEBRADA EL CARIGAN / ACEQUIA EL CARIGAN MARGEN DERECHO
221	DH_SANTIAGO	CUENCA	306	A				INERHI	AZUAY	PAREDES PALACIOS JULIO Y OTROS	TOTORILLAS/CUMBE/CUENCA/AZUAY		PAREDES JULIO			Particular		PAREDES PALACIOS JULIO Y OTROS	AZUAY	1	CUENCA	1	CUMBE	52	30	78	9	2		VERTIENTES SANCAPA, AYUMA, DUDAS HUAYCO Y RAFAEL HUAYCO			Vertientes	V	Riego	R	Uso en General para Riego	R00		16.75					3.95	2870	9.66009e+06	722462	RIO ZAMORA / QUEBRADA CUMBE / QUEBRADA CARIGAN / CANAL ALUMBRE
1589	DH_SANTIAGO	CUENCA	1767	A				INERHI	AZUAY	LEMA LEMA ALBERTO Y ADHERENTES	OCTAVIO CORDERO PALACIOS/CUENCA/AZUAY		LEMA LEMA ALBERTO			Particular		LEMA LEMA ALBERTO Y ADHERENTES	AZUAY	1	CUENCA	1	OCTAVIO CORDERO PALACIOS (SANTA ROSA)	59	30	78	9	4		QUEBRADAS BAYO RODEO Y RUMICORRAL			Quebrada	Q	Riego	R	Extensivo a otros usos	R25		15.68					5.52	3320	9695000	748250	RIO ZAMORA / QUEBRADA CUMBE / QUEBRADA CARIGAN
2721	DH_SANTIAGO	CUENCA	2979	A				INERHI	AZUAY	TORRES GILBERTO BENIGNO Y OTROS	SECTOR HUASI HUAYCO		TORRES GILBERTO BENIGNO (PC)			Particular		TORRES GILBERTO BENIGNO Y OTROS	AZUAY	1	CUENCA	1	VICTORIA DEL PORTETE (IRQUIS)	71	30	78	9	2		RIO SAN AGUSTIN			Río	R	Riego	R	Uso en General para Riego	R00		2.9					0.87	2980	9.66239e+06	707920	RIO ALTO ZAMORA / QUEBRADA ANCOTA / VERTIENTE ANCOTA
1602	DH_SANTIAGO	CUENCA	1793	A				INERHI	AZUAY	MORALES LUIS ALFREDO Y OTROS	CUMBE/CUENCA/AZUAY		MORALES LUIS ALFREDO			Particular		MORALES LUIS ALFREDO Y OTROS	AZUAY	1	CUENCA	1	CUMBE	52	30	78	9	2		VERTIENTES TINAJILLAS, INGAHUSI, CHORRO, GUAPAGEO, YANASACHA, YUJAPINA, SACASARI, MORAS PUGRO, TIPO, MUTIMURO Y QUILLOSISA			Vertientes	V	Riego	R	Extensivo a otros usos	R25		112					5.9	3320	9659000	721000	RIO ZAMORA / VERTIENTE INFERIOR N° 1
1250	DH_SANTIAGO	CUENCA	1400	A				INERHI	AZUAY	MOLINA CORDERO REINALDO	CUENCA/TURI		MOLINA CORDERO REINALDO			Particular		MOLINA CORDERO REINALDO	AZUAY	1	CUENCA	1	TURI	69	30	78	9	2		QUEBRADA HUAILO			Quebrada	Q	Riego	R	Extensivo a otros usos	R25		8					1.98	2640	9.6765e+06	721535	RIO ZAMORA / QUEBRADA CUMBE / QUEBRADA CARIGAN / CANAL ALUMBRE
743	DH_SANTIAGO	CUENCA	906	A	1642			INERHI	AZUAY	AGUILAR AGUILAR MANUEL CRUZ	CUENCA/OCTAVIO CORDERO PALACIOS		AGUILAR AGUILAR MANUEL CRUZ			Particular		AGUILAR AGUILAR MANUEL CRUZ	AZUAY	1	CUENCA	1	OCTAVIO CORDERO PALACIOS (SANTA ROSA)	59	30	78	9	6		RIO BAYOGUAYCO, QUEBRADA AGUARONGO			Río	R	Riego	R	Uso en General para Riego	R00		5.5					1.72	3030	9.69573e+06	725584	RIO ZAMORA / RIO MALACATOS / VERTIENTE LA PILA
3963	DH_SANTIAGO	CUENCA	4768	A	4863			INERHI	AZUAY	NIVICELA ALBERTO (P.C.) Y OTROS	HACIENDA SAN AGUSTÌN/ VICTORIA DEL PORTETE/CUENCA/AZUAY		NIVICELA ALBERTO			Particular		NIVICELA ALBERTO (P.C.) Y OTROS	AZUAY	1	CUENCA	1	VICTORIA DEL PORTETE (IRQUIS)	71	30	78	9	2		RIO SAN AGUSTÌN			Río	R	Riego	R	Extensivo a otros usos	R25		283.25					97.724	2680	9663850	713250	RIO MALACATOS / VERTIENTE 1
518	DH_SANTIAGO	CUENCA	641	A				INERHI	AZUAY	DIRECTORIO DE AGUAS DEL CANAL DE REGADIO IRQUIS CARRASCO CHURUGUZHO			PRESIDENTE ALVAREZ PALACIONS SEGUNDO ADOLFO			Particular		DIRECTORIO DE AGUAS DEL CANAL DE REGADIO IRQUIS CARRASCO CHURUGUZHO	AZUAY	1	CUENCA	1	VICTORIA DEL PORTETE (IRQUIS)	71	30	78	9	2		RIO IRQUIS			Río	R	Riego	R	Extensivo a otros usos	R25		185.09					96.25	2690	9.66085e+06	712025	RIO ALTO ZAMORA / QUEBRADA EL CARIGAN
3867	DH_SANTIAGO	CUENCA	4636	A				INERHI	AZUAY	MUÑOZ ORTIZ JAIME ARTURO (P.C.) Y OTROS	SAN SEBASTIAN/CUENCA/AZUAY		MUÑOZ ORTIZ JAIME			Particular		MUÑOZ ORTIZ JAIME ARTURO (P.C.) Y OTROS	AZUAY	1	CUENCA	1	SAN SEBASTIAN (Cantón Cuenca)	11	30	78	9	3		REMANENTES DEL RIO AMARILLO			Remanentes	U	Riego	R	Uso en General para Riego	R00		70					15	2900	9684950	715550	RIO ZAMORA / QUEBRADA SANTA BARBARA O CIUDADELA O ZAÑE / ACEQUIA CAJAS AMABLE MARIA MARGEN IZQUIERDO (PREDIO MARIZACA FIDEL)
3505	DH_SANTIAGO	CUENCA	4043	A				INERHI	AZUAY	CHILLOGALLY JOSE MIGUEL (P.C.) Y OTRO			CHILLOGALLY JOSE ROMAN			Particular		CHILLOGALLY JOSE MIGUEL (P.C.) Y OTRO	AZUAY	1	CUENCA	1	QUINGEO	61	30	78	9	9		RIO QUINGEO			Río	R	Riego	R	Uso en General para Riego	R00		1.25					0.63	2650	9.66742e+06	730321	RIO ZAMORA / QUEBRADA CUMBE / QUEBRADA TABLON, CHORRERA BLANCA, LA CONCEPCION Y LA TENERIA
4053	DH_SANTIAGO	CUENCA	4887	A				INERHI	AZUAY	SINCHE LUIS FRANCISCO			SINCHE LUIS FRANCISCO			Particular		SINCHE LUIS FRANCISCO	AZUAY	1	CUENCA	1	SININCAY	67	30	78	9	3		QUEBRADA CABOGANA			Quebrada	Q	Riego	R	Uso en General para Riego	R00		6					3	3010	9.68634e+06	718000	RIO ZAMORA / QUEBRADA CUMBE / QUEBRADA CARIGAN
3989	DH_SANTIAGO	CUENCA	4815	A				INERHI	AZUAY	AGUILERA LUIS, MOSCOSO JAIME Y OTROS	VICTORIA DEL PORTETE/CUENCA/AZUAY		AGUILERA LUIS			Particular		AGUILERA LUIS, MOSCOSO JAIME Y OTROS	AZUAY	1	CUENCA	1	VICTORIA DEL PORTETE (IRQUIS)	71	30	78	9	2		VERTIENTES INNOMINADAS DE LA 1 A LA 7, CHUSPI-HUAYCO, PONGO-ZHIZHO			Vertientes	V	Riego	R	Uso en General para Riego	R00		341					16.2	3240	9.65378e+06	714545	RIO ZAMORA / QUEBRADA MENDIETA / VERTIENTE SIN NOMBRE MARGEN DERECHO
383	DH_SANTIAGO	CUENCA	452	A				INERHI	AZUAY	MORA CUESTA ELIAS	BAÑOS/CUENCA/AZUAY		MORA CUESTA ELIAS			Particular		MORA CUESTA ELIAS	AZUAY	1	CUENCA	1	BAÑOS (Cantón Cuenca)	51	30	78	9	2		QUEBRADA LA ISLA			Quebrada	Q	Riego	R	Extensivo a Uso Doméstico	R02		10					3.5	3000	9.67638e+06	704392	RIO ZAMORA / QUEBRADA CUMBE / QUEBRADA CARIGAN
4135	DH_SANTIAGO	CUENCA	5005	A				INERHI	AZUAY	LOPEZ VASQUEZ RODRIGO			LOPEZ VAZQUEZ RODRIGO			Particular		LOPEZ VASQUEZ RODRIGO	AZUAY	1	CUENCA	1	SAN JOAQUIN	63	30	78	9	1		RIO YANUNCAY			Río	R	Riego	R	Extensivo a otros usos	R25		4					2	2660	9677350	713050	RIO ZAMORA / QUEBRADA CUMBE / QUEBRADA CARIGAN
4136	DH_SANTIAGO	CUENCA	5005	A				INERHI	AZUAY	LOPEZ VASQUEZ RODRIGO			LOPEZ VAZQUEZ RODRIGO			Particular		LOPEZ VASQUEZ RODRIGO	AZUAY	1	CUENCA	1	SAN JOAQUIN	63	30	78	9	1		RIO YANUNCAY			Río	R	Piscícola	S	Uso en General para Piscícola	S00							30	2660	9677350	713050	RIO ZAMORA / QUEBRADA LA BANDA
2633	DH_SANTIAGO	CUENCA	2867	A				INERHI	AZUAY	CORNEJO CHALCO LUIS (P.C.) Y ADHERENTES	SECTOR TUNGUR-TURUAPANA/SANTA ANA/CUENCA/AZUAY		CORNEJO CHALCO LUIS			Particular		CORNEJO CHALCO LUIS (P.C.) Y ADHERENTES	AZUAY	1	CUENCA	1	SANTA ANA (Cantón Cuenca)	64	30	78	9	9		VERTIENTES TURUAPANA 1 Y 2			Vertientes	V	Riego	R	Uso en General para Riego	R00		10					0.75	2950	9668750	735850	RIO ALTO ZAMORA / QUEBRADA INFIERNILLO / VERTIENTE SIN NOMBRE
1876	DH_SANTIAGO	CUENCA	2101	A		926		INERHI	AZUAY	MARIN URGILES LUIS ANTONIO (P.C.)			MARIN URGILES LUIS ANTONIO			Particular		MARIN URGILES LUIS ANTONIO (P.C.)	AZUAY	1	CUENCA	1	QUINGEO	61	30	78	9	9		RIO TURUHUAICO Y VERTIENTES CHAULLA			Río	R	Riego	R	Uso en General para Riego	R00		14.5					7.9	2780	9.65791e+06	724589	RIO ZAMORA / QUEBRADA SANTA BARBARA O CIUDADELA O ZAÑE / ACEQUIA CAJAS AMABLE MARIA MARGEN IZQUIERDO (PREDIO MARIZACA FIDEL)
1475	DH_SANTIAGO	CUENCA	1637	A				INERHI	AZUAY	GAME CAMPOVERDE JORGE Y MALO JARAMILLO ENZO	CUENCA/TARQUI		GAME CAMPOVERDE JORGE			Particular		GAME CAMPOVERDE JORGE Y MALO JARAMILLO ENZO	AZUAY	1	CUENCA	1	TARQUI (Cantón Cuenca)	68	30	78	9	2		LAGUNA CONDORCOCHA			Lago, laguna	L	Riego	R	Extensivo a otros usos	R25		69.6517					10	3660	9667027	722101	RIO SANTIAGO/VERTIENTE SIN NOMBRE O HIGUERON
1476	DH_SANTIAGO	CUENCA	1637	A				INERHI	AZUAY	GAME CAMPOVERDE JORGE Y MALO JARAMILLO ENZO	CUENCA/TARQUI		GAME CAMPOVERDE JORGE			Particular		GAME CAMPOVERDE JORGE Y MALO JARAMILLO ENZO	AZUAY	1	CUENCA	1	TARQUI (Cantón Cuenca)	68	30	78	9	2		LAGUNA TOTORA			Lago, laguna	L	Riego	R	Extensivo a otros usos	R25		22.2886					3.2	3650	9667027	722101	RIO ZAMORA / RIO LAS JUNTAS / QUEBRADA SAN LUCAS / VERTIENTE SURIN
1477	DH_SANTIAGO	CUENCA	1637	A				INERHI	AZUAY	GAME CAMPOVERDE JORGE Y MALO JARAMILLO ENZO	CUENCA/TARQUI		GAME CAMPOVERDE JORGE			Particular		GAME CAMPOVERDE JORGE Y MALO JARAMILLO ENZO	AZUAY	1	CUENCA	1	TARQUI (Cantón Cuenca)	68	30	78	9	2		VERTIENTE CHUZALONGO			Vertientes	V	Riego	R	Extensivo a otros usos	R25		19.5025					2.8	3660	9667027	722101	RIO ZAMORA / RIO MALACATOS / QUEBRADA QUILLOLLACU / VERTIENTE EL PALMO
1478	DH_SANTIAGO	CUENCA	1637	A				INERHI	AZUAY	GAME CAMPOVERDE JORGE Y MALO JARAMILLO ENZO	CUENCA/TARQUI		GAME CAMPOVERDE JORGE			Particular		GAME CAMPOVERDE JORGE Y MALO JARAMILLO ENZO	AZUAY	1	CUENCA	1	TARQUI (Cantón Cuenca)	68	30	78	9	2		VERTIENTE YURACYACU			Vertientes	V	Riego	R	Extensivo a otros usos	R25		13.9303					2	3545	9667027	722101	RIO ZAMORA / RIO DE LAS MERCEDES / VERTIENTE SIN NOMBRE
1479	DH_SANTIAGO	CUENCA	1637	A				INERHI	AZUAY	GAME CAMPOVERDE JORGE Y MALO JARAMILLO ENZO	CUENCA/TARQUI		GAME CAMPOVERDE JORGE			Particular		GAME CAMPOVERDE JORGE Y MALO JARAMILLO ENZO	AZUAY	1	CUENCA	1	TARQUI (Cantón Cuenca)	68	30	78	9	2		VERTIENTE OSO PASANA			Vertientes	V	Riego	R	Extensivo a otros usos	R25		14.6269					2.1	3180	9667027	722101	RIO MALACATOS / QUEBRADA QUILLOLLACU / VERTIENTE EL PALMO (PREDIO AGUIRRE ENRIQUETA)
1524	DH_SANTIAGO	CUENCA	1707	A	3428			INERHI	AZUAY	AYORA MIGUEL ANGEL			AYORA MIGUEL ANGEL			Particular		AYORA MIGUEL ANGEL	AZUAY	1	CUENCA	1	QUINGEO	61	30	78	9	9		QUEBRADAS GUIZHIGUAL Y GUAGRAGUAÑUNA Y RODEO			Quebrada	Q	Riego	R	Uso en General para Riego	R00		3.4					1.7	2860	9.66384e+06	724693	RIO ZAMORA / QUEBRADA LAS PAVAS / VERTIENTE SIN NOMBRE N° 3
1523	DH_SANTIAGO	CUENCA	1707	A	3428			INERHI	AZUAY	GUARTAN PAREDES LEOPOLDO (P.C.) Y OTROS	SECTOR PILLACHIQUIR/QUINGEO/CUENCA/AZUAY		GUARTAN PAREDES LEOPOLDO			Particular		GUARTAN PAREDES LEOPOLDO (P.C.) Y OTROS	AZUAY	1	CUENCA	1	QUINGEO	61	30	78	9	9		QUEBRADAS GUIZHIGUAL Y GUAGRAGUAÑUNA Y RODEO			Quebrada	Q	Riego	R	Extensivo a otros usos	R25		39					11.7	2860	9.66384e+06	724693	RIO ZAMORA / RIO MALACATOS / QUEBRADA DE ALUMBRE / VERTIENTE LA PEÑA Y LA CURVA
2644	DH_SANTIAGO	CUENCA	2892	A				INERHI	AZUAY	BERMEO JOSE MANUEL (P.C.) Y OTROS	SECTOR TRANCA HUAYCO TUCTUC PAMBA/QUINGEO/CUENCA/AZUAY		BERMEO JOSE MANUEL			Particular		BERMEO JOSE MANUEL (P.C.) Y OTROS	AZUAY	1	CUENCA	1	QUINGEO	61	30	78	9	9		QUEBRADA TRANCA HUAYCO Y VERTIENTE TRANCA HUAYCO			Quebrada	Q	Riego	R	Uso en General para Riego	R00		3.8					0.43	2850	9665861	731905	RIO ZAMORA / QUEBRADA LOS MOLINOS / VERTIENTE LOS NOGALES
4202	DH_SANTIAGO	CUENCA	5116	A				INERHI	AZUAY	PEÑA RUIZ JAIME IVAN Y OTROS	YANAMONTE/CUMBE/CUENCA/AZUAY		PEÑA RUIZ JAIME IVAN			Particular		PEÑA RUIZ JAIME IVAN Y OTROS	AZUAY	1	CUENCA	1	CUMBE	52	30	78	9	2		VERTIENTES YANAMONTE Y QUINSACOCHA 1,2 Y 3			Vertientes	V	Riego	R	Uso en General para Riego	R00		25.25					1.891	3080	9.65183e+06	720964	RIO LAS JUNTAS / VERTIENTE PAVAS (COTA 2353 MSNM)
4227	DH_SANTIAGO	CUENCA	5150	A				INERHI	AZUAY	MALDONADO MORA MANUEL	INGACHACA/CHIQUINTAD/CUENCA/AZUAY		MALDONADO MORA MANUEL			Particular		MALDONADO MORA MANUEL	AZUAY	1	CUENCA	1	CHIQUINTAD	55	30	78	9	4		RIO MACHANGARA			Río	R	Piscícola	S	Uso en General para Piscícola	S00							20	3000	9.69029e+06	723258	RIO ALTO ZAMORA / QUEBRADA EL CARIGAN
563	DH_SANTIAGO	CUENCA	674	A				INERHI	AZUAY	COMITE DE AGUAS DE GUAJIBAMBA - PIÑAN	HUAJIBAMBA/RICAURTE/CUENCA/AZUAY		BRAVO BERNAL JORGE ELOY (PRESIDENTE)			Particular		COMITE DE AGUAS DE GUAJIBAMBA - PIÑAN	AZUAY	1	CUENCA	1	RICAURTE (Cantón Pucará)	62	30	78	9	4		QUEBRADA PIÑAN			Quebrada	Q	Riego	R	Uso en General para Riego	R00		12					2	2560	9.68359e+06	727911	RIO ZAMORA / QUEBRADA LA BANDA / QUEBRADA TRIGAL / VERTIENTE EL ALISAL
3882	DH_SANTIAGO	CUENCA	4660	A	4713			INERHI	AZUAY	YUNGA TENEZACA MARÍA MERCEDES	SECTOR SURUR (QUINGEO)		YUNGA TENEZACA MARIA			Particular		YUNGA TENEZACA MARÍA MERCEDES	AZUAY	1	CUENCA	1	QUINGEO	61	30	78	9	9		VERTIENTES SURUR 1 Y 2			Vertientes	V	Riego	R	Extensivo a otros usos	R25		1					0.1643	3095	9.66646e+06	733779	RIO ZAMORA / QUEBRADA LA BANDA / QUEBRADA TRIGAL / VERTIENTE EL ALISAL
958	DH_SANTIAGO	CUENCA	1066	A				INERHI	AZUAY	GOMEZ GUERRERO MANUEL RUBEN			GOMEZ GUERRERO MANUEL			Particular		GOMEZ GUERRERO MANUEL RUBEN	AZUAY	1	CUENCA	1	SAN JOAQUIN	63	30	78	9	3		RIO TOMEBAMBA			Río	R	Riego	R	Extensivo a otros usos	R25		126					63	2650	9682291	713736	RIO ALTO ZAMORA / QUEBRADA CAIGUA / VERTIENTE SIN NOMBRE Nº1
957	DH_SANTIAGO	CUENCA	1066	A				INERHI	AZUAY	PERALTA HERRERA VICTOR MIGUEL Y OTROS			PERALTA HERRERA VICTOR			Particular		PERALTA HERRERA VICTOR MIGUEL Y OTROS	AZUAY	1	CUENCA	1	SAN JOAQUIN	63	30	78	9	3		RIO TOMEBAMBA			Río	R	Riego	R	Extensivo a otros usos	R25		192					96	2710	9682291	713736	RIO ZAMORA / QUEBRADA CHISHIHUAYCU / QUEBRADA SIN NOMBRE / VERTIENTE SIN NOMBRE N° 1 Y N° 2
4208	DH_SANTIAGO	CUENCA	5124	A				INERHI	AZUAY	TERAN ZENTENO GERARDO Y OTROS	SECTOR CHILE VICTORIA DEL PORTETE/CUENCA/AZUAY		TERAN CENTENO GERARDO			Particular		TERAN ZENTENO GERARDO Y OTROS	AZUAY	1	CUENCA	1	VICTORIA DEL PORTETE (IRQUIS)	71	30	78	9	2		QUEBRADA CHULCO HUAICO Y ARRAYAN			Quebrada	Q	Riego	R	Uso en General para Riego	R00		45					20.25	2700	9.65605e+06	717081	RIO ZAMORA / QUEBRADA CUMBE / QUEBRADA CARIGAN / CANAL ALUMBRE
1533	DH_SANTIAGO	CUENCA	1723	A		1033		INERHI	AZUAY	COMUNA ILLAPAMBA			LEMA CRESPO DANIEL (PRESIDENTE)			Particular		COMUNA ILLAPAMBA	AZUAY	1	CUENCA	1	OCTAVIO CORDERO PALACIOS (SANTA ROSA)	59	30	78	9	6		VERTIENTES FALDIQUERA, ZHULLIN GRANDE, PACANCO, HABASHUAICO, POTRERO GRANDE, GUALAGLA Y JUTCU RUMI			Vertientes	V	Riego	R	Extensivo a otros usos	R25		16					11.2	3050	9.6937e+06	726508	RIO ALTO ZAMORA / QUEBRADA CARIGAN / VERTIENTE EL PANTANO
4331	DH_SANTIAGO	CUENCA	5324	A				INERHI	AZUAY	MALO MALO ALFREDO Y OTROS			MEJIA QUITO MANUEL SANTIAGO			Particular		MALO MALO ALFREDO Y OTROS	AZUAY	1	CUENCA	1	LLACAO	56	30	78	9	6		VERTIENTE PADRE RUMI Y HUAGULLIPIS			Vertientes	V	Riego	R	Extensivo a Uso Doméstico	R02		0.05					0.03	2500	9.68579e+06	730757	RIO ZAMORA / QUEBRADA CUMBE / QUEBRADA CARIGAN / CANAL ALUMBRE
2008	DH_SANTIAGO	CUENCA	2263	A				INERHI	AZUAY	DURAN ALEMAN IRAIDA MATILDE	SUSTAG/SAN JOAQUIN/CUENCA/AZUAY		DURAN ALEMAN IRADIA			Particular		DURAN ALEMAN IRAIDA MATILDE	AZUAY	1	CUENCA	1	SAN JOAQUIN	63	30	78	9	1		VERTIENTE SUSTAG			Vertientes	V	Industria	I	Uso en General para Industria	I00							0.0065	2980	9674050	704750	RIO ZAMORA / QUEBRADA LA BANDA / QUEBRADA EL TRIGAL
1045	DH_SANTIAGO	CUENCA	1213	A				INERHI	AZUAY	VELEZ BERREZUETA JORGE Y OTROS			TERAN JACOBO P.C.			Particular		VELEZ BERREZUETA JORGE Y OTROS	AZUAY	1	CUENCA	1	BAÑOS (Cantón Cuenca)	51	30	78	9	1		QUEBRADA NALCAY, CHOCAGUAYCO, LLULLURAMBRAN			Quebrada	Q	Riego	R	Extensivo a otros usos	R25		3.9					2.33	3190	9.67684e+06	703219	RIO ZAMORA / QUEBRADA CUMBE / QUEBRADA CARIGAN / CANAL ALUMBRE
1046	DH_SANTIAGO	CUENCA	1213	A				INERHI	AZUAY	VELEZ BERREZUETA JORGE Y OTROS			TERAN JACOBO P.C.			Particular		VELEZ BERREZUETA JORGE Y OTROS	AZUAY	1	CUENCA	1	BAÑOS (Cantón Cuenca)	51	30	78	9	1		RIO YANUNCAY			Río	R	Riego	R	Extensivo a otros usos	R25		7.1					4.25	3190	9.67684e+06	703219	RIO ZAMORA / QUEBRADA CUMBE / QUEBRADA CARIGAN / CANAL ALUMBRE
4346	DH_SANTIAGO	CUENCA	5345	A				INERHI	AZUAY	PEÑARANDA ORELLANA EUSEBIO (PRESIDENTE)	GUALAY/VICTORIA DEL PORTETE/CUENCA/AZUAY		PEÑARANDA ORELLANA EUSEBIO			Particular		PEÑARANDA ORELLANA EUSEBIO (PRESIDENTE)	AZUAY	1	CUENCA	1	VICTORIA DEL PORTETE (IRQUIS)	71	30	78	9	2		VERTIENTE INNOMINADA			Vertientes	V	Riego	R	Extensivo a otros usos	R25		3.25					0.4	2700	9.66515e+06	714720	RIO ZAMORA / QUEBRADA PACCHA / VERTIENTE ZAÑI
3784	DH_SANTIAGO	CUENCA	4459	A				INERHI	AZUAY	QUITUISACA SANTIAGO FELIPE Y QUITUISACA JOSE MANUEL	PILLACHIQUIR/QUINGEO/CUENCA/AZUAY		QUITUISACA SANTIAGO FELIPE			Particular		QUITUISACA SANTIAGO FELIPE Y QUITUISACA JOSE MANUEL	AZUAY	1	CUENCA	1	QUINGEO	61	30	78	9	10		VERTIENTE MANZANO			Vertientes	V	Riego	R	Extensivo a otros usos	R25		2					0.16	2950	9.65713e+06	728140	RIO ALTO ZAMORA / QUEBRADA INFIERNILLO / VERTIENTE SIN NOMBRE
1429	DH_SANTIAGO	CUENCA	1578	A				INERHI	AZUAY	ADAMAS ANDINA SOCIEDAD ANONIMA	CUENCA/EL VECINO		LIQUIDADOR ADAMAS ANDINA S.A. CORRAL GUEVARA RAFAEL			Particular		ADAMAS ANDINA SOCIEDAD ANONIMA	AZUAY	1	CUENCA	1	EL VECINO	5	30	78	9	4		RIO MACHANCARA			Río	R	Industria	I	Uso en General para Industria	I00							200	2489	9683700	724800	RIO ZAMORA / QUEBRADA SANTA BARBARA O CIUDADELA O ZAÑE / ACEQUIA CAJAS AMABLE MARIA MARGEN IZQUIERDO (PREDIO MARIZACA FIDEL)
1656	DH_SANTIAGO	CUENCA	1844	A	1856, 5163			INERHI	AZUAY	MERCHAN SIGCHA MIGUEL ANGEL (P.C.)	GULLANZHAPA Y SAN RAFAEL/TARQUI/TARQUI/AZUAY		MERCHAN SIGCHA MIGUEL			Particular		MERCHAN SIGCHA MIGUEL ANGEL (P.C.)	AZUAY	1	CUENCA	1	TARQUI (Cantón Cuenca)	68	30	78	9	9		QUEBRADA CRUZ HUAYCO Y COCHATUCO			Quebrada	Q	Riego	R	Uso en General para Riego	R00		1					0.22	2837	9668157	723144	RIO ALTO ZAMORA / QUEBRADA SALAPA / VERTIENTE SALAPA
4493	DH_SANTIAGO	CUENCA	5563	A				INERHI	AZUAY	BUSTAMANTE DOLORES CARMELINA	LLATCON-CURIQUINGA/NULTI/CUENCA/AZUAY		BUSTAMANTE DOLORES CARMELA			Particular		BUSTAMANTE DOLORES CARMELINA	AZUAY	1	CUENCA	1	NULTI	58	30	78	9	5		VERTIENTE CURIQUINGA 1			Vertientes	V	Riego	R	Uso en General para Riego	R00		0.238636					0.007	2720	9.68191e+06	734766	RIO ZAMORA / QUEBRADA LA BANDA
4494	DH_SANTIAGO	CUENCA	5563	A				INERHI	AZUAY	BUSTAMANTE DOLORES CARMELINA	LLATCON-CURIQUINGA/NULTI/CUENCA/AZUAY		BUSTAMANTE DOLORES CARMELA			Particular		BUSTAMANTE DOLORES CARMELINA	AZUAY	1	CUENCA	1	NULTI	58	30	78	9	5		VERTIENTE CURIQUINGA 2			Vertientes	V	Riego	R	Uso en General para Riego	R00		0.170455					0.005	2720	9.68191e+06	734766	RIO ZAMORA / QUEBRADA LA BANDA
4495	DH_SANTIAGO	CUENCA	5563	A				INERHI	AZUAY	BUSTAMANTE DOLORES CARMELINA	LLATCON-CURIQUINGA/NULTI/CUENCA/AZUAY		BUSTAMANTE DOLORES CARMELA			Particular		BUSTAMANTE DOLORES CARMELINA	AZUAY	1	CUENCA	1	NULTI	58	30	78	9	5		VERTIENTE CURIQUINGA 3			Vertientes	V	Riego	R	Uso en General para Riego	R00		0.340909					0.01	2720	9.68191e+06	734766	RIO ZAMORA / QUEBRADA LA BANDA
4252	DH_SANTIAGO	CUENCA	5194	A				INERHI	AZUAY	COMPAÑIA. ECUATORIANA DEL CAUCHO S.A. (ERCO)	SECTOR EL VECINO (CUENCA)		FARIAS ALBERTO			Particular		COMPAÑIA. ECUATORIANA DEL CAUCHO S.A. (ERCO)	AZUAY	1	CUENCA	1	EL VECINO	5	30	78	9	4		RIO MACHANGARA			Río	R	Industria	I	Extensivo a otros usos	I40							7	2445	9.68202e+06	725684	RIO ZAMORA / QUEBRADA LA BANDA / QUEBRADA EL CHILCO
1209	DH_SANTIAGO	CUENCA	1349	A				INERHI	AZUAY	VELEZ BERREZUETA CARLOS Y OTROS			VELEZ BERREZUETA CARLOS			Particular		VELEZ BERREZUETA CARLOS Y OTROS	AZUAY	1	CUENCA	1	TARQUI (Cantón Cuenca)	68	30	78	9	2		QUEBRADA AYCHAYCO			Quebrada	Q	Riego	R	Extensivo a otros usos	R25		30					32	2960	9.66669e+06	711634	RIO ZAMORA / QUEBRADA LAS PAVAS / VERTIENTE SIN NOMBRE
4569	DH_SANTIAGO	CUENCA	5706	A				INERHI	AZUAY	VÉLEZ VILLACÍS MARÍA ELENA			VELEZ VILLACIS MARIA ELENA			Particular		VÉLEZ VILLACÍS MARÍA ELENA	AZUAY	1	CUENCA	1	SININCAY	67	30	78	9	4		QUEBRADA CEBOLLAR Y RESÚMENES DEL CANAL MACHÁNGARA			Quebrada	Q	Riego	R	Uso en General para Riego	R00		3.5					1.7814	2685	9.6828e+06	720187	RIO ALTO ZAMORA / RIO JIPIRO / QUEBRADA YANACOCHA / QUEBRADA CARTAGENA
3569	DH_SANTIAGO	CUENCA	4144	A				INERHI	AZUAY	ALVARADO SEMPÉRTEGUI HUMBERTO	CUMBE (CUENCA)		ALVARADO SEMPERTEGUI HUMBERTO			Particular		ALVARADO SEMPÉRTEGUI HUMBERTO	AZUAY	1	CUENCA	1	CUMBE	52	30	78	9	2		QUEBRADA ALTARHUAICO			Quebrada	Q	Riego	R	Uso en General para Riego	R00		2					0.42	2840	9.65592e+06	721960	RIO ZAMORA / QUEBRADA CUMBE / QUEBRADA TABLON, CHORRERA BLANCA, LA CONCEPCION Y LA TENERIA
3570	DH_SANTIAGO	CUENCA	4144	A				INERHI	AZUAY	ALVARADO SEMPÉRTEGUI HUMBERTO			ALVARADO SEMPERTEGUI HUMBERTO			Particular		ALVARADO SEMPÉRTEGUI HUMBERTO	AZUAY	1	CUENCA	1	CUMBE	52	30	78	9	2		QUEBRADA JALTÀN			Remanentes	U	Riego	R	Uso en General para Riego	R00		0.5					0.3	2700	9.65592e+06	721960	RIO ZAMORA / QUEBRADA CUMBE / QUEBRADA CARIGAN / CANAL ALUMBRE
183	DH_SANTIAGO	CUENCA	264	A				INERHI	AZUAY	RODRIGUEZ LUIS (P.C.) Y ADHERENTES	PINLLO/VICTORIA DEL PORTETE/CUENCA/AZUAY		RODRIGUEZ LUIS			Particular		RODRIGUEZ LUIS (P.C.) Y ADHERENTES	AZUAY	1	CUENCA	1	VICTORIA DEL PORTETE (IRQUIS)	71	30	78	9	2		RIO PORTETE			Río	R	Riego	R	Extensivo a otros usos	R25		60					24.4	2720	9.65707e+06	710011	RIO ZAMORA / QUEBRADA SANTA BARBARA O CIUDADELA O ZAÑE / ACEQUIA CAJAS AMABLE MARIA MARGEN IZQUIERDO (PREDIO MARIZACA FIDEL)
4640	DH_SANTIAGO	CUENCA	5862	A				INERHI	AZUAY	MORALES ESPINOZA CÉSAR Y PERALTA MORALES PATRICIO	SECTOR CANCAN/CHAUCHA/CUENCA/AZUAY		MORALES ESPINOZA CESAR			Particular		MORALES ESPINOZA CÉSAR Y PERALTA MORALES PATRICIO	AZUAY	1	CUENCA	1	CHAUCHA	53	30	78	9	1		RÍO GALGAL			Río	R	Piscícola	S	Uso en General para Piscícola	S00							12.76	3600	9.67151e+06	692803	RIO SANTIAGO / RIO MINAS / VERTIENTE DOS HERMANOS N° 1
4642	DH_SANTIAGO	CUENCA	5862	A				INERHI	AZUAY	SUQUINAGUA BARRERA ZOILA REBECA	SECTOR CANCÁN (CHAUCHA - CUENCA)		SUQUINAGUA BARRERA ZOILA REBECA			Particular		SUQUINAGUA BARRERA ZOILA REBECA	AZUAY	1	CUENCA	1	CHAUCHA	53	30	78	9	1		QUEBRADA ZHUUBIN			Río	R	Piscícola	S	Uso en General para Piscícola	S00							12.76	3600	9.67151e+06	692803	RIO MAYO / RIO ISIMACHI / QUEBRADA CABUYOS O LLUCHAS
4554	DH_SANTIAGO	CUENCA	5671	A				INERHI	AZUAY	GONZALES LEONARDO	SECTOR MILLACATA/CHIQUINTAD/CUENCA/AZUAY		GONZALES LEONARDO			Particular		GONZALES LEONARDO	AZUAY	1	CUENCA	1	CHIQUINTAD	55	30	78	9	4		RIO SAIMIRIN			Río	R	Hidroeléctricas	H	Permisos (Entre 1 Mw a 50 Mw)	H03					13	13	5.48	3000	9.69014e+06	719304	RIO ALTO ZAMORA / QUEBRADA EL CARIGAN
2751	DH_SANTIAGO	CUENCA	3017	A				CNRH	AZUAY	ILLESCAS COBOS MARIA GRISELDA, MALDONADO ILLESCAS MANUEL REMIGIO Y OTROS	TUTUPALI GRANDE/TARQUI/CUENCA/AZUAY		ILLESCAS COBOS MARIA GRICELDA			Particular		ILLESCAS COBOS MARIA GRISELDA, MALDONADO ILLESCAS MANUEL REMIGIO Y OTROS	AZUAY	1	CUENCA	1	TARQUI (Cantón Cuenca)	68	30	78	9	2		REMANENTES DEL TANQUE DE AGUA POTABLE Y 4 POZOS, ZONA CIENEGOZA Y PANTANOSA 1, 2, 3 Y 4, VERTIENTE CHORRO 1, 2 Y 3			Remanentes	U	Riego	R	Uso en General para Riego	R00		8					0.3868	2845	9670352	712621	QUEBRADA CHISHIHUAYCU / QUEBRADA LLULLIN
2147	DH_SANTIAGO	CUENCA	2385	A				INERHI	AZUAY	MOROCHO JULIO Y MOROCHO MESIAS	SECTOR CERRO DE CHACHACO (SININCAY)		MOROCHO JULIO			Particular		MOROCHO JULIO Y MOROCHO MESIAS	AZUAY	1	CUENCA	1	SININCAY	67	30	78	9	3		VERTIENTE CHACHACO			Vertientes	V	Riego	R	Uso en General para Riego	R00		1.5					0.4	2950	9.68508e+06	717689	RIO ZAMORA / QUEBRADA LA BANDA
128	DH_SANTIAGO	CUENCA	195	A		67		INERHI	AZUAY	ASTUDILLO RUBEN			ASTUDILLO RUBEN			Particular		ASTUDILLO RUBEN	AZUAY	1	CUENCA	1	TARQUI (Cantón Cuenca)	68	30	78	9	2		RIO TUTUPALI			Río	R	Riego	R	Uso en General para Riego	R00		6					3.3	2768	9.67117e+06	715595	RIO ZAMORA / QUEBRADA CUMBE / QUEBRADA TABLON, CHORRERA BLANCA, LA CONCEPCION Y LA TENERIA
127	DH_SANTIAGO	CUENCA	195	A		67		INERHI	AZUAY	VALVERDE BERREZUETA LUIS Y CASTRO ROSA	CUENCA/TARQUI		VALVERDE BERREZUETA LUIS			Particular		VALVERDE BERREZUETA LUIS Y CASTRO ROSA	AZUAY	1	CUENCA	1	TARQUI (Cantón Cuenca)	68	30	78	9	2		RIO TUTUPALI			Río	R	Riego	R	Extensivo a otros usos	R25		16					0.8	2768	9.67117e+06	715595	RIO ZAMORA / QUEBRADA JIPIRO / QUEBRADA CHINGUILANCHE O DEL SALADO
934	DH_SANTIAGO	CUENCA	1058	A				INERHI	AZUAY	GUZMAN CELSO			P.C. GUZMAN CELSO			Particular		GUZMAN CELSO	AZUAY	1	CUENCA	1	CUMBE	52	30	78	9	2		VERTIENTE JURACA			Vertientes	V	Riego	R	Uso en General para Riego	R00		0.05					0.1	2840	9655200	723600	RIO ALTO ZAMORA / RIO JIPIRO / QUEBRADA YANACOCHA / QUEBRADA CARTAGENA
935	DH_SANTIAGO	CUENCA	1058	A				INERHI	AZUAY	GUZMAN LAUTARO Y MATUTE RODRIGO			P.C. GUZMAN CELSO			Particular		GUZMAN LAUTARO Y MATUTE RODRIGO	AZUAY	1	CUENCA	1	CUMBE	52	30	78	9	2		VERTIENTE INNOMINADA			Vertientes	V	Riego	R	Uso en General para Riego	R00		0.05					0.15	2750	9655200	723600	RIO ZAMORA / QUEBRADA CUMBE / QUEBRADA TABLON, CHORRERA BLANCA, LA CONCEPCION Y LA TENERIA
933	DH_SANTIAGO	CUENCA	1058	A				INERHI	AZUAY	MATUTE RODRIGO			P.C. GUZMAN CELSO			Particular		MATUTE RODRIGO	AZUAY	1	CUENCA	1	CUMBE	52	30	78	9	2		VERTIENTE RUMI HUAYCO			Vertientes	V	Riego	R	Uso en General para Riego	R00		0.05					0.1	2815	9655200	723600	RIO ZAMORA / QUEBRADA LA BANDA / VERTIENTE SIN NOMBRE
932	DH_SANTIAGO	CUENCA	1058	A				INERHI	AZUAY	MAXI RAMON Y OTROS	CUENCA/CUMBE		P.C. GUZMAN CELSO			Particular		MAXI RAMON Y OTROS	AZUAY	1	CUENCA	1	CUMBE	52	30	78	9	2		VERTIENTE TIERRA BLANCA			Vertientes	V	Riego	R	Uso en General para Riego	R00		8.25					0.5	2990	9655200	723600	RIO ZAMORA / QUEBRADA CUMBE / QUEBRADA PAILON / QUEBRADA CACHIPAMBA
4254	DH_SANTIAGO	CUENCA	5205	A				INERHI	AZUAY	COOPERATIVA AGRICOLA BALCON DEL AZUAY	PINCHIZANA/SAN JOAQUIN/CUENCA/AZUAY		FAREZ FAREZ VIRGILIO			Particular		COOPERATIVA AGRICOLA BALCON DEL AZUAY	AZUAY	1	CUENCA	1	SAN JOAQUIN	63	30	78	9	3		VERTIENTES VELACRUZ, SAGRARUMI, TAQUI RUMI, MONTENEGRO, PUMA MAQUI, SUMILLANO, PALLCARRUMI			Vertientes	V	Riego	R	Extensivo a otros usos	R25		43					12.91	3400	9.6799e+06	711811	QUEBRADA VIOLETAS / ALTO ZAMORA
527	DH_SANTIAGO	CUENCA	645	A	666			INERHI	AZUAY	ORDOÑEZ MANUEL JESUS (P.C.)			ORDOÑEZ MANUEL JESUS			Particular		ORDOÑEZ MANUEL JESUS (P.C.)	AZUAY	1	CUENCA	1	CUMBE	52	30	78	9	2		QUEBRADA UCURURO, CONDUCIDAS POR EL CANAL SAN JOSE			Quebrada	Q	Riego	R	Extensivo a otros usos	R25		53					40.12	2970	9655250	720050	CUMBE/CUENCA/AZUAY
4700	DH_SANTIAGO	CUENCA	5950	A				INERHI	AZUAY	VILLACIS GARCIA RAFAEL MARIA	SAN SEBASTIAN/CUENCA/AZUAY		VILLACIS GARCIA RAFAEL			Particular		VILLACIS GARCIA RAFAEL MARIA	AZUAY	1	CUENCA	1	SAN SEBASTIAN (Cantón Cuenca)	11	30	78	9	3		QUEBRADAS PIEDRA RESBALOSA, ZHURURRUMI Y YACUCOLES 1, 2 Y 3			Quebrada	Q	Riego	R	Extensivo a otros usos	R25		8					3.649	3160	9.68582e+06	716609	RIO ZAMORA / QUEBRADA CUMBE / QUEBRADA CARIGAN / CANAL ALUMBRE
4295	DH_SANTIAGO	CUENCA	5264	A				INERHI	AZUAY	VILLACIS GARCIA RAFAEL	ZORROCUCHO/SAYAUSI/CUENCA/AZUAY		VILLACIS GARCIA RAFAEL			Particular		VILLACIS GARCIA RAFAEL	AZUAY	1	CUENCA	1	SAYAUSI	65	30	78	9	1		RIO LLAVIUCO			Río	R	Riego	R	Uso en General para Riego	R00		20					7.9437	3125	9.68608e+06	706725	RIO ALTO ZAMORA / RIO JIPIRO / QUEBRADA YANACOCHA / QUEBRADA CARTAGENA
725	DH_SANTIAGO	CUENCA	888	A				INERHI	AZUAY	SINCHI ROSENDO Y OTROS			P.C. SINCHI ROSENDO			Particular		SINCHI ROSENDO Y OTROS	AZUAY	1	CUENCA	1	SININCAY	67	30	78	9	4		RIO SININCAY			Río	R	Riego	R	Extensivo a otros usos	R25		3.93					1.965	2890	9.68526e+06	718245	RIO ZAMORA / QUEBRADA LAS PAVAS / VERTIENTE ALTA Y BAJA DEL PREDIO PAYANCHI
726	DH_SANTIAGO	CUENCA	888	A				INERHI	AZUAY	SINCHI ROSENDO Y OTROS			P.C. SINCHI ROSENDO			Particular		SINCHI ROSENDO Y OTROS	AZUAY	1	CUENCA	1	SININCAY	67	30	78	9	4		RIO SININCAY			Río	R	Industria	I	Extensivo a otros usos	I40							2.12	2890	9.68526e+06	718245	SININCAY/CUENCA/AZUAY
146	DH_SANTIAGO	CUENCA	228	A		77		INERHI	AZUAY	SOCIEDAD RIEGO RICAURTE, UNIDADES MILITARES: BATALLON INFANTERIA N21 CAYAMBE, GRUPO ARTILLERIA N5 CALDERON.	CUENCA/RICAURTE		GUAMBAÑA MIGUEL ALBERTO			Estatal		SOCIEDAD RIEGO RICAURTE, UNIDADES MILITARES: BATALLON INFANTERIA N21 CAYAMBE, GRUPO ARTILLERIA N5 CALDERON.	AZUAY	1	CUENCA	1	RICAURTE (Cantón Pucará)	62	30	78	9	4		RIO MACHANGARA			Río	R	Riego	R	Extensivo a otros usos	R25		532.7					191.77	2650	9.68866e+06	724645	RIO ZAMORA / QUEBRADA CUMBE / QUEBRADA CARIGAN
3600	DH_SANTIAGO	CUENCA	4195	A				INERHI	AZUAY	VELEZ BERREZUETA JORGE Y OTROS	VICTOTIA DEL PORTETE/CUENCA/AZUAY		VELEZ BERREZUETA JORGE			Particular		VELEZ BERREZUETA JORGE Y OTROS	AZUAY	1	CUENCA	1	VICTORIA DEL PORTETE (IRQUIS)	71	30	78	9	2		RIO SIMBALO			Río	R	Riego	R	Uso en General para Riego	R00		270					50	2970	9655800	715300	RIO ZAMORA / QUEBRADA SANTA BARBARA O CIUDADELA O ZAÑE / ACEQUIA CAJAS AMABLE MARIA MARGEN IZQUIERDO (PREDIO MARIZACA FIDEL)
429	DH_SANTIAGO	CUENCA	512	A				INERHI	AZUAY	DIRECTORIO DE AGUAS DEL CANAL CAÑARO	SAN JOAQUIN/CUENCA/AZUAY		PRESIDENTE TACURI VICENTE MARIA			Particular		DIRECTORIO DE AGUAS DEL CANAL CAÑARO	AZUAY	1	CUENCA	1	SAN JOAQUIN	63	30	78	9	1		QUEBRADA CAÑARO			Quebrada	Q	Riego	R	Extensivo a otros usos	R25		9.12					2.4	2960	9.67999e+06	712985	RIO ZAMORA / QUEBRADA SALAPA / QUEBRADA TABLON
430	DH_SANTIAGO	CUENCA	512	A				INERHI	AZUAY	DIRECTORIO DE AGUAS DEL CANAL CAÑARO	SAN JOAQUIN/CUENCA/AZUAY		PRESIDENTE TACURI VICENTE MARIA			Particular		DIRECTORIO DE AGUAS DEL CANAL CAÑARO	AZUAY	1	CUENCA	1	SAN JOAQUIN	63	30	78	9	1		QUEBRADA ZHAMBRAN			Quebrada	Q	Riego	R	Extensivo a otros usos	R25		5.7					1.5	2960	9.67999e+06	712985	RIO ZAMORA / QUEBRADA CUMBE / VERTIENTE SIN NOMBRE
4653	DH_SANTIAGO	CUENCA	5878	A				INERHI	AZUAY	ARICHÁVALA ARICHÁVALA RAÚL Y OTROS	SECTOR BANCO/NULTI/CUENCA/AZUAY		ARICHAVALA ARICHAVALA WALTER RAUL			Particular		ARICHÁVALA ARICHÁVALA RAÚL Y OTROS	AZUAY	1	CUENCA	1	NULTI	58	30	78	9	5		QUEBRADA MARO-HUAICO			Vertientes	V	Riego	R	Extensivo a otros usos	R25		2					0.049	2420	9.68458e+06	736130	RIO ZAMORA / QUEBRADA CHISHIHUAYCU / QUEBRADA SIN NOMBRE / VERTIENTE SIN NOMBRE N° 1 Y N° 2
4656	DH_SANTIAGO	CUENCA	5878	A				INERHI	AZUAY	ARICHAVALA ARICHAVALA WALTER RAUL, ARICHAVALA SANTIAGO Y OTROS	SECTOR BANCO (NULTI - CUENCA)		ARICHAVALA ARICHAVALA WALTER RAUL			Particular		ARICHAVALA ARICHAVALA WALTER RAUL, ARICHAVALA SANTIAGO Y OTROS	AZUAY	1	CUENCA	1	NULTI	58	30	78	9	5		VERTIENTE MARCO-HUAICO			Quebrada	Q	Riego	R	Uso en General para Riego	R00		2					0.026	2420	9.68458e+06	736130	RIO ZAMORA / QUEBRADA CUMBE / QUEBRADA TABLON, CHORRERA BLANCA, LA CONCEPCION Y LA TENERIA
2228	DH_SANTIAGO	CUENCA	2431	A				INERHI	AZUAY	FREIRE OCHOA MARIA LEONILA Y OTROS	MORAS LOMA TUTUPALI/TARQUI/CUENCA/AZUAY		FREIRE OCHOA MARIA LEONILA			Particular		FREIRE OCHOA MARIA LEONILA Y OTROS	AZUAY	1	CUENCA	1	TARQUI (Cantón Cuenca)	68	30	78	9	2		RIO ACCHA-YACU			Río	R	Riego	R	Extensivo a otros usos	R25		17.5					5	2780	9.67068e+06	713957	RIO ZAMORA / RIO JUNTAS / RIO DE LA MERCED / QUEBRADA SIN NOMBRE / VERTIENTE SIN NOMBRE N° 1 Y N° 2 (AFLORA PREDIO GUALAN AMBULUDI MIGUEL ANGEL)
4509	DH_SANTIAGO	CUENCA	5589	A	5639			INERHI	AZUAY	MINCHALA EMILIANO	SOLDADOS/SAN JOAQUIN/CUENCA/AZUAY		MINCHALA EMILIANO			Particular		MINCHALA EMILIANO	AZUAY	1	CUENCA	1	SAN JOAQUIN	63	30	78	9	1		QUEBRADA PUMAMAQUI			Quebrada	Q	Piscícola	S	Extensivo a otros usos	S06							5	3390	9.67654e+06	698833	RIO SANTIAGO / RIO MINAS / VERTIENTE DOS HERMANOS N° 2
4510	DH_SANTIAGO	CUENCA	5589	A	5639			INERHI	AZUAY	SIGUENZA CARLOS	SOLDADOS/SAN JOAQUIN/CUENCA/AZUAY		SIGUENZA CARLOS			Particular		SIGUENZA CARLOS	AZUAY	1	CUENCA	1	SAN JOAQUIN	63	30	78	9	1		QUEBRADA PUMAMAQUI			Quebrada	Q	Riego	R	Extensivo a otros usos	R25		2.99065					1.44	3390	9.67654e+06	698833	RIO ZAMORA / QUEBRADA CIUDADELA O SANTA BARBARA
4511	DH_SANTIAGO	CUENCA	5589	A	5639			INERHI	AZUAY	SIGUENZA CARLOS	SOLDADOS/SAN JOAQUIN/CUENCA/AZUAY		SIGUENZA CARLOS			Particular		SIGUENZA CARLOS	AZUAY	1	CUENCA	1	SAN JOAQUIN	63	30	78	9	1		QUEBRADA INNOMINADA			Quebrada	Q	Riego	R	Extensivo a otros usos	R25		0.110073					0.053	3180	9.67611e+06	698709	RIO ZAMORA / QUEBRADA CUMBE / QUEBRADA PAILON / QUEBRADA CACHIPAMBA ACEQUIA Nº 1
4512	DH_SANTIAGO	CUENCA	5589	A	5639			INERHI	AZUAY	SIGUENZA CARLOS	SOLDADOS/SAN JOAQUIN/CUENCA/AZUAY		SIGUENZA CARLOS			Particular		SIGUENZA CARLOS	AZUAY	1	CUENCA	1	SAN JOAQUIN	63	30	78	9	1		QUEBRADA TERMALES 1 Y 2			Quebrada	Q	Riego	R	Extensivo a otros usos	R25		0.899273					0.433	3190	9.67592e+06	699018	RIO ZAMORA / QUEBRADA LA BANDA
4595	DH_SANTIAGO	CUENCA	5786	A				INERHI	AZUAY	CUESTA ALBORNOZ ROLANDO			CUESTA ALBORNOZ ROLANDO			Particular		CUESTA ALBORNOZ ROLANDO	AZUAY	1	CUENCA	1	CHAUCHA	53	30	78	9	1		QUEBRADA YANTAHUYCU			Vertientes	V	Riego	R	Uso en General para Riego	R00		25					12.5	3740	9.66507e+06	685953	RIO ZAMORA / QUEBRADA LA BANDA / QUEBRADA EL CHILCO / VERTIENTE LOS ALISOS O EL CEDRO
4596	DH_SANTIAGO	CUENCA	5786	A				INERHI	AZUAY	CUESTA ALBORNOZ ROLANDO	SECTOR PIMO-GUADALUPANO (CHAUCHA - CUENCA)		CUESTA ALBORNOZ ROLANDO			Particular		CUESTA ALBORNOZ ROLANDO	AZUAY	1	CUENCA	1	CHAUCHA	53	30	78	9	1		QUEBRADA YANTAHUYCU			Vertientes	V	Piscícola	S	Uso en General para Piscícola	S00							1.5	3740	9.66507e+06	685953	CHAUCHA/CUENCA/AZUAY
3873	DH_SANTIAGO	CUENCA	4648	A				INERHI	AZUAY	DELGADO PESÁNTEZ PAÚL ERNESTO (P.C.) Y OTROS	CASERÍORUMIPAMBA (QUINGEO)		DELGADO PESANTEZ PAUL			Particular		DELGADO PESÁNTEZ PAÚL ERNESTO (P.C.) Y OTROS	AZUAY	1	CUENCA	1	QUINGEO	61	30	78	9	9		VERTIENTE ALLCUJAMBI			Vertientes	V	Riego	R	Uso en General para Riego	R00		5.56					0.48	2970	9.66495e+06	735568	RIO ZAMORA / RIO MALACATOS / NAMANDA / VERTIENTE SIN NOMBRE (PREDIO ALVARADO MANUEL)
4806	DH_SANTIAGO	CUENCA	6100	A	6150			INERHI	AZUAY	HEREDIA CARRION ENMA	UCURUNGO - GULLANZHAPA/TARQUI/CUENCA/AZUAY		HEREDIA CARRION ENMA			Particular		HEREDIA CARRION ENMA	AZUAY	1	CUENCA	1	TARQUI (Cantón Cuenca)	68	30	78	9	2		VERTIENTE INNOMINADA			Vertientes	V	Riego	R	Extensivo a otros usos	R25		1.5					0.5246	2860	9.66928e+06	723313	RIO ZAMORA / QUEBRADA CUMBE / QUEBRADA CARIGAN
289	DH_SANTIAGO	CUENCA	357	A				INERHI	AZUAY	VELEZ JORGE Y OTROS			VELEZ JORGE			Particular		VELEZ JORGE Y OTROS	AZUAY	1	CUENCA	1	VICTORIA DEL PORTETE (IRQUIS)	71	30	78	9	2		RIO IRQUIS			Río	R	Riego	R	Uso en General para Riego	R00		113.5					56.75	2665	9.66011e+06	712981	RIO ALTO ZAMORA / QUEBRADA CAIGUA / VERTIENTE SIN NOMBRE Nº1
2892	DH_SANTIAGO	CUENCA	3198	A				INERHI	AZUAY	ZUMBA ARCENIO Y OTROS	TARQUI/CUENCA/AZUAY		ZUMBA ARCENIO			Particular		ZUMBA ARCENIO Y OTROS	AZUAY	1	CUENCA	1	TARQUI (Cantón Cuenca)	68	30	78	9	2		RIO SAN AGUSTIN			Río	R	Riego	R	Uso en General para Riego	R00		41.37					12.4	2665	9.57574e+06	716483	RIO MALACATOS / QUEBRADA DE ALUMBRE / VERTIENTE PUNZARA CHICO
4756	DH_SANTIAGO	CUENCA	6061	A				INERHI	AZUAY	AUCAY CHAVEZ LUIS ANIBAL	BAÑOS/CUENCA/AZUAY		AUCAY CHAVEZ LUIS ANIBAL			Particular		AUCAY CHAVEZ LUIS ANIBAL	AZUAY	1	CUENCA	1	BAÑOS (Cantón Cuenca)	51	30	78	9	1		RIO YANUNCAY			Río	R	Piscícola	S	Uso en General para Piscícola	S00							60	2990	9.67435e+06	703586	RIO ZAMORA / QUEBRADA LA BANDA / QUEBRADA CONDORHUASCA
4735	DH_SANTIAGO	CUENCA	6026	A				INERHI	AZUAY	CRIOLLO MARIA Y QUITUISACA JOSE			CRIOLLO MARIA			Particular		CRIOLLO MARIA Y QUITUISACA JOSE	AZUAY	1	CUENCA	1	QUINGEO	61	30	78	9	9		VERTIENTE GULAG GUAYCO			Vertientes	V	Riego	R	Extensivo a otros usos	R25		0.182243					0.13	3080	9.66075e+06	732440	QUINGEO/CUENCA/AZUAY
4736	DH_SANTIAGO	CUENCA	6026	A				INERHI	AZUAY	CRIOLLO MARIA Y QUITUISACA JOSE			CRIOLLO MARIA			Particular		CRIOLLO MARIA Y QUITUISACA JOSE	AZUAY	1	CUENCA	1	QUINGEO	61	30	78	9	9		QUEBRADA INNOMINADA			Quebrada	Q	Riego	R	Extensivo a otros usos	R25		0.417757					0.298	3080	9.66075e+06	732440	QUINGEO/CUENCA/AZUAY
4986	DH_SANTIAGO	CUENCA	6432	A				INERHI	AZUAY	VELEZ BERREZUETA JORGE	SAN BLAS/CUENCA/AZUAY		VELEZ BERREZUETA JORGE			Particular		VELEZ BERREZUETA JORGE	AZUAY	1	CUENCA	1	SAN BLAS (Cantón Cuenca)	10	30	78	9	3		VERTIENTES INNOMINADAS 1 Y 2			Vertientes	V	Riego	R	Uso en General para Riego	R00		0.8					0.048	2490	9.67917e+06	723362	RIO ALTO ZAMORA / QUEBRADA CARIGAN / VERTIENTE SIN NOMBRE
4299	DH_SANTIAGO	CUENCA	5278	A				INERHI	AZUAY	TAPIA NOVILLO FRANCISCO PAULINO	PORTETE-PIGALLO/VICTORIA DEL PORTETE/CUENCA/AZUAY		TAPIA NOVILLO FRANCISCO			Particular		TAPIA NOVILLO FRANCISCO PAULINO	AZUAY	1	CUENCA	1	VICTORIA DEL PORTETE (IRQUIS)	71	30	78	9	2		RIO PORTETE			Río	R	Riego	R	Extensivo a otros usos	R25		205					1	2760	9.65977e+06	713320	RIO ZAMORA / RIO LAS JUNTAS / VERTIENTE N° 1
3960	DH_SANTIAGO	CUENCA	4767	A				INERHI	AZUAY	TORRES JULIO (P.C.)	GUALAY/VICTORIA DEL PORTETE/CUENCA/AZUAY		TORRES JULIO			Particular		TORRES JULIO (P.C.)	AZUAY	1	CUENCA	1	VICTORIA DEL PORTETE (IRQUIS)	71	30	78	9	2		RIO SAN AGUSTÌN			Río	R	Riego	R	Uso en General para Riego	R00		67.5					28.35	2960	9.66258e+06	708446	RIO ALTO ZAMORA / QUEBRADA ZAÑE / CANAL Nº1 U ORIENTAL
423	DH_SANTIAGO	CUENCA	507	A	4766			INERHI	AZUAY	MOLINA MOROCHO ROSARIO BEATRIZ Y OTROS	VICTORIA DEL PORTETE/CUENCA/AZUAY		MOLINA MOROCHO ROSARIO			Particular		MOLINA MOROCHO ROSARIO BEATRIZ Y OTROS	AZUAY	1	CUENCA	1	VICTORIA DEL PORTETE (IRQUIS)	71	30	78	9	2		RIO SAN AGUSTIN			Río	R	Riego	R	Uso en General para Riego	R00		36					6	3180	9.66218e+06	706098	RIO ZAMORA / QUEBRADA CHISHIHUAYCU / QUEBRADA SIN NOMBRE / VERTIENTE SIN NOMBRE N° 1 Y N° 2
1451	DH_SANTIAGO	CUENCA	1606	A				INERHI	AZUAY	ALVAREZ ALVAREZ MANUEL Y OTROS			ALVAREZ ALVAREZ MANUEL (PC)			Particular		ALVAREZ ALVAREZ MANUEL Y OTROS	AZUAY	1	CUENCA	1	CUMBE	52	30	78	9	2		RIO CUMBE			Río	R	Riego	R	Uso en General para Riego	R00		1.8					1.8	2640	9.66124e+06	719345	RIO ZAMORA / QUEBRADA CUMBE / QUEBRADA CARIGAN
489	DH_SANTIAGO	CUENCA	590	A				INERHI	AZUAY	CORDERO JUSTO Y OTROS	SECTOR OCHOA LEON (RICAURTE)		CORDERO JUSTO (P.C.)			Particular		CORDERO JUSTO Y OTROS	AZUAY	1	CUENCA	1	RICAURTE (Cantón Pucará)	62	30	78	9	4		RIO MACHANGARA			Río	R	Riego	R	Uso en General para Riego	R00		28.86					3.87	2590	9.68786e+06	724088	RIO ALTO ZAMORA / VERTIENTE SIN NOMBRE Nº1 Y Nº2
1969	DH_SANTIAGO	CUENCA	2205	A				INERHI	AZUAY	INDUSTRIAS ARTEPRACTICO S.A.			TOSI IÑIGUEZ FRANK (GERENTE)			Particular		INDUSTRIAS ARTEPRACTICO S.A.	AZUAY	1	CUENCA	1	TARQUI (Cantón Cuenca)	68	30	78	9	2		RIO TARQUI Y SAN AGUSTIN			Río	R	Industria	I	Extensivo a otros usos	I40							0.21	2600	9.66975e+06	717446	RIO SANTIAGO/RIO ALTO ZAMORA/QUEBRADA MOTUPE/VERTIENTE SIN NOMBRE O EL AGUACATE
340	DH_SANTIAGO	CUENCA	411	A				INERHI	AZUAY	DIRECTORIO DE AGUAS DEL CANAL CHORRO LA CALERA	BAÑOS/CUENCA/AZUAY		MONTERO CAMBISACA MANUEL (PRESIDENTE)			Particular		DIRECTORIO DE AGUAS DEL CANAL CHORRO LA CALERA	AZUAY	1	CUENCA	1	BAÑOS (Cantón Cuenca)	51	30	78	9	1		RIO MINAS, QUEBRADAS MACHO SAYONA, COLES MOTE Y POGIO			Río	R	Riego	R	Uso en General para Riego	R00		68.7					20.6	3260	9.67099e+06	707318	RIO ZAMORA / QUEBRADA LAS PAVAS / VERTIENTE PAYANCHI
874	DH_SANTIAGO	CUENCA	999	A	608			INERHI	AZUAY	GARCIA GARATE RAMON	CUENCA/NULTI		GARCIA GARATE RAMON			Particular		GARCIA GARATE RAMON	AZUAY	1	CUENCA	1	NULTI	58	30	78	9	9		VERTIENTE POGLIO GRANDE Y AGUACOLLA			Vertientes	V	Riego	R	Uso en General para Riego	R00		6.437					1	2580	9.70505e+06	732243	RIO ZAMORA / RIO MALACATOS / VERTIENTE ALIZAL
876	DH_SANTIAGO	CUENCA	999	A	608			CNRH	AZUAY	GARCIA IZQUIERDO RAMON VICENTE	CUENCA/NULTI		GARCIA GARATE RAMON			Particular	999	GARCIA IZQUIERDO RAMON VICENTE	AZUAY	1	CUENCA	1	NULTI	58	30	78	9	9		VERTIENTE POGLIO GRANDE Y AGUACOLLA			Vertientes	V	Riego	R	Uso en General para Riego	R00		6.437					1	2580	9.70505e+06	732243	RIO ALTO ZAMORA / RIO MALACATOS / QUEBRADA ZHUNAULA
3555	DH_SANTIAGO	CUENCA	4117	A				INERHI	AZUAY	DUCHI JUAN (P.C.) Y OTROS	BAÑOS/CUENCA/AZUAY		DUCHI JUAN			Particular		DUCHI JUAN (P.C.) Y OTROS	AZUAY	1	CUENCA	1	BAÑOS (Cantón Cuenca)	51	30	78	9	2		REMANENTES DE LOS TANQUES DE AGUA POTABLE DE LA PARROQUIA BAÑOS Y REMANENTES DE LAS AGUAS DEL BALNEARIO MERCHAN			Remanentes	U	Riego	R	Extensivo a Uso Doméstico	R02		19.375					4	2730	9.67728e+06	713969	RIO ZAMORA / QUEBRADA CUMBE / QUEBRADA TABLON, CHORRERA BLANCA, LA CONCEPCION Y LA TENERIA
5062	DH_SANTIAGO	CUENCA	6578	A				INERHI	AZUAY	GUZMAN MARTINEZ MOISES ALFREDO	SAN JOAQUIN/CUENCA/AZUAY		GUZMAN MARTINEZ MOISES ALFONSO			Particular		GUZMAN MARTINEZ MOISES ALFREDO	AZUAY	1	CUENCA	1	SAN JOAQUIN	63	30	78	9	1		QUEBRADAS LIRIO, TILILIN, JARRO YACU, DEL NAPO			Quebrada	Q	Riego	R	Uso en General para Riego	R00		73					22.1	3000	9.67435e+06	705624	RIO ALTO ZAMORA / QUEBRADA LA VIOLETA / VERTIENTE LA VIOLETA Nº1 Y Nº2
4522	DH_SANTIAGO	CUENCA	5617	A				INERHI	AZUAY	FAJARDO SÁENZ LUZ	SECTOR APANGORA (NULTI - CUENCA)		FAJARDO SAENZ LUZ			Particular		FAJARDO SÁENZ LUZ	AZUAY	1	CUENCA	1	NULTI	58	30	78	9	3		QUEBRADA APANGORA			Quebrada	Q	Riego	R	Uso en General para Riego	R00		2.5					0.5	2370	9685000	739950	RIO ALTO ZAMORA / RIO JIPIRO / QUEBRADA YANACOCHA / QUEBRADA CARTAGENA
4991	DH_SANTIAGO	CUENCA	6439	A				INERHI	AZUAY	GRANDA POLO MARIA CUMANDA	RACAR/SAN SEBASTIAN/CUENCA/AZUAY		GRANDA POLO MARIA CUMANDA			Particular		GRANDA POLO MARIA CUMANDA	AZUAY	1	CUENCA	1	SAN SEBASTIAN (Cantón Cuenca)	11	30	78	9	3		VERTIENTE INNOMINADA			Vertientes	V	Riego	R	Uso en General para Riego	R00		3					0.68	2948	9.68557e+06	717998	RIO ZAMORA / QUEBRADA CUMBE / QUEBRADA CARIGAN / CANAL ALUMBRE
5140	DH_SANTIAGO	CUENCA	6755	A				INERHI	AZUAY	CHACON CARRASCO HERNANDO ALFREDO	CANCAN/CHAUCHA/CUENCA/AZUAY		CHACON CARRASCO HERNANDO			Particular		CHACON CARRASCO HERNANDO ALFREDO	AZUAY	1	CUENCA	1	CHAUCHA	53	30	78	9	1		RIO CANCAN			Río	R	Industria	I	Uso en General para Industria	I00							45	3500	9672314	689407	RIO ZAMORA / RIO LAS JUNTAS / QUEBRADA ANCOTA (CERRO CONDOR PEÑA)
5141	DH_SANTIAGO	CUENCA	6755	A				INERHI	AZUAY	CHACON CARRASCO HERNANDO ALFREDO	CANCAN/CHAUCHA/CUENCA/AZUAY		CHACON CARRASCO HERNANDO			Particular		CHACON CARRASCO HERNANDO ALFREDO	AZUAY	1	CUENCA	1	CHAUCHA	53	30	78	9	1		RIO CANCAN			Río	R	Riego	R	Uso en General para Riego	R00		2					0.8	3500	9672314	689407	RIO ALTO ZAMORA / QUEBRADA EL CARIGAN
4905	DH_SANTIAGO	CUENCA	6303	A				INERHI	AZUAY	CHUQUIMARCA FERNANDEZ MARIA OBDULIA	FRASQUETA/CUMBE/CUENCA/AZUAY		CHUQUIMARCA FERNANDEZ MARIA OBDULIA			Particular		CHUQUIMARCA FERNANDEZ MARIA OBDULIA	AZUAY	1	CUENCA	1	CUMBE	52	30	78	9	2		VERTIENTE FRASQUETA 1 A LA 4			Vertientes	V	Riego	R	Uso en General para Riego	R00		0.75					0.0254	2741.25	9.65847e+06	722089	RIO ZAMORA / QUEBRADA CUMBE / QUEBRADA CARIGAN / VERTIENTE SIN NOMBRE, LIPIACOCHA, PEÑA NEGRA Y MAS AFLORAMIENTOS
4580	DH_SANTIAGO	CUENCA	5740	A				INERHI	AZUAY	CHUNCHI JOSÉ ADOLFO	SECTOR TOTORACOCHA (VICTORIA DEL PORTETE - CUENCA)		CHUNCHI JOSE ADOLFO			Particular		CHUNCHI JOSÉ ADOLFO	AZUAY	1	CUENCA	1	VICTORIA DEL PORTETE (IRQUIS)	71	30	78	9	2		VERTIENTES TOTORACOCHA 1 Y 2			Vertientes	V	Riego	R	Extensivo a otros usos	R25		2.5					0.122	2790	9.65912e+06	717705	QUEBRADA LAS PAVAS / VERTIENTE CAÑARO
3834	DH_SANTIAGO	CUENCA	4532	A	2532 Y 2523			CNRH	AZUAY	VELE ZHINGRE JOSE LORENZO Y DUCHITANGA ALCIBIADES ALEJANDRO	CHAULLAYACU/TARQUI/CUENCA/AZUAY		VELE ZHINGRE JOSE LORENZO			Particular		VELE ZHINGRE JOSE LORENZO Y DUCHITANGA ALCIBIADES ALEJANDRO	AZUAY	1	CUENCA	1	TARQUI (Cantón Cuenca)	68	30	78	9	2		VERTIENTE CHAULLAYACU			Vertientes	V	Riego	R	Uso en General para Riego	R00		1.5625					0.25	2730	9.67036e+06	719207	RIO MALACATOS / QUEBRADA DE ALUMBRE / QUEBRADA LLULLIN Y VERTIENTE LLULLIN / CANAL N° 1, N° 2, N° 3 Y N° 4
3835	DH_SANTIAGO	CUENCA	4532	A	2532 Y 2523			CNRH	AZUAY	VELE ZHINGRE JOSE LORENZO Y DUCHITANGA ALCIBIADES ALEJANDRO	CHAULLAYACU/TARQUI/CUENCA/AZUAY		VELE ZHINGRE JOSE LORENZO			Particular		VELE ZHINGRE JOSE LORENZO Y DUCHITANGA ALCIBIADES ALEJANDRO	AZUAY	1	CUENCA	1	TARQUI (Cantón Cuenca)	68	30	78	9	2		VERTIENTE TOTORA			Vertientes	V	Riego	R	Uso en General para Riego	R00		1.25					0.2	2690	9.67036e+06	719207	RIO MALACATOS / QUEBRADA DE ALUMBRE / QUEBRADA LLULLIN Y VERTIENTE LLULLIN / CANAL N° 1, N° 2, N° 3 Y N° 4
4800	DH_SANTIAGO	CUENCA	6097	A				INERHI	AZUAY	MOGROVEJO HUMBERTO Y OTROS	GULAGUAICO/CUMBE/CUENCA/AZUAY		JUNTA ADMINISTRADORA DE AGUA PARROQUIA BAÑOS			Particular		MOGROVEJO HUMBERTO Y OTROS	AZUAY	1	CUENCA	1	CUMBE	52	30	78	9	2		VERTIENTE GULAHUAICO			Vertientes	V	Riego	R	Extensivo a otros usos	R25		2.68694					0.0087	2810	9.66022e+06	705168	RIO ZAMORA CHINCHIPE / RIO NAMBIJA / QUEBRADA EL DIAMANTE
4801	DH_SANTIAGO	CUENCA	6097	A				INERHI	AZUAY	MOGROVEJO HUMBERTO Y OTROS	GULAGUAICO/CUMBE/CUENCA/AZUAY		MOGROVEJO HUMBERTO			Particular		MOGROVEJO HUMBERTO Y OTROS	AZUAY	1	CUENCA	1	CUMBE	52	30	78	9	2		VERTIENTE GUIOTA			Vertientes	V	Riego	R	Extensivo a otros usos	R25		1.14272					0.0037	2860	9.65997e+06	722586	QUEBRADA MUCHIME / QUEBRADA SIN NOMBRE
4802	DH_SANTIAGO	CUENCA	6097	A				INERHI	AZUAY	MOGROVEJO HUMBERTO Y OTROS	GULAGUAICO/CUMBE/CUENCA/AZUAY		ALBARRACIN BERMEO JULIO CESAR			Particular		MOGROVEJO HUMBERTO Y OTROS	AZUAY	1	CUENCA	1	CUMBE	52	30	78	9	2		VERTIENTE EL ARRIENDO			Vertientes	V	Riego	R	Extensivo a otros usos	R25		0.71034					0.0023	2750	9.65982e+06	721628	RIO ZAMORA CHINCHIPE / QUEBRADA CAÑAR
4853	DH_SANTIAGO	CUENCA	6209	A				INERHI	AZUAY	ASOCIACION DE TRABAJADORES AGRICOLAS	SAYAUSI/CUENCA/AZUAY		BENAVIDES GALARZA LEOCADIO MARIANO (PRESIDENTE)			Particular		ASOCIACION DE TRABAJADORES AGRICOLAS	AZUAY	1	CUENCA	1	SAYAUSI	65	30	78	9	3		VERTIENTES LAGUNAS PATOCOCHA CHICO, PATOCOCHA GRANDE, BARRANCOS Y VERDECOCHA			Vertientes	V	Riego	R	Uso en General para Riego	R00		50					17.5	3350	9.68911e+06	712599	RIO ZAMORA / QUEBRADA CUMBE / QUEBRADA CARIGAN
4854	DH_SANTIAGO	CUENCA	6209	A				INERHI	AZUAY	ASOCIACION DE TRABAJADORES AGRICOLAS	SAYAUSI/CUENCA/AZUAY		BENAVIDES GALARZA LEOCADIO MARIANO (PRESIDENTE)			Particular		ASOCIACION DE TRABAJADORES AGRICOLAS	AZUAY	1	CUENCA	1	SAYAUSI	65	30	78	9	3		VERTIENTES LAGUNAS PATOCOCHA CHICO, PATOCOCHA GRANDE, BARRANCOS Y VERDECOCHA			Vertientes	V	Piscícola	S	Uso en General para Piscícola	S00							17.5	3350	9.68911e+06	712599	RIO ZAMORA / QUEBRADA LA BANDA
4927	DH_SANTIAGO	CUENCA	6363	A				INERHI	AZUAY	IZQUIERDO GALO (P.C.) Y ADHERENTES	SECTOR HUIZHIL ALTO/BAÑOS/CUENCA/AZUAY		IZQUIERDO GALO			Particular		IZQUIERDO GALO (P.C.) Y ADHERENTES	AZUAY	1	CUENCA	1	BAÑOS (Cantón Cuenca)	51	30	78	9	1		QUEBRADAS PIRCON, QUILLATURO Y RODEO			Quebrada	Q	Riego	R	Uso en General para Riego	R00		9					4.117	3240	9.67833e+06	712117	RIO ZAMORA / QUEBRADA CUMBE / QUEBRADA CARIGAN / VERTIENTE SIN NOMBRE N° 2
3986	DH_SANTIAGO	CUENCA	4810	A				INERHI	AZUAY	SERRANO IZQUIERDO MILTON (P.C) Y OTROS	SECTORES TRANCAS Y PAPASLOMA (VICTORIA DEL PORTETE -CUENCA)		SERRANO IZQUIERDO MILTON			Particular		SERRANO IZQUIERDO MILTON (P.C) Y OTROS	AZUAY	1	CUENCA	1	VICTORIA DEL PORTETE (IRQUIS)	71	30	78	9	2		RÍO SAN AGUSTÍN			Río	R	Riego	R	Uso en General para Riego	R00		52					19.9	2928	9663050	710030	RIO ZAMORA / QUEBRADA LA BANDA / QUEBRADA CONDORHUASCA
189	DH_SANTIAGO	CUENCA	277	A	118, 1668			INERHI	AZUAY	DIRECTORIO AGUA PORTETE	CUENCA/VICTORIA DEL PORTETE		ORDOÑEZ QUEZADA MANUEL (PRESIDENTE)			Particular		DIRECTORIO AGUA PORTETE	AZUAY	1	CUENCA	1	VICTORIA DEL PORTETE (IRQUIS)	71	30	78	9	2		RIO PORTETE, REMANENTE LAS QUEBRADAS: CHAGAR Y MAPAÑAGUI			Río	R	Riego	R	Uso en General para Riego	R00		330					98.49	3550	9657250	709750	RIO ZAMORA / QUEBRADA DE BORJA /QUEBRADA LAS PAVAS / VERTIENTE SIN NOMBRE
5075	DH_SANTIAGO	CUENCA	6608	A				INERHI	AZUAY	ARCE ALVARADO ROMULO ANTONIO			ARCE ALVARADO ROMULO			Particular		ARCE ALVARADO ROMULO ANTONIO	AZUAY	1	CUENCA	1	CHECA (JIDCAY) Cantón Cuenca	54	30	78	9	4		RIO PALUNCAY			Río	R	Industria	I	Uso en General para Industria	I00							10	2592	9689307	724028	RIO ZAMORA / QUEBRADA DE BORJA / QUEBRADA LAS PAVAS / VERTIENTE SIN NOMBRE
3494	DH_SANTIAGO	CUENCA	4027	A				INERHI	AZUAY	LOJA MANUEL (P.C.) Y OTROS	PUCARRUMI/SANTA ANA/CUENCA/AZUAY		LOJA ANGEL			Particular		LOJA MANUEL (P.C.) Y OTROS	AZUAY	1	CUENCA	1	SANTA ANA (Cantón Cuenca)	64	30	78	9	9		QUEBRADA COTA			Quebrada	Q	Riego	R	Extensivo a otros usos	R25		2.5					0.57	2760	9670383	732859	RIO ZAMORA / QUEBRADA CUMBE / QUEBRADA CARIGAN / CANAL ALUMBRE
2831	DH_SANTIAGO	CUENCA	3110	A				INERHI	AZUAY	CARRASCO RODRIGUEZ GUIDO	SAYAUSI/CUENCA/AZUAY		CARRASCO RODRIGUEZ GUIDO			Particular		CARRASCO RODRIGUEZ GUIDO	AZUAY	1	CUENCA	1	SAYAUSI	65	30	78	9	3		RIO TOMEBAMBA Y QUEBRADAS: DOS CHORRERAS, AGUAS REGADAS			Río	R	Riego	R	Extensivo a otros usos	R25		78.246					4.5	3340	9.69472e+06	704051	QUEBRADA EL TRIGAL
1950	DH_SANTIAGO	CUENCA	2176	A				INERHI	AZUAY	ABRIL DIGNA Y OTROS			ABRIL DIGNA			Particular		ABRIL DIGNA Y OTROS	AZUAY	1	CUENCA	1	VICTORIA DEL PORTETE (IRQUIS)	71	30	78	9	2		RIO IRQUIS			Río	R	Riego	R	Extensivo a Abrevadero	R01		2					6	2650	9.65989e+06	713691	RIO ZAMORA / QUEBRADA CUMBE / QUEBRADA TABLON, CHORRERA BLANCA, LA CONCEPCION Y LA TENERIA
513	DH_SANTIAGO	CUENCA	634	A				INERHI	AZUAY	MONTESINOS VEGA ALFREDO Y OTROS			MONTESINOS VEGA ALFREDO			Particular		MONTESINOS VEGA ALFREDO Y OTROS	AZUAY	1	CUENCA	1	VICTORIA DEL PORTETE (IRQUIS)	71	30	78	9	2		RIO PORTETE			Río	R	Riego	R	Extensivo a otros usos	R25		23.5					12	2680	9.65845e+06	712886	RIO ALTO ZAMORA / RIO JIPIRO / QUEBRADA YANACOCHA / QUEBRADA CARTAGENA
5089	DH_SANTIAGO	CUENCA	6626	A				INERHI	AZUAY	PROAÑO ANDRADE RUBEN Y OTROS			PEÑA GARCIA LUIS			Particular		PROAÑO ANDRADE RUBEN Y OTROS	AZUAY	1	CUENCA	1	BAÑOS (Cantón Cuenca)	51	30	78	9	1		RIO YANUNCAY			Río	R	Riego	R	Extensivo a otros usos	R25		9.1					4.55	3030	9674657	703215	RIO ZAMORA / QUEBRADA CUMBE / QUEBRADA CARIGAN
5090	DH_SANTIAGO	CUENCA	6626	A				INERHI	AZUAY	PROAÑO ANDRADE RUBEN Y OTROS	CUENCA/BAÑOS		PEÑA GARCIA LUIS			Particular		PROAÑO ANDRADE RUBEN Y OTROS	AZUAY	1	CUENCA	1	BAÑOS (Cantón Cuenca)	51	30	78	9	1		RIO YANUNCAY			Río	R	Industria	I	Uso en General para Industria	I00							150	3030	9674657	703215	RIO ZAMORA / QUEBRADA CUMBE / QUEBRADA CARIGAN
5256	DH_SANTIAGO	CUENCA	7138	A				INERHI	AZUAY	PASAMANERIA S.A.	EL VECINO/CUENCA/AZUAY		TOSI IÑIGUEZ PIETRO			Particular		PASAMANERIA S.A.	AZUAY	1	CUENCA	1	EL VECINO	5	30	78	9	3		GALERIA INNOMINADA			Galerías	G	Industria	I	Uso en General para Industria	I00							3	2500	9680337	723086	RIO ALTO ZAMORA / VERTIENTE SIN NOMBRE Nº1 (PREDIO GUAMAN BENITEZ ISAURO)
5124	DH_SANTIAGO	CUENCA	6732	A				INERHI	AZUAY	TORAL GIDO	CUENCA/SAN SEBASTIAN		TORAL GUIDO			Particular		TORAL GIDO	AZUAY	1	CUENCA	1	SAN SEBASTIAN (Cantón Cuenca)	11	30	78	9	3		QUEBRADA EL LIRIO			Quebrada	Q	Riego	R	Uso en General para Riego	R00		5.5					1.94	2850	9684618	716822	RIO ZAMORA / QUEBRADA CUMBE / QUEBRADA CARIGAN
5219	DH_SANTIAGO	CUENCA	6967	A				INERHI	AZUAY	CURTIEMBRE LA RENACIENTE	MONAY (CUENCA)		TOSI IÑIGUEZ FRANK			Particular		CURTIEMBRE LA RENACIENTE	AZUAY	1	CUENCA	1	MONAY	9	30	78	9	3		POZO INNOMINADO			Pozo	P	Industria	I	Uso en General para Industria	I00							4.2	2480	9.68064e+06	726701	RIO ZAMORA / QUEBRADA SANTA BARBARA O CIUDADELA O ZAÑE / ACEQUIA CAJAS AMABLE MARIA MARGEN IZQUIERDO (PREDIO MARIZACA FIDEL)
5052	DH_SANTIAGO	CUENCA	6567	A				INERHI	AZUAY	MUÑOZ LUIS ALBERTO	RAMBRAN-YUNGA/TARQUI/CUENCA/AZUAY		QUISHPE JOSE MIGUEL			Particular		MUÑOZ LUIS ALBERTO	AZUAY	1	CUENCA	1	TARQUI (Cantón Cuenca)	68	30	78	9	9		VERTIENTE RAMBRAN			Vertientes	V	Riego	R	Uso en General para Riego	R00		20					0.168	2800	9.66903e+06	723467	RIO ZAMORA / QUEBRADA CUMBE / QUEBRADA TABLON, CHORRERA BLANCA, LA CONCEPCION Y LA TENERIA
4900	DH_SANTIAGO	CUENCA	6300	A				INERHI	AZUAY	CHUQUIMARCA LUIS ALFONSO Y CHUQUIMARCA FERNANDEZ JESUS	CAHITURO Y PIRCAHUAICO/CUMBRE/CUENCA/AZUAY		CHUQUIMARCA FERNANDEZ MARIA OBDULIA			Particular		CHUQUIMARCA LUIS ALFONSO Y CHUQUIMARCA FERNANDEZ JESUS	AZUAY	1	CUENCA	1	CUMBE	52	30	78	9	2		VERTIENTE CACHIHURCO 1 Y 2, PIRCAHUAICO 1 A LA 5			Vertientes	V	Riego	R	Uso en General para Riego	R00		1.5					0.18	2835	9.65865e+06	721780	RIO ALTO ZAMORA / QUEBRADA NAMANDA / QUEBRADA CURITROJE
5130	DH_SANTIAGO	CUENCA	6733	A				INERHI	AZUAY	ORTIZ MERCEDES	CUENCA/TARQUI		ORTIZ MERCEDES			Particular		ORTIZ MERCEDES	AZUAY	1	CUENCA	1	TARQUI (Cantón Cuenca)	68	30	78	9	2		QUEBRADA ACCHAYACU SANTA ROSA			Quebrada	Q	Riego	R	Extensivo a otros usos	R25		5					2	2660	9671959	718190	RIO ALTO ZAMORA / QUEBRADA EL CARIGAN
5086	DH_SANTIAGO	CUENCA	6625	A				INERHI	AZUAY	MORA ALVARADO JOSE ANTONIO	CUENCA/CUMBE		MORA ALVARADO JOSE ANTONIO			Particular		MORA ALVARADO JOSE ANTONIO	AZUAY	1	CUENCA	1	CUMBE	52	30	78	9	9		VERTIENTE INNOMINADA NRO. 1			Vertientes	V	Riego	R	Uso en General para Riego	R00		1.11215					0.119	3150	9653456	722511	RIO SANTIAGO/ALTO ZAMORA/QUEBRADA DE PUNZARA/VERTIENTE SIN NOMBRE
5087	DH_SANTIAGO	CUENCA	6625	A				INERHI	AZUAY	MORA ALVARADO JOSE ANTONIO	CUENCA/CUMBE		MORA ALVARADO JOSE ANTONIO			Particular		MORA ALVARADO JOSE ANTONIO	AZUAY	1	CUENCA	1	CUMBE	52	30	78	9	9		VERTIENTE INNOMINADA NRO. 2			Vertientes	V	Riego	R	Uso en General para Riego	R00		1.27103					0.136	3050	9653916	722697	RIO ALTO ZAMORA / QUEBRADA CARIGAN / VERTIENTE LLANO VERDE
5088	DH_SANTIAGO	CUENCA	6625	A				INERHI	AZUAY	MORA ALVARADO JOSE ANTONIO	CUENCA/CUMBE		MORA ALVARADO JOSE ANTONIO			Particular		MORA ALVARADO JOSE ANTONIO	AZUAY	1	CUENCA	1	CUMBE	52	30	78	9	9		VERTIENTE INNOMINADA NRO. 3			Vertientes	V	Riego	R	Uso en General para Riego	R00		2.61682					0.28	3040	9654439	722637	RIO ZAMORA / QUEBRADA LA BANDA / QUEBRADA EL CHILCO
4502	DH_SANTIAGO	CUENCA	5580	A	6504			INERHI	AZUAY	CEDILLO LUIS ANTONIO (P.C.)	SANTA TERESITA/SAN JOAQUIN/CUENCA/AZUAY		CEDILLO LUIS ANTONIO			Particular		CEDILLO LUIS ANTONIO (P.C.)	AZUAY	1	CUENCA	1	SAN JOAQUIN	63	30	78	9	3		VERTIENTES TARUGOPAMBA EN NUMERO DE OCHO Y PORTADA DE CHIGUAN			Río	R	Riego	R	Extensivo a otros usos	R25		105.008					32	2965	9681845	712880	RIO ZAMORA / RIO MALACATOS / QUEBRADA CHISHIHUAYCU / VERTIENTE SIN NOMBRE
4503	DH_SANTIAGO	CUENCA	5580	A	6504			INERHI	AZUAY	PERALTA HERRERA VICTOR MIGUEL Y OTROS	SANTA TERESITA/SAN JOAQUIN/CUENCA/AZUAY		PERALTA HERRERA VICTOR MIGUEL			Particular		PERALTA HERRERA VICTOR MIGUEL Y OTROS	AZUAY	1	CUENCA	1	SAN JOAQUIN	63	30	78	9	3		RIO LEÑATE			Quebrada	Q	Riego	R	Extensivo a otros usos	R25		9.84446					3	2950	9681480	713420	RIO ALTO ZAMORA / VERTIENTE QUINTA PACCHACCHIR
5273	DH_SANTIAGO	CUENCA	7216	A				INERHI	AZUAY	CERAMICA RIALTO	SECTOR CHAULLABAMBA		CRESPO SEMINARIO CARLOS			Particular		CERAMICA RIALTO	AZUAY	1	CUENCA	1	LLACAO	56	30	78	9	6		POZO INNOMINADO			Pozo	P	Industria	I	Uso en General para Industria	I00							3	2280	9.6849e+06	731157	RIO ZAMORA / QUEBRADA LAS PAVAS
5275	DH_SANTIAGO	CUENCA	7218	A				INERHI	AZUAY	CERAMICA RIALTO S.A.	CUENCA/LLACAO		CRESPO SEMINARIO CARLOS			Particular		CERAMICA RIALTO S.A.	AZUAY	1	CUENCA	1	LLACAO	56	30	78	9	3		RIO TOMEBAMBA			Río	R	Industria	I	Uso en General para Industria	I00							20	2360	9684778	731125	RIO ZAMORA / QUEBRADA LA BANDA
5274	DH_SANTIAGO	CUENCA	7217	A				INERHI	AZUAY	CERAMICA ANDINA	AV. 24 DE MAYO SECTOR MONAY (CUENCA)		CRESPO SEMINARIO CARLOS			Particular		CERAMICA ANDINA	AZUAY	1	CUENCA	1	MONAY	9	30	78	9	5		POZO INNOMINADO			Pozo	P	Industria	I	Uso en General para Industria	I00							5.3	2440	9.68018e+06	726916	RIO ALTO ZAMORA / QUEBRADA LA BANDA / QUEBRADA EL TRIGAL
4980	DH_SANTIAGO	CUENCA	6422	A				CNRH	AZUAY	ESPINOZA JUAN MARIA	CHICO SOLDADOS/SAN JOAQUIN/CUENCA/AZUAY		ESPINOZA JUAN MARIA			Particular		ESPINOZA JUAN MARIA	AZUAY	1	CUENCA	1	SAN JOAQUIN	63	30	78	9	1		VERTIENTE CHICO SOLDADOS			Vertientes	V	Riego	R	Extensivo a otros usos	R25		0.827227					0.286	3640	9674000	696500	RIO ALTO ZAMORA / QUEBRADA SAN MIGUEL / VERTIENTE LOS ALISOS (MARGEN IZQUIERDO)
4981	DH_SANTIAGO	CUENCA	6422	A				CNRH	AZUAY	ESPINOZA JUAN MARIA	CHICO SOLDADOS/SAN JOAQUIN/CUENCA/AZUAY		ESPINOZA JUAN MARIA			Particular		ESPINOZA JUAN MARIA	AZUAY	1	CUENCA	1	SAN JOAQUIN	63	30	78	9	1		QUEBRADA CUNI-CHAGRA			Quebrada	Q	Riego	R	Extensivo a otros usos	R25		5.78481					2	3640	9674000	696500	RIO ZAMORA / QUEBRADA LAS PAVAS / VERTIENTE SIN NOMBRE N° 6
4982	DH_SANTIAGO	CUENCA	6422	A				CNRH	AZUAY	ESPINOZA JUAN MARIA	CHICO SOLDADOS/SAN JOAQUIN/CUENCA/AZUAY		ESPINOZA JUAN MARIA			Particular		ESPINOZA JUAN MARIA	AZUAY	1	CUENCA	1	SAN JOAQUIN	63	30	78	9	1		RIO CHICO SOLDADOS			Río	R	Riego	R	Extensivo a otros usos	R25		8.38797					2.9	3640	9674000	696500	RIO ZAMORA / QUEBRADA LAS PAVAS / VERTIENTE SIN NOMBRE N° 6
41	DH_SANTIAGO	CUENCA	74	A		21		CNRH	AZUAY	EMPROSUR			SALINAS HERRERA CARLOS			Estatal		EMPROSUR	AZUAY	1	CUENCA	1	CHIQUINTAD	55	30	78	9	4		QUEBRADA PATAMARCA			Quebrada	Q	Industria	I	Uso en General para Industria	I00							10	2675	9687344	721615	RIO ZAMORA / RIO LAS JUNTAS / QUEBRADA ANCOTA (CERRO CONDOR PEÑA)
4931	DH_SANTIAGO	CUENCA	6375	A				CNRH	AZUAY	CONTRERAS SEGUNDO JACINTO			CONTRERAS SEGUNDO FRANCISCO			Particular		CONTRERAS SEGUNDO JACINTO	AZUAY	1	CUENCA	1	SAYAUSI	65	30	78	9	3		REMANENTES DE LAS QUEBRADAS DUCO Y DUDUMA HUAYCO Y LA VERTIENTE UCURRURU			Remanentes	U	Industria	I	Extensivo a otros usos	I40							0.4	2772	9.76561e+06	712245	RIO ZAMORA / QUEBRADA CUMBE / QUEBRADA CARIGAN / CANAL ALUMBRE
4932	DH_SANTIAGO	CUENCA	6375	A				CNRH	AZUAY	CONTRERAS SEGUNDO JACINTO			CONTRERAS SEGUNDO FRANCISCO			Particular		CONTRERAS SEGUNDO JACINTO	AZUAY	1	CUENCA	1	SAYAUSI	65	30	78	9	3		REMANENTES DE LAS QUEBRADAS DUCO Y DUDUMA HUAYCO Y LA VERTIENTE UCURRURU			Remanentes	U	Riego	R	Extensivo a otros usos	R25		0.125					0.0625	2772	9.76561e+06	712245	SAYAUSI/CUENCA/AZUAY
5310	DH_SANTIAGO	CUENCA	7316	A				CNRH	AZUAY	ESCANDON ESTUARDO (P.C) Y OTROS			ESCANDON ESTUARDO			Particular		ESCANDON ESTUARDO (P.C) Y OTROS	AZUAY	1	CUENCA	1	NULTI	58	30	78	9	5		QUEBRADA TURUPAMBA Y SHISHIO			Quebrada	Q	Riego	R	Extensivo a otros usos	R25		4.18					2.64	2600	9.67171e+06	734932	RIO ZAMORA / QUEBRADA LA BANDA
5055	DH_SANTIAGO	CUENCA	6568	A				CNRH	AZUAY	MUÑOZ LUIS ALBERTO	TARQUI/CUENCA/AZUAY		MUÑOZ LUIS ALBERTO			Particular		MUÑOZ LUIS ALBERTO	AZUAY	1	CUENCA	1	TARQUI (Cantón Cuenca)	68	30	78	9	2		QUEBRADA EL RODEO			Quebrada	Q	Riego	R	Uso en General para Riego	R00		60					21.923	2820	9.66866e+06	725845	RIO ZAMORA / RIO MALACATOS / QUEBRADA VIOLETA / VERTIENTE VIOLETA N° 1 (PREDIO ORTIZ MANUEL) Y N° 2 (PREDIO ARMIJOS CARLOS)
5284	DH_SANTIAGO	CUENCA	7247	A				CNRH	AZUAY	HOTEL LAGUNA S.A.	Cuenca	2831200/2832849	THURING IVETTE (REPRESENTANTE LEGAL9		OV_CUE@OROVERDEHOTELS.COM	Particular		HOTEL LAGUNA S.A.	AZUAY	1	CUENCA	1	SAN SEBASTIAN (Cantón Cuenca)	11	30	78	9	3		GALERIA INNOMINADA			Galerías	G	Industria	I	Uso en General para Industria	I00							3.56	2542	9680775	718825	SAN SEBASTIAN/CUENCA/AZUAY
3991	DH_SANTIAGO	CUENCA	4818	A				INERHI	AZUAY	DIRECCION GENERAL DE PESCA	CHIRIMACHAY/SAYAUSI/CUENCA/AZUAY		DIRECCION GENERAL DE PESCA			Estatal		DIRECCION GENERAL DE PESCA	AZUAY	1	CUENCA	1	SAYAUSI	65	30	78	9	3		QUEBRADA GALLO CANTANA			Quebrada	Q	Piscícola	S	Uso en General para Piscícola	S00							70	3600	9.68989e+06	706267	RIO ZAMORA CHINCHIPE / QUEBRADA PLAYAS LA FLORIDA MARGEN DERECHO
680	DH_SANTIAGO	CUENCA	822	A				CNRH	AZUAY	VILLACIS ALVARADO ELVIA Y OTROS	SAN JOAQUIN/CUENCA/AZUAY		VILLACIS ALVARADO ELVIA			Particular		VILLACIS ALVARADO ELVIA Y OTROS	AZUAY	1	CUENCA	1	SAN JOAQUIN	63	30	78	9	3		QUEBRADA CAÑARO			Quebrada	Q	Riego	R	Extensivo a otros usos	R25		5					0.8	2755	9680400	713800	RIO ZAMORA / QUEBRADA LAS PAVAS
308	DH_SANTIAGO	CUENCA	366	A				CNRH	AZUAY	MALO CORDERO RAFAEL	SECTOR GUANGARCUCHO (NULTI)		MALO CORDERO RAFAEL			Particular	366	MALO CORDERO RAFAEL	AZUAY	1	CUENCA	1	NULTI	58	30	78	9	2		QUEBRADA CHALLIYACU			Quebrada	Q	Riego	R	Uso en General para Riego	R00		11					0.85	2340	9.69491e+06	735871	RIO ALTO ZAMORA / QUEBRADA INFIERNILLO / VERTIENTE SIN NOMBRE
5242	DH_SANTIAGO	CUENCA	7102	A				CNRH	AZUAY	SUQUI MONTAÑO MANUEL	SECTOR PUCAPUNGO/QUINGEO/CUENCA/AZUAY		SUQUI MONTAÑO MANUEL			Particular		SUQUI MONTAÑO MANUEL	AZUAY	1	CUENCA	1	QUINGEO	61	30	78	9	9		VERTIENTES JALOCOCHA, UGSHAHUAYCO Y QUINAHUAICO			Vertientes	V	Riego	R	Uso en General para Riego	R00		1.5					0.1522	3050	9.66094e+06	729537	RIO ZAMORA / RIO LAS JUNTAS / VERTIENTE SIN NOMBRE (AFLORA TERRENOS AUGUSTO GRANDA)
4638	DH_SANTIAGO	CUENCA	5860	A				CNRH	AZUAY	MORALES ESPINOZA CESAR Y PERALTA MORALES PATRICIO	SECTOR GAL GAL/CHAUCHA/CUENCA/AZUAY		MORALES ESPINOZA CESAR			Particular		MORALES ESPINOZA CESAR Y PERALTA MORALES PATRICIO	AZUAY	1	CUENCA	1	CHAUCHA	53	30	78	9	2		RIO GALGAL			Río	R	Piscícola	S	Extensivo a otros usos	S06							12.23	3670	9.67326e+06	692343	RIO ZAMORA CHINCHIPE / QUEBRADA PLAYAS LA FLORIDA MARGEN DERECHO
4087	DH_SANTIAGO	CUENCA	4938	A				CNRH	AZUAY	GUAMAN JORGE, ARIAS MORALES AYDA ALEJANDRINA VOLLAVIS RAFAEL MARIA Y OTROS			GUAMAN JORGE			Particular		GUAMAN JORGE, ARIAS MORALES AYDA ALEJANDRINA VOLLAVIS RAFAEL MARIA Y OTROS	AZUAY	1	CUENCA	1	SININCAY	67	30	78	9	3		LAGUNA CABUGANA			Lago, laguna	L	Riego	R	Extensivo a otros usos	R25		2.7626					3	3600	9.68705e+06	715839	RIO ZAMORA / QUEBRADA CUMBE / QUEBRADA CARIGAN
4088	DH_SANTIAGO	CUENCA	4938	A				CNRH	AZUAY	GUAMAN JORGE, ARIAS MORALES AYDA ALEJANDRINA VOLLAVIS RAFAEL MARIA Y OTROS			GUAMAN JORGE			Particular		GUAMAN JORGE, ARIAS MORALES AYDA ALEJANDRINA VOLLAVIS RAFAEL MARIA Y OTROS	AZUAY	1	CUENCA	1	SININCAY	67	30	78	9	3		RIO RIACHUELO SIGSAL			Río	R	Riego	R	Extensivo a otros usos	R25		1.60231					1.74	3440	9.68665e+06	715900	RIO ZAMORA / QUEBRADA CUMBE / QUEBRADA CARIGAN
4089	DH_SANTIAGO	CUENCA	4938	A				CNRH	AZUAY	GUAMAN JORGE, ARIAS MORALES AYDA ALEJANDRINA VOLLAVIS RAFAEL MARIA Y OTROS			GUAMAN JORGE			Particular		GUAMAN JORGE, ARIAS MORALES AYDA ALEJANDRINA VOLLAVIS RAFAEL MARIA Y OTROS	AZUAY	1	CUENCA	1	SININCAY	67	30	78	9	3		RIO RIACHUELO AJOS YACU			Río	R	Riego	R	Extensivo a otros usos	R25		0.0920868					0.1	2950	9.68517e+06	716206	RIO ZAMORA / QUEBRADA DE BORJA /QUEBRADA LAS PAVAS / VERTIENTE SIN NOMBRE
5066	DH_SANTIAGO	CUENCA	6587	A				CNRH	AZUAY	DURAN ANDRADE PABLO Y LEONARDO			DURAN ANDRADE PABLO			Particular		DURAN ANDRADE PABLO Y LEONARDO	AZUAY	1	CUENCA	1	BAÑOS (Cantón Cuenca)	51	30	78	9	2		VERTIENTE DE AGUAS TERMALES			Vertientes	V	Termales	T	Uso en General de Aguas Termales	T00							6.86	2890	9.67679e+06	714061	CENTRO PARROQUIAL/BAÑOS/CUENCA/AZUAYCENTRO PARROQUIAL/BAÑOS/CUENCA/AZUAY
5663	DH_SANTIAGO	CUENCA	6587	A				CNRH	AZUAY	DURAN ANDRADE PABLO Y LEONARDO			DURAN ANDRADE PABLO			Particular		DURAN ANDRADE PABLO Y LEONARDO	AZUAY	1	CUENCA	1	BAÑOS (Cantón Cuenca)	51	30	78	9	2		VERTIENTE DE AGUAS TERMALES			Vertientes	V	Termales	T	Uso en General de Aguas Termales	T00							6.86	2890	9.67679e+06	714061	CENTRO PARROQUIAL/BAÑOS/CUENCA/AZUAYCENTRO PARROQUIAL/BAÑOS/CUENCA/AZUAY
137	DH_SANTIAGO	CUENCA	211	A		73		CNRH	AZUAY	TINTIN PASATO JULIO			TINTIN PASATO JULIO			Particular		TINTIN PASATO JULIO	AZUAY	1	CUENCA	1	MONAY	9	30	78	9	3		RIO TOMEBAMBA (CUENCA)			Río	R	Industria	I	Uso en General para Industria	I00							17	2550	9679500	724700	RIO ZAMORA / RIO SANTIAGO / VERTIENTE SAYO MARGEN IZQUIERDO Y MARGEN DERECHO
201	DH_SANTIAGO	CUENCA	285	A				CNRH	AZUAY	ANDRADE BRITO FRANCISCO RODRIGO			ANDRADE BRITO FRANCISCO			Particular		ANDRADE BRITO FRANCISCO RODRIGO	AZUAY	1	CUENCA	1	YANUNCAY	14	30	78	9	1		RIO YANUNACAY			Río	R	Piscícola	S	Extensivo a Riego	S01							6	2550	9678800	719300	RIO ZAMORA / RIO SANTIAGO / VERTIENTE SAYO MARGEN IZQUIERDO Y MARGEN DERECHO
4407	DH_SANTIAGO	CUENCA	5431	A	1197			CNRH	AZUAY	PINTADO PABLO( P.C.) Y OTROS	SECTOR NARANCAY BAJO/BAÑOS/CUENCA/AZUAY		PINTADO PABLO			Particular		PINTADO PABLO( P.C.) Y OTROS	AZUAY	1	CUENCA	1	BAÑOS (Cantón Cuenca)	51	30	78	9	2		REMANENTES DE LAS VERTIENTES AGUAS CALIENTES Y CACHIGUZO			Remanentes	U	Riego	R	Extensivo a otros usos	R25		17.988					2.39	2660	9675311	716189	RIO ZAMORA / RIO LAS JUNTAS / RIO SANTIAGO / VERTIENTE SIN NOMBRE
157	DH_SANTIAGO	CUENCA	252	A		84		CNRH	AZUAY	PEREZ AGUILERA RENE PATRICIO	AVENIDA PUMAPUNGO Y PABLO NERUDA/MONAY/CUENCA/AZUAY		PEREZ AGUILERA RENE PATRICO			Particular		PEREZ AGUILERA RENE PATRICIO	AZUAY	1	CUENCA	1	MONAY	9	30	78	9	3		POZO INNOMINADO			Pozo	P	Industria	I	Uso en General para Industria	I00							7	2480	9679800	723550	RIO ZAMORA / QUEBRADA CUMBE / QUEBRADA TABLON, CHORRERA BLANCA, LA CONCEPCION Y LA TENERIA
136	DH_SANTIAGO	CUENCA	209	A		72		CNRH	AZUAY	VELEZ NUÑEZ JAIME	TOTORA/TURI/CUENCA/AZUAY		VELEZ NUÑEZ JAIME			Particular		VELEZ NUÑEZ JAIME	AZUAY	1	CUENCA	1	TURI	69	30	78	9	3		VERTIENTE INNOMINADA			Vertientes	V	Riego	R	Uso en General para Riego	R00		0.3					0.08	2550	9676400	721350	RIO ZAMORA / QUEBRADA LA BANDA
5039	DH_SANTIAGO	CUENCA	6552	A				CNRH	AZUAY	CHUQUI QUEZADA CARLOS ROSENDO (P.C.) Y OTROS	PAPALOMA Y GULAG/QUINGEO/CUENCA/AZUAY		CHUQUI QUEZADA CARLOS ROSENDO			Particular		CHUQUI QUEZADA CARLOS ROSENDO (P.C.) Y OTROS	AZUAY	1	CUENCA	1	QUINGEO	61	30	78	9	9		VERTIENTES PAPALOMA Y GULAG			Vertientes	V	Riego	R	Uso en General para Riego	R00		15.75					0.84	2930	9658245	728487	QUEBRADA EL TRIGAL
99	DH_SANTIAGO	CUENCA	168	A		56		CNRH	AZUAY	SEGARRA SEGUNDO (P.C.) Y OTROS, MOSQUERA FRANCISCO ANTONIO, PEREZ CARRION JORGE ESTEBAN (P.C) Y OTROS, TORRES GUZMAN JOSE.	GUALAY/VICTORIA DEL PORTETE/CUENCA/AZUAY		SEGARRA SEGUNDO			Particular		SEGARRA SEGUNDO (P.C.) Y OTROS, MOSQUERA FRANCISCO ANTONIO, PEREZ CARRION JORGE ESTEBAN (P.C) Y OTROS, TORRES GUZMAN JOSE.	AZUAY	1	CUENCA	1	VICTORIA DEL PORTETE (IRQUIS)	71	30	78	9	1		LAGUNAS QUIMSACOCHA 1, 2 Y 3 Y CUYACOCHA			Lago, laguna	L	Riego	R	Extensivo a otros usos	R25		340					13.2	3800	9.66272e+06	695846	RIO ZAMORA / QUEBRADA LA BANDA
869	DH_SANTIAGO	CUENCA	998	A				CNRH	AZUAY	MALO CRESPO CORNELIO Y OTROS	CUENCA/SAN SEBASTIAN		QUISHPI JOSE Y OTROS			Particular		MALO CRESPO CORNELIO Y OTROS	AZUAY	1	CUENCA	1	SAN SEBASTIAN (Cantón Cuenca)	11	30	78	9	3		QUEBRADA DUDUNA HUAYCO Y DUCO			Quebrada	Q	Riego	R	Extensivo a otros usos	R25		90					8.76	2950	9685100	715000	RIO MALACATOS / QUEBRADA CHISHIHUAYCO / VERTIENTE BURROLOMA O BORDOLOMA (PREDIO MEDINA DELIA MARIA)
60	DH_SANTIAGO	CUENCA	106	A		33		CNRH	AZUAY	ALVARRACIN MANUEL OSCAR (P.C.) Y OTROS	BELLA VISTA/SAYAUSI/CUENCA/AZUAY		ALBARRACIN MANUEL OSCAR			Particular		ALVARRACIN MANUEL OSCAR (P.C.) Y OTROS	AZUAY	1	CUENCA	1	SAYAUSI	65	30	78	9	3		QUEBRADAS MINAS 1 Y 2			Quebrada	Q	Riego	R	Extensivo a otros usos	R25		50					20	3655	9686000	711600	RIO ZAMORA / QUEBRADA CUMBE / QUEBRADA EL CARIGAN / ACEQUIA EL CARIGAN MARGEN DERECHO
968	DH_SANTIAGO	CUENCA	1081	A				CNRH	AZUAY	MALO VEGA BENIGNO Y OTROS	TARQUI/GULLANZHAPA		P.C. MALO VEGA BENIGNO			Particular		MALO VEGA BENIGNO Y OTROS	AZUAY	1	CUENCA	1	TARQUI (Cantón Cuenca)	68	30	78	9	2		QUEBRADA LA COMPAÑIA			Quebrada	Q	Riego	R	Extensivo a otros usos	R25		56					10.29	2650	9.66993e+06	721678	RIO ZAMORA / QUEBRADA CUMBE / QUEBRADA TABLON, CHORRERA BLANCA, LA CONCEPCION Y LA TENERIA
144	DH_SANTIAGO	CUENCA	225	A		76		CNRH	AZUAY	GARZON RODAS MERY AIDE			GARZON RODAS MARY AIDE			Particular		GARZON RODAS MERY AIDE	AZUAY	1	CUENCA	1	SAN JOAQUIN	63	30	78	9	1		RIO YANUNCAY, QUEBRADA SAYAYACU Y VERTIENTES EL CHORRO E INNOMINADA			Río	R	Riego	R	Uso en General para Riego	R00		2.6265					5.253	3560	9676500	705700	RIO ZAMORA / QUEBRADA CUMBE / QUEBRADA EL CARIGAN / ACEQUIA EL CARIGAN MARGEN DERECHO
438	DH_SANTIAGO	CUENCA	524	A				CNRH	AZUAY	CREA (CENTRO DE RECONVERSION ECONOMICA DE AZUA, CAÑAR Y MORONA SANTIAGO)	CHECA/CUENCA/AZUAY		ARAY VASQUEZ RENE (DIRECTO EJECUTIVO)			Estatal		CREA (CENTRO DE RECONVERSION ECONOMICA DE AZUA, CAÑAR Y MORONA SANTIAGO)	AZUAY	1	CUENCA	1	CHECA (JIDCAY) Cantón Cuenca	54	30	78	9	4		RIO MACHANGARA			Río	R	Riego	R	Extensivo a otros usos	R25		2470					700	2700	9.69075e+06	721714	RIO ALTO ZAMORA / QUEBRADA CUMBE / QUEBRADA LLANO VERDE
341	DH_SANTIAGO	CUENCA	411	A				CNRH	AZUAY	UNIVERSIDAD DE CUENCA			VEGA DELGADO GUSTAVO (RECTOR)			Estatal		UNIVERSIDAD DE CUENCA	AZUAY	1	CUENCA	1	BAÑOS (Cantón Cuenca)	51	30	78	9	1		RIO MINAS, QUEBRADAS MACHO SAYONA, COLES MOTE Y POGIO			Río	R	Riego	R	Uso en General para Riego	R00		3					1.5	3260	9.67099e+06	707318	RIO ZAMORA / QUEBRADA LAS PAVAS / VERTIENTE SIN NOMBRE N° 7
4566	DH_SANTIAGO	CUENCA	5702	A				CNRH	AZUAY	PEYER JURG	TUTUPALI GRANDE/TARQUI/CUENCA/AZUAY		PEYER JURG			Particular		PEYER JURG	AZUAY	1	CUENCA	1	TARQUI (Cantón Cuenca)	68	30	78	9	2		VERTIENTE Y CIENEGAS MIZQUIYACU			Vertientes	V	Riego	R	Uso en General para Riego	R00		55					1.35	3000	9671000	713300	RIO ZAMORA / QUEBRADA CUMBE / QUEBRADA CARIGAN / VERTIENTE SIN NOMBRE, LIPIACOCHA, PEÑA NEGRA Y MAS AFLORAMIENTOS
4565	DH_SANTIAGO	CUENCA	5702	A				CNRH	AZUAY	QUINDE VINICIO			QUINDE VINICIO			Particular		QUINDE VINICIO	AZUAY	1	CUENCA	1	TARQUI (Cantón Cuenca)	68	30	78	9	2		VERTIENTE Y CIENEGAS MIZQUIYACU			Vertientes	V	Riego	R	Uso en General para Riego	R00		19					9.65	3000	9671000	713300	RIO ZAMORA / QUEBRADA SANTA BARBARA O CIUDADELA O ZAÑE / ACEQUIA CAJAS AMABLE MARIA MARGEN IZQUIERDO (PREDIO MARIZACA FIDEL)
2686	DH_SANTIAGO	CUENCA	2934	A				CNRH	AZUAY	TAPIA PERALTA ROSA YOLANDA Y OTROS	AGUACOLLA/NULTI/CUENCA/AZUAY		TAPIA PERALTA ROSA YOLANDA			Particular		TAPIA PERALTA ROSA YOLANDA Y OTROS	AZUAY	1	CUENCA	1	NULTI	58	30	78	9	3		VERTIENTE INNOMINADA			Vertientes	V	Riego	R	Uso en General para Riego	R00		0.12					0.01	2640	9.68201e+06	734055	RIO ALTO ZAMORA / QUEBRADA INFIERNILLO / VERTIENTE SIN NOMBRE
3108	DH_SANTIAGO	CUENCA	3439	A				CNRH	AZUAY	AVILA LAZO ARTURO (P.C.)	TUTUPALI - ILLESCAS/TARQUI/CUENCA/AZUAY		AVILA LAZO ARTURO			Particular		AVILA LAZO ARTURO (P.C.)	AZUAY	1	CUENCA	1	TARQUI (Cantón Cuenca)	68	30	78	9	2		VERTIENTE VERDE GUSO U OSO PASANA Y CUICHI GUSO			Vertientes	V	Riego	R	Extensivo a Abrevadero	R01		142					5.76	3270	9.66885e+06	705152	RIO ZAMORA / QUEBRADA DEL VALLE / VERTIENTE SIN NOMBRE
5566	DH_SANTIAGO	CUENCA	3439	A		814	40032	SENAGUA	AZUAY	AVILA LAZO ARTURO (P.C.)	TUTUPALI - ILLESCAS/TARQUI/CUENCA/AZUAY		AVILA LAZO ARTURO			Particular		AVILA LAZO ARTURO (P.C.)	AZUAY	1	CUENCA	1	TARQUI (Cantón Cuenca)	68	30	78	9	2		VERTIENTE VERDE GUSO U OSO PASANA Y CUICHI GUSO			Vertientes	V	Riego	R	Extensivo a Abrevadero	R01		142					5.76	3270	9.66885e+06	705152	RIO ZAMORA / QUEBRADA DEL VALLE / VERTIENTE SIN NOMBRE
61	DH_SANTIAGO	CUENCA	110	A		34		CNRH	AZUAY	PADILLA CARLOS ARTURO Y OTROS			PADILLA JIMENEZ CARLOS			Particular		PADILLA CARLOS ARTURO Y OTROS	AZUAY	1	CUENCA	1	CUMBE	52	30	78	9	2		QUEBRADA CONDORCACA			Quebrada	Q	Riego	R	Extensivo a otros usos	R25		0.9					1.8	3150	9652700	719300	RIO ALTO ZAMORA / QUEBRADA EL CARIGAN
62	DH_SANTIAGO	CUENCA	110	A		34		CNRH	AZUAY	PADILLA CARLOS ARTURO Y OTROS			PADILLA JIMENEZ CARLOS			Particular		PADILLA CARLOS ARTURO Y OTROS	AZUAY	1	CUENCA	1	CUMBE	52	30	78	9	2		QUEBRADA RODEO			Quebrada	Q	Riego	R	Extensivo a otros usos	R25		0.32					0.64	3150	9652700	719300	RIO ZAMORA / QUEBRADA SANTA BARBARA O CIUDADELA O ZAÑE / ACEQUIA CAJAS AMABLE MARIA MARGEN IZQUIERDO (PREDIO MARIZACA FIDEL)
1380	DH_SANTIAGO	CUENCA	1548	A				CNRH	AZUAY	SOCIEDAD DE REGADIO DE LA QUINTA MACHANGARA	SECTOR QUINTA MACHANGARA (RICAURTE)		JARA TEODORO (P.C.)			Particular		SOCIEDAD DE REGADIO DE LA QUINTA MACHANGARA	AZUAY	1	CUENCA	1	RICAURTE (Cantón Pucará)	62	30	78	9	4		RIO MACHANGARA			Río	R	Riego	R	Uso en General para Riego	R00		47.37					16.5	2485	9.67965e+06	727811	RIO ZAMORA / QUEBRADA LA BANDA / QUEBRADA EL TRIGAL
382	DH_SANTIAGO	CUENCA	447	A				CNRH	AZUAY	COMITÉ PROMEJORAS 3 DE MAYO			GUEVARA ALBERTO (PRESIDENTE)			Particular		COMITÉ PROMEJORAS 3 DE MAYO	AZUAY	1	CUENCA	1	SAN SEBASTIAN (Cantón Cuenca)	11	30	78	9	3		RIO AMARILLO Y QUEBRADA BISIPUNGO			Río	R	Riego	R	Extensivo a otros usos	R25		10					5	2600	9682950	716950	RIO ZAMORA / QUEBRADA CUMBE / QUEBRADA CARIGAN
5048	DH_SANTIAGO	CUENCA	6555	A				CNRH	AZUAY	ORDOÑEZ ALVAREZ CARLOS ALBERTO	TOTORILLAS/CUMBE/CUENCA/AZUAY		ORDOÑEZ ALVAREZ CARLOS ALBERTO			Particular		ORDOÑEZ ALVAREZ CARLOS ALBERTO	AZUAY	1	CUENCA	1	CUMBE	52	30	78	9	2		LAGUNA INNOMINADAS 3			Lago, laguna	L	Riego	R	Uso en General para Riego	R00		12					0.14	2840	9.6644e+06	721389	RIO ZAMORA / QUEBRADA CUMBE / QUEBRADA TABLON, CHORRERA BLANCA, LA CONCEPCION Y LA TENERIA
1924	DH_SANTIAGO	CUENCA	2162	A				CNRH	AZUAY	JUNTA DE USUARIOS DEL CANAL DE RIEGO TOMA DE NARVAEZ DE AGUAS DEL RIO TOMEBAMBA			NARVAEZ AVILES LUIS (PRESIDENTE)			Particular		JUNTA DE USUARIOS DEL CANAL DE RIEGO TOMA DE NARVAEZ DE AGUAS DEL RIO TOMEBAMBA	AZUAY	1	CUENCA	1	SAN JOAQUIN	63	30	78	9	3		RIO TOMEBAMBA O JULIAN MATADERO			Río	R	Riego	R	Uso en General para Riego	R00		36.26					18.13	2360	9.68124e+06	713883	RIO SANTIAGO/RIO ALTO ZAMORA/QUEBRADA MOTUPE/VERTIENTE SIN NOMBRE O EL AGUACATE
3810	DH_SANTIAGO	CUENCA	4493	A				CNRH	AZUAY	TUBA JARAMA MANUEL JESUS Y OTROS			TUBA JARAMA MANUEL JESUS			Particular		TUBA JARAMA MANUEL JESUS Y OTROS	AZUAY	1	CUENCA	1	TARQUI (Cantón Cuenca)	68	30	78	9	2		VERTIENTE SAUCO HUAYCO			Vertientes	V	Riego	R	Extensivo a otros usos	R25		0.38					0.19	2665	9.67067e+06	719362	RIO SANTIAGO/VERTIENTE SIN NOMBRE O HIGUERON
3811	DH_SANTIAGO	CUENCA	4493	A				CNRH	AZUAY	TUBA JARAMA MANUEL JESUS Y OTROS			TUBA JARAMA MANUEL JESUS			Particular		TUBA JARAMA MANUEL JESUS Y OTROS	AZUAY	1	CUENCA	1	TARQUI (Cantón Cuenca)	68	30	78	9	2		VERTIENTE SAUCE HUAYCO			Vertientes	V	Riego	R	Extensivo a otros usos	R25		0.08					0.04	2640	9.67067e+06	719362	TARQUI/CUENCA/AZUAY
3812	DH_SANTIAGO	CUENCA	4493	A				CNRH	AZUAY	TUBA JARAMA MANUEL JESUS Y OTROS			TUBA JARAMA MANUEL JESUS			Particular		TUBA JARAMA MANUEL JESUS Y OTROS	AZUAY	1	CUENCA	1	TARQUI (Cantón Cuenca)	68	30	78	9	2		VERTIENTE PUCALLPA			Vertientes	V	Riego	R	Extensivo a otros usos	R25		0.004					0.002	2620	9.67067e+06	719362	RIO ZAMORA / RIO JUNTAS / RIO DE LA MERCED / QUEBRADA SIN NOMBRE / VERTIENTE SIN NOMBRE N° 1 Y N° 2 (AFLORA PREDIO GUALAN AMBULUDI MIGUEL ANGEL)
3813	DH_SANTIAGO	CUENCA	4493	A				CNRH	AZUAY	TUBA JARAMA MANUEL JESUS Y OTROS			TUBA JARAMA MANUEL JESUS			Particular		TUBA JARAMA MANUEL JESUS Y OTROS	AZUAY	1	CUENCA	1	TARQUI (Cantón Cuenca)	68	30	78	9	2		VERTIENTE VIOLETA COCHA			Vertientes	V	Riego	R	Extensivo a otros usos	R25		0.02					0.01	2625	9.67067e+06	719362	RIO ZAMORA / RIO LAS JUNTAS / QUEBRADA ANCOTA (CERRO CONDOR PEÑA)
3814	DH_SANTIAGO	CUENCA	4493	A				CNRH	AZUAY	TUBA JARAMA MANUEL JESUS Y OTROS			TUBA JARAMA MANUEL JESUS			Particular		TUBA JARAMA MANUEL JESUS Y OTROS	AZUAY	1	CUENCA	1	TARQUI (Cantón Cuenca)	68	30	78	9	2		VERTIENTE LLULLIMPATA			Vertientes	V	Riego	R	Extensivo a otros usos	R25		0.1					0.05	2630	9.67067e+06	719362	TARQUI/CUENCA/AZUAY
3815	DH_SANTIAGO	CUENCA	4493	A				CNRH	AZUAY	TUBA JARAMA MANUEL JESUS Y OTROS			TUBA JARAMA MANUEL JESUS			Particular		TUBA JARAMA MANUEL JESUS Y OTROS	AZUAY	1	CUENCA	1	TARQUI (Cantón Cuenca)	68	30	78	9	2		VERTIENTE PUNGOGUZO			Vertientes	V	Riego	R	Extensivo a otros usos	R25		0.026					0.013	2620	9.67067e+06	719362	RIO ALTO ZAMORA / RIO LAS JUNTAS / RIO SANTIAGO / QUEBRADA GANDIL / VERTIENTE EL PALMO (SISTEMA DE AGUA ENTUBADA)
3816	DH_SANTIAGO	CUENCA	4493	A				CNRH	AZUAY	TUBA JARAMA MANUEL JESUS Y OTROS			TUBA JARAMA MANUEL JESUS			Particular		TUBA JARAMA MANUEL JESUS Y OTROS	AZUAY	1	CUENCA	1	TARQUI (Cantón Cuenca)	68	30	78	9	2		VERTIENTE LLULLINCOCHA			Vertientes	V	Riego	R	Extensivo a otros usos	R25		0.04					0.02	2620	9.67067e+06	719362	RIO SANTIAGO / RIO MINAS / VERTIENTE DOS HERMANOS N° 1
3817	DH_SANTIAGO	CUENCA	4493	A				CNRH	AZUAY	TUBA JARAMA MANUEL JESUS Y OTROS			TUBA JARAMA MANUEL JESUS			Particular		TUBA JARAMA MANUEL JESUS Y OTROS	AZUAY	1	CUENCA	1	TARQUI (Cantón Cuenca)	68	30	78	9	2		VERTIENTE CHAULLAYACU			Vertientes	V	Riego	R	Extensivo a otros usos	R25		0.1					0.05	2625	9.67067e+06	719362	TARQUI/CUENCA/AZUAY
362	DH_SANTIAGO	CUENCA	427	A				CNRH	AZUAY	PALACIOS ALVAREZ MANUEL ABELARDO	CUENCA/TARQUI		PALACIOS ALVAREZ MANUEL			Particular		PALACIOS ALVAREZ MANUEL ABELARDO	AZUAY	1	CUENCA	1	TARQUI (Cantón Cuenca)	68	30	78	9	2		REMANENTE INNOMINADA			Remanentes	U	Riego	R	Extensivo a otros usos	R25		3					1.28	2720	9673150	718900	RIO ZAMORA / QUEBRADA CHIRIMOYA / QUEBRADA CAIGUA / VERTIENTE MATALA (PREDIO JOSE TOMAS CAPA)
454	DH_SANTIAGO	CUENCA	545	A				CNRH	AZUAY	TINOCO MARQUEZ JORGE	AVENIDA HUAYNA CAPAC (CUENCA)		TINOCO MARQUEZ JORGE			Particular	545	TINOCO MARQUEZ JORGE	AZUAY	1	CUENCA	1	HUAYNA CAPAC	7	30	78	9	3		VERTIENTE INNOMINADA			Vertientes	V	Industria	I	Uso en General para Industria	I00							10	2440	9678850	723500	RIO ZAMORA / QUEBRADA SAN MIGUEL / QUEBRADA LAS PAVAS / VERTIENTE SIN NOMBRE
831	DH_SANTIAGO	CUENCA	970	A				CNRH	AZUAY	PACHECO JOSE MIGUEL Y OTROS	CUENCA/SANTA ANA		P.C. PACHECO JOSE MIGUEL			Particular		PACHECO JOSE MIGUEL Y OTROS	AZUAY	1	CUENCA	1	SANTA ANA (Cantón Cuenca)	64	30	78	9	1		RIO GORDELEG			Río	R	Riego	R	Uso en General para Riego	R00		6.87					2.72	2630	9657500	731400	RIO ALTO ZAMORA / RIO JIPIRO / QUEBRADA YANACOCHA / QUEBRADA CARTAGENA
599	DH_SANTIAGO	CUENCA	712	A				CNRH	AZUAY	MARTINEZ FRANCISCO	NULTI/LLATCON		MARTINEZ FRANCISCO			Particular		MARTINEZ FRANCISCO	AZUAY	1	CUENCA	1	NULTI	58	30	78	9	9		VERTIENTE AGUAS SUBTERRANEAS QUE BROTAN SU PROPIEDAD			Vertientes	V	Riego	R	Extensivo a otros usos	R25		0.4					0.16	2650	9682450	734300	RIO ALTO ZAMORA / RIO JIPIRO / QUEBRADA YANACOCHA / QUEBRADA CARTAGENA
449	DH_SANTIAGO	CUENCA	538	A				CNRH	AZUAY	SUMBA AYABACA JOSE VIRGILIO			SUMBA AYABACA JOSE VIRGILIO			Particular		SUMBA AYABACA JOSE VIRGILIO	AZUAY	1	CUENCA	1	TARQUI (Cantón Cuenca)	68	30	78	9	2		RIO ZHUCAY			Río	R	Riego	R	Extensivo a otros usos	R25		0.5					0.25	2600	9672300	715150	RIO SANTIAGO/VERTIENTE SIN NOMBRE O HIGUERON
625	DH_SANTIAGO	CUENCA	736	A				CNRH	AZUAY	DOMINGUEZ GUANOQUIZA VICTOR LEONIDAS			DOMINGUEZ GUANOQUIZA VICTOR			Particular		DOMINGUEZ GUANOQUIZA VICTOR LEONIDAS	AZUAY	1	CUENCA	1	SANTA ANA (Cantón Cuenca)	64	30	78	9	9		RIO MANZANA CORRAL			Río	R	Piscícola	S	Extensivo a otros usos	S06							6	2740	9670550	735250	RIO ALTO ZAMORA / RIO JIPIRO / QUEBRADA YANACOCHA / QUEBRADA CARTAGENA
616	DH_SANTIAGO	CUENCA	735	A				CNRH	AZUAY	DOMINGUEZ GUANOQUIZA VICTOR LEONIDAS			DOMINGEZ GUANOQUIZA VICTOR			Particular		DOMINGUEZ GUANOQUIZA VICTOR LEONIDAS	AZUAY	1	CUENCA	1	SANTA ANA (Cantón Cuenca)	64	30	78	9	9		RIO RIVERA			Río	R	Piscícola	S	Extensivo a otros usos	S06							5	2750	9670550	735255	RIO ZAMORA / QUEBRADA CONCEPCION
4001	DH_SANTIAGO	CUENCA	4836	A				CNRH	AZUAY	BERREZUETA MOGROVEJO ARCENIO Y OTROS	GUALAY/VICTORIA DEL PORTETE/CUENCA/AZUAY		BERREZUETA MOGROVEJO ARSENIO			Particular		BERREZUETA MOGROVEJO ARCENIO Y OTROS	AZUAY	1	CUENCA	1	VICTORIA DEL PORTETE (IRQUIS)	71	30	78	9	2		VERTIENTE LA TOMA			Vertientes	V	Riego	R	Uso en General para Riego	R00		0.1					0.047	2905	9663103	710084	RIO ZAMORA / QUEBRADA CUMBE / QUEBRADA TENERIA / QUEBRADA CHORRERA BLANCA / O CHORRO BLANCO (REMANENTE)
372	DH_SANTIAGO	CUENCA	433	A				CNRH	AZUAY	PATIÑO JARA MANUEL JOSE (P.C.) Y OTROS	SIGCHO/SININCAY/CUENCA/AZUAY		PATIÑO JARA MANUEL JOSE			Particular		PATIÑO JARA MANUEL JOSE (P.C.) Y OTROS	AZUAY	1	CUENCA	1	SININCAY	67	30	78	9	4		VERTIENTES PLAYA CORRALOMA, PLAYA DE FRAILE, PLAYA DE CHOCAR Y PLAYA DE CHULCO			Vertientes	V	Riego	R	Uso en General para Riego	R00		50					1.54	3250	9686500	718340	RIO ZAMORA / QUEBRADA LA BANDA
466	DH_SANTIAGO	CUENCA	569	A				CNRH	AZUAY	ABRIL RAMON	VICTORIA DEL PORTETE		ABRIL RAMON			Particular		ABRIL RAMON	AZUAY	1	CUENCA	1	VICTORIA DEL PORTETE (IRQUIS)	71	30	78	9	2		VERTIENTE INNOMINADAS 1,2,3			Vertientes	V	Riego	R	Uso en General para Riego	R00		0.35					0.13	2670	9661850	717400	RIO MALACATOS / QUEBRADA DE ALUMBRE / QUEBRADA LLULLIN Y VERTIENTE LLULLIN / CANAL N° 1, N° 2, N° 3 Y N° 4
4923	DH_SANTIAGO	CUENCA	6357	A				CNRH	AZUAY	GUEVARA PACHECO MIGUEL LIZARDO	QUINOAS/SAYAUSI/CUENCA/AZUAY		GUEVARA PACHECO MIGUEL			Particular		GUEVARA PACHECO MIGUEL LIZARDO	AZUAY	1	CUENCA	1	SAYAUSI	65	30	78	9	3		RIO QUINOAS			Río	R	Piscícola	S	Uso en General para Piscícola	S00							0.6	3660	9.69328e+06	700558	RIO MAYO / RIO ISIMACHI / QUEBRADA CABUYOS O LLUCHAS
4924	DH_SANTIAGO	CUENCA	6357	A				CNRH	AZUAY	GUEVARA PACHECO MIGUEL LIZARDO	QUINOAS/SAYAUSI/CUENCA/AZUAY		GUEVARA PACHECO MIGUEL			Particular		GUEVARA PACHECO MIGUEL LIZARDO	AZUAY	1	CUENCA	1	SAYAUSI	65	30	78	9	3		VERTIENTE CUCHEROS			Río	R	Piscícola	S	Uso en General para Piscícola	S00							9.4	3790	9.69067e+06	698855	SAYAUSI/CUENCA/AZUAY
687	DH_SANTIAGO	CUENCA	835	A				CNRH	AZUAY	GUAMAN ARTURO Y OTROS	COMUNIDAD DE BARABON DE SAN JOAQUIN		GUAMAN ARTURO			Particular		GUAMAN ARTURO Y OTROS	AZUAY	1	CUENCA	1	SAN JOAQUIN	63	30	78	9	1		VERTIENTE CORRALOMA, QUILLOTURO, ARROYO PIRCON			Vertientes	V	Riego	R	Uso en General para Riego	R00		63					8.5	3110	9679150	713250	RIO ZAMORA / VERTIENTE EL CHORRO Nº1 Y Nº2
4228	DH_SANTIAGO	CUENCA	5150	A				CNRH	AZUAY	CARPIO ARGUDO ESTHER ELENA			CARPIO ARGUDO ESTHER ELENA			Particular		CARPIO ARGUDO ESTHER ELENA	AZUAY	1	CUENCA	1	CHIQUINTAD	55	30	78	9	4		RIO MACHANGARA			Río	R	Riego	R	Uso en General para Riego	R00		27.024					13.512	3000	9.69029e+06	723258	RIO ZAMORA / QUEBRADA LA BANDA / QUEBRADA CONDORHUASCA
760	DH_SANTIAGO	CUENCA	935	A				CNRH	AZUAY	COMPAÑÍA BALNEARIOS DURAN S.A.			GERENTE BOUDON FERNANDEZ RAMON			Particular		COMPAÑÍA BALNEARIOS DURAN S.A.	AZUAY	1	CUENCA	1	BAÑOS (Cantón Cuenca)	51	30	78	9	2		VERTIENTE INNOMINADA			Vertientes	V	Termales	T	Uso en General de Aguas Termales	T00							6	2800	9.77095e+06	712808	BAÑOS/CUENCA/AZUAY
2176	DH_SANTIAGO	CUENCA	2404	A				CNRH	AZUAY	CHIQUI MANUEL RESURRECCION	SININCAY/TURUPAMBA		CHIQUI MANUEL			Particular		CHIQUI MANUEL RESURRECCION	AZUAY	1	CUENCA	1	SININCAY	67	30	78	9	3		VERTIENTE MANZANAPAMBA			Vertientes	V	Riego	R	Extensivo a otros usos	R25		0.3					0.1	2920	9.68563e+06	717690	RIO ALTO ZAMORA / QUEBRADA ZHUNAULA
2177	DH_SANTIAGO	CUENCA	2404	A				CNRH	AZUAY	CHIQUI MANUEL RESURRECCION	SININCAY/TURUPAMBA		CHIQUI MANUEL			Particular		CHIQUI MANUEL RESURRECCION	AZUAY	1	CUENCA	1	SININCAY	67	30	78	9	3		VERTIENTE TURUHAYCO			Vertientes	V	Riego	R	Extensivo a otros usos	R25		1.2					0.4	2890	9.68563e+06	717690	RIO ALTO ZAMORA / RIO LAS JUNTAS / RIO SANTIAGO / QUEBRADA GANDIL / VERTIENTE EL PALMO
4661	DH_SANTIAGO	CUENCA	5884	C		394	39794	SENAGUA	AZUAY	CARMONA CARMONA JULIO CORNELIO	SAN JOAQUIN/CUENCA/AZUAY		CARMONA CARMONA JULIO CORNELIO			Particular		CARMONA CARMONA JULIO CORNELIO	AZUAY	1	CUENCA	1	SAN JOAQUIN	63	30	78	9	1		QUEBRADA YANALPA Y VERTIENTES INNOMINADAS 1,2,3 Y 4			Quebrada	Q	Riego	R	Uso en General para Riego	R00		4					0.581	3220	9676289	696598	RIO SANTIAGO/ALTO ZAMORA /VERTIENTE SIN NOMBRE O SAYO
243	DH_SANTIAGO	CUENCA	326	A				CNRH	AZUAY	DIRECTORIO DEL CANAL TIXAN			PUYOL PERDOMO EDGAR( PRESIDENTE)			Particular		DIRECTORIO DEL CANAL TIXAN	AZUAY	1	CUENCA	1	CHIQUINTAD	55	30	78	9	4		RIO SAIMIRIN Y VERTIENTES ORDOÑEZ, MILLICATA Y DUDA HUAYCO			Río	R	Riego	R	Extensivo a otros usos	R25		21.65					22	3100	9690330	718624	RIO ZAMORA / QUEBRADA CUMBE / QUEBRADA CARIGAN
3885	DH_SANTIAGO	CUENCA	4665	A		450	39836	SENAGUA	AZUAY	MUÑOZ ORTÍZ ESTHELA	TARQUI/CUENCA/AZUAY		MUÑOZ ORTIZ ESTELA			Particular		MUÑOZ ORTÍZ ESTHELA	AZUAY	1	CUENCA	1	TARQUI (Cantón Cuenca)	68	30	78	9	9		QUEBRADA YUNGA Y AGUA DE INVIERNO DE LOS MESES DE DICIEMBRE A JUNIO			Quebrada	Q	Riego	R	Uso en General para Riego	R00		3.767					0.89	2700	9667537	725411	QUEBRADA SAN CAYETANO / VERTIENTE SIN NOMBRE (PREDIO BURNEO VALDIVIEZO VICENTE)
3886	DH_SANTIAGO	CUENCA	4665	A		450	39836	SENAGUA	AZUAY	MUÑOZ ORTÍZ ESTHELA	TARQUI/CUENCA/AZUAY		MUÑOZ ORTIZ ESTELA			Particular		MUÑOZ ORTÍZ ESTHELA	AZUAY	1	CUENCA	1	TARQUI (Cantón Cuenca)	68	30	78	9	9		QUEBRADA YUNGA Y AGUA DE INVIERNO DE LOS MESES DE DICIEMBRE A JUNIO			Quebrada	Q	Riego	R	Uso en General para Riego	R00		4.233					1	2700	9667537	725411	RIO ALTO ZAMORA / QUEBRADA EL CARIGAN
79	DH_SANTIAGO	CUENCA	134	A		44		CNRH	AZUAY	MOSCOSO LUCRECOMPAÑIA			MANDATARIO MALO ORDOÑEZ RICARDO			Particular		MOSCOSO LUCRECOMPAÑIA	AZUAY	1	CUENCA	1	LLACAO	56	30	78	9	3		QUEBRADA PAILA HUAICO			Quebrada	Q	Riego	R	Uso en General para Riego	R00		2					1	2400	9.68576e+06	732116	RIO ZAMORA / RIO MALACATOS / QUEBRADA DE ALUMBRE / QUEBRADA VICTORIANO VELEZ (PREDIO ORTIZ MANUEL Y ORTIZ VICTOR)
519	DH_SANTIAGO	CUENCA	641	A				CNRH	AZUAY	DIRECTORIO DE AGUAS DEL CANAL DE REGADIO IRQUIS CARRASCO CHURUGUZHO	VICTORIA DEL PORTETE/CUENCA/AZUAY		PRESIDENTE ALFONSO TORRES			Particular		DIRECTORIO DE AGUAS DEL CANAL DE REGADIO IRQUIS CARRASCO CHURUGUZHO	AZUAY	1	CUENCA	1	VICTORIA DEL PORTETE (IRQUIS)	71	30	78	9	2		RIO IRQUIS			Río	R	Riego	R	Uso en General para Riego	R00		185.09					84.25	2690	9660760	712000	RIO ZAMORA / QUEBRADA CHIRIMOYA / QUEBRADA CAIGUA / VERTIENTE SIN NOMBRE
1738	DH_SANTIAGO	CUENCA	1944	A				CNRH	AZUAY	DIRECTORIO AGUAS CANAL CONFERENCOMPAÑIA			GONZALES VALDIVIESO GERMAN ALFREDO			Particular		DIRECTORIO AGUAS CANAL CONFERENCOMPAÑIA	AZUAY	1	CUENCA	1	CHIQUINTAD	55	30	78	9	4		RIO PATAMARCA			Río	R	Riego	R	Extensivo a otros usos	R25		18.81					10.35	2700	9687713	721461	RIO ZAMORA / QUEBRADA CUMBE / QUEBRADA TABLON, CHORRERA BLANCA, LA CONCEPCION Y LA TENERIA
878	DH_SANTIAGO	CUENCA	999	A	608			CNRH	AZUAY	GARCIA IZQUIERDO RAMON VICENTE	CUENCA/NULTI		GARCIA GARATE RAMON			Particular		GARCIA IZQUIERDO RAMON VICENTE	AZUAY	1	CUENCA	1	NULTI	58	30	78	9	9		VERTIENTE POGLIO GRANDE Y AGUACOLLA			Vertientes	V	Riego	R	Uso en General para Riego	R00		6.437					1	2580	9.70505e+06	732243	RIO MALACATOS / QUEBRADA CURITROJE / VERTIENTE SIN NOMBRE
3608	DH_SANTIAGO	CUENCA	4209	A				CNRH	AZUAY	CHACON LUIS	APANGORA/NULTI/CUENCA/AZUAY		CHACON LUIS			Particular		CHACON LUIS	AZUAY	1	CUENCA	1	NULTI	58	30	78	9	3		VERTIENTE APANGORA			Vertientes	V	Riego	R	Extensivo a otros usos	R25		0.3					0.12	2420	9.68453e+06	733782	RIO ALTO ZAMORA / RIO JIPIRO / QUEBRADA YANACOCHA / QUEBRADA CARTAGENA
3609	DH_SANTIAGO	CUENCA	4209	A				CNRH	AZUAY	LEON DELGADO RODRIGO	APANGORA/NULTI/CUENCA/AZUAY		LEON DELGADO RODRIGO			Particular		LEON DELGADO RODRIGO	AZUAY	1	CUENCA	1	NULTI	58	30	78	9	3		VERTIENTE APANGORA			Vertientes	V	Riego	R	Extensivo a otros usos	R25		0.5					0.2	2420	9.68453e+06	733782	RIO ALTO ZAMORA / RIO JIPIRO / QUEBRADA YANACOCHA / QUEBRADA CARTAGENA
3607	DH_SANTIAGO	CUENCA	4209	A				CNRH	AZUAY	SUMBA LAZO JOSE	APANGORA/NULTI/CUENCA/AZUAY		SUMBA LAZO JOSE			Particular		SUMBA LAZO JOSE	AZUAY	1	CUENCA	1	NULTI	58	30	78	9	3		VERTIENTE APANGORA			Vertientes	V	Riego	R	Extensivo a otros usos	R25		0.3					0.12	2420	9.68453e+06	733782	RIO ALTO ZAMORA / RIO JIPIRO / QUEBRADA YANACOCHA / QUEBRADA CARTAGENA
4621	DH_SANTIAGO	CUENCA	5814	A				CNRH	AZUAY	GUEVARA PACHECO JOSE LIZARDO	SAYAUSI/CUENCA/AZUAY		GUEVARA PACHECO LUIS VICENTE			Particular		GUEVARA PACHECO JOSE LIZARDO	AZUAY	1	CUENCA	1	SAYAUSI	65	30	78	9	3		VERTIENTE AVILAHUAYCO			Vertientes	V	Piscícola	S	Uso en General para Piscícola	S00							2	3776	9.69328e+06	700280	SAYAUSI/CUENCA/AZUAY
4622	DH_SANTIAGO	CUENCA	5814	A				CNRH	AZUAY	GUEVARA PACHECO JOSE LIZARDO	SAYAUSI/CUENCA/AZUAY		GUEVARA PACHECO LUIS VICENTE			Particular		GUEVARA PACHECO JOSE LIZARDO	AZUAY	1	CUENCA	1	SAYAUSI	65	30	78	9	3		VERTIENTE TARQUIHURCO			Vertientes	V	Piscícola	S	Uso en General para Piscícola	S00							4	3720	9.69119e+06	700339	SAYAUSI/CUENCA/AZUAY
1003	DH_SANTIAGO	CUENCA	1124	A				CNRH	AZUAY	UGUÑA CABRERA JOSE MANUEL	EL VALLE/CUENCA/AZUAY		BOSCO CARDENAS MINCHALA FRANCISCO ALEJANDRO Y OTROS			Particular		UGUÑA CABRERA JOSE MANUEL	AZUAY	1	CUENCA	1	VALLE (Cantón Cuenca)	70	30	78	9	5		VERTIENTE GUANDUG			Vertientes	V	Riego	R	Uso en General para Riego	R00		3					0.3	2800	9671400	725550	RIO MALACATOS / QUEBRADA DE ALUMBRE / VERTIENTE PUNZARA CHICO
3868	DH_SANTIAGO	CUENCA	4636	A				CNRH	AZUAY	ORDOÑEZ AGUIRRE BENEDICTO Y OTROS	SAN SEBASTIAN/CUENCA/AZUAY		ORDOÑEZ AGUIRRE BENEDICTO			Particular		ORDOÑEZ AGUIRRE BENEDICTO Y OTROS	AZUAY	1	CUENCA	1	SAN SEBASTIAN (Cantón Cuenca)	11	30	78	9	3		RIO AMARILLO			Río	R	Riego	R	Extensivo a otros usos	R25		102.25					15	2900	9684950	715550	RIO ZAMORA / RIO LAS JUNTAS / VERTIENTE SAN VICENTE
1099	DH_SANTIAGO	CUENCA	1251	A				CNRH	AZUAY	SAMANIEGO SANCHEZ JUAN IGNACIO	EL CARMEN/TARQUI/CUENCA/AZUAY		SAMANIEGO SANCHEZ JUAN			Particular		SAMANIEGO SANCHEZ JUAN IGNACIO	AZUAY	1	CUENCA	1	TARQUI (Cantón Cuenca)	68	30	78	9	2		RIO TARQUI			Río	R	Riego	R	Uso en General para Riego	R00		7					3.25	2550	9664200	716800	RIO ZAMORA / QUEBRADA DEL VALLE / VERTIENTE SIN NOMBRE
1112	DH_SANTIAGO	CUENCA	1256	A				CNRH	AZUAY	CARRION ORAMAS DIEGO RODRIGO	SECTOR TUZHIPUGRO/VICTORIA DEL PORTETE/CUENCA/AZUAY		CARRION ORAMAS DIEGO			Particular		CARRION ORAMAS DIEGO RODRIGO	AZUAY	1	CUENCA	1	VICTORIA DEL PORTETE (IRQUIS)	71	30	78	9	2		VERTIENTE INNOMINADA			Vertientes	V	Riego	R	Uso en General para Riego	R00		8					0.3	2980	9663700	708900	RIO ZAMORA / QUEBRADA LA BANDA
1113	DH_SANTIAGO	CUENCA	1256	A				CNRH	AZUAY	CARRIÓN ORAMAS DIEGO RODRIGO	SECTOR TUZHIPUGRO (VICTORIA DEL PORTETE - CUENCA - AZUAY)		CARRION ORAMAS DIEGO			Particular		CARRIÓN ORAMAS DIEGO RODRIGO	AZUAY	1	CUENCA	1	VICTORIA DEL PORTETE (IRQUIS)	71	30	78	9	2		VERTIENTE INNOMINADA			Vertientes	V	Riego	R	Uso en General para Riego	R00		8					0.3	2980	9663700	708900	RIO ZAMORA / QUEBRADA LA BANDA
1251	DH_SANTIAGO	CUENCA	1400	A				CNRH	AZUAY	MOLINA CORDERO REINALDO	CUENCA/TURI		MOLINA CORDERO REINALDO			Particular		MOLINA CORDERO REINALDO	AZUAY	1	CUENCA	1	TURI	69	30	78	9	2		QUEBRADA HUAILO			Quebrada	Q	Riego	R	Extensivo a otros usos	R25		8					1.98	2640	9.6765e+06	721535	RIO ALTO ZAMORA / VERTIENTE SIN NOMBRE Nº2 (PREDIO CHAMBA GONZALO)
1171	DH_SANTIAGO	CUENCA	1315	A				CNRH	AZUAY	BURBANO SERRANO JUAN JOSE	SECTOR TOTORILLAS/TARQUI/CUENCA/AZUAY		BURBANO SERRANO JUAN			Particular		BURBANO SERRANO JUAN JOSE	AZUAY	1	CUENCA	1	TARQUI (Cantón Cuenca)	68	30	78	9	2		VERTIENTES PADRE CACA, CAPULISLOMA, PERCAPATA, BAYAN Y COCHALOMA			Vertientes	V	Riego	R	Uso en General para Riego	R00		30					0.27	2820	9661650	720450	RIO ZAMORA / QUEBRADA CUMBE / QUEBRADA TABLON, CHORRERA BLANCA, LA CONCEPCION Y LA TENERIA
1174	DH_SANTIAGO	CUENCA	1315	A				CNRH	AZUAY	BURBANO SERRANO JUAN JOSÉ	SECTOR TOTORILLAS (TARQUI)		BURBANO SERRANO JUAN			Particular		BURBANO SERRANO JUAN JOSÉ	AZUAY	1	CUENCA	1	TARQUI (Cantón Cuenca)	68	30	78	9	2		VERTIENTES PADRE CACA, CAPULISLOMA, PERCAPATA, BAYÁN Y COCHALOMA			Vertientes	V	Riego	R	Uso en General para Riego	R00		30					0.27	2820	9661650	720450	RIO ZAMORA / QUEBRADA CUMBE / QUEBRADA TABLON, CHORRERA BLANCA, LA CONCEPCION Y LA TENERIA
1603	DH_SANTIAGO	CUENCA	1793	A				CNRH	AZUAY	MORALES LUIS ALFREDO Y OTROS	CUMBE/CUENCA/AZUAY		MORALES LUIS ALFREDO			Particular		MORALES LUIS ALFREDO Y OTROS	AZUAY	1	CUENCA	1	CUMBE	52	30	78	9	2		VERTIENTES TINAJILLAS, INGAHUSI, CHORRO, GUAPAGEO, YANASACHA, YUJAPINA, SACASARI, MORAS PUGRO, TIPO, MUTIMURO Y QUILLOSISA			Vertientes	V	Riego	R	Extensivo a otros usos	R25		112					5.9	3320	9659000	721000	QUEBRADA EL TRIGAL
879	DH_SANTIAGO	CUENCA	1001	A				CNRH	AZUAY	GUZMAN CORDERO DANIEL ROMULO	CHAPAR BAJO/TARQUI/CUENCA/AZUAY		GUZMAN CORDERO DANIEL			Particular		GUZMAN CORDERO DANIEL ROMULO	AZUAY	1	CUENCA	1	TARQUI (Cantón Cuenca)	68	30	78	9	2		VERTIENTE ACACIAS 1,2,3,4,5,6,7			Vertientes	V	Riego	R	Uso en General para Riego	R00		0.25					0.1	2800	9666150	719750	RIO ALTO ZAMORA / RIO JIPIRO / QUEBRADA YANACOCHA / QUEBRADA CARTAGENA
1430	DH_SANTIAGO	CUENCA	1578	A				CNRH	AZUAY	COMPAÑIA. CARTONES NACIONALES S.A.I. CARTOPEL	CUENCA/EL VECINO		SIMON GAVIÑO RAFAEL JONY (GERENTE GENERAL)			Particular	1578	COMPAÑIA. CARTONES NACIONALES S.A.I. CARTOPEL	AZUAY	1	CUENCA	1	EL VECINO	5	30	78	9	4		RIO MACHANCARA			Río	R	Industria	I	Uso en General para Industria	I00							200	2489	9683700	724800	RIO ZAMORA / QUEBRADA SANTA BARBARA O CIUDADELA O ZAÑE / ACEQUIA CAJAS AMABLE MARIA MARGEN IZQUIERDO (PREDIO MARIZACA FIDEL)
1242	DH_SANTIAGO	CUENCA	1385	A				CNRH	AZUAY	LUCERO CAMPOS HUMBERTO (P.C.) Y OTROS	SECTOR MARIANZA (SAYAUSÍ - CUENCA - AZUAY)		LUCERO CAMPOS HUMBERTO			Particular		LUCERO CAMPOS HUMBERTO (P.C.) Y OTROS	AZUAY	1	CUENCA	1	SAYAUSI	65	30	78	9	3		VERTIENTE RÍO NEGRO			Vertientes	V	Riego	R	Uso en General para Riego	R00		22					1.35	3010	9685950	709450	RIO ZAMORA / QUEBRADA JIPIRO / QUEBRADA LA COSINA Y VERTIENTE SIN NOMBRE
1304	DH_SANTIAGO	CUENCA	1471	A				CNRH	AZUAY	GOMEZ ALVAREZ CARLOS EDUARDO	SECTOR LLAVIUCO/SAN JOAQUIN/CUENCA/AZUAY		GOMEZ ALVAREZ CARLOS			Particular		GOMEZ ALVAREZ CARLOS EDUARDO	AZUAY	1	CUENCA	1	SAN JOAQUIN	63	30	78	9	3		VERTIENTES AURORA 1, 2, 3, 4, 5, 6, 7, 8, 9, 10, 11 Y 12			Vertientes	V	Riego	R	Uso en General para Riego	R00		50					5.71	3440	9685150	708350	RIO ALTO ZAMORA / RIO MALACATOS / VERTIENTE SIN NOMBRE Nº1
683	DH_SANTIAGO	CUENCA	829	A				CNRH	AZUAY	MOGROVEJO RODRIGUEZ RAMON EFRAIN	TARQUI/TUTUPALI CHICO		MOGROVEJO RODRIGUEZ RAMON			Particular		MOGROVEJO RODRIGUEZ RAMON EFRAIN	AZUAY	1	CUENCA	1	TARQUI (Cantón Cuenca)	68	30	78	9	2		VERTIENTE AGCHAYACU			Vertientes	V	Riego	R	Uso en General para Riego	R00		6					2.4	2660	9670700	714600	RIO ALTO ZAMORA / RIO JIPIRO / QUEBRADA YANACOCHA / QUEBRADA CARTAGENA
1480	DH_SANTIAGO	CUENCA	1637	A				CNRH	AZUAY	GAME CAMPOVERDE JORGE Y MALO JARAMILLO ENZO	CUENCA/TARQUI		GAME CAMPOVERDE JORGE			Particular		GAME CAMPOVERDE JORGE Y MALO JARAMILLO ENZO	AZUAY	1	CUENCA	1	TARQUI (Cantón Cuenca)	68	30	78	9	2		LAGUNA CONDORCOCHA			Lago, laguna	L	Riego	R	Extensivo a otros usos	R25		69.6517					10	3660	9667027	722101	RIO SANTIAGO / QUEBRADA MINAS / VERTIENTE SIN NOMBRE
1481	DH_SANTIAGO	CUENCA	1637	A				CNRH	AZUAY	GAME CAMPOVERDE JORGE Y MALO JARAMILLO ENZO	CUENCA/TARQUI		GAME CAMPOVERDE JORGE			Particular		GAME CAMPOVERDE JORGE Y MALO JARAMILLO ENZO	AZUAY	1	CUENCA	1	TARQUI (Cantón Cuenca)	68	30	78	9	2		LAGUNA TOTORA			Lago, laguna	L	Riego	R	Extensivo a otros usos	R25		22.2886					3.2	3650	9667027	722101	RIO SANTIAGO / QUEBRADA MINAS / VERTIENTE SIN NOMBRE
1482	DH_SANTIAGO	CUENCA	1637	A				CNRH	AZUAY	GAME CAMPOVERDE JORGE Y MALO JARAMILLO ENZO	CUENCA/TARQUI		GAME CAMPOVERDE JORGE			Particular		GAME CAMPOVERDE JORGE Y MALO JARAMILLO ENZO	AZUAY	1	CUENCA	1	TARQUI (Cantón Cuenca)	68	30	78	9	2		VERTIENTE CHUZALONGO			Vertientes	V	Riego	R	Extensivo a otros usos	R25		19.5025					2.8	3660	9667027	722101	RIO ZAMORA / RIO LAS JUNTAS / RIO SAN LUCAS / QUEBRADA TUN TUN
1483	DH_SANTIAGO	CUENCA	1637	A				CNRH	AZUAY	GAME CAMPOVERDE JORGE Y MALO JARAMILLO ENZO	CUENCA/TARQUI		GAME CAMPOVERDE JORGE			Particular		GAME CAMPOVERDE JORGE Y MALO JARAMILLO ENZO	AZUAY	1	CUENCA	1	TARQUI (Cantón Cuenca)	68	30	78	9	2		VERTIENTE YURACYACU			Vertientes	V	Riego	R	Extensivo a otros usos	R25		13.9303					2	3545	9667027	722101	RIO ZAMORA / QUEBRADA JIPIRO / QUEBRADA DE SANGRE / QUEBRADA YANACOCHA O DE LA COCINA
1484	DH_SANTIAGO	CUENCA	1637	A				CNRH	AZUAY	GAME CAMPOVERDE JORGE Y MALO JARAMILLO ENZO	CUENCA/TARQUI		GAME CAMPOVERDE JORGE			Particular		GAME CAMPOVERDE JORGE Y MALO JARAMILLO ENZO	AZUAY	1	CUENCA	1	TARQUI (Cantón Cuenca)	68	30	78	9	2		VERTIENTE OSO PASANA			Vertientes	V	Riego	R	Extensivo a otros usos	R25		14.6269					2.1	3180	9667027	722101	RIO SANTIAGO/RIO ALTO ZAMORA/QUEBRADA JAIGUA
4054	DH_SANTIAGO	CUENCA	4887	A				CNRH	AZUAY	SINCHE LUIS FRANCISCO			SINCHE LUIS FRANCISCO			Particular		SINCHE LUIS FRANCISCO	AZUAY	1	CUENCA	1	SININCAY	67	30	78	9	3		QUEBRADA CABOGANA			Quebrada	Q	Riego	R	Uso en General para Riego	R00		6					3	3010	9.68634e+06	718000	RIO ZAMORA / QUEBRADA CUMBE / QUEBRADA CARIGAN
1263	DH_SANTIAGO	CUENCA	1423	A				CNRH	AZUAY	MOSCOSO VASQUEZ RUTH PATRICOMPAÑIA	TUTUPALI GRANDE/TARQUI/CUENCA/AZUAY		MOSCOSO VAZQUEZ RUTH			Particular		MOSCOSO VASQUEZ RUTH PATRICOMPAÑIA	AZUAY	1	CUENCA	1	TARQUI (Cantón Cuenca)	68	30	78	9	6		VERTIENTE INNOMINADA			Vertientes	V	Riego	R	Uso en General para Riego	R00		8					0.65	2950	9670350	712550	RIO ALTO ZAMORA / QUEBRADA INFIERNILLO / VERTIENTE SIN NOMBRE
1353	DH_SANTIAGO	CUENCA	1525	A				CNRH	AZUAY	MOGROVEJO RODRIGO MAGNO VICENTE	CUENCA/AZUAY		MOGROVEJO RODRIGO MAGNO			Particular		MOGROVEJO RODRIGO MAGNO VICENTE	AZUAY	1	CUENCA	1	VICTORIA DEL PORTETE (IRQUIS)	71	30	78	9	2		VERTIENTES INNOMINADAS 1, 2, 3, 4 Y 5			Vertientes	V	Riego	R	Uso en General para Riego	R00		10					1.05	3015	9622700	707700	RIO ZAMORA / QUEBRADA DE SANTA BARBARA / VERTIENTE GUAYLLAS (CERRO COLOMBIA SECTOR SANTA BARBARA)
1034	DH_SANTIAGO	CUENCA	1190	A				CNRH	AZUAY	CARRASCO DORIAN	LOS ALAMOS/VICTORIA DEL PORTETE/CUENCA/AZUAY		CARRASCO DORIAN			Particular	1190	CARRASCO DORIAN	AZUAY	1	CUENCA	1	VICTORIA DEL PORTETE (IRQUIS)	71	30	78	9	1		VERTIENTE YANALLPA			Vertientes	V	Riego	R	Uso en General para Riego	R00		22					0.13	2840	9658000	717000	RIO ZAMORA / QUEBRADA CUMBE / QUEBRADA PAILON / ACEQUIA SIN NOMBRE (PREDIO SALINAS JORGE)
8082	DH_SANTIAGO	CUENCA	6843	C		1135	2010-09-15	SENAGUA	AZUAY	MUÑOZ PEREZ HERMELINDA	FONDOHUAICO/SININCAY/CUENCA		MUÑOZ PEREZ HERMELINDA			Particular		MUÑOZ PEREZ HERMELINDA	AZUAY	1	CUENCA	1	SININCAY	67	30	78	9	3		RIO SININCAY			Río	R	Piscícola	S	Uso en General para Piscícola	S00							6.46	3241	9687116	718048	RIO ZAMORA / QUEBRADA JIPIRO / QUEBRADA EL SALADO / ACEQUIA Nº 1 MARGEN IZQUIERDO
8096	DH_SANTIAGO	CUENCA	6486	C		1150	2010-09-22	SENAGUA	AZUAY	PEÑALOZA GOMEZ MARIA ISABEL			PEÑALOZA GOMEZ MARIA ISABEL			Particular		PEÑALOZA GOMEZ MARIA ISABEL	AZUAY	1	CUENCA	1	QUINGEO	61	30	78	9	9		VERTIENTE MAL PASO			Vertientes	V	Riego	R	Cultivos de pastizales	R13							0.041	2989	9664911	726775	RIO ZAMORA / QUEBRADA SALAPA / QUEBRADA TABLON
1033	DH_SANTIAGO	CUENCA	1188	A				CNRH	AZUAY	GUZMAN ANDRADE ENRIQUE RICARDO Y OTROS	TARQUI/CUENCA/AZUAY		GUZMAN ANDRADE ENRIQUE RICARDO			Particular		GUZMAN ANDRADE ENRIQUE RICARDO Y OTROS	AZUAY	1	CUENCA	1	TARQUI (Cantón Cuenca)	68	30	78	9	2		RIO CHAPAR			Río	R	Riego	R	Uso en General para Riego	R00		27.44					10	2650	9668500	720900	RIO ZAMORA / QUEBRADA LAS PAVAS / VERTIENTE SIN NOMBRE O SAN MIGUEL (AFLORA PREDIOS LOJA Y SANCHEZ)
1184	DH_SANTIAGO	CUENCA	1321	A				CNRH	AZUAY	QUINTERO BERREZUETA SANTIAGO (P.C.) Y OTROS	SECTOR TOTORILLAS (TARQUI)		QUINTERO BERREZUETA SANTIAGO			Particular		QUINTERO BERREZUETA SANTIAGO (P.C.) Y OTROS	AZUAY	1	CUENCA	1	TARQUI (Cantón Cuenca)	68	30	78	9	2		VERTIENTE INNOMINADA 1 Y 2			Vertientes	V	Riego	R	Uso en General para Riego	R00		20					0.025	3000	9663750	724700	RIO ZAMORA CHINCHIPE / VERTIENTE SIN NOMBRE Nº 1 Y 2
1182	DH_SANTIAGO	CUENCA	1321	A				CNRH	AZUAY	QUINTERO BERREZUETA SANTIAGO (P.C..) Y OTROS	SECTOR TARQUI-TOTORILLAS/TARQUI/CUENCA/AZUAY		QUINTERO BERREZUETA SANTIAGO			Particular		QUINTERO BERREZUETA SANTIAGO (P.C..) Y OTROS	AZUAY	1	CUENCA	1	TARQUI (Cantón Cuenca)	68	30	78	9	2		VERTIENTES INNOMINADAS 1 Y 2			Vertientes	V	Riego	R	Uso en General para Riego	R00		20					0.025	3000	9663750	724700	TARQUI/CUENCA/AZUAY
1342	DH_SANTIAGO	CUENCA	1503	A				CNRH	AZUAY	CUENCA HIPOLITO BOLIVAR (P.C.) Y OTROS	SANTA TERESITA/CHIQUINTAD/CUENCA/AZUAY		CUENCA HIPOLITO BOLIVAR			Particular		CUENCA HIPOLITO BOLIVAR (P.C.) Y OTROS	AZUAY	1	CUENCA	1	CHIQUINTAD	55	30	78	9	4		RIO SAYMIRIN			Río	R	Riego	R	Uso en General para Riego	R00		17.5					6.75	3080	9690900	719790	RIO ZAMORA / QUEBRADA LA BANDA / QUEBRADA TRIGAL / VERTIENTE EL ALISAL
1109	DH_SANTIAGO	CUENCA	1253	A				CNRH	AZUAY	CHUMBE GOMEZ JULIO AGUSTIN	SECTOR ALVERJILLAS DE SAN ANTONIO DE MALUAY/EL VALLE/CUENCA/AZUAY		CHUMBE GOMEZ JULIO AGUSTIN			Particular		CHUMBE GOMEZ JULIO AGUSTIN	AZUAY	1	CUENCA	1	VALLE (Cantón Cuenca)	70	30	78	9	9		VERTIENTE INNOMINADA			Vertientes	V	Riego	R	Uso en General para Riego	R00		3					0.08	2730	9672650	724150	RIO ZAMORA / QUEBRADA LA BANDA
1111	DH_SANTIAGO	CUENCA	1253	A				CNRH	AZUAY	CHUMBE GÓMEZ JULIO AGUSTÍN	SECTOR ALVERJILLAS DE SAN ANTONIO DE MALUAY (EL VALLE -CUENCA)		CHUMBE GOMEZ JULIO AGUSTIN			Particular		CHUMBE GÓMEZ JULIO AGUSTÍN	AZUAY	1	CUENCA	1	VALLE (Cantón Cuenca)	70	30	78	9	9		VERTIENTE INNOMINADA			Vertientes	V	Riego	R	Extensivo a otros usos	R25		3					0.08	2730	9672650	724750	RIO ZAMORA / QUEBRADA LA BANDA
1188	DH_SANTIAGO	CUENCA	1324	A				CNRH	AZUAY	BUENO LUCERO JULIO (P.C.) Y OTROS	SECTORES DE: ZHIRAN, SAN ANTONIO, DOS ENCUENTROS Y CAMANCAY/PARROQUIAS DE: PACCHA, ZHIDMAD Y JADAN/AZUAY		BUENO LUCERO JULIO			Particular		BUENO LUCERO JULIO (P.C.) Y OTROS	AZUAY	1	CUENCA	1	PACCHA (Cantón Cuenca)	60	30	78	9	9		RIO JADAN, RIO DESIHUANCAY Y VERTIENTES: PAILACOCHA, BURAZHUN 1, 2, ISHQUIYACU			Río	R	Riego	R	Uso en General para Riego	R00		20.5					7.96	2760	9679900	734450	RIO ZAMORA / QUEBRADA LA BANDA / QUEBRADA TRIGAL / VERTIENTE EL ALISAL
1191	DH_SANTIAGO	CUENCA	1324	A				CNRH	AZUAY	BUENO LUCERO JULIO (P.C.) Y OTROS	SECTORES DE: ZHIRÁN, SAN ANTONIO, DOS ENCUENTROS Y CAMANCAY (PARROQUIAS DE: PACCHA, ZHIDMAD Y JADÁN- AZUAY)		BUENO LUCERO JULIO			Particular		BUENO LUCERO JULIO (P.C.) Y OTROS	AZUAY	1	CUENCA	1	PACCHA (Cantón Cuenca)	60	30	78	9	9		RÍO JADÁN, RÍO DESIHUANCAY Y VERTIENTES: PAILACOCHA,BURAZHUN 1, 2, ISHQUIYACU			Río	R	Riego	R	Uso en General para Riego	R00		20.5					7.96	2760	9679900	734450	RIO ZAMORA / QUEBRADA LAS PAVAS / QUEBRADA AGUA DE HIERRO (PREDIO BURNEO JUAN IGNACIO) / APROVECHAMIENTO N° 2
1177	DH_SANTIAGO	CUENCA	1316	A				CNRH	AZUAY	OCHOA AYORA VICTOR ARMANDO	TARQUI/CUENCA/AZUAY		OCHOA AYORA VICTOR ARMANDO			Particular		OCHOA AYORA VICTOR ARMANDO	AZUAY	1	CUENCA	1	TARQUI (Cantón Cuenca)	68	30	78	9	2		RIO ACCHAYACU			Río	R	Riego	R	Uso en General para Riego	R00		4					1.9	2650	9669500	714300	RIO ZAMORA / QUEBRADA LA BANDA
1631	DH_SANTIAGO	CUENCA	1820	A				CNRH	AZUAY	MOSCOSO EULALIA Y OTROS	CUMBE/CUENCA/AZUAY		MOSCOSO EULALIA			Particular		MOSCOSO EULALIA Y OTROS	AZUAY	1	CUENCA	1	CUMBE	52	30	78	9	2		RIO CUMBE Y QUEBRADA TOMA HUAICO			Río	R	Riego	R	Uso en General para Riego	R00		64.4					6.87	2650	9662250	742700	RIO ALTO ZAMORA / QUEBRADA CHIRIMOYA / QUEBRADA PUCCHACHIRE
785	DH_SANTIAGO	CUENCA	946	A				CNRH	AZUAY	DIRECTORIO DE AGUAS DEL CANAL PICHACAY ALTO	SECTOR PICHACAY CHICO/SANTA ANA/CUENCA/AZUAY		BUSTAMANTE OCHOA AURORA CONCEPCION (PRESIDENTA)			Particular		DIRECTORIO DE AGUAS DEL CANAL PICHACAY ALTO	AZUAY	1	CUENCA	1	SANTA ANA (Cantón Cuenca)	64	30	78	9	9		RIO GORDELEG			Río	R	Riego	R	Uso en General para Riego	R00		9.5					3.45	2560	9677400	734700	RIO ZAMORA / QUEBRADA LA BANDA / VERTIENTE SIN NOMBRE
1527	DH_SANTIAGO	CUENCA	1713	A				CNRH	AZUAY	CARRASCO VINTIMILLA FRANCISCO	TOTORILLAS CHILCA TOTORA/TARQUI/CUENCA/AZUAY		CARRASCO VINTIMILLA FRANCISCO			Particular		CARRASCO VINTIMILLA FRANCISCO	AZUAY	1	CUENCA	1	TARQUI (Cantón Cuenca)	68	30	78	9	2		VERTIENTE YANALLPA, MANZANILLA, QUITA, QUESERA, GUANDUG Y CHOCAR			Vertientes	V	Riego	R	Uso en General para Riego	R00		2					0.62	2865	9666300	720450	RIO ZAMORA / RIO MALACATOS / VERTIENTE EL ALIZAL (PREDIO PIO OSWALDO CUEVA)
1554	DH_SANTIAGO	CUENCA	1741	A				CNRH	AZUAY	MALO ABAD JOSE			MALO ABAD JOSE			Particular		MALO ABAD JOSE	AZUAY	1	CUENCA	1	LLACAO	56	30	78	9	3		VERTIENTE DE LA VIRGEN			Vertientes	V	Riego	R	Uso en General para Riego	R00		0.0735294					0.04	2400	9685000	730350	RIO ZAMORA / QUEBRADA SANTA BARBARA O CIUDADELA O ZAÑE / ACEQUIA CAJAS AMABLE MARIA MARGEN IZQUIERDO (PREDIO MARIZACA FIDEL)
1555	DH_SANTIAGO	CUENCA	1741	A				CNRH	AZUAY	MALO ABAD JOSE			MALO ABAD JOSE			Particular		MALO ABAD JOSE	AZUAY	1	CUENCA	1	LLACAO	56	30	78	9	3		VERTIENTE DEL TORAL			Vertientes	V	Riego	R	Uso en General para Riego	R00		0.0551471					0.03	2402	9685000	730350	RIO ZAMORA / QUEBRADA SANTA BARBARA O CIUDADELA O ZAÑE / ACEQUIA CAJAS AMABLE MARIA MARGEN IZQUIERDO (PREDIO MARIZACA FIDEL)
1556	DH_SANTIAGO	CUENCA	1741	A				CNRH	AZUAY	MALO ABAD JOSE			MALO ABAD JOSE			Particular		MALO ABAD JOSE	AZUAY	1	CUENCA	1	LLACAO	56	30	78	9	3		VERTIENTE POZA NEGRA			Vertientes	V	Riego	R	Uso en General para Riego	R00		0.147059					0.08	2405	9685000	730350	RIO ZAMORA / QUEBRADA SANTA BARBARA O CIUDADELA O ZAÑE / ACEQUIA CAJAS AMABLE MARIA MARGEN IZQUIERDO (PREDIO MARIZACA FIDEL)
1557	DH_SANTIAGO	CUENCA	1741	A				CNRH	AZUAY	MALO ABAD JOSE			MALO ABAD JOSE			Particular		MALO ABAD JOSE	AZUAY	1	CUENCA	1	LLACAO	56	30	78	9	3		VERTIENTE HORNILLO			Vertientes	V	Riego	R	Uso en General para Riego	R00		0.0183824					0.01	2410	9685000	730350	RIO ZAMORA / QUEBRADA SANTA BARBARA O CIUDADELA O ZAÑE / ACEQUIA CAJAS AMABLE MARIA MARGEN IZQUIERDO (PREDIO MARIZACA FIDEL)
1558	DH_SANTIAGO	CUENCA	1741	A				CNRH	AZUAY	MALO ABAD JOSE			MALO ABAD JOSE			Particular		MALO ABAD JOSE	AZUAY	1	CUENCA	1	LLACAO	56	30	78	9	3		QUEBRADA INNOMINADA 1			Quebrada	Q	Riego	R	Uso en General para Riego	R00		0.137868					0.075	2415	9685000	730350	RIO ZAMORA / QUEBRADA SANTA BARBARA O CIUDADELA O ZAÑE / ACEQUIA CAJAS AMABLE MARIA MARGEN IZQUIERDO (PREDIO MARIZACA FIDEL)
1559	DH_SANTIAGO	CUENCA	1741	A				CNRH	AZUAY	MALO ABAD JOSE			MALO ABAD JOSE			Particular		MALO ABAD JOSE	AZUAY	1	CUENCA	1	LLACAO	56	30	78	9	3		QUEBRADA INNOMINADA 2			Quebrada	Q	Riego	R	Uso en General para Riego	R00		0.0680147					0.037	2415	9685000	730350	RIO ZAMORA / QUEBRADA SANTA BARBARA O CIUDADELA O ZAÑE / ACEQUIA CAJAS AMABLE MARIA MARGEN IZQUIERDO (PREDIO MARIZACA FIDEL)
1457	DH_SANTIAGO	CUENCA	1613	A				CNRH	AZUAY	SIGUENZA ROMERO LUIS DARIO	SARAPUGRO O MULA POTRERO/BAÑOS/CUENCA/AZUAY		SIGUENZA ROMERO LUIS DARIO			Particular		SIGUENZA ROMERO LUIS DARIO	AZUAY	1	CUENCA	1	BAÑOS (Cantón Cuenca)	51	30	78	9	1		VERTIENTES INNOMINADAS 1,2,3,4, Y 5			Vertientes	V	Riego	R	Uso en General para Riego	R00		20					4.66	3500	9674000	702550	RIO ZAMORA / QUEBRADA CUMBE / QUEBRADA CARIGAN / CANAL ALUMBRE
8068	DH_SANTIAGO	CUENCA	6498	C		1120	2010-09-03	SENAGUA	AZUAY	COMPAÑÍA ECUATORIANA CORNESTONE ECUADOR S.A	CUENCA		COMPAÑÍA ECUATORIANA CORNESTONE ECUADOR S.A			Estatal		COMPAÑÍA ECUATORIANA CORNESTONE ECUADOR S.A	AZUAY	1	CUENCA	1	BAÑOS (Cantón Cuenca)	51	30	78	9	1		QUEBRADA CUSCUNGO			Quebrada	Q	Industria	I	Uso en General para Industria	I00							0.8	3680	9637048	690057	CUSCUNGO/BAÑOS/CUENCA
2009	DH_SANTIAGO	CUENCA	2263	A				CNRH	AZUAY	DURAN MARCO ANTONIO Y OTROS	SUSTAG/SAN JOAQUIN/CUENCA/AZUAY		DURAN MARCO ANTONIO			Particular		DURAN MARCO ANTONIO Y OTROS	AZUAY	1	CUENCA	1	SAN JOAQUIN	63	30	78	9	1		VERTIENTE SUSTAG			Vertientes	V	Aguas_de_Mesa	M	Uso en General para Doméstico	D00							0.0065	2980	9674050	704750	RIO ZAMORA / QUEBRADA LAS PAVAS / VERTIENTE ALTA Y BAJA DEL PREDIO PAYANCHI
1419	DH_SANTIAGO	CUENCA	1571	A				CNRH	AZUAY	CORDOVA APOLO LUIS	QUINUAS/SAYAUSI/CUENCA/AZUAY		CORDOVA APOLO LUIS			Particular		CORDOVA APOLO LUIS	AZUAY	1	CUENCA	1	SAYAUSI	65	30	78	9	3		QUEBRADA CUCHEROS			Quebrada	Q	Riego	R	Uso en General para Riego	R00		4					1.6	3480	9692450	700200	RIO ALTO ZAMORA / QUEBRADA EL CARIGAN
1422	DH_SANTIAGO	CUENCA	1571	A				CNRH	AZUAY	SAMANIEGO JUAN	QUINUAS/SAYAUSI/CUENCA/AZUAY		SAMANIEGO JUAN			Particular		SAMANIEGO JUAN	AZUAY	1	CUENCA	1	SAYAUSI	65	30	78	9	3		QUEBRADA CUCHEROS			Quebrada	Q	Riego	R	Uso en General para Riego	R00		4					1.6	3480	9692450	700200	RIO ALTO ZAMORA / QUEBRADA EL CARIGAN
1464	DH_SANTIAGO	CUENCA	1617	A				CNRH	AZUAY	ABRIL GUZMAN DIGNA TEODOSIA Y OTROS	CUENCA/AZUAY		ABRIL GUZMAN DIGNA			Particular		ABRIL GUZMAN DIGNA TEODOSIA Y OTROS	AZUAY	1	CUENCA	1	VICTORIA DEL PORTETE (IRQUIS)	71	30	78	9	2		QUEBRADA SININ			Quebrada	Q	Riego	R	Uso en General para Riego	R00		24.8					6	2710	9660600	712050	RIO ZAMORA / QUEBRADA CUMBE / QUEBRADA CARIGAN / CANAL ALUMBRE
147	DH_SANTIAGO	CUENCA	228	A		77		CNRH	AZUAY	SOCIEDAD RIEGO RICAURTE, UNIDADES MILITARES: BATALLON INFANTERIA N21 CAYAMBE, GRUPO ARTILLERIA N5 CALDERON.	CUENCA/RICAURTE		GUAMBAÑA MIGUEL ALBERTO			Estatal		SOCIEDAD RIEGO RICAURTE, UNIDADES MILITARES: BATALLON INFANTERIA N21 CAYAMBE, GRUPO ARTILLERIA N5 CALDERON.	AZUAY	1	CUENCA	1	RICAURTE (Cantón Pucará)	62	30	78	9	4		RIO MACHANGARA			Río	R	Riego	R	Extensivo a otros usos	R25		532.7					191.77	2650	9.68866e+06	724645	RIO ZAMORA / QUEBRADA CUMBE / QUEBRADA CARIGAN
1398	DH_SANTIAGO	CUENCA	1561	A				CNRH	AZUAY	QUINDE SERRANO MARCO VINICIO	TARQUI/CUENCA/AZUAY		CONSORCIO DE GESTION USO MULTIPLE PUMA			Particular		QUINDE SERRANO MARCO VINICIO	AZUAY	1	CUENCA	1	TARQUI (Cantón Cuenca)	68	30	78	9	2		REMANENTES DE AGUAS LLUVIAS Y DE RIEGO			Remanentes	U	Riego	R	Uso en General para Riego	R00		1					0.1	2995	9671000	713300	RIO MALACATOS / QUEBRADA DE ALUMBRE / VERTIENTE PUNZARA CHICO
1648	DH_SANTIAGO	CUENCA	1839	A				CNRH	AZUAY	NAULA JOSE DOMINGO Y MOROCHO JOSE MANUEL	SAN JOAQUIN/CUENCA/AZUAY		NAULA JOSE DOMINGO			Particular		NAULA JOSE DOMINGO Y MOROCHO JOSE MANUEL	AZUAY	1	CUENCA	1	SAN JOAQUIN	63	30	78	9	1		QUEBRADAS GUACARMANA Y CHACALOMA O YUG YUG			Quebrada	Q	Riego	R	Uso en General para Riego	R00		9					1.95	3470	9677500	709150	RIO ZAMORA / QUEBRADA SANTA BARBARA O CIUDADELA O ZAÑE / ACEQUIA CAJAS AMABLE MARIA MARGEN IZQUIERDO (PREDIO MARIZACA FIDEL)
2740	DH_SANTIAGO	CUENCA	3008	A				CNRH	AZUAY	MOSCOSO RIERA CARLOS Y MOSCOSO RIERA JORGE	SECTOR ANSAPLAYA/CHIQUINTAD/CUENCA/AZUAY		MOSCOSO RIERA CARLOS			Estatal		MOSCOSO RIERA CARLOS Y MOSCOSO RIERA JORGE	AZUAY	1	CUENCA	1	CHIQUINTAD	55	30	78	9	4		RIO QUINTUL			Río	R	Riego	R	Uso en General para Riego	R00		60					1.8	3460	9690473	717682	RIO ZAMORA / QUEBRADA LA BANDA
1817	DH_SANTIAGO	CUENCA	2038	A				CNRH	AZUAY	RODRIGUEZ PAUTE MIGUEL ANGEL	CUENCA/AZUAY		RODRIGUEZ PAUTE MIGUEL			Particular		RODRIGUEZ PAUTE MIGUEL ANGEL	AZUAY	1	CUENCA	1	VICTORIA DEL PORTETE (IRQUIS)	71	30	78	9	2		VERTIENTE GULAG			Vertientes	V	Riego	R	Uso en General para Riego	R00		10					1.1	2740	9658600	711350	RIO ZAMORA / RIO LAS JUNTAS / VERTIENTE SIN NOMBRE (PREDIO TENE AGUSTIN)
4137	DH_SANTIAGO	CUENCA	5005	A				CNRH	AZUAY	LOPEZ VASQUEZ RODRIGO			LOPEZ VAZQUEZ RODRIGO			Particular		LOPEZ VASQUEZ RODRIGO	AZUAY	1	CUENCA	1	SAN JOAQUIN	63	30	78	9	1		RIO YANUNCAY			Río	R	Riego	R	Uso en General para Riego	R00		4					2	2660	9677350	713050	RIO ZAMORA / QUEBRADA CUMBE / QUEBRADA CARIGAN
4138	DH_SANTIAGO	CUENCA	5005	A				CNRH	AZUAY	LOPEZ VASQUEZ RODRIGO			LOPEZ VAZQUEZ RODRIGO			Particular		LOPEZ VASQUEZ RODRIGO	AZUAY	1	CUENCA	1	SAN JOAQUIN	63	30	78	9	1		RIO YANUNCAY			Río	R	Piscícola	S	Uso en General para Piscícola	S00							30	2660	9677350	713050	RIO ZAMORA / QUEBRADA LA BANDA
1204	DH_SANTIAGO	CUENCA	1335	A				CNRH	AZUAY	PACHECO NESTOR Y OTROS	SECTORES BUENOS AIRES, SANTA MARIA Y PUTUZHI (SAYAUSI)		PACHECO NESTOR (P.C.)			Particular		PACHECO NESTOR Y OTROS	AZUAY	1	CUENCA	1	SAYAUSI	65	30	78	9	3		RIO AMARILLO, QUEBRADA DUDAHUAYCO, VERTIENTE INGAPOYO, CARPIO Y PAGOL.			Río	R	Riego	R	Uso en General para Riego	R00		220					18	3700	9685350	714750	RIO ALTO ZAMORA / QUEBRADA INFIERNILLO / VERTIENTE SIN NOMBRE
1833	DH_SANTIAGO	CUENCA	2060	A				CNRH	AZUAY	RODRIGUEZ PAUTA MIGUEL ANGEL	CUENCA/AZUAY		RODRIGUEZ PAUTA MIGUEL ANGEL			Particular		RODRIGUEZ PAUTA MIGUEL ANGEL	AZUAY	1	CUENCA	1	VICTORIA DEL PORTETE (IRQUIS)	71	30	78	9	2		VERTIENTE GULAG			Vertientes	V	Riego	R	Uso en General para Riego	R00		10					1	2780	9658600	711050	RIO MALACATOS / QUEBRADA DE ALUMBRE / VERTIENTE PUNZARA CHICO
192	DH_SANTIAGO	CUENCA	277	A	118, 1668			CNRH	AZUAY	DIRECTORIO AGUA PORTETE	CUENCA/VICTORIA DEL PORTETE		ORDOÑEZ QUEZADA MANUEL (PRESIDENTE)			Particular		DIRECTORIO AGUA PORTETE	AZUAY	1	CUENCA	1	VICTORIA DEL PORTETE (IRQUIS)	71	30	78	9	2		RIO PORTETE, REMANENTE LAS QUEBRADAS: CHAGAR Y MAPAÑAGUI			Río	R	Riego	R	Uso en General para Riego	R00		330					98.49	3550	9657250	709750	RIO MALACATOS / QUEBRADA DE ALUMBRE / VERTIENTE PUNZARA CHICO
8187	DH_SANTIAGO	CUENCA	6495	C		1	2011-03-24	SENAGUA	AZUAY	CREPEAU YVAN	BAÑOS /CUENCA		CREPEAU YVAN			Particular		CREPEAU YVAN	AZUAY	1	CUENCA	1	BAÑOS (Cantón Cuenca)	51	30	78	9	1	2	VERTIENTES INNOMINADAS 1 Y 2			Vertientes	V	Industria	I	Uso en General para Industria	I00							1.04	3979	9666148	682591	LOMA QUINUAS
8036	DH_SANTIAGO	CUENCA	357	A		1082	2010-06-28	SENAGUA	AZUAY	VELEZ BERREZUETA JORGE Y OTROS			VELEZ BERREZUETA JORGE Y OTROS			Particular		VELEZ BERREZUETA JORGE Y OTROS	AZUAY	1	CUENCA	1	VICTORIA DEL PORTETE (IRQUIS)	71	30	78	9	2		RIO IRQUIS			Río	R	Riego	R	Cultivos de pastizales	R13							56.75	2660	9660140	712830	RIO ZAMORA / QUEBRADA CUMBE / QUEBRADA CARIGAN
1735	DH_SANTIAGO	CUENCA	1939	A				CNRH	AZUAY	ALVAREZ LALVAY MANUEL TRINIDAD	VICTORIA DEL PORTETE/CUENCA/AZUAY		ALVAREZ LALVAY MANUEL TRINIDAD			Particular		ALVAREZ LALVAY MANUEL TRINIDAD	AZUAY	1	CUENCA	1	VICTORIA DEL PORTETE (IRQUIS)	71	30	78	9	2		QUEBRADA JABLA			Quebrada	Q	Riego	R	Extensivo a Abrevadero	R01		5					0.05	2800	9656200	710700	RIO ZAMORA / QUEBRADA CUMBE / QUEBRADA TABLON, CHORRERA BLANCA, LA CONCEPCION Y LA TENERIA
1734	DH_SANTIAGO	CUENCA	1939	A				CNRH	AZUAY	MOSCOSO CESAR GUSTAVO	VICTORIA DEL PORTETE/CUENCA/AZUAY		MOSCOSO CESAR GUSTAVO			Particular		MOSCOSO CESAR GUSTAVO	AZUAY	1	CUENCA	1	VICTORIA DEL PORTETE (IRQUIS)	71	30	78	9	2		QUEBRADA JABLA			Quebrada	Q	Riego	R	Extensivo a Abrevadero	R01		10					0.1	2800	9656200	710700	RIO ZAMORA / QUEBRADA CUMBE / QUEBRADA TABLON, CHORRERA BLANCA, LA CONCEPCION Y LA TENERIA
1679	DH_SANTIAGO	CUENCA	1869	A				CNRH	AZUAY	ANDRADE BORRERO FRANCISCO Y PEÑAFIEL CALLE ANGEL MARIA	SECTOR MIZHQUIYACU O TUTUPALI/TARQUI/CUENCA/AZUAY		ANDRADE BORRERO FRANCISCO			Particular		ANDRADE BORRERO FRANCISCO Y PEÑAFIEL CALLE ANGEL MARIA	AZUAY	1	CUENCA	1	TARQUI (Cantón Cuenca)	68	30	78	9	2		REMANENTES DE RESERVORIO			Remanentes	U	Riego	R	Uso en General para Riego	R00		10					0.85	2940	9671050	713050	RIO ZAMORA / QUEBRADA DE BORJA / QUEBRADA EL SOCABON / VERTIENTE SIN NOMBRE
3990	DH_SANTIAGO	CUENCA	4815	A				CNRH	AZUAY	AGUILERA LUIS, MOSCOSO JAIME Y OTROS	VICTORIA DEL PORTETE/CUENCA/AZUAY		AGUILERA LUIS			Particular		AGUILERA LUIS, MOSCOSO JAIME Y OTROS	AZUAY	1	CUENCA	1	VICTORIA DEL PORTETE (IRQUIS)	71	30	78	9	2		VERTIENTES INNOMINADAS DE LA 1 A LA 7, CHUSPI-HUAYCO, PONGO-ZHIZHO			Vertientes	V	Riego	R	Uso en General para Riego	R00		59					18.2	3240	9.65378e+06	714545	RIO ALTO ZAMORA QUEBRADA CIUDADELA / QUEBRADA SIN NOMBRE
1491	DH_SANTIAGO	CUENCA	1648	A				CNRH	AZUAY	SALDAÑA DURAN MARIA DEL PILAR	GUACAMULLO/CUMBE/CUENCA/AZUAY		SALDAÑA DURAN MARIA DEL PILAR			Particular		SALDAÑA DURAN MARIA DEL PILAR	AZUAY	1	CUENCA	1	CUMBE	52	30	78	9	2		VERTIENTE INNOMINADA			Vertientes	V	Riego	R	Uso en General para Riego	R00		0.5					0.16	2850	9658300	722200	RIO ZAMORA / RIO JIPIRO / QUEBRADA EL SALADO / QUEBRADA GRANADILLO
1666	DH_SANTIAGO	CUENCA	1847	A				CNRH	AZUAY	SUCONOTA YUNGA MANUEL ANTONIO	YUNGA/TARQUI/CUENCA/AZUAY		SUCONOTA YUNGA MANUEL ANTONIO			Particular		SUCONOTA YUNGA MANUEL ANTONIO	AZUAY	1	CUENCA	1	TARQUI (Cantón Cuenca)	68	30	78	9	9		VERTIENTES INNOMINADAS 1,2 Y 3			Vertientes	V	Riego	R	Uso en General para Riego	R00		1					0.11	2820	9666250	725800	RIO ZAMORA / QUEBRADA LA BANDA / QUEBRADA EL CHILCO
1474	DH_SANTIAGO	CUENCA	1636	A				CNRH	AZUAY	DUCHI MANUEL ROSENDO Y OTROS			DUCHI MANUEL ROSENDO (PC)			Particular		DUCHI MANUEL ROSENDO Y OTROS	AZUAY	1	CUENCA	1	SAN JOAQUIN	63	30	78	9	1		RIO YANUNCAY			Río	R	Riego	R	Uso en General para Riego	R00		33					19.77	2640	9679912	717311	RIO ZAMORA / QUEBRADA CUMBE / QUEBRADA CARIGAN / CANAL ALUMBRE
960	DH_SANTIAGO	CUENCA	1066	A				CNRH	AZUAY	DUCHI MANUEL ROSENDO Y OTROS.			DUCHI MANUEL ROSENDO			Particular		DUCHI MANUEL ROSENDO Y OTROS.	AZUAY	1	CUENCA	1	SAN JOAQUIN	63	30	78	9	3		RIO TOMEBAMBA			Río	R	Riego	R	Extensivo a otros usos	R25		157.5					96	2650	9682291	713736	RIO ZAMORA / QUEBRADA CHIRIMOYA / QUEBRADA CAIGUA / VERTIENTE SIN NOMBRE
959	DH_SANTIAGO	CUENCA	1066	A				CNRH	AZUAY	GUERRERO VILLACIS JORGE Y OTROS.	SAN JOAQUIN/CUENCA/AZUAY		GUERRERO VILLACIS JORGE			Particular		GUERRERO VILLACIS JORGE Y OTROS.	AZUAY	1	CUENCA	1	SAN JOAQUIN	63	30	78	9	3		RIO TOMEBAMBA			Río	R	Riego	R	Extensivo a otros usos	R25		240					63	2710	9682291	713736	RIO ZAMORA / QUEBRADA LA BANDA
2634	DH_SANTIAGO	CUENCA	2867	A				CNRH	AZUAY	CORNEJO CHALCO LUIS (P.C.) Y ADHERENTES	SECTOR TUNGUR-TURUAPANA/SANTA ANA/CUENCA/AZUAY		CORNEJO CHALCO LUIS			Particular		CORNEJO CHALCO LUIS (P.C.) Y ADHERENTES	AZUAY	1	CUENCA	1	SANTA ANA (Cantón Cuenca)	64	30	78	9	9		VERTIENTES TURUAPANA 1 Y 2			Vertientes	V	Riego	R	Uso en General para Riego	R00		10					0.75	2950	9668750	735850	RIO ALTO ZAMORA / QUEBRADA INFIERNILLO / VERTIENTE SIN NOMBRE
938	DH_SANTIAGO	CUENCA	1058	A				CNRH	AZUAY	GUZMAN CELSO			P.C. MATUTE CAMPOVERDE JOSE RODRIGO			Particular		GUZMAN CELSO	AZUAY	1	CUENCA	1	CUMBE	52	30	78	9	2		VERTIENTE JURACA			Vertientes	V	Riego	R	Uso en General para Riego	R00		0.05					0.1	2840	9655200	723600	RIO ALTO ZAMORA / RIO JIPIRO / QUEBRADA YANACOCHA / QUEBRADA CARTAGENA
939	DH_SANTIAGO	CUENCA	1058	A				CNRH	AZUAY	GUZMAN LAUTARO Y MATUTE RODRIGO			P.C. MATUTE CAMPOVERDE JOSE RODRIGO			Particular		GUZMAN LAUTARO Y MATUTE RODRIGO	AZUAY	1	CUENCA	1	CUMBE	52	30	78	9	2		VERTIENTE INNOMINADA			Vertientes	V	Riego	R	Uso en General para Riego	R00		0.05					0.15	2750	9655200	723600	RIO ZAMORA / QUEBRADA CUMBE / QUEBRADA TABLON, CHORRERA BLANCA, LA CONCEPCION Y LA TENERIA
937	DH_SANTIAGO	CUENCA	1058	A				CNRH	AZUAY	MATUTE RODRIGO			P.C. MATUTE CAMPOVERDE JOSE RODRIGO			Particular		MATUTE RODRIGO	AZUAY	1	CUENCA	1	CUMBE	52	30	78	9	2		VERTIENTE RUMI HUAYCO			Vertientes	V	Riego	R	Uso en General para Riego	R00		0.05					0.1	2815	9655200	723600	RIO SANTIAGO/RIO ALTO ZAMORA/QUEBRADA MOTUPE/VERTIENTE SIN NOMBRE O EL AGUACATE
936	DH_SANTIAGO	CUENCA	1058	A				CNRH	AZUAY	MAXI RAMON Y OTROS	CUENCA/CUMBE		P.C. MATUTE CAMPOVERDE JOSE RODRIGO			Particular		MAXI RAMON Y OTROS	AZUAY	1	CUENCA	1	CUMBE	52	30	78	9	2		VERTIENTE TIERRA BLANCA			Vertientes	V	Riego	R	Uso en General para Riego	R00		8.25					0.5	2990	9655200	723600	RIO ALTO ZAMORA / VERTIENTE EL CARMEN Nº1 (LOS ALISOS )
750	DH_SANTIAGO	CUENCA	916	A				CNRH	AZUAY	LLIGUIN TIGRE MANUEL ESPIRITU			LLIGUIN TIGRE MANUEL ESPIRITU			Particular		LLIGUIN TIGRE MANUEL ESPIRITU	AZUAY	1	CUENCA	1	NULTI	58	30	78	9	9		VERTIENTE CAMANCAY			Vertientes	V	Riego	R	Extensivo a Uso Doméstico	R02		0.5					0.4	2520	9681000	734700	RIO ZAMORA / RIO MALACATOS / VERTIENTE EL SANGO Y EL CAPULI
870	DH_SANTIAGO	CUENCA	998	A				CNRH	AZUAY	COMPANIA UCURRURRO S.A.	CUENCA/SAN SEBASTIAN		JUNTA ADMINISTRADORA DE AGUA PARROQUIA BAÑOS			Particular	998	COMPANIA UCURRURRO S.A.	AZUAY	1	CUENCA	1	SAN SEBASTIAN (Cantón Cuenca)	11	30	78	9	3		QUEBRADA DUDUNA HUAYCO Y DUCO			Quebrada	Q	Riego	R	Extensivo a otros usos	R25		90					8.76	2950	9685100	715000	RIO ZAMORA / RIO MALACATOS / QUEBRADA ALUMBRE / VERTIENTE SIN NOMBRE
431	DH_SANTIAGO	CUENCA	512	A				CNRH	AZUAY	DIRECTORIO DE AGUAS DEL CANAL CAÑARO	SAN JOAQUIN/CUENCA/AZUAY		PRESIDENTE ROJAS JULIO NICANOR			Particular		DIRECTORIO DE AGUAS DEL CANAL CAÑARO	AZUAY	1	CUENCA	1	SAN JOAQUIN	63	30	78	9	1		QUEBRADA CAÑARO			Quebrada	Q	Riego	R	Extensivo a otros usos	R25		9.12					2.4	2960	9.67999e+06	712985	RIO ZAMORA / QUEBRADA CUMBE / QUEBRADA PAILON / QUEBRADA CACHIPAMBA ACEQUIA Nº 1
432	DH_SANTIAGO	CUENCA	512	A				CNRH	AZUAY	DIRECTORIO DE AGUAS DEL CANAL CAÑARO	SAN JOAQUIN/CUENCA/AZUAY		PRESIDENTE ROJAS JULIO NICANOR			Particular		DIRECTORIO DE AGUAS DEL CANAL CAÑARO	AZUAY	1	CUENCA	1	SAN JOAQUIN	63	30	78	9	1		QUEBRADA ZHAMBRAN			Quebrada	Q	Riego	R	Extensivo a otros usos	R25		5.7					1.5	2960	9.67999e+06	712985	RIO ZAMORA / QUEBRADA SALAPA / QUEBRADA TABLON
564	DH_SANTIAGO	CUENCA	674	A				CNRH	AZUAY	COMITE DE AGUAS DE GUAJIBAMBA - PIÑAN	HUAJIBAMBA/RICAURTE/CUENCA/AZUAY		BRAVO BERNAL JORGE ELOY (PRESIDENTE)			Particular		COMITE DE AGUAS DE GUAJIBAMBA - PIÑAN	AZUAY	1	CUENCA	1	RICAURTE (Cantón Pucará)	62	30	78	9	4		QUEBRADA PIÑAN			Quebrada	Q	Riego	R	Extensivo a otros usos	R25		12					2	2560	9.68359e+06	727911	RIO ZAMORA / QUEBRADA LA BANDA / QUEBRADA TRIGAL / VERTIENTE EL ALISAL
2445	DH_SANTIAGO	CUENCA	2601	A				CNRH	AZUAY	ROCHE QUIZHPI ROSA EDELMIRA	SECTOR MACHAY/TARQUI/CUENCA/AZUAY		ROCHE QUIZHPE ROSA EDELMIRA			Particular		ROCHE QUIZHPI ROSA EDELMIRA	AZUAY	1	CUENCA	1	TARQUI (Cantón Cuenca)	68	30	78	9	2		VERTIENTES INNOMINADAS 1, 2, 3 Y 4			Vertientes	V	Riego	R	Uso en General para Riego	R00		0.4					0.17	2956	9666215	711666	QUEBRADA CARRIZAL / VERTIENTE SIN NOMBRE Nº1, Nº2 Y Nº3
1007	DH_SANTIAGO	CUENCA	1131	A	185, 347			CNRH	AZUAY	GARCIA GARCIA LUIS (P.C.) Y OTROS			GARCIA GARCIA LUIS			Particular		GARCIA GARCIA LUIS (P.C.) Y OTROS	AZUAY	1	CUENCA	1	SAN SEBASTIAN (Cantón Cuenca)	11	30	78	9	3		RIO AMARILLO Y QUEBRADA BISIPUNGO			Río	R	Riego	R	Uso en General para Riego	R00		20					10	2820	9683500	716450	RIO ZAMORA / QUEBRADA LA BANDA / QUEBRADA TRIGAL / VERTIENTE EL ALISAL
121	DH_SANTIAGO	CUENCA	193	A		65		CNRH	AZUAY	SECTOR PIZHIN			SANCHEZ SANCHEZ MANUEL MESIAS			Particular		SECTOR PIZHIN	AZUAY	1	CUENCA	1	CUMBE	52	30	78	9	9		VERTIENTE UZHUPAMBA NRO. 1 Y 2			Vertientes	V	Piscícola	S	Extensivo a Riego	S01							1.13	2950	9654250	722600	CUMBE/CUENCA/AZUAY
2245	DH_SANTIAGO	CUENCA	2439	A				CNRH	AZUAY	RODRIGUEZ RODRIGUEZ JOSE	LA CRIA/VICTORIA DEL PORTETE/CUENCA/AZUAY		CANAL DE RIEGO DE SAN AGUSTIN PRESIDENTE NIVICELA JUAN BAUTISTA			Particular		RODRIGUEZ RODRIGUEZ JOSE	AZUAY	1	CUENCA	1	VICTORIA DEL PORTETE (IRQUIS)	71	30	78	9	2		VERTIENTE LA CRIA 1			Vertientes	V	Riego	R	Uso en General para Riego	R00		5					0.4552	3370	9658480	705275	RIO ALTO ZAMORA / VERTIENTE PACHE
2248	DH_SANTIAGO	CUENCA	2439	A				CNRH	AZUAY	RODRIGUEZ RODRIGUEZ JOSE	LA CRIA/VICTORIA DEL PORTETE/CUENCA/AZUAY		HEREDEROS DE CURIPOMA MANUEL (ANGEL, AMABLE Y OTROS)			Particular		RODRIGUEZ RODRIGUEZ JOSE	AZUAY	1	CUENCA	1	VICTORIA DEL PORTETE (IRQUIS)	71	30	78	9	2		VERTIENTE LA CRIA 2			Vertientes	V	Riego	R	Uso en General para Riego	R00		7					0.6639	3360	9658311	705369	RIO ZAMORA / QUEBRADA CHISHIHUAYCU / VERTIENTE NARANJILLO O EL NARANJO (AFLORA PREDIO HEREDEROS DE TORRES CARMEN MARIANA)
2251	DH_SANTIAGO	CUENCA	2439	A				CNRH	AZUAY	RODRIGUEZ RODRIGUEZ JOSE	LA CRIA/VICTORIA DEL PORTETE/CUENCA/AZUAY		RODRIGUEZ RODRIGUEZ JOSE			Particular		RODRIGUEZ RODRIGUEZ JOSE	AZUAY	1	CUENCA	1	VICTORIA DEL PORTETE (IRQUIS)	71	30	78	9	2		VERTIENTE LA CRIA 3			Vertientes	V	Riego	R	Uso en General para Riego	R00		9					0.9484	3285	9658206	705675	RIO SANTIAGO/RIO ALTO ZAMORA/VERTIENTE EL CONDOR
2254	DH_SANTIAGO	CUENCA	2439	A				CNRH	AZUAY	RODRIGUEZ RODRIGUEZ JOSE	LA CRIA/VICTORIA DEL PORTETE/CUENCA/AZUAY		RODRIGUEZ RODRIGUEZ JOSE			Particular		RODRIGUEZ RODRIGUEZ JOSE	AZUAY	1	CUENCA	1	VICTORIA DEL PORTETE (IRQUIS)	71	30	78	9	2		VERTIENTE LA CRIA 4			Vertientes	V	Riego	R	Uso en General para Riego	R00		2					0.1612	3270	9658158	706150	RIO ALTO ZAMORA / QUEBRADA INFIERNILLO / VERTIENTE SIN NOMBRE
2257	DH_SANTIAGO	CUENCA	2439	A				CNRH	AZUAY	RODRIGUEZ RODRIGUEZ JOSE	LA CRIA/VICTORIA DEL PORTETE/CUENCA/AZUAY		RODRIGUEZ RODRIGUEZ JOSE			Particular		RODRIGUEZ RODRIGUEZ JOSE	AZUAY	1	CUENCA	1	VICTORIA DEL PORTETE (IRQUIS)	71	30	78	9	2		VERTIENTE LA CRIA 5			Vertientes	V	Riego	R	Uso en General para Riego	R00		2					0.1612	3330	9658200	706300	RIO ALTO ZAMORA / QUEBRADA INFIERNILLO / VERTIENTE SIN NOMBRE
2754	DH_SANTIAGO	CUENCA	3019	A				CNRH	AZUAY	GUZMAN IDROVO ZOILA Y BENALCAZAR SUBIA CARLOS	SECTOR MILLACATA/CHIQUINTAD/CUENCA/AZUAY		GUZMAN IDROVO ZOILA			Particular		GUZMAN IDROVO ZOILA Y BENALCAZAR SUBIA CARLOS	AZUAY	1	CUENCA	1	CHIQUINTAD	55	30	78	9	4		RIO QUINTUL Y VERTIENTES LEON PAMBA FRUTILLAS, SANTA CECILIA 1 Y 2			Río	R	Riego	R	Extensivo a otros usos	R25		50					5	3530	9691235	717740	RIO MALACATOS / QUEBRADA DE ALUMBRE / VERTIENTE PUNZARA CHICO
1672	DH_SANTIAGO	CUENCA	1859	A				INERHI	AZUAY	UGALDE NUÑEZ JUAN	ZURRUCUCHO O LLAVIUCU (SAYAUSI)		UGALDE NUÑEZ JUAN			Particular		UGALDE NUÑEZ JUAN	AZUAY	1	CUENCA	1	SAYAUSI	65	30	78	9	3		LAGUNA DE LLAVIUCU			Lago, laguna	L	Piscícola	S	Uso en General para Piscícola	S00							0.603	3140	9.6862e+06	706632	RIO ZAMORA / QUEBRADA LA BANDA
1991	DH_SANTIAGO	CUENCA	2237	A				CNRH	AZUAY	QUILLE MIGUEL LAURO			QUILLE MIIGUEL LAURO			Particular		QUILLE MIGUEL LAURO	AZUAY	1	CUENCA	1	VALLE (Cantón Cuenca)	70	30	78	9	9		VERTIENTE GUGUALGUICO			Vertientes	V	Riego	R	Uso en General para Riego	R00		0.0625					0.096	2700	9673100	726050	RIO MALACATOS / QUEBRADA DE ALUMBRE / QUEBRADA LLULLIN Y VERTIENTE LLULLIN / CANAL N° 1, N° 2, N° 3 Y N° 4
1948	DH_SANTIAGO	CUENCA	2174	A				CNRH	AZUAY	CHUCHUCA PAÑI MARIA FLORENTINA	TIGNA/VICTORIA DEL PORTETE/CUENCA/AZUAY		CHUCHUCA PAÑI MARIA FLORENCIA			Particular		CHUCHUCA PAÑI MARIA FLORENTINA	AZUAY	1	CUENCA	1	VICTORIA DEL PORTETE (IRQUIS)	71	30	78	9	2		VERTIENTE INNOMINADA			Vertientes	V	Riego	R	Uso en General para Riego	R00		0.7					0.08	3190	9658285	707880	RIO ALTO ZAMORA / RIO MALACATOS / VERTIENTE SIN NOMBRE Nº2
2116	DH_SANTIAGO	CUENCA	2359	A				CNRH	AZUAY	CRESPO MORENO JUAN CARLOS	ZHIQUIR/LLACAO/CUENCA/AZUAY		CRESPO MORENO JUAN CARLOS			Particular		CRESPO MORENO JUAN CARLOS	AZUAY	1	CUENCA	1	LLACAO	56	30	78	9	13		VERTIENTE ZHIQUIR			Vertientes	V	Riego	R	Uso en General para Riego	R00		8					0.085	2560	9686371	731287	RIO ZAMORA / QUEBRADA CUMBE / QUEBRADA TABLON, CHORRERA BLANCA, LA CONCEPCION Y LA TENERIA
528	DH_SANTIAGO	CUENCA	645	A	666			CNRH	AZUAY	DIRECTORIO DE AGUAS DEL CANAL DE RIEGO SAN JOSE			CHICHILIMA BELETANGA VICTOR ARCESIO (PRESIDENTE)			Particular		DIRECTORIO DE AGUAS DEL CANAL DE RIEGO SAN JOSE	AZUAY	1	CUENCA	1	CUMBE	52	30	78	9	2		QUEBRADA UCURURO, CONDUCIDAS POR EL CANAL SAN JOSE			Quebrada	Q	Riego	R	Extensivo a otros usos	R25		53					40.12	2970	9655250	720050	CUMBE/CUENCA/AZUAY
1891	DH_SANTIAGO	CUENCA	2107	A				CNRH	AZUAY	PUMA PUMA LUIS CESAREO (P.C)			PUMA PUMA LUIS CESAREO (P.C)			Particular		PUMA PUMA LUIS CESAREO (P.C)	AZUAY	1	CUENCA	1	SININCAY	67	30	78	9	4		RIO PATAMARCA			Río	R	Riego	R	Uso en General para Riego	R00		15.51					7.64	2890	9687620	721080	RIO ZAMORA / QUEBRADA CUMBE / VERTIENTE EL PAILON
1998	DH_SANTIAGO	CUENCA	2240	A				CNRH	AZUAY	BARBECHO MAZA RAFAEL Y OTROS	SININCAY/CUENCA/AZUAY		BARBECHO MAZA RAFAEL			Particular		BARBECHO MAZA RAFAEL Y OTROS	AZUAY	1	CUENCA	1	SININCAY	67	30	78	9	4		RIO PATAMARCA			Río	R	Riego	R	Uso en General para Riego	R00		14.92					3.7	2800	9687620	721080	RIO ALTO ZAMORA / VERTIENTE SIN NOMBRE Nº1 (PREDIO GUAMAN BENITEZ ISAURO)
1534	DH_SANTIAGO	CUENCA	1723	A		1033		CNRH	AZUAY	COMUNA ILLAPAMBA			LEMA CRESPO DANIEL (PRESIDENTE)			Particular		COMUNA ILLAPAMBA	AZUAY	1	CUENCA	1	OCTAVIO CORDERO PALACIOS (SANTA ROSA)	59	30	78	9	6		VERTIENTES FALDIQUERA, ZHULLIN GRANDE, PACANCO, HABASHUAICO, POTRERO GRANDE, GUALAGLA Y JUTCU RUMI			Vertientes	V	Riego	R	Uso en General para Riego	R00		16					11.2	3050	9.6937e+06	726508	RIO ALTO ZAMORA / QUEBRADA CUMBE / QUEBRADA LLANO VERDE
983	DH_SANTIAGO	CUENCA	899	A	1088			CNRH	AZUAY	LARRIVA ALVARADO FRANCISCO TEODORO (P.C.)	SANTA BARBARA, LAS ALMEZAS/TARQUI/CUENCA/AZUAY		LARRIVA ALVARADO FRANCISCO			Particular		LARRIVA ALVARADO FRANCISCO TEODORO (P.C.)	AZUAY	1	CUENCA	1	TARQUI (Cantón Cuenca)	68	30	78	9	2		QUEBRADAS RUMIURCO Y TUTUPALI, VERTIENTES CUNGASACHA Y CHAPI			Quebrada	Q	Riego	R	Uso en General para Riego	R00		154					30.39	3370	9666400	704800	RIO ALTO ZAMORA / RIO JIPIRO / QUEBRADA YANACOCHA / QUEBRADA CARTAGENA
3988	DH_SANTIAGO	CUENCA	4810	A				CNRH	AZUAY	TAMAY GUAMÁN SEGUNDO Y OTROS	SECTORES TRANCAS Y PAPASLOMA (VICTORIA DEL PORTETE -CUENCA)		TAMAY GUAMAN SEGUNDO			Particular		TAMAY GUAMÁN SEGUNDO Y OTROS	AZUAY	1	CUENCA	1	VICTORIA DEL PORTETE (IRQUIS)	71	30	78	9	2		RÍO SAN AGUSTÍN			Río	R	Riego	R	Uso en General para Riego	R00		52					0.18	2928	9663050	710030	RIO ZAMORA CHINCHIPE / RIO NAMBIJA / VERTIENTE SIN NOMBRE EN EL INTERIOR DEL POZO AURIFERO MINERO CODIGO N° V-65
1505	DH_SANTIAGO	CUENCA	1686	A		935		CNRH	AZUAY	DIRECTORIO DE AGUAS DE SAN VICENTE	TARQUI/CUENCA/AZUAY		DIRECTORIO DE AGUAS DE SAN VICENTE			Particular		DIRECTORIO DE AGUAS DE SAN VICENTE	AZUAY	1	CUENCA	1	TARQUI (Cantón Cuenca)	68	30	78	9	2		RIO ZHUCAY Y QUEBRADAS YURAYAU 1 Y 2, PATO QUINUA, EL MOLLE, QUILLILULLO, ROMPE MONTE, LECHUGAS Y SAN VICENTE			Río	R	Riego	R	Extensivo a otros usos	R25		221					80.54	3159	9667163	707155	RIO ALTO ZAMORA / QUEBRADA LAS PAVAS / VERTIENTE SIN NOMBRE
2718	DH_SANTIAGO	CUENCA	2973	A				CNRH	AZUAY	LLIVIGAÑAY ROCANO ROSA MARIA Y GUACHICULCA FAREZ LUIS VICENTE	SAN JOAQUIN/CUENCA/AZUAY		LLIVIGAÑAY ROCANO ROSA			Particular		LLIVIGAÑAY ROCANO ROSA MARIA Y GUACHICULCA FAREZ LUIS VICENTE	AZUAY	1	CUENCA	1	SAN JOAQUIN	63	30	78	9	3		VERTIENTE INNOMINADA			Vertientes	V	Riego	R	Uso en General para Riego	R00		1					0.15	2850	9681550	714175	RIO ALTO ZAMORA / QUEBRADA NAMAMDA / VERTIENTE LOS ALISOS
2010	DH_SANTIAGO	CUENCA	2263	A				CNRH	AZUAY	LEMA PAREDES ANGEL MARIA			LEMA PAREDES ANGEL MARIA			Particular	2263	LEMA PAREDES ANGEL MARIA	AZUAY	1	CUENCA	1	OCTAVIO CORDERO PALACIOS (SANTA ROSA)	59	30	78	9	4		VERTIENTE GUANDU-UCU			Vertientes	V	Riego	R	Uso en General para Riego	R00		0.5					0.4	2935	9692452	717241	RIO ZAMORA / RIO MALACATOS / VERTIENTE ALIZAL
2069	DH_SANTIAGO	CUENCA	2321	A				CNRH	AZUAY	GUILLEN FARFAN VICTOR	COCHAPAMBA/VALLE/CUENCA/AZUAY		GUILLEN FARFAN VICTOS			Particular		GUILLEN FARFAN VICTOR	AZUAY	1	CUENCA	1	VALLE (Cantón Cuenca)	70	30	78	9	9		VERTIENTE INNOMINADA			Vertientes	V	Riego	R	Uso en General para Riego	R00		0.3					0.125	2589	9674961	727973	RIO ZAMORA / QUEBRADA SANTA BARBARA O CIUDADELA O ZAÑE / ACEQUIA CAJAS AMABLE MARIA MARGEN IZQUIERDO (PREDIO MARIZACA FIDEL)
516	DH_SANTIAGO	CUENCA	634	A		423	39818	SENAGUA	AZUAY	MONTESINOS VEGA ALFREDO Y OTROS			MONTESINOS VEGA ALFREDO			Particular		MONTESINOS VEGA ALFREDO Y OTROS	AZUAY	1	CUENCA	1	VICTORIA DEL PORTETE (IRQUIS)	71	30	78	9	2		RIO PORTETE			Río	R	Riego	R	Uso en General para Riego	R00		23.5					11.968	2680	9658477	712640	RIO ALTO ZAMORA / RIO JIPIRO / QUEBRADA YANACOCHA / QUEBRADA CARTAGENA
4298	DH_SANTIAGO	CUENCA	5264	A		995		CNRH	AZUAY	VILLACIS GARCIA RAFAEL	ZORROCUCHO/SAYAUSI/CUENCA/AZUAY		VILLACIS GARCIA RAFAEL			Particular		VILLACIS GARCIA RAFAEL	AZUAY	1	CUENCA	1	SAYAUSI	65	30	78	9	1		RIO LLAVIUCO			Río	R	Riego	R	Uso en General para Riego	R00		20					7.9437	3125	9.68608e+06	706725	RIO ALTO ZAMORA / RIO JIPIRO / QUEBRADA YANACOCHA / QUEBRADA CARTAGENA
184	DH_SANTIAGO	CUENCA	264	A				CNRH	AZUAY	DIRECTORIO DE AGUAS GRAN MANZANA CUCHO	PINLLO/VICTORIA DEL PORTETE/CUENCA/AZUAY		PAUTA PAUTA HUMBERTO (PRESIDENTE)			Particular		DIRECTORIO DE AGUAS GRAN MANZANA CUCHO	AZUAY	1	CUENCA	1	VICTORIA DEL PORTETE (IRQUIS)	71	30	78	9	2		RIO PORTETE			Río	R	Riego	R	Extensivo a otros usos	R25		60					24.4	2720	9.65707e+06	710011	RIO ZAMORA / QUEBRADA SANTA BARBARA O CIUDADELA O ZAÑE / ACEQUIA CAJAS AMABLE MARIA MARGEN IZQUIERDO (PREDIO MARIZACA FIDEL)
2525	DH_SANTIAGO	CUENCA	2719	A				CNRH	AZUAY	AMBROSI TENORIO IVAN	SECTOR BAYPUNUNTA DE COCHAS/PACCHA/CUENCA/AZUAY		AMBROSI TENORIO IVAN			Particular		AMBROSI TENORIO IVAN	AZUAY	1	CUENCA	1	PACCHA (Cantón Cuenca)	60	30	78	9	9		QUEBRADA TASQUI			Quebrada	Q	Riego	R	Uso en General para Riego	R00		1.8					0.1	2580	9678674	730937	QUEBRADA EL TRIGAL
2615	DH_SANTIAGO	CUENCA	2851	A				CNRH	AZUAY	BRITO TOLEDO CARLOS	SAUCAY/CHECA/CUENCA/AZUAY		BRITO TOLEDO CARLOS			Particular		BRITO TOLEDO CARLOS	AZUAY	1	CUENCA	1	CHECA (JIDCAY) Cantón Cuenca	54	30	78	9	4		QUEBRADA INNOMINADA			Quebrada	Q	Riego	R	Uso en General para Riego	R00		25					11.91	3285	9695800	721050	RIO ZAMORA / QUEBRADA LA BANDA
8198	DH_SANTIAGO	CUENCA	6567	A		1277	2011-04-14	INERHI	AZUAY	MUÑOZ LUIS ALBERTO	TARQUI/CUENCA		MUÑOZ LUIS ALBERTO			Particular		MUÑOZ LUIS ALBERTO	AZUAY	1	CUENCA	1	TARQUI (Cantón Cuenca)	68	30	78	9	2	1	VERTIENTE RAMBRAN			Vertientes	V	Riego	R	Cultivos de pastizales	R13		0.5					0.198	2990	9667350	724855	RIO ALTO ZAMORA / RIO JIPIRO / QUEBRADA YANACOCHA / QUEBRADA CARTAGENA
202	DH_SANTIAGO	CUENCA	286	A				CNRH	AZUAY	LOJANO TENEMEA ROSA ELVIRA Y OTROS	CUENCA/TARQUI		ZHINGRI TENEMEA MANUEL ELIAS, TENESACA LOJANO JOSE MEDARDO			Particular		LOJANO TENEMEA ROSA ELVIRA Y OTROS	AZUAY	1	CUENCA	1	TARQUI (Cantón Cuenca)	68	30	78	9	2		VERTIENTE CHILCA NRO. 1			Vertientes	V	Industria	I	Extensivo a otros usos	I40							0.005	3560	9666645	721889	RIO NANGARITZA / QUEBRADA ZURMI
203	DH_SANTIAGO	CUENCA	286	A				CNRH	AZUAY	LOJANO TENEMEA ROSA ELVIRA Y OTROS	CUENCA/TARQUI		ZHINGRI TENEMEA MANUEL ELIAS, TENESACA LOJANO JOSE MEDARDO			Particular		LOJANO TENEMEA ROSA ELVIRA Y OTROS	AZUAY	1	CUENCA	1	TARQUI (Cantón Cuenca)	68	30	78	9	2		VERTIENTE CHILCA NRO. 2			Vertientes	V	Industria	I	Extensivo a otros usos	I40							0.002	3560	9666650	721890	RIO ZAMORA CHINCHIPE / QUEBRADA EL PADMI
204	DH_SANTIAGO	CUENCA	286	A				CNRH	AZUAY	LOJANO TENEMEA ROSA ELVIRA Y OTROS	CUENCA/TARQUI		ZHINGRI TENEMEA MANUEL ELIAS, TENESACA LOJANO JOSE MEDARDO			Particular		LOJANO TENEMEA ROSA ELVIRA Y OTROS	AZUAY	1	CUENCA	1	TARQUI (Cantón Cuenca)	68	30	78	9	2		VERTIENTE CHILCA NRO. 3			Vertientes	V	Industria	I	Extensivo a otros usos	I40							0.01	3560	9666185	721632	RIO MAYO /RIO NUMBALA/RÌO VALLADOLID/QUEBRADA YANGOMA
205	DH_SANTIAGO	CUENCA	286	A				CNRH	AZUAY	LOJANO TENEMEA ROSA ELVIRA Y OTROS			ZHINGRI TENEMEA MANUEL ELIAS, TENESACA LOJANO JOSE MEDARDO			Particular		LOJANO TENEMEA ROSA ELVIRA Y OTROS	AZUAY	1	CUENCA	1	TARQUI (Cantón Cuenca)	68	30	78	9	2		VERTIENTE CHILCA NRO. 4			Vertientes	V	Industria	I	Extensivo a otros usos	I40							0.02	2840	9666514	721856	TARQUI/CUENCA/AZUAY
206	DH_SANTIAGO	CUENCA	286	A				CNRH	AZUAY	LOJANO TENEMEA ROSA ELVIRA Y OTROS			ZHINGRI TENEMEA MANUEL ELIAS, TENESACA LOJANO JOSE MEDARDO			Particular		LOJANO TENEMEA ROSA ELVIRA Y OTROS	AZUAY	1	CUENCA	1	TARQUI (Cantón Cuenca)	68	30	78	9	2		VERTIENTE CHILCA NRO. 5			Vertientes	V	Industria	I	Extensivo a otros usos	I40							0.005	2840	9666937	721662	TARQUI/CUENCA/AZUAY
207	DH_SANTIAGO	CUENCA	286	A				CNRH	AZUAY	LOJANO TENEMEA ROSA ELVIRA Y OTROS	CUENCA/TARQUI		ZHINGRI TENEMEA MANUEL ELIAS, TENESACA LOJANO JOSE MEDARDO			Particular		LOJANO TENEMEA ROSA ELVIRA Y OTROS	AZUAY	1	CUENCA	1	TARQUI (Cantón Cuenca)	68	30	78	9	2		VERTIENTE CHILCA TOTORA 1			Vertientes	V	Industria	I	Extensivo a otros usos	I40							0.03	3560	9666937	721662	TARQUI/CUENCA/AZUAY
208	DH_SANTIAGO	CUENCA	286	A				CNRH	AZUAY	LOJANO TENEMEA ROSA ELVIRA Y OTROS	CUENCA/TARQUI		ZHINGRI TENEMEA MANUEL ELIAS, TENESACA LOJANO JOSE MEDARDO			Particular		LOJANO TENEMEA ROSA ELVIRA Y OTROS	AZUAY	1	CUENCA	1	TARQUI (Cantón Cuenca)	68	30	78	9	2		VERTIENTE CHILCA TOTORA 2			Vertientes	V	Industria	I	Extensivo a otros usos	I40							0.02	3560	9666940	721665	TARQUI/CUENCA/AZUAY
2475	DH_SANTIAGO	CUENCA	2640	A				CNRH	AZUAY	MORENO PEÑA AUGUSTO	SECTOR TUTUPALI/TARQUI/CUENCA/AZUAY		MORENO PEÑA AGUSO			Particular		MORENO PEÑA AUGUSTO	AZUAY	1	CUENCA	1	TARQUI (Cantón Cuenca)	68	30	78	9	2		VERTIENTES MIR MIR Y VERTIENTE AGUARONGO			Vertientes	V	Riego	R	Uso en General para Riego	R00		50					9.4	3880	9667934	710365	RIO ALTO ZAMORA / RIO JIPIRO / QUEBRADA YANACOCHA / QUEBRADA CARTAGENA
1536	DH_SANTIAGO	CUENCA	1723	A		1033		CNRH	AZUAY	COMUNA ILLAPAMBA			LEMA CRESPO DANIEL (PRESIDENTE)			Particular		COMUNA ILLAPAMBA	AZUAY	1	CUENCA	1	OCTAVIO CORDERO PALACIOS (SANTA ROSA)	59	30	78	9	6		VERTIENTES FALDIQUERA, ZHULLIN GRANDE, PACANCO, HABASHUAICO, POTRERO GRANDE Y GUALAGLA			Vertientes	V	Riego	R	Uso en General para Riego	R00		16					11.14	3050	9.6937e+06	726508	RIO ZAMORA / QUEBRADA LA BANDA
2834	DH_SANTIAGO	CUENCA	3111	A				CNRH	AZUAY	UGALDE JERVES JULIO	SECTOR LA DOLOROSA DE RACAR/SAYAUSI/CUENCA/AZUAY		UGALDE JERVES JULIO			Particular		UGALDE JERVES JULIO	AZUAY	1	CUENCA	1	SAYAUSI	65	30	78	9	3		RIO AMARILLO			Río	R	Riego	R	Uso en General para Riego	R00		8					1.86	2900	9684900	715500	RIO ZAMORA / QUEBRADA CUMBE / QUEBRADA CARIGAN / CANAL ALUMBRE
2671	DH_SANTIAGO	CUENCA	2919	A				CNRH	AZUAY	SARMIENTO BUÑAY OSWALDO VALENTIN	TARQUI/CUENCA/AZUAY		SARMIENTO BUÑAY OSVALDO			Particular		SARMIENTO BUÑAY OSWALDO VALENTIN	AZUAY	1	CUENCA	1	TARQUI (Cantón Cuenca)	68	30	78	9	2		VERTIENTE INNOMINADA 1, 2, 3 Y 4			Vertientes	V	Riego	R	Uso en General para Riego	R00		4					0.45	2820	9666030	721000	RIO ZAMORA / QUEBRADA LAS PAVAS / QUEBRADA SAN MIGUEL / VERTIENTE PAYANGUE Y GUALCHUCHAMBO (AFLORA PREDIO BURNEO DE VALDIVIESO LUZ MARIA)
2702	DH_SANTIAGO	CUENCA	2961	A				CNRH	AZUAY	VILLACIS RAFAEL MARIA	ZURROCUCHO/SAYAUSI/CUENCA/AZUAY		VILLACIS RAFAEL MARIA			Particular		VILLACIS RAFAEL MARIA	AZUAY	1	CUENCA	1	SANTA ANA (Cantón Cuenca)	64	30	78	9	3		VERTIENTE ZURROCUCHO			Vertientes	V	Riego	R	Uso en General para Riego	R00		20					0.685	3080	9686050	706950	QUEBRADA LAS PAVAS / VERTIENTE CAÑARO
10	DH_SANTIAGO	CUENCA	16	A		4		CNRH	AZUAY	MARCATOMA QUITO MANUEL ANTONIO (P.C.)	SAN ANDRES, CHECA Y LA DOLOROSA/CHECA/CUENCA/AZUAY		MARCATOMA QUITUISACA MANUEL ANTONIO			Particular		MARCATOMA QUITO MANUEL ANTONIO (P.C.)	AZUAY	1	CUENCA	1	CHECA (JIDCAY) Cantón Cuenca	54	30	78	9	4		QUEBRADA AGUARONGO Y VERTIENTES INNOMINADAS 1 A LA 3			Quebrada	Q	Riego	R	Uso en General para Riego	R00		16.75					7.68	3238	9693690	722212	RIO ZAMORA / QUEBRADA CUMBE / QUEBRADA EL PAILON
2755	DH_SANTIAGO	CUENCA	3020	A				CNRH	AZUAY	PESANTEZ PESANTEZ SANDRO PATRICIO	PORTETE/VICTORIA DEL PORTETE/CUENCA/AZUAY		PESANTEZ PESANTEZ SANDRO			Particular		PESANTEZ PESANTEZ SANDRO PATRICIO	AZUAY	1	CUENCA	1	VICTORIA DEL PORTETE (IRQUIS)	71	30	78	9	2		VERTIENTE RIACHUELO PINLLUG			Vertientes	V	Riego	R	Uso en General para Riego	R00		3					0.7	2950	9657300	708750	RIO ZAMORA / QUEBRADA CUMBE / QUEBRADA TENERIA / QUEBRADA EL PUENTE / ACEQUIA N° 4
3141	DH_SANTIAGO	CUENCA	3470	A				CNRH	AZUAY	ANDRADE BORRERO FRANCISCO	VICTORIA DEL PORTETE/CUENCA/AZUAY		ANDRADE BORRERO FRANCISCO			Particular		ANDRADE BORRERO FRANCISCO	AZUAY	1	CUENCA	1	VICTORIA DEL PORTETE (IRQUIS)	71	30	78	9	2		VERTIENTE INNOMINADA			Vertientes	V	Riego	R	Uso en General para Riego	R00		4					0.258	2925	9658450	715375	RIO ZAMORA / RIO MALACATOS / QUEBRADA DE ALUMBRE / VERTIENTE SIN NOMBRE N° 3
2705	DH_SANTIAGO	CUENCA	2963	A				CNRH	AZUAY	VILLACIS GARCIA RAFAEL MARIA			VILLACIS GARCIA RAFAEL MARIA			Particular		VILLACIS GARCIA RAFAEL MARIA	AZUAY	1	CUENCA	1	SANTA ANA (Cantón Cuenca)	64	30	78	9	3		VERTIENTE ARROYO VENTANILLAS			Vertientes	V	Riego	R	Uso en General para Riego	R00		0.09					0.081	3050	9686200	708800	RIO ZAMORA / QUEBRADA LA BANDA / QUEBRADA EL CHILCO
701	DH_SANTIAGO	CUENCA	860	A				CNRH	AZUAY	AMAY OCHOA HONORATO Y OTROS	CUENCA/RICAURTE		P.C. AVILA MATUTE MARIA LOURDES			Particular		AMAY OCHOA HONORATO Y OTROS	AZUAY	1	CUENCA	1	RICAURTE (Cantón Pucará)	62	30	78	9	4		VERTIENTE NIÑO JESUS			Vertientes	V	Riego	R	Extensivo a otros usos	R25		4.77					0.7	2490	9.68316e+06	727756	RIO SANTIAGO/QUEBRADA VENTANILLAS
702	DH_SANTIAGO	CUENCA	860	A				CNRH	AZUAY	AMAY OCHOA HONORATO Y OTROS	CUENCA/RICAURTE		P.C. AVILA MATUTE MARIA LOURDES			Particular		AMAY OCHOA HONORATO Y OTROS	AZUAY	1	CUENCA	1	RICAURTE (Cantón Pucará)	62	30	78	9	4		VERTIENTE SAN FRANCISCO			Vertientes	V	Riego	R	Extensivo a otros usos	R25		4.09					0.6	2490	9.68316e+06	727756	RIO SANTIAGO / RIO MINAS / VERTIENTE SIN NOMBRE
703	DH_SANTIAGO	CUENCA	860	A				CNRH	AZUAY	AMAY OCHOA HONORATO Y OTROS	CUENCA/RICAURTE		P.C. AVILA MATUTE MARIA LOURDES			Particular		AMAY OCHOA HONORATO Y OTROS	AZUAY	1	CUENCA	1	RICAURTE (Cantón Pucará)	62	30	78	9	4		VERTIENTE SANTA MARIANITA			Vertientes	V	Riego	R	Extensivo a otros usos	R25		8.18					1.2	2490	9.68316e+06	727756	RIO ALTO ZAMORA / RIO LAS JUNTAS / QUEBRADA SAYO
1243	DH_SANTIAGO	CUENCA	1385	A				CNRH	AZUAY	ALVARADO HUMBERTO Y MOROCHO HUMBERTO			ALVARADO HUMBERTO			Particular		ALVARADO HUMBERTO Y MOROCHO HUMBERTO	AZUAY	1	CUENCA	1	CUMBE	52	30	78	9	2		QUEBRADA ALTAR - HUAYCO			Quebrada	Q	Riego	R	Uso en General para Riego	R00		1.95					0.975	2900	9659600	721750	RIO ZAMORA / RIO MALACATOS / QUEBRADA DE ALUMBRE / VERTIENTE SIN NOMBRE N° 3
2408	DH_SANTIAGO	CUENCA	2570	A				CNRH	AZUAY	LLAPA LUIS ALBERTO (P.C.)	SANTA MARIANITA/OCTAVIO CORDERO PALACIOS/CUENCA/AZUAY		BOSCO CARDENAS MINCHALA FRANCISCO ALEJANDRO Y OTROS			Particular		LLAPA LUIS ALBERTO (P.C.)	AZUAY	1	CUENCA	1	OCTAVIO CORDERO PALACIOS (SANTA ROSA)	59	30	78	9	4		VERTIENTE GUALLAMPAMBA			Vertientes	V	Riego	R	Extensivo a otros usos	R25		15.5					0.05	3235	9694047	723611	RIO YACUAMBI / QUEBRADA GUAGUAYME / QUEBRADA SAN LUIS
2409	DH_SANTIAGO	CUENCA	2570	A				CNRH	AZUAY	LLAPA LUIS ALBERTO (P.C.)	SANTA MARIANITA/OCTAVIO CORDERO PALACIOS/CUENCA/AZUAY		ESCUELA LA ESPERANZA			Particular		LLAPA LUIS ALBERTO (P.C.)	AZUAY	1	CUENCA	1	OCTAVIO CORDERO PALACIOS (SANTA ROSA)	59	30	78	9	4		VERTIENTE YACUPITINA			Vertientes	V	Riego	R	Extensivo a otros usos	R25		15.5					0.05	3200	9694047	723611	QUEBRADA CONGUIME / QUEBRADA EL PANGUI / VERTIENTE CHORRERA ALTO (MARGEN IZQUIERDO, PREDIO SOCIEDAD DE LOS JARAS)
2724	DH_SANTIAGO	CUENCA	2988	A				CNRH	AZUAY	LEON GALARZA FELIX GILBERTO	DOS CUEVAS CRUZ PAMBA/SAYAUSI/CUENCA/AZUAY		LEON GALARZA FELIX RIGOBERTO			Particular		LEON GALARZA FELIX GILBERTO	AZUAY	1	CUENCA	1	SAYAUSI	65	30	78	9	3		VERTIENTE QUEBRADA VERDECOCHA			Vertientes	V	Riego	R	Extensivo a Abrevadero	R01		8					1.56	3474	9688975	705047	RIO ALTO ZAMORA / RIO JIPIRO / QUEBRADA YANACOCHA / QUEBRADA CARTAGENA
2512	DH_SANTIAGO	CUENCA	2694	A				CNRH	AZUAY	MONTESDEOCA MONTESDEOCA DANIEL SALVADOR	SECTOR CHILCACHAPARRA/TARQUI/CUENCA/AZUAY		ALBARRACIN BERMEO JULIO CESAR			Particular		MONTESDEOCA MONTESDEOCA DANIEL SALVADOR	AZUAY	1	CUENCA	1	TARQUI (Cantón Cuenca)	68	30	78	9	2		VERTIENTES CHILCACHAPARRA 1, 2 Y 3			Vertientes	V	Riego	R	Uso en General para Riego	R00		1					0.1	3090	9662255	721153	RIO MALACATOS / QUEBRADA DE ALUMBRE / VERTIENTE PUNZARA CHICO
3211	DH_SANTIAGO	CUENCA	3558	A				CNRH	AZUAY	VELEZ PALACIOS HERNAN MARCELO Y QUINDE PEREZ ILDA BERSABE	MOLLE/NULTI/CUENCA/AZUAY		VELEZ PALACIOS HERNAN MARCELO			Particular		VELEZ PALACIOS HERNAN MARCELO Y QUINDE PEREZ ILDA BERSABE	AZUAY	1	CUENCA	1	NULTI	58	30	78	9	5		VERTIENTE INNOMINADA			Vertientes	V	Riego	R	Extensivo a otros usos	R25		3					0.17	2425	9648858	734161	QUEBRADA EL TRIGAL
1994	DH_SANTIAGO	CUENCA	2238	A				CNRH	AZUAY	LOJANO CHIMBO MANUEL ALFREDO (P.C.) Y OTROS			LOJANO CHIMBO MANUEL ALFREDO			Particular		LOJANO CHIMBO MANUEL ALFREDO (P.C.) Y OTROS	AZUAY	1	CUENCA	1	TURI	69	30	78	9	2		VERTIENTES INNOMINADAS DE LA 1 A LA 12			Vertientes	V	Riego	R	Uso en General para Riego	R00		0.5					0.25	2740	9672600	720600	RIO SANTIAGO/ALTO ZAMORA /VERTIENTE SIN NOMBRE O SAYO
5488	DH_SANTIAGO	CUENCA	3240	A				CNRH	AZUAY	MOLINA CALLE GALO FLORENCIO	SAYAUSI/CUENCA/AZUAY		MOLINA CALLE GALO FLORENCIO			Particular		MOLINA CALLE GALO FLORENCIO	AZUAY	1	CUENCA	1	SANTA ANA (Cantón Cuenca)	64	30	78	9	3		RIO CURIQUINGA			Río	R	Riego	R	Uso en General para Riego	R00		12					4.66	3330	9689500	706750	RIO ZAMORA / QUEBRADA CHISHIHUAYCU / QUEBRADA BORJA / VERTIENTE NARANJITO (AFLORA PREDIO TORRES CARMEN MARIANA)
5489	DH_SANTIAGO	CUENCA	3240	A				CNRH	AZUAY	MOLINA CALLE GALO FLORENCIO	SAYAUSI/CUENCA/AZUAY		MOLINA CALLE GALO FLORENCIO			Particular		MOLINA CALLE GALO FLORENCIO	AZUAY	1	CUENCA	1	SAYAUSI	64	30	78	9	3		RIO CURIQUINGA			Río	R	Industria	I	Uso en General para Industria	I00							0.2	3330	9689500	706750	RIO ZAMORA / QUEBRADA LA BANDA
2273	DH_SANTIAGO	CUENCA	2461	A				CNRH	AZUAY	HEREDIA TAPIA ALFONSO			HEREDIA TAPIA ALFONSO			Particular		HEREDIA TAPIA ALFONSO	AZUAY	1	CUENCA	1	HUAYNA CAPAC	7	30	78	9	1		POZO INNOMINADO			Pozo	P	Riego	R	Uso en General para Riego	R00		0.15					0.12	2370	9678000	721500	RIO ZAMORA / RIO MALACATOS / VERTIENTE ALIZAL
1951	DH_SANTIAGO	CUENCA	2176	A				INERHI	AZUAY	ABRIL DIGNA Y OTROS	POTRERO VEGA/VICTOTIA DEL PORTETE/CUENCA/AZUAY		ABRIL DIGNA			Particular		ABRIL DIGNA Y OTROS	AZUAY	1	CUENCA	1	VICTORIA DEL PORTETE (IRQUIS)	71	30	78	9	2		RIO IRQUIS			Río	R	Riego	R	Uso en General para Riego	R00		83					6	2580	9646700	684400	RIO ZAMORA / RIO MALACATOS / QUEBRADA DE ALUMBRE / VERTIENTE SIN NOMBRE REMANENTE
5658	DH_SANTIAGO	CUENCA	2176	A		1011	40154	SENAGUA	AZUAY	DURAN OSWALDO P. C.			DURAN OSVALDO			Particular		DURAN OSWALDO P. C.	AZUAY	1	CUENCA	1	VICTORIA DEL PORTETE (IRQUIS)	71	30	78	9	2		RIO IRQUIS			Río	R	Riego	R	Uso en General para Riego	R00		12					6	2635	9659860	713750	RIO ZAMORA / QUEBRADA CUMBE / QUEBRADA CARIGAN
3874	DH_SANTIAGO	CUENCA	4648	A				CNRH	AZUAY	PESÁNTEZ CARREÑO MAURICIO (P.C.) Y OTROS			PESANTEZ CARRENO MAURICIO			Particular		PESÁNTEZ CARREÑO MAURICIO (P.C.) Y OTROS	AZUAY	1	CUENCA	1	QUINGEO	61	30	78	9	9		VERTIENTE ALLCUJAMBI			Vertientes	V	Riego	R	Uso en General para Riego	R00		5.56					2.78	2970	9.66495e+06	735568	RIO ZAMORA / QUEBRADA CUMBE / QUEBRADA CARIGAN
5127	DH_SANTIAGO	CUENCA	6732	A				CNRH	AZUAY	TORAL GIDO	CUENCA/SAN SEBASTIAN		TORAL GUIDO			Particular		TORAL GIDO	AZUAY	1	CUENCA	1	SAN SEBASTIAN (Cantón Cuenca)	11	30	78	9	3		QUEBRADA EL LIRIO			Quebrada	Q	Riego	R	Uso en General para Riego	R00		5.5					1.94	2850	9684618	716822	RIO SAN LUCAS / QUEBRADA ANCORA / VERTIENTE HIERBA BUENA
2974	DH_SANTIAGO	CUENCA	3284	A				CNRH	AZUAY	CRESPO MORENO IRINA	LIULLUCHA/SAYAUSI/CUENCA/AZUAY		CRESPO MORENO IRINA			Particular		CRESPO MORENO IRINA	AZUAY	1	CUENCA	1	SAYAUSI	65	30	78	9	3		RIO CURIQUINGA			Río	R	Riego	R	Uso en General para Riego	R00		1.8					0.876	3360	9689730	706820	RIO ZAMORA / QUEBRADA LA BANDA
5314	DH_SANTIAGO	CUENCA	3521	A				CNRH	AZUAY	PAUTE DOMÍNGUEZ MARÍA ELVIA (PC)	SANTA ANA/CUENCA/AZUAY		PAUTE DOMÍNGUEZ MARÍA ELVIA			Particular		PAUTE DOMÍNGUEZ MARÍA ELVIA (PC)	AZUAY	1	CUENCA	1	SANTA ANA (Cantón Cuenca)	64	30	78	9	9		VERTIENTES YANATURO 1, 2, 3 Y 4			Vertientes	V	Riego	R	Uso en General para Riego	R00		1					0.24	2780	9670423	735141	RIO ZAMORA / QUEBRADA CUMBE / QUEBRADA CARIGAN / CANAL ALUMBRE
2765	DH_SANTIAGO	CUENCA	3032	A				CNRH	AZUAY	MOGROVEJO ABRIL MILTON GERARDO	IRQUIS/VICTORIA DEL PORTETE/CUENCA/AZUAY		COMITE DE AGUAS DE LA COMUNIDAD DE CHARON VENTANAS			Particular		MOGROVEJO ABRIL MILTON GERARDO	AZUAY	1	CUENCA	1	VICTORIA DEL PORTETE (IRQUIS)	71	30	78	9	2		VERTIENTE INNOMINADA			Vertientes	V	Riego	R	Uso en General para Riego	R00		1					0.1	2695	9659830	713160	RIO MALACATOS / QUEBRADA DE ALUMBRE / VERTIENTE PUNZARA CHICO
2828	DH_SANTIAGO	CUENCA	3103	A				CNRH	AZUAY	UNIVERSIDAD DEL AZUAY	SANTA ANA/CUENCA/AZUAY		MARIO JARAMILLO PAREDES (RECTOR)			Particular		UNIVERSIDAD DEL AZUAY	AZUAY	1	CUENCA	1	SANTA ANA (Cantón Cuenca)	64	30	78	9	9		QUEBRADA HORNAHUAYCO			Quebrada	Q	Riego	R	Uso en General para Riego	R00		1.04					0.25	2625	9670300	731550	RIO ZAMORA / QUEBRADA CUMBE / QUEBRADA CARIGAN / CANAL ALUMBRE
2829	DH_SANTIAGO	CUENCA	3103	A				CNRH	AZUAY	UNIVERSIDAD DEL AZUAY	SANTA ANA/CUENCA/AZUAY		MARIO JARAMILLO PAREDES (RECTOR)			Particular		UNIVERSIDAD DEL AZUAY	AZUAY	1	CUENCA	1	SANTA ANA (Cantón Cuenca)	64	30	78	9	9		QUEBRADA TASQUI			Quebrada	Q	Riego	R	Uso en General para Riego	R00		8.96					2.16	2620	9670300	731550	RIO ZAMORA / QUEBRADA CUMBE / QUEBRADA CARIGAN / CANAL ALUMBRE
2492	DH_SANTIAGO	CUENCA	2659	A				CNRH	AZUAY	BANCO CENTRAL DEL ECUADOR SUCURSAL CUENCA			VITERI CASAREZ RAMIRO (GERENTE)			Estatal		BANCO CENTRAL DEL ECUADOR SUCURSAL CUENCA	AZUAY	1	CUENCA	1	CAÑARIBAMBA	2	30	78	9	3		RIO TOMEBAMBA			Río	R	Riego	R	Uso en General para Riego	R00		2					1	2524	9703050	746700	RIO ZAMORA / RIO MALACATOS / QUEBRADA DE ALUMBRE / VERTIENTE SIN NOMBRE REMANENTE
2493	DH_SANTIAGO	CUENCA	2659	A				CNRH	AZUAY	BANCO CENTRAL DEL ECUADOR SUCURSAL CUENCA	CAÑARIBAMBA/CUENCA/AZUAY		VITERI CASAREZ RAMIRO (GERENTE)			Estatal		BANCO CENTRAL DEL ECUADOR SUCURSAL CUENCA	AZUAY	1	CUENCA	1	CAÑARIBAMBA	2	30	78	9	3		RIO TOMEBAMBA			Río	R	Industria	I	Uso en General para Industria	I00							28.95	2524	9703050	746700	RIO ALTO ZAMORA / QUEBRADA EL CHIRIMOYO
355	DH_SANTIAGO	CUENCA	416	A	461			CNRH	AZUAY	CHACHA ANGEL BOLIVAR	SECTOR NERO (BAÑOS)		CHACHA ANGEL BOLIVAR (P.C.)			Particular		CHACHA ANGEL BOLIVAR	AZUAY	1	CUENCA	1	BAÑOS (Cantón Cuenca)	51	30	78	9	2		QUEBRADA TRANCAYACU			Quebrada	Q	Riego	R	Uso en General para Riego	R00		10					2.337	3150	9.67095e+06	714668	RIO ZAMORA / QUEBRADA CUMBE / QUEBRADA CARIGAN / CANAL ALUMBRE
358	DH_SANTIAGO	CUENCA	416	A	461			CNRH	AZUAY	ILLESCAS SERRANO MANUEL ROGELIO	SECTOR NERO (BAÑOS)		CHACHA ANGEL BOLIVAR (P.C.)			Particular		ILLESCAS SERRANO MANUEL ROGELIO	AZUAY	1	CUENCA	1	BAÑOS (Cantón Cuenca)	51	30	78	9	2		QUEBRADA TRANCAYACU			Quebrada	Q	Riego	R	Uso en General para Riego	R00		3					0.7	3150	9.67095e+06	714668	RIO ZAMORA / QUEBRADA CUMBE / QUEBRADA TENERIA / QUEBRADA EL PUENTE / ACEQUIA N° 3
356	DH_SANTIAGO	CUENCA	416	A	461			CNRH	AZUAY	ILLESCAS SERRANO MIGUEL ANGEL	SECTOR NERO (BAÑOS)		CHACHA ANGEL BOLIVAR (P.C.)			Particular		ILLESCAS SERRANO MIGUEL ANGEL	AZUAY	1	CUENCA	1	BAÑOS (Cantón Cuenca)	51	30	78	9	2		QUEBRADA TRANCAYACU			Quebrada	Q	Riego	R	Uso en General para Riego	R00		5					1.168	3150	9.67095e+06	714668	RIO ZAMORA / QUEBRADA CUMBE / QUEBRADA CARIGAN / CANAL ALUMBRE
357	DH_SANTIAGO	CUENCA	416	A	461			CNRH	AZUAY	ILLESCAS SERRANO ROBERTO	SECTOR NERO (BAÑOS)		CHACHA ANGEL BOLIVAR (P.C.)			Particular		ILLESCAS SERRANO ROBERTO	AZUAY	1	CUENCA	1	BAÑOS (Cantón Cuenca)	51	30	78	9	2		QUEBRADA TRANCAYACU			Quebrada	Q	Riego	R	Uso en General para Riego	R00		4					0.935	3150	9.67095e+06	714668	RIO ZAMORA / QUEBRADA CUMBE / QUEBRADA CARIGAN / CANAL ALUMBRE
2893	DH_SANTIAGO	CUENCA	3198	A				CNRH	AZUAY	CANAL DE RIEGO DE SAN AGUSTIN PRESIDENTE NIVICELA JUAN BAUTISTA	TARQUI/CUENCA/AZUAY		CANAL DE RIEGO DE SAN AGUSTIN PRESIDENTE NIVICELA JUAN BAUTISTA			Particular		CANAL DE RIEGO DE SAN AGUSTIN PRESIDENTE NIVICELA JUAN BAUTISTA	AZUAY	1	CUENCA	1	TARQUI (Cantón Cuenca)	68	30	78	9	2		RIO SAN AGUSTIN			Río	R	Riego	R	Extensivo a otros usos	R25		41.37					12.4	2665	9.57574e+06	716483	RIO MALACATOS / QUEBRADA DE ALUMBRE / VERTIENTE PUNZARA CHICO
2941	DH_SANTIAGO	CUENCA	3252	A				CNRH	AZUAY	BUSTAMANTE ZHUMI FREDY EUGENIO	PICHACAY/SANTA ANA/CUENCA/AZUAY		BUSTAMANTE ZHUMI FREDY			Particular		BUSTAMANTE ZHUMI FREDY EUGENIO	AZUAY	1	CUENCA	1	SANTA ANA (Cantón Cuenca)	64	30	78	9	9		VERTIENTE INNOMINADA			Vertientes	V	Riego	R	Uso en General para Riego	R00		3					0.07	2705	9674150	729590	RIO ZAMORA / QUEBRADA CHISHIHUAYCU / QUEBRADA SIN NOMBRE / VERTIENTE SIN NOMBRE N° 1 Y N° 2
761	DH_SANTIAGO	CUENCA	935	A		335	39748	SENAGUA	AZUAY	DURÁN GONZÁLEZ SUSANA DE DOMÍNGUEZ (GERENTE)			DURÁN GONZÁLEZ SUSANA DE DOMÍNGUEZ (GERENTE)			Particular		DURÁN GONZÁLEZ SUSANA DE DOMÍNGUEZ (GERENTE)	AZUAY	1	CUENCA	1	BAÑOS (Cantón Cuenca)	51	30	78	9	2		VERTIENTE DE BAÑOS (HERVIDEROS)			Vertientes	V	Termales	T	Uso en General de Aguas Termales	T00							6	2665	9677173	715694	RIO ZAMORA / QUEBRADA LA BANDA
1590	DH_SANTIAGO	CUENCA	1767	A				CNRH	AZUAY	COMUNIDAD LA DOLOROSA	OCTAVIO CORDERO PALACIOS/CUENCA/AZUAY		SINCHI LALA MANUEL JESUS (PRESIDENTE)			Particular		COMUNIDAD LA DOLOROSA	AZUAY	1	CUENCA	1	OCTAVIO CORDERO PALACIOS (SANTA ROSA)	59	30	78	9	4		QUEBRADAS BAYO RODEO Y RUMICORRAL			Quebrada	Q	Riego	R	Extensivo a otros usos	R25		15.68					5.52	3320	9695000	748250	RIO ZAMORA / QUEBRADA CUMBE / QUEBRADA CARIGAN
2867	DH_SANTIAGO	CUENCA	3159	A				CNRH	AZUAY	CHUCHUCA MERCHAN JULIA LASTENIA	SECTOR CARPATOS-CARPATUS/CUMBE/CUENCA/AZUAY		CHUCHUCA MERCHAN JULIA			Particular		CHUCHUCA MERCHAN JULIA LASTENIA	AZUAY	1	CUENCA	1	CUMBE	52	30	78	9	2		VERTIENTES INNOMINADAS 1, 2, 3, 4 ,5, 6 Y 7			Vertientes	V	Riego	R	Uso en General para Riego	R00		20					0.203	2980	9655789	722986	RIO ZAMORA / QUEBRADA CUMBE / QUEBRADA TABLON, CHORRERA BLANCA, LA CONCEPCION Y LA TENERIA
2497	DH_SANTIAGO	CUENCA	2671	A				CNRH	AZUAY	PALACIOS PIEDRA LUIS ALEJANDRO	SECTOR MANZANOPAMBA/TARQUI/CUENCA/AZUAY		JUNTA ADMINISTRADORA DE AGUA POTABLE DE LUIS CORDERO			Particular		PALACIOS PIEDRA LUIS ALEJANDRO	AZUAY	1	CUENCA	1	TARQUI (Cantón Cuenca)	68	30	78	9	2		REMANENTES DE LA QUEBRADA YUNGA			Remanentes	U	Riego	R	Uso en General para Riego	R00		3					0.3	2700	9669746	723668	RIO ALTO ZAMOTA / RIO MALACATOS / VERTIENTE SIN NOMBRE (PREDIO MARCO ANTONIO CABRERA)
5677	DH_SANTIAGO	CUENCA	3686	A				CNRH	AZUAY	MEJÍA QUITO ANGEL GABINO (PC)			MEJIA QUITO ANGEL GABINO			Particular		MEJÍA QUITO ANGEL GABINO (PC)	AZUAY	1	CUENCA	1	SAN JOAQUIN	63	30	78	9	1		RIO YANUNCAY			Río	R	Riego	R	Uso en General para Riego	R00		30					21	2620	9679574	717008	RIO ALTO ZAMORA / QUEBRADA CUMBE / QUEBRADA LLANO VERDE
2678	DH_SANTIAGO	CUENCA	2927	A				CNRH	AZUAY	NIEVES GUILLERMO EUGENIO	SAYAUSI/CUENCA/AZUAY		NIEVES GUILLERMO EUGENIO			Particular		NIEVES GUILLERMO EUGENIO	AZUAY	1	CUENCA	1	SAYAUSI	65	30	78	9	3		VERTIENTE PUCARA			Vertientes	V	Riego	R	Uso en General para Riego	R00		0.5					0.02	2865	9683200	713900	RIO ALTO ZAMORA / VERTIENTE BUSTAMANTE, VERTIENTE ZHUZHIN
4523	DH_SANTIAGO	CUENCA	5617	A				CNRH	AZUAY	FAJARDO SÁENZ LUZ	SECTOR APANGORA (NULTI - CUENCA)		FAJARDO SAENZ LUZ			Particular		FAJARDO SÁENZ LUZ	AZUAY	1	CUENCA	1	NULTI	58	30	78	9	3		QUEBRADA APANGORA			Quebrada	Q	Riego	R	Uso en General para Riego	R00		2.5					0.5	2370	9685000	739950	RIO ALTO ZAMORA / QUEBRADA EL CARIGAN
3217	DH_SANTIAGO	CUENCA	3573	A				CNRH	AZUAY	ASOCIACION DE TRABAJADORES AGRICOLAS TOTORACOCHA	TUTUPALI GRANDE/TARQUI/CUENCA/AZUAY		VELEZ VICUÑA JORGE FERNANDO			Particular		ASOCIACION DE TRABAJADORES AGRICOLAS TOTORACOCHA	AZUAY	1	CUENCA	1	TARQUI (Cantón Cuenca)	68	30	78	9	2		VERTIENTES HIGUILA, TABACO ZHUPANA 1, 2, PARCO PAMBA, PIE DE PARCO PAMBA, MONTE MARCO PAMBA Y VADO DE TASQUI			Vertientes	V	Riego	R	Uso en General para Riego	R00		35					2.6	3570	9666700	704570	RIO ZAMORA / RIO MALACATOS / QUEBRADA CHISHIHUAYCO / VERTIENTE SIN NOMBRE (PREDIO ISAIAS YUPANGUI PERAEZ)
3311	DH_SANTIAGO	CUENCA	3723	A				CNRH	AZUAY	NIEVES NIEVES VICTOR NESTORIO	VALLE/CUENCA/AZUAY		NIEVES NIEVES VISTOR			Particular		NIEVES NIEVES VICTOR NESTORIO	AZUAY	1	CUENCA	1	VALLE (Cantón Cuenca)	70	30	78	9	9		VERTIENTE INNOMINADA			Vertientes	V	Riego	R	Uso en General para Riego	R00		0.25					0.05	2716	9673180	723996	RIO ALTO ZAMORA / RIO JIPIRO / QUEBRADA YANACOCHA / QUEBRADA CARTAGENA
2647	DH_SANTIAGO	CUENCA	2892	A				CNRH	AZUAY	YUNGA MANUEL CRUZ (P.C.) Y OTROS	SECTOR TRANCA HUAYCO TUCTUC PAMBA/QUINGEO/CUENCA/AZUAY		YUNGA MANUEL			Particular		YUNGA MANUEL CRUZ (P.C.) Y OTROS	AZUAY	1	CUENCA	1	QUINGEO	61	30	78	9	9		VERTIENTE TRANCA HUAYCO			Vertientes	V	Riego	R	Uso en General para Riego	R00		1					0.4	2780	9665995	732024	RIO ALTO ZAMORA / RIO JIPIRO / QUEBRADA YANACOCHA / QUEBRADA CARTAGENA
3370	DH_SANTIAGO	CUENCA	3829	A				CNRH	AZUAY	LEMA ANGEL MARIA (P.C.)	GULALAG/OTAVIO CORDERO PALACIOS/CUENCA/AZUAY		LEMA ANGEL MARIA			Particular		LEMA ANGEL MARIA (P.C.)	AZUAY	1	CUENCA	1	OCTAVIO CORDERO PALACIOS (SANTA ROSA)	59	30	78	9	4		VERTIENTE GULALAG 1, 2 Y 3			Vertientes	V	Riego	R	Uso en General para Riego	R00		12					2.3	3530	9695790	722970	RIO ALTO ZAMORA / RIO JIPIRO / QUEBRADA YANACOCHA / QUEBRADA CARTAGENA
102	DH_SANTIAGO	CUENCA	170	A		57		CNRH	AZUAY	GORDILLO MANUEL CRUZ			GORDILLO MANUEL CRUZ			Particular		GORDILLO MANUEL CRUZ	AZUAY	1	CUENCA	1	SININCAY	67	30	78	9	4		VERTIENTE JATUN RUMI			Vertientes	V	Industria	I	Uso en General para Industria	I00							0.09	2850	9685130	721250	SININCAY/CUENCA/AZUAY
418	DH_SANTIAGO	CUENCA	497	A				CNRH	AZUAY	QUITUISACA NAULAGUARI VICTOR Y OTROS	VICTORIA DEL PORTETE/FAREZ		QUIZHPI JOYASACA MANUEL RIGOBERTO			Particular		QUITUISACA NAULAGUARI VICTOR Y OTROS	AZUAY	1	CUENCA	1	VICTORIA DEL PORTETE (IRQUIS)	71	30	78	9	2		VERTIENTE CHOCAR HUAICO			Vertientes	V	Riego	R	Uso en General para Riego	R00		2					0.88	2730	9657075	714493	RIO ZAMORA / QUEBRADA CUMBE / QUEBRADA CARIGAN / CANAL ALUMBRE
3238	DH_SANTIAGO	CUENCA	3582	A				CNRH	AZUAY	ABRIL ALVAREZ LUIS GERMAN	LLACTA CAZHA DEL CASERIO ZHIZHO/VICTORIA DEL PORTETE/CUENCA/AZUAY		ABRIL ALVAREZ LUIS GERMAN			Particular		ABRIL ALVAREZ LUIS GERMAN	AZUAY	1	CUENCA	1	VICTORIA DEL PORTETE (IRQUIS)	71	30	78	9	2		VERTIENTE INNOMINADA (CIENEGA)			Vertientes	V	Riego	R	Uso en General para Riego	R00		2.5					0.13	2840	9659210	718514	RIO ZAMORA / VERTIENTE INFERIOR N° 1
2997	DH_SANTIAGO	CUENCA	3307	A				CNRH	AZUAY	JARAMILLO CRESPO MARCELO Y OTROS			JARAMILLO CRESPO MARCELO			Particular		JARAMILLO CRESPO MARCELO Y OTROS	AZUAY	1	CUENCA	1	LLACAO	56	30	78	9	3		RIO TOMEBAMBA			Río	R	Riego	R	Uso en General para Riego	R00		8.25					6.6	2360	9685380	732550	RIO MALACATOS / QUEBRADA LA PRIMAVERA
596	DH_SANTIAGO	CUENCA	705	A				CNRH	AZUAY	FAREZ GARCIA TRANSITO Y OTROS			TACURI TACURI MIGUEL			Particular		FAREZ GARCIA TRANSITO Y OTROS	AZUAY	1	CUENCA	1	SAN JOAQUIN	63	30	78	9	3		RIO CAPILLA			Río	R	Riego	R	Extensivo a otros usos	R25		0.15					0.3	3040	9682800	711300	RIO ALTO ZAMORA / RIO JIPIRO / QUEBRADA YANACOCHA / QUEBRADA CARTAGENA
425	DH_SANTIAGO	CUENCA	507	A	4766			CNRH	AZUAY	CHAPA ANTONIO Y OTROS	VICTORIA DEL PORTETE/CUENCA/AZUAY		CHAPA ANTONIO			Particular		CHAPA ANTONIO Y OTROS	AZUAY	1	CUENCA	1	VICTORIA DEL PORTETE (IRQUIS)	71	30	78	9	2		RIO SAN AGUSTIN			Río	R	Riego	R	Uso en General para Riego	R00		36					6	3165	9662200	706250	RIO ALTO ZAMORA / QUEBRADA CARIGAN / VERTIENTE SIN NOMBRE
2649	DH_SANTIAGO	CUENCA	2903	A				CNRH	AZUAY	ZALAMEA PIEDRA MARCIA (PC)	VICTORIA DEL PORTETE/CUENCA/AZUAY		ZALAMEA PIEDRA MARCIA			Particular		ZALAMEA PIEDRA MARCIA (PC)	AZUAY	1	CUENCA	1	VICTORIA DEL PORTETE (IRQUIS)	71	30	78	9	2		QUEBRADA PATOCOCHA			Quebrada	Q	Riego	R	Uso en General para Riego	R00		60					4.8	3000	9654540	714485	RIO ALTO ZAMORA / QUEBRADA INFIERNILLO / VERTIENTE SIN NOMBRE
3417	DH_SANTIAGO	CUENCA	3876	A				CNRH	AZUAY	VICUÑA INES ALEJANDRINA	MAYUG HUAYCO GRANDE/TARQUI/CUENCA/AZUAY		VICUÑA INES ALEJANDRINA			Particular		VICUÑA INES ALEJANDRINA	AZUAY	1	CUENCA	1	TARQUI (Cantón Cuenca)	68	30	78	9	2		VERTIENTE MAYUG			Vertientes	V	Riego	R	Extensivo a otros usos	R25		5					0.01	2580	9666293	719872	RIO YANZATZA / QUEBRADA GUAGUAIME
3275	DH_SANTIAGO	CUENCA	3663	A				CNRH	AZUAY	LOJANO LOJANO MARIA LAURA Y SARMIENTO LEON MANUEL	YUNGA CHINI/TARQUI/CUENCA/AZUAY		LOJANO LOJANO MARIA LAURA			Particular		LOJANO LOJANO MARIA LAURA Y SARMIENTO LEON MANUEL	AZUAY	1	CUENCA	1	TARQUI (Cantón Cuenca)	68	30	78	9	2		QUEBRADA CHINI			Quebrada	Q	Riego	R	Extensivo a otros usos	R25		1					0.25	3050	9667736	725982	RIO ZAMORA / QUEBRADA CAIGUA O CHIRIMOYOS
4657	DH_SANTIAGO	CUENCA	5878	A		1203		CNRH	AZUAY	ARICHÁVALA ARICHÁVALA RAÚL Y OTROS	SECTOR BANCO/NULTI/CUENCA/AZUAY		ARICHAVALA ARICHAVALA WALTER RAUL			Particular		ARICHÁVALA ARICHÁVALA RAÚL Y OTROS	AZUAY	1	CUENCA	1	NULTI	58	30	78	9	5		QUEBRADA MARO-HUAICO			Vertientes	V	Riego	R	Extensivo a otros usos	R25		2					0.016	2420	9.68458e+06	736130	RIO ZAMORA CHINCHIPE / RIO NAMBIJA / VERTIENTE CAMPANAS
4658	DH_SANTIAGO	CUENCA	5878	A				CNRH	AZUAY	COMUNIDAD DE DIMI-LOMA	SECTOR BANCO (NULTI - CUENCA)		COMUNIDAD DE DIMI-LOMA			Particular		COMUNIDAD DE DIMI-LOMA	AZUAY	1	CUENCA	1	NULTI	58	30	78	9	5		VERTIENTE ZHISPUDCUCHO-PUNGUYACU			Quebrada	Q	Riego	R	Extensivo a otros usos	R25		2					0.016	2420	9.68458e+06	736130	RIO ZAMORA / QUEBRADA CUMBE / QUEBRADA TABLON, CHORRERA BLANCA, LA CONCEPCION Y LA TENERIA
2451	DH_SANTIAGO	CUENCA	2614	A				CNRH	AZUAY	CHUCHUCA FAJARDO CELSO MILTON	SECTOR INGAHUASI/CUMBE/CUENCA/AZUAY		CHUCHUCA FAJARDO CELSO			Particular		CHUCHUCA FAJARDO CELSO MILTON	AZUAY	1	CUENCA	1	CUMBE	52	30	78	9	2		VERTIENTE INNOMINADA			Vertientes	V	Riego	R	Uso en General para Riego	R00		1					0.11	3290	9649987	719917	RIO ALTO ZAMORA / QUEBRADA SAN MIGUEL / VERTIENTE BUSTAMANTE
969	DH_SANTIAGO	CUENCA	1081	A				CNRH	AZUAY	LEON VANEGAS RICARDO FELIX			LEON VANEGAS RICARDO			Particular		LEON VANEGAS RICARDO FELIX	AZUAY	1	CUENCA	1	BAÑOS (Cantón Cuenca)	51	30	78	9	2		VERTIENTE INNOMINADA 1 A 6			Vertientes	V	Termales	T	Uso en General de Aguas Termales	T00							0.02	2710	9677095	715510	RIO ZAMORA / QUEBRADA LAS PAVAS / VERTIENTE SIN NOMBRE N° 6
970	DH_SANTIAGO	CUENCA	1081	A				CNRH	AZUAY	LEON VANEGAS RICARDO FELIX	GUADALUPANO/BAÑOS/CUENCA/AZUAY		LEON VANEGAS RICARDO			Particular		LEON VANEGAS RICARDO FELIX	AZUAY	1	CUENCA	1	BAÑOS (Cantón Cuenca)	51	30	78	9	2		VERTIENTE INNOMINADA 1 A 6			Vertientes	V	Riego	R	Uso en General para Riego	R00		0.7					0.19	2710	9677095	715510	RIO ZAMORA / QUEBRADA LA BANDA
2915	DH_SANTIAGO	CUENCA	3221	A				CNRH	AZUAY	GUAMANTARIO SACASARI LUIS ALBERTO	SECTOR SOTO/CUMBE/CUENCA/AZUAY		GUAMANTARIO SACASARI LUIS			Particular		GUAMANTARIO SACASARI LUIS ALBERTO	AZUAY	1	CUENCA	1	CUMBE	52	30	78	9	2		VERTIENTE SOTO			Vertientes	V	Riego	R	Uso en General para Riego	R00		0.75					0.045	2800	9661340	720722	QUEBRADA EL TRIGAL
5694	DH_SANTIAGO	CUENCA	4045	A				CNRH	AZUAY	MONTAÑO MACAS MANUEL JESÚS (PC)	QUINGEO/CUENCA/AZUAY		MONTAÑO MACAS MANUEL JESUS			Particular		MONTAÑO MACAS MANUEL JESÚS (PC)	AZUAY	1	CUENCA	1	QUINGEO	61	30	78	9	9		VERTIENTE MANA OJOS			Vertientes	V	Riego	R	Uso en General para Riego	R00		4					0.127	3005	9660725	730900	RIO ZAMORA / QUEBRADA CUMBE / QUEBRADA CARIGAN / VERTIENTE SIN NOMBRE, LIPIACOCHA, PEÑA NEGRA Y MAS AFLORAMIENTOS
4505	DH_SANTIAGO	CUENCA	5580	A	6504			CNRH	AZUAY	GUERRERO MARURI RAMON MESIAS Y OTROS	SANTA TERESITA/SAN JOAQUIN/CUENCA/AZUAY		GUERRERO MARURI MANUEL MESIAS			Particular		GUERRERO MARURI RAMON MESIAS Y OTROS	AZUAY	1	CUENCA	1	SAN JOAQUIN	63	30	78	9	3		RIO LEÑATE			Quebrada	Q	Riego	R	Extensivo a otros usos	R25		9.84446					3	2950	9681480	713420	RIO ALTO ZAMORA / VERTIENTE QUINTA PACCHACCHIR
4504	DH_SANTIAGO	CUENCA	5580	A	6504			INERHI	AZUAY	PERALTA HERRERA VICTOR MIGUEL Y OTROS	SANTA TERESITA/SAN JOAQUIN/CUENCA/AZUAY		PERALTA HERRERA VICTOR MIGUEL			Particular		PERALTA HERRERA VICTOR MIGUEL Y OTROS	AZUAY	1	CUENCA	1	SAN JOAQUIN	63	30	78	9	3		QUEBRADA TRANCAS HUAYCO			Río	R	Riego	R	Extensivo a otros usos	R25		105.008					32	2965	9681845	712880	RIO SANTIAGO/RIO ALTO ZAMORA/QUEBRADA MOTUPE/VERTIENTE SIN NOMBRE O EL AGUACATE
1409	DH_SANTIAGO	CUENCA	1568	A				CNRH	AZUAY	PATIÑO ALVAREZ ELSA GUILLERMINA	AUQUILULA/SANTA ANA/CUENCA/AZUAY		PATIÑO ALVAREZ ELSA			Particular		PATIÑO ALVAREZ ELSA GUILLERMINA	AZUAY	1	CUENCA	1	SANTA ANA (Cantón Cuenca)	64	30	78	9	9		VERTIENTE INNOMINADA 1 Y 2			Vertientes	V	Riego	R	Uso en General para Riego	R00		0.6					0.008	2600	9676700	731145	RIO ZAMORA / QUEBRADA CUMBE / QUEBRADA TABLON, CHORRERA BLANCA, LA CONCEPCION Y LA TENERIA
2735	DH_SANTIAGO	CUENCA	3004	A				CNRH	AZUAY	DIRECTORIO DE AGUAS DE LOS SECTORES SAN ANTONIO, SAN JOSÉ, EL SALADO O BUENA ESPERANZA			VÉLEZ VÉLEZ MANUEL JESÚS (PRESIDENTE)			Particular		DIRECTORIO DE AGUAS DE LOS SECTORES SAN ANTONIO, SAN JOSÉ, EL SALADO O BUENA ESPERANZA	AZUAY	1	CUENCA	1	CHIQUINTAD	55	30	78	9	4		RÍO QUINTUL, VERTIENTES PUNGUHUAYCO Y HUABILLÍN			Río	R	Riego	R	Uso en General para Riego	R00		7.6					13.15	3063	9689183	719732	RIO MALACATOS / QUEBRADA DE ALUMBRE / QUEBRADA LLULLIN Y VERTIENTE LLULLIN / CANAL N° 1, N° 2, N° 3 Y N° 4
8038	DH_SANTIAGO	CUENCA	3004	A		1084	2010-06-29	SENAGUA	AZUAY	DIRECTORIO DE AGUAS DE LOS SECTORES SAN ANTONIO, SAN JOSÉ, EL SALADO O BUENA ESPERANZA			DIRECTORIO DE AGUAS DE LOS SECTORES SAN ANTONIO, SAN JOSÉ, EL SALADO O BUENA ESPERANZA			Particular		DIRECTORIO DE AGUAS DE LOS SECTORES SAN ANTONIO, SAN JOSÉ, EL SALADO O BUENA ESPERANZA	AZUAY	1	CUENCA	1	CHIQUINTAD	55	30	78	9	4		RÍO QUINTUL, VERTIENTES PUNGUHUAYCO Y HUABILLÍN			Río	R	Riego	R	Cultivos de pastizales	R13							13.15	3063	9689183	719732	RIO ZAMORA / QUEBRADA CIUDADELA O SANTA BARBARA
8063	DH_SANTIAGO	CUENCA	211	A		1112	2010-08-03	SENAGUA	AZUAY	TINTIN PASATO JULIO	OMAR TORIJO Y AVENIDA RAYOLOMA/MONAY/CUENCA/AZUAY		TINTIN PASATO JULIO			Particular		TINTIN PASATO JULIO	AZUAY	1	CUENCA	1	MONAY	9	30	78	9	3		RIO TOMEBAMBA (CUENCA)			Río	R	Industria	I	Uso en General para Industria	I00							17	2475	9679700	725230	RIO ZAMORA / QUEBRADA CUMBE / QUEBRADA TABLON, CHORRERA BLANCA, LA CONCEPCION Y LA TENERIA
3657	DH_SANTIAGO	CUENCA	4281	A				CNRH	AZUAY	CAMPOVERDE MORALES CARLOS GONZALO	TOTORILLAS/CUMBE/CUENCA/AZUAY		LEMA PAREDES ANGEL MARIA			Particular		CAMPOVERDE MORALES CARLOS GONZALO	AZUAY	1	CUENCA	1	CUMBE	52	30	78	9	2		VERTIENTES TURUCUCHO 1, 2, PAPASPAMBA Y RESUMENES DE LA QUEBRADA TURUCUCHO			Vertientes	V	Riego	R	Uso en General para Riego	R00		2					0.19	2954	9662800	724470	RIO ZAMORA / QUEBRADA NAMANDA / QUEBRADA S/N
2804	DH_SANTIAGO	CUENCA	3068	A				CNRH	AZUAY	IZQUIERDO GUERRERO LUIS MARIO	SAYAUSI/CUENCA/AZUAY		IZQUIERDO GUERRERO LUIS			Particular		IZQUIERDO GUERRERO LUIS MARIO	AZUAY	1	CUENCA	1	SAYAUSI	65	30	78	9	3		RIO NEGRO			Río	R	Riego	R	Uso en General para Riego	R00		5					1.75	3050	9686180	709600	RIO ZAMORA / QUEBRADA CUMBE / QUEBRADA CARIGAN
1611	DH_SANTIAGO	CUENCA	1800	A				CNRH	AZUAY	LATA ALFONSO MARIA	SECTOR CAÑARO DE CHAULLABAMBA/NULTI/CUENCA/AZUAY		LATA AFONSO MARIA			Particular		LATA ALFONSO MARIA	AZUAY	1	CUENCA	1	NULTI	58	30	78	9	9		QUEBRADA AGUA BUENA			Quebrada	Q	Riego	R	Uso en General para Riego	R00		0.1					0.011	2350	9680300	754000	RIO ZAMORA / RIO MALACATOS / QUEBRADA DE ALUMBRE / VERTIENTE SIN NOMBRE
3788	DH_SANTIAGO	CUENCA	4485	A				CNRH	AZUAY	TENESACA CHINCHILIMA ELIAS	CARPATOS/CUMBE/CUENCA/AZUAY		TENESACA CHINCHILIMA ELIAS			Particular		TENESACA CHINCHILIMA ELIAS	AZUAY	1	CUENCA	1	CUMBE	52	30	78	9	9		VERTIENTES INNOMINADAS 1, 2, 3 Y 4			Vertientes	V	Riego	R	Uso en General para Riego	R00		2					0.056	3090	9655880	723195	RIO ZAMORA / QUEBRADA LA BANDA
5045	DH_SANTIAGO	CUENCA	6552	A				CNRH	AZUAY	QUITUISACA QUITUISACA JOSÉ MARIANO			QUITUISACA QUITUISACA JOSE MARIANO			Particular		QUITUISACA QUITUISACA JOSÉ MARIANO	AZUAY	1	CUENCA	1	QUINGEO	61	30	78	9	9		VERTIENTE GULAG			Vertientes	V	Riego	R	Uso en General para Riego	R00		1.468					0.734	2930	9658954	728272	RIO ZAMORA / RIO MALACATOS / VERTIENTE EL SANGO Y EL CAPULI
3429	DH_SANTIAGO	CUENCA	3903	A				CNRH	AZUAY	GUANOQUIZA LEON JOSE MIGUEL	QUILLOTURO/QUINGEO/CUENCA/AZUAY		GUANOQUIZA LEON JOSE MIGUEL			Particular		GUANOQUIZA LEON JOSE MIGUEL	AZUAY	1	CUENCA	1	QUINGEO	61	30	78	9	9		VERTIENTES LOMA DE ALIZO Y CHAGLLAPUGRO			Vertientes	V	Riego	R	Uso en General para Riego	R00		4					0.08	3060	9660780	730900	RIO ZAMORA / QUEBRADA CUMBE / QUEBRADA TABLON, CHORRERA BLANCA, LA CONCEPCION Y LA TENERIA
3338	DH_SANTIAGO	CUENCA	3768	A				CNRH	AZUAY	VELETANGA SARI LUIS ANTONIO	GAÑANDEL ROSAS/CUMBE/CUENCA/AZUAY		VELETANGA SARI LUIS ANTONIO			Particular		VELETANGA SARI LUIS ANTONIO	AZUAY	1	CUENCA	1	CUMBE	52	30	78	9	2		VERTIENTE INNOMINADA			Vertientes	V	Riego	R	Uso en General para Riego	R00		5					0.05	2904	9652102	720623	RIO ZAMORA / QUEBRADA CUMBE / QUEBRADA TABLON, CHORRERA BLANCA, LA CONCEPCION Y LA TENERIA
8279	DH_SANTIAGO	CUENCA	1236	A		1371	2011-11-22	INERHI	AZUAY	SALDAÑA DURAN LUIS GILBERTO	SAN JOAQUIN/CUENCA		SALDAÑA DURAN LUIS GILBERTO			Particular		SALDAÑA DURAN LUIS GILBERTO	AZUAY	1	CUENCA	1	SAN JOAQUIN	63	30	78	9	3	1	RIO PUCAN			Río	R	Riego	R	Cultivos de ciclo corto	R03		20					7.175	3000	9673921	704252	RIO ZAMORA / QUEBRADA DE BORJA /QUEBRADA LAS PAVAS / VERTIENTE SIN NOMBRE
3910	DH_SANTIAGO	CUENCA	4705	A				CNRH	AZUAY	PINOS CABRERA ROBERTO LETICIO	BENITO JUAREZ Y AVENIDA PUMAPUNGO/MONAY/MONAY/CUENCA/AZUAY		PINOS CABRERA ROBERTO LETICIO			Particular		PINOS CABRERA ROBERTO LETICIO	AZUAY	1	CUENCA	1	MONAY	9	30	78	9	3		RIO TOMEBAMBA			Río	R	Industria	I	Lavadoras	I25							0.5	2395	9679594	725116	RIO ZAMORA CHINCHIPE / QUEBRADA PLAYAS LA FLORIDA MARGEN DERECHO
3992	DH_SANTIAGO	CUENCA	4818	A				CNRH	AZUAY	SUBSECRETARIA REGIONAL DEL MINISTERIO DE COMERCIO EXTERIOR, INDUSTRIALIZACION, PESCA Y COMPETITIVIDAD EN EL AUSTRO	CHIRIMACHAY/SAYAUSI/CUENCA/AZUAY		MALO GONZALES SANTIAGO			Estatal		SUBSECRETARIA REGIONAL DEL MINISTERIO DE COMERCIO EXTERIOR, INDUSTRIALIZACION, PESCA Y COMPETITIVIDAD EN EL AUSTRO	AZUAY	1	CUENCA	1	SAYAUSI	65	30	78	9	3		QUEBRADA GALLO CANTANA			Quebrada	Q	Piscícola	S	Uso en General para Piscícola	S00							70	3600	9.68989e+06	706267	RIO ZAMORA CHINCHIPE / QUEBRADA EL PADMI
1875	DH_SANTIAGO	CUENCA	2099	A				CNRH	AZUAY	GALLEGO GALLEGO LUIS AGUSTÍN			GALLEGO GALLEGO LUIS AGUSTIN			Particular		GALLEGO GALLEGO LUIS AGUSTÍN	AZUAY	1	CUENCA	1	VICTORIA DEL PORTETE (IRQUIS)	71	30	78	9	2		VERTIENTE MASTA GULAG			Vertientes	V	Riego	R	Uso en General para Riego	R00		0.1					0.05	2830	9654050	711725	VICTORIA DEL PORTETE/CUENCA/AZUAY
5476	DH_SANTIAGO	CUENCA	4372	A				CNRH	AZUAY	VICUÑA INÉS ALEJANDRINA	SAN JOAQUÍN/CUENCA/AZUAY		VICUÑA INES ALEJANDRINA			Particular		VICUÑA INÉS ALEJANDRINA	AZUAY	1	CUENCA	1	SAN JOAQUIN	63	30	78	9	1		VERTIENTE SAN JOSÉ			Vertientes	V	Riego	R	Uso en General para Riego	R00		20					0.54	2520	9680619	714165	RIO ZAMORA / QUEBRADA LA BANDA
3345	DH_SANTIAGO	CUENCA	3787	A				CNRH	AZUAY	SHAGUI AREVALO MIGUEL ANGEL	COCHAGUAYCO/TARQUI/CUENCA/AZUAY		SHAGUI AREVALO MIGUEL			Particular		SHAGUI AREVALO MIGUEL ANGEL	AZUAY	1	CUENCA	1	TARQUI (Cantón Cuenca)	68	30	78	9	2		VERTIENTE INNOMINADA			Vertientes	V	Riego	R	Uso en General para Riego	R00		1					0.128	2650	9671627	719287	RIO ZAMORA / RIO LAS JUNTAS / RIO SANTIAGO / VERTIENTE SIN NOMBRE
8174	DH_SANTIAGO	CUENCA	5662	A		1242	2011-03-02	CNRH	AZUAY	CASTRO CASTRO VICTOR LEONARDO			CASTRO CASTRO VICTOR LEONARDO			Particular		CASTRO CASTRO VICTOR LEONARDO	AZUAY	1	CUENCA	1	TARQUI (Cantón Cuenca)	68	30	78	9	2	2	VERTIENTES INOMINADAS 1 Y 2			Vertientes	V	Riego	R	Cultivos de pastizales	R13		0.1364					0.0682	2840	9669906	713588	RIO ZAMORA / RIO LAS JUNTAS / RIO SANTIAGO / VERTIENTE SIN NOMBRE
1646	DH_SANTIAGO	CUENCA	1837	A				CNRH	AZUAY	AGUILAR MONTESDEOCA FIDELIO (P.C.)	SANTA ROSA/OCTAVIO CORDERO PALACIOS/CUENCA/AZUAY		AGUILAR MONTESDEOCA FIDELIO			Particular		AGUILAR MONTESDEOCA FIDELIO (P.C.)	AZUAY	1	CUENCA	1	OCTAVIO CORDERO PALACIOS (SANTA ROSA)	59	30	78	9	4		QUEBRADA CAPULI CONDUCIDAS POR EL ACUEDUCTO CAPULI			Quebrada	Q	Riego	R	Extensivo a otros usos	R25		6.5					1.95	3070	9696070	725660	RIO ZAMORA / QUEBRADA SHUCOS (PREDIO SOZORANGA ALEGRIA)
3724	DH_SANTIAGO	CUENCA	4381	A				CNRH	AZUAY	SARMIENTO BERMEO LIBIA GAVINA	LANCON GRANDE/SANTA ANA/CUENCA/AZUAY		SARMIENTO BERMEO LIBIA			Particular		SARMIENTO BERMEO LIBIA GAVINA	AZUAY	1	CUENCA	1	SANTA ANA (Cantón Cuenca)	64	30	78	9	9		VERTIENTE CUCHOLLANO			Vertientes	V	Riego	R	Uso en General para Riego	R00		2					0.049	2480	9679070	729582	RIO ZAMORA / QUEBRADA CHISHIHUAYCU / QUEBRADA SIN NOMBRE / VERTIENTE SIN NOMBRE N° 1 Y N° 2
4007	DH_SANTIAGO	CUENCA	4841	A				CNRH	AZUAY	MALO JARAMILLO LUIS ENZO	PATOCOCHA/ VICTORIA DEL PORTETE/CUENCA/AZUAY		MALO JARAMILLO ENZO			Particular		MALO JARAMILLO LUIS ENZO	AZUAY	1	CUENCA	1	VICTORIA DEL PORTETE (IRQUIS)	71	30	78	9	2		QUEBRADA GALLOCANTANA			Quebrada	Q	Riego	R	Uso en General para Riego	R00		2					0.98	3025	9655240	715191	RIO ZAMORA / QUEBRADA CUMBE / QUEBRADA EL HUATO
3568	DH_SANTIAGO	CUENCA	4143	A				CNRH	AZUAY	TENORIO LASO LEOPOLDO ROBERTO	SAN LUIS DE RACAR/SAYAUSI/CUENCA/CUENCA		TENORIO LASO LEOPOLDO			Particular		TENORIO LASO LEOPOLDO ROBERTO	AZUAY	1	CUENCA	1	SAYAUSI	65	30	78	9	3		QUEBRADA BISIPUNGO			Quebrada	Q	Riego	R	Uso en General para Riego	R00		5					2.094	2950	9685064	715941	RIO ZAMORA / QUEBRADA EL CARIGAN / (REMANENTE / ACEQUIA MARGEN DERECHO)
4112	DH_SANTIAGO	CUENCA	4966	A				CNRH	AZUAY	LEMA CAMPOS LUIS ALBERTO.	OCTAVIO CORDERO/CUENCA/AZUAY		LEMA CAMPOS LUIS ALBERTO.			Particular		LEMA CAMPOS LUIS ALBERTO.	AZUAY	1	CUENCA	1	OCTAVIO CORDERO PALACIOS (SANTA ROSA)	59	30	78	9	3		QUEBRADA CACHI			Quebrada	Q	Riego	R	Uso en General para Riego	R00		3.2					1.5	3200	9694857	724836	RIO ZAMORA / QUEBRADA CUMBE / QUEBRADA CARIGAN
7981	DH_SANTIAGO	CUENCA	5702	A		1028	2010-02-23	SENAGUA	AZUAY	QUINDE VINICIO Y PEYER JURG			QUINDE VINICIO Y PEYER JURG			Particular		QUINDE VINICIO Y PEYER JURG	AZUAY	1	CUENCA	1	TARQUI (Cantón Cuenca)	68	30	78	9	2		VERTIENTE Y CIENEGAS MIZQUIYACU			Vertientes	V	Riego	R	Cultivos de pastizales	R13							1.446	3120	9668928	709670	RIO ZAMORA / VERTIENTE SIN NOMBRE N° 1, N° 2, N° 3, N° 4, N° 5 Y N° 6
3908	DH_SANTIAGO	CUENCA	4703	A				CNRH	AZUAY	TINTIN PASATO RAUL RAFAEL	MONAY/MONAY/CUENCA/AZUAY		TINTIN PASATO RAUL RAFAEL			Particular		TINTIN PASATO RAUL RAFAEL	AZUAY	1	CUENCA	1	MONAY	9	30	78	9	3		RIO TOMEBAMBA			Río	R	Industria	I	Uso en General para Industria	I00							1	2460	9679699	725118	RIO ZAMORA / QUEBRADA LA BANDA / QUEBRADA TRIGAL / VERTIENTE EL ALISAL
3909	DH_SANTIAGO	CUENCA	4703	A				CNRH	AZUAY	TINTÍN PASATO RAÚL RAFAEL	CUENCA		TINTÍN PASATO RAUL RAFAEL			Particular		TINTÍN PASATO RAÚL RAFAEL	AZUAY	1	CUENCA	1	MONAY	9	30	78	9	3		RIO TOMEBAMBA			Río	R	Industria	I	Uso en General para Industria	I00							1	2460	9679690	725118	RIO ZAMORA / QUEBRADA LA BANDA / QUEBRADA CONDORHUASCA
5042	DH_SANTIAGO	CUENCA	6552	A				CNRH	AZUAY	QUITUISACA QUITUISACA JOSE MARIANO (P.C.) Y OTROS			QUITUISACA QUITUISACA JOSE			Particular		QUITUISACA QUITUISACA JOSE MARIANO (P.C.) Y OTROS	AZUAY	1	CUENCA	1	QUINGEO	61	30	78	9	9		VERTIENTES PAPALOMA Y GULAG			Vertientes	V	Riego	R	Uso en General para Riego	R00		1.468					0.734	2930	9658245	728487	RIO MALACATOS / VERTIENTE LOS SANGOS Y EL CAPULI
3391	DH_SANTIAGO	CUENCA	3841	A				CNRH	AZUAY	EMPRESA INDURAMA			JARAMILLO CRESPO MARCELO, GERENTE Y REPRESENTANTE LEGAL			Particular		EMPRESA INDURAMA	AZUAY	1	CUENCA	1	YANUNCAY	14	30	78	9	1		RIO YANUNCAY			Río	R	Industria	I	Uso en General para Industria	I00							0.873	2550	9678869	718896	RIO MALACATOS / QUEBRADA QUILLOLLACU / VERTIENTE EL PALMO (PREDIO AGUIRRE ENRIQUETA)
2483	DH_SANTIAGO	CUENCA	2642	A				CNRH	AZUAY	COMITÉ DE RIEGO GUARANGO-SALADO			GOMEZ PEÑALOZA ZOLA DEL TRANSITO (PRESIDENTA)			Particular		COMITÉ DE RIEGO GUARANGO-SALADO	AZUAY	1	CUENCA	1	QUINGEO	61	30	78	9	9		RÍO GUARANGO			Río	R	Riego	R	Uso en General para Riego	R00		8					3.968	3108	9665501	731500	RIO ZAMORA / VERTIENTE ZHUCOS (PREDIO EGUIGUREN GONZALO)
4139	DH_SANTIAGO	CUENCA	5007	A				CNRH	AZUAY	PATIÑO SALVADOR DE JESÚS	SININCAY/CUENCA/AZUAY		PATIÑO SALVADOR DE JESUS			Particular		PATIÑO SALVADOR DE JESÚS	AZUAY	1	CUENCA	1	SININCAY	67	30	78	9	4		VERTIENTES PURAGUAYTIANA 1, 2 Y SAMBO PAMBA 1, 2, 3 Y 4			Vertientes	V	Riego	R	Uso en General para Riego	R00		0.25					0.1	3367	9607678	717871	RIO ALTO ZAMORA / RIO JIPIRO / QUEBRADA YANACOCHA / QUEBRADA CARTAGENA
4140	DH_SANTIAGO	CUENCA	5007	A				CNRH	AZUAY	PATIÑO SALVADOR DE JESÚS	SININCAY/CUENCA/AZUAY		PATIÑO SALVADOR DE JESUS			Particular		PATIÑO SALVADOR DE JESÚS	AZUAY	1	CUENCA	1	SININCAY	67	30	78	9	4		VERTIENTES PURAGUAYTIANA 1, 2 Y SAMBO PAMBA 1, 2, 3 Y 4			Vertientes	V	Industria	I	Uso en General para Industria	I00							0.33	3367	9607678	717871	RIO ZAMORA / VERTIENTE ZHUCOS (PREDIO EGUIGUREN GONZALO)
4099	DH_SANTIAGO	CUENCA	4948	A				CNRH	AZUAY	SOLÍS SALDAÑA ALFONSO RAMÓN (PC)	SAYAUSI/CUENCA/AZUAY		ALFONSO RAMÓN SOLÍS SALDAÑA			Particular		SOLÍS SALDAÑA ALFONSO RAMÓN (PC)	AZUAY	1	CUENCA	1	SAYAUSI	65	30	78	9	3		VERTIENTE INNOMINADA 1			Vertientes	V	Riego	R	Uso en General para Riego	R00		0.131					0.052	2895	9683629	712915	RIO ALTO ZAMORA / RIO JIPIRO / QUEBRADA YANACOCHA / QUEBRADA CARTAGENA
4100	DH_SANTIAGO	CUENCA	4948	A				CNRH	AZUAY	SOLÍS SALDAÑA ALFONSO RAMÓN (PC)	SAYAUSI/CUENCA/AZUAY		ALFONSO RAMÓN SOLÍS SALDAÑA			Particular		SOLÍS SALDAÑA ALFONSO RAMÓN (PC)	AZUAY	1	CUENCA	1	SAYAUSI	65	30	78	9	3		VERTIENTE INNOMINADA 2			Vertientes	V	Riego	R	Uso en General para Riego	R00		0.369					0.145	2870	9683567	712932	RIO ZAMORA / QUEBRADA SANTA BARBARA O CIUDADELA O ZAÑE / ACEQUIA CAJAS AMABLE MARIA MARGEN IZQUIERDO (PREDIO MARIZACA FIDEL)
4094	DH_SANTIAGO	CUENCA	4948	A				CNRH	AZUAY	SOLIZ SALDAÑA ALFONSO RAMON Y OTROS	PACHACAY/SAYAUSI/CUENCA/AZUAY		SOLIZ SALDAÑA ALFONSO			Particular		SOLIZ SALDAÑA ALFONSO RAMON Y OTROS	AZUAY	1	CUENCA	1	SAYAUSI	65	30	78	9	3		VERTIENTE INNOMINADA 1 Y 2			Vertientes	V	Riego	R	Uso en General para Riego	R00		0.5					0.197	2895	9683629	712915	RIO ZAMORA / QUEBRADA SANTA BARBARA O CIUDADELA O ZAÑE / ACEQUIA CAJAS AMABLE MARIA MARGEN IZQUIERDO (PREDIO MARIZACA FIDEL)
1660	DH_SANTIAGO	CUENCA	1844	A				CNRH	AZUAY	MERCHAN SIGCHA MIGUEL ANGEL (P)			MIGUEL ANGEL MERCHAN SIGCHA (P)			Particular		MERCHAN SIGCHA MIGUEL ANGEL (P)	AZUAY	1	CUENCA	1	TARQUI (Cantón Cuenca)	68	30	78	9	9		REMANENTES VERTIENTES CRUZ HUAYCO 1, 2 Y FACTE YACU 1 Y 2			Remanentes	U	Riego	R	Uso en General para Riego	R00		0.314					0.22	2837	9668157	723144	TARQUI/CUENCA/AZUAY
1658	DH_SANTIAGO	CUENCA	1844	A	1856, 5163			CNRH	AZUAY	MERCHAN SIGCHA MIGUEL ANGEL (PRESIDENTE)	MORAS CALLE/TARQUI/TARQUI/AZUAY		MERCHAN SIGCHA MIGUEL ANGEL (PRESIDENTE)			Particular		MERCHAN SIGCHA MIGUEL ANGEL (PRESIDENTE)	AZUAY	1	CUENCA	1	TARQUI (Cantón Cuenca)	68	30	78	9	9		QUEBRADA CRUZ HUAYCO Y COCHATUCO			Quebrada	Q	Riego	R	Uso en General para Riego	R00		1					0.22	2837	9668157	723144	RIO ZAMORA / QUEBRADA CUMBE / QUEBRADA TABLON, CHORRERA BLANCA, LA CONCEPCION Y LA TENERIA
2962	DH_SANTIAGO	CUENCA	3269	A				CNRH	AZUAY	BUSTAMANTE ZHUMI WILMER IVÁN			WILMER IVÁN BUSTAMANTE ZHUMI			Particular		BUSTAMANTE ZHUMI WILMER IVÁN	AZUAY	1	CUENCA	1	SANTA ANA (Cantón Cuenca)	64	30	78	9	9		QUEBRADA SIRQUI			Quebrada	Q	Riego	R	Uso en General para Riego	R00		1.15					0.99	2640	9674015	729664	RIO ZAMORA / QUEBRADA LAS PAVAS / VERTIENTE SIN NOMBRE N° 2
8070	DH_SANTIAGO	CUENCA	326	A		1122	2010-09-07	SENAGUA	AZUAY	DIRECTORIO DEL CANAL TIXAN			DIRECTORIO DEL CANAL TIXAN			Particular		DIRECTORIO DEL CANAL TIXAN	AZUAY	1	CUENCA	1	CHIQUINTAD	55	30	78	9	4		RIO SAIMIRIN Y VERTIENTES ORDOÑEZ, MILLICATA Y DUDA HUAYCO			Río	R	Riego	R	Cultivos de pastizales	R13							22	3100	9690330	718624	RIO ZAMORA / RIO JIPIRO / QUEBRADA EL SANGRE
3473	DH_SANTIAGO	CUENCA	3996	A				CNRH	AZUAY	MOROCHO FERNÁNDEZ ROSA LETICCOMPAÑIA			MOROCHO FERNÁNDEZ ROSA LETICIA			Particular		MOROCHO FERNÁNDEZ ROSA LETICCOMPAÑIA	AZUAY	1	CUENCA	1	CUMBE	52	30	78	9	10		LAGUNA QUINSACOCHA Y 3 VETS CHACAHUAYCO			Lago, laguna	L	Riego	R	Uso en General para Riego	R00		0.15					0.078	3326	9652144	721529	RIO ALTO ZAMORA / RIO JIPIRO / QUEBRADA YANACOCHA / QUEBRADA CARTAGENA
3470	DH_SANTIAGO	CUENCA	3996	A				CNRH	AZUAY	MOROCHO FERNANDEZ ROSA LETICOMPAÑIA			MOROCHO FERNANDEZ ROSA			Particular		MOROCHO FERNANDEZ ROSA LETICOMPAÑIA	AZUAY	1	CUENCA	1	CUMBE	52	30	78	9	10		LAGUNA QUINSACOCHA Y VERTIENTE CHACAHUAYCO 1 A LA 3			Lago, laguna	L	Riego	R	Uso en General para Riego	R00		0.15					0.078	3326	9652144	721529	RIO ALTO ZAMORA / RIO JIPIRO / QUEBRADA YANACOCHA / QUEBRADA CARTAGENA
2960	DH_SANTIAGO	CUENCA	3268	A				CNRH	AZUAY	ZHUMI ILLESACAS LUÍS MARIO	SANTA ANA		LUÍS MARIO ZHUMI ILLESACAS			Particular		ZHUMI ILLESACAS LUÍS MARIO	AZUAY	1	CUENCA	1	SANTA ANA (Cantón Cuenca)	64	30	78	9	9		RÍO QUINGEO			Río	R	Riego	R	Uso en General para Riego	R00		10					0.85	2604	9673526	729944	RIO ZAMORA / QUEBRADA PACCHA / QUEBRADA LA CHORRERA
4199	DH_SANTIAGO	CUENCA	5106	A				CNRH	AZUAY	PEÑAHERRERA MOSQUERA EFRÉN LAURETANO	TARQUI/CUENCA/AZUAY		PEÑAHERRERA MOSQUERA EFREN LAUREANO			Particular		PEÑAHERRERA MOSQUERA EFRÉN LAURETANO	AZUAY	1	CUENCA	1	TARQUI (Cantón Cuenca)	68	30	78	9	2		RÍO SAN AGUSTÍN			Río	R	Riego	R	Uso en General para Riego	R00		2.87					0.85	2637	9668579	716687	RIO SANTIAGO/ALTO ZAMORA/RIO SAN LUCAS
4040	DH_SANTIAGO	CUENCA	4871	A				CNRH	AZUAY	CHIQUI YUNGA ROSA MATILDE			ROSA MATILDE CHIQUI YUNGA			Particular		CHIQUI YUNGA ROSA MATILDE	AZUAY	1	CUENCA	1	SININCAY	67	30	78	9	4		VERTIENTES INNOMINADAS 1 Y 2			Vertientes	V	Riego	R	Uso en General para Riego	R00		0.25					0.123	3143	9686639	718215	RIO JIPIRO / QUEBRADA EL VOLCAN / QUEBRADA EL SANGRE
4388	DH_SANTIAGO	CUENCA	5410	A				CNRH	AZUAY	CARRASCO CASTRO VLADIMIR EUGENIO (PC)	NULTI/CUENCA/AZUAY		CARRASCO CASTRO VLADIMIR EUGENIO			Particular		CARRASCO CASTRO VLADIMIR EUGENIO (PC)	AZUAY	1	CUENCA	1	NULTI	58	30	78	9	3		POZO C1 (AGUA SUBTERRÁNEA)			Pozo	P	Riego	R	Uso en General para Riego	R00		0.125					0.04	2480	9683440	735485	RIO ZAMORA / QUEBRADA LAS PAVAS / QUEBRADA SAN MIGUEL / VERTIENTE PEÑA NEGRA
4389	DH_SANTIAGO	CUENCA	5410	A				CNRH	AZUAY	CARRASCO CASTRO VLADIMIR EUGENIO (PC)	NULTI/CUENCA/AZUAY		CARRASCO CASTRO VLADIMIR EUGENIO			Particular		CARRASCO CASTRO VLADIMIR EUGENIO (PC)	AZUAY	1	CUENCA	1	NULTI	58	30	78	9	3		POZO C1 (AGUA SUBTERRÁNEA)			Pozo	P	Industria	I	Uso en General para Industria	I00							0.04	2480	9683440	735485	RIO ALTO ZAMORA / RIO JIPIRO / QUEBRADA YANACOCHA / QUEBRADA CARTAGENA
4256	DH_SANTIAGO	CUENCA	5209	A				CNRH	AZUAY	CASTRO QUEZADA MARIO VICENTE			CASTRO QUEZADA MARIO VICENTE			Particular		CASTRO QUEZADA MARIO VICENTE	AZUAY	1	CUENCA	1	TARQUI (Cantón Cuenca)	68	30	78	9	2		RÍO TUTUPALI CHICO			Río	R	Riego	R	Uso en General para Riego	R00		3					1.8	2691	9670521	714795	RIO ZAMORA / QUEBRADA CUMBE / QUEBRADA CARIGAN / CANAL ALUMBRE
4257	DH_SANTIAGO	CUENCA	5209	A				CNRH	AZUAY	CASTRO QUEZADA MARIO VICENTE			CASTRO QUEZADA MARIO VICENTE			Particular		CASTRO QUEZADA MARIO VICENTE	AZUAY	1	CUENCA	1	TARQUI (Cantón Cuenca)	68	30	78	9	2		RÍO TUTUPALI CHICO			Río	R	Industria	I	Uso en General para Industria	I00							3.196	2691	9670521	714795	TARQUI/CUENCA/AZUAY
8240	DH_SANTIAGO	CUENCA	1672	A		1327	2011-08-08	INERHI	AZUAY	MAXI MAXI JOSE JORGE			MAXI MAXI JOSE JORGE			Particular		MAXI MAXI JOSE JORGE	AZUAY	1	CUENCA	1	CUMBE	52	30	78	9	2	2	VERTIENTES GARAU 1, 2			Vertientes	V	Riego	R	Cultivos de pastizales	R13		3					1.5	3025	9653036	725865	RIO ALTO ZAMORA / QUEBRADA LA BANDA / QUEBRADA EL TRIGAL
4303	DH_SANTIAGO	CUENCA	5293	A				CNRH	AZUAY	SAAVEDRA BELTRÁN CARLOS	CUMBE/CUENCA/AZUAY		SAAVEDRA BELTRÁN CARLOS			Particular		SAAVEDRA BELTRÁN CARLOS	AZUAY	1	CUENCA	1	CUMBE	52	30	78	9	2		VERTIENTE INNOMINADA			Vertientes	V	Riego	R	Uso en General para Riego	R00		0.5					0.086	2890	9662324	722322	RIO SANTIAGO/RIO ALTO ZAMORA/QUEBRADA MOTUPE/VERTIENTE SIN NOMBRE O EL AGUACATE
5472	DH_SANTIAGO	CUENCA	4755	A				CNRH	AZUAY	PALACIOS FRANCO PAULINO (PC)			PALACIOS FRANCO PAULINO			Particular		PALACIOS FRANCO PAULINO (PC)	AZUAY	1	CUENCA	1	VICTORIA DEL PORTETE (IRQUIS)	71	30	78	9	2		RÍO SAN AGUSTÍN			Río	R	Riego	R	Uso en General para Riego	R00		30.45					16.75	3230	9663045	710065	RIO ZAMORA / QUEBRADA SANTA BARBARA O CIUDADELA O ZAÑE / ACEQUIA CAJAS AMABLE MARIA MARGEN IZQUIERDO (PREDIO MARIZACA FIDEL)
5470	DH_SANTIAGO	CUENCA	4797	A				CNRH	AZUAY	NIVICELA JUAN ALBERTO (PC)	VICTORIA DEL PORTETE/CUENCA/AZUAY		NIVICELA JUAN ALBERTO			Particular		NIVICELA JUAN ALBERTO (PC)	AZUAY	1	CUENCA	1	VICTORIA DEL PORTETE (IRQUIS)	71	30	78	9	2		RÍO SAN AGUSTÍN			Río	R	Riego	R	Uso en General para Riego	R00		11.35					5.39	2845	9662815	711110	RIO ZAMORA / QUEBRADA LA BANDA
4247	DH_SANTIAGO	CUENCA	5185	A		6	39455	CNRH	AZUAY	BERMEO PINEDA LUIS CESAR			BERMEO PINEDA LUIS CESAR			Particular		BERMEO PINEDA LUIS CESAR	AZUAY	1	CUENCA	1	OCTAVIO CORDERO PALACIOS (SANTA ROSA)	59	30	78	9	3		VERTIENTE TAQUICUCHO E HIGOCUCHO			Vertientes	V	Riego	R	Uso en General para Riego	R00		0.257					0.225	2675	9691040	728000	RIO ZAMORA / QUEBRADA LA BANDA / QUEBRADA EL CHILCO
1404	DH_SANTIAGO	CUENCA	1562	A		43	39486	CNRH	AZUAY	CARCHI ZUMBA ALBERTO MARIA	SAN ANDRES/CUENCA		CARCHI ZUMBA ALBERTO MARIA			Particular		CARCHI ZUMBA ALBERTO MARIA	AZUAY	1	CUENCA	1	CHECA (JIDCAY) Cantón Cuenca	54	30	78	9	4		RIO GAÑAU			Río	R	Riego	R	Uso en General para Riego	R00		45.72					11.46	2996	9692650	723282	RIO ZAMORA / QUEBRADA TENERIA / QUEBRADA EL TABLON MARGEN IZQUIERDO
1389	DH_SANTIAGO	CUENCA	1552	A		46	39489	CNRH	AZUAY	VALDEZ RODRIGO GIL Y OTROS	TURI/CUENCA		VALDEZ RODRIGO GIL Y OTROS			Particular		VALDEZ RODRIGO GIL Y OTROS	AZUAY	1	CUENCA	1	TURI	69	30	78	9	9		VERTIENTE NIGAS y QUEB ALJAHUAICO			Vertientes	V	Riego	R	Uso en General para Riego	R00		20					0.95	2825	9672890	721485	RIO ALTO ZAMORA / VERTIENTE SIN NOMBRE (PREDIO CHAMBA CARLOS, MARGEN IZQUIERDO)
5479	DH_SANTIAGO	CUENCA	2301	A				CNRH	AZUAY	HEIMBACH KURT			HEIMBACH KURT			Particular		HEIMBACH KURT	AZUAY	1	CUENCA	1	VICTORIA DEL PORTETE (IRQUIS)	71	30	78	9	2		RÍO SUCUS O TUTUPALI, QUEBRADAS CHINICORRAL Y RAMBRAN 1, 2, QUEBRADA CHINICORRAL, RAMBRAN 1, 2 VERTIENTES INNOMINADAS 1, 2, 3 Y 4Y QUEBRADA TOLVA Y VERTIENTES INNOMINADAS 1 Y 2			Río	R	Riego	R	Uso en General para Riego	R00		81					47.5	3300	9630200	701400	RIO ZAMORA / QUEBRADA CUMBE / QUEBRADA TABLON, CHORRERA BLANCA, LA CONCEPCION Y LA TENERIA
5482	DH_SANTIAGO	CUENCA	2301	A				CNRH	AZUAY	HEIMBACH KURT			HEIMBACH KURT			Particular		HEIMBACH KURT	AZUAY	1	CUENCA	1	VICTORIA DEL PORTETE (IRQUIS)	71	30	78	9	2		RIO SUCUS O TUTUPALI Y QUEBRADAS CHINICORRAL, RAMBRAN, RAMBRAN 1, 2 Y VERTIENTES INNOMINADAS 1, 2, 3 Y 4.			Río	R	Riego	R	Uso en General para Riego	R00		81					40.5	3250	9630200	701400	RIO ZAMORA / QUEBRADA CHISHIHUAYCU / QUEBRADA SIN NOMBRE / VERTIENTE SIN NOMBRE N° 1 Y N° 2
3268	DH_SANTIAGO	CUENCA	3648	A		94	39521	CNRH	AZUAY	BARRETO NIVICELA MANUEL MARÍA			BARRETO NIVICELA MANUEL MARÍA			Particular		BARRETO NIVICELA MANUEL MARÍA	AZUAY	1	CUENCA	1	TARQUI (Cantón Cuenca)	68	30	78	9	2		VERTIENTE HACIENDA EL ROSARIO			Vertientes	V	Piscícola	S	Uso en General para Piscícola	S00							0.4	2660	9671600	716050	RIO ZAMORA / QUEBRADA LA BANDA
2029	DH_SANTIAGO	CUENCA	2278	A		156	39590	CNRH	AZUAY	CULCAY AURELIO Y OTROS			CULCAY AURELIO Y OTROS			Particular		CULCAY AURELIO Y OTROS	AZUAY	1	CUENCA	1	CUMBE	52	30	78	9	2		RIO CUMBE			Río	R	Riego	R	Uso en General para Riego	R00		28.75					14.37	2806	9655005	721088	RIO LAS JUNTAS / VERTIENTE PAVAS (COTA 2306 MSNM)
5675	DH_SANTIAGO	CUENCA	2278	A		156	39590	CNRH	AZUAY	CULCAY AURELIO Y OTROS			CULCAY AURELIO			Particular		CULCAY AURELIO Y OTROS	AZUAY	1	CUENCA	1	CUMBE	52	30	78	9	2		RIO CUMBE			Río	R	Riego	R	Uso en General para Riego	R00		28.75					14.37	2806	9655005	721088	RIO ZAMORA / QUEBRADA LOS MOLINOS / VERTIENTE LOS NOGALES
4416	DH_SANTIAGO	CUENCA	5440	A		157	39590	CNRH	AZUAY	VILLA MOROCHO MARIA BALTAZAR			VILLA MOROCHO MARIA BALTAZAR			Particular		VILLA MOROCHO MARIA BALTAZAR	AZUAY	1	CUENCA	1	CUMBE	52	30	78	9	2		VERTIENTE INNOMINADA 1, 2, 3 Y 4			Vertientes	V	Riego	R	Uso en General para Riego	R00		0.316					0.158	2805	9655114	722146	RIO ZAMORA / RIO LAS JUNTAS / RIO SAN LUCAS / QUEBRADA TUN TUN
4604	DH_SANTIAGO	CUENCA	5793	A		189	39624	SENAGUA	AZUAY	SERRANO HOMERO ENRIQUE			SERRANO HOMERO ENRIQUE			Particular		SERRANO HOMERO ENRIQUE	AZUAY	1	CUENCA	1	TARQUI (Cantón Cuenca)	68	30	78	9	2		VERTIENTE SAN NICOLAS Y QUEBRADA INNOMINADA			Vertientes	V	Riego	R	Uso en General para Riego	R00		0.5					0.268	2674	9668753	716301	RIO ZAMORA / QUEBRADA CUMBE / QUEBRADA TABLON, CHORRERA BLANCA, LA CONCEPCION Y LA TENERIA
3308	DH_SANTIAGO	CUENCA	3711	A		209	39626	SENAGUA	AZUAY	SOLIZ SIAVICHAY ROCENDO AMADEO	SAN JOAQUIN/CUENCA/AZUAY		SOLIZ SIAVICHAY ROSENDO AMADEO			Particular		SOLIZ SIAVICHAY ROCENDO AMADEO	AZUAY	1	CUENCA	1	SAN JOAQUIN	63	30	78	9	3		QUEBRADA EL FOCTO			Quebrada	Q	Riego	R	Uso en General para Riego	R00		2.5					0.92	3150	9682760	711460	RIO MALACATOS / QUEBRADA DE ALUMBRE / QUEBRADA LLULLIN Y VERTIENTE LLULLIN / CANAL N° 1, N° 2, N° 3 Y N° 4
2745	DH_SANTIAGO	CUENCA	3015	A				CNRH	AZUAY	CHALCO AGUILAR LUIS AMADOR (P.C.) Y OTROS	SANTA ANA/CUENCA/AZUAY		CHALCO AGUILAR LUIS			Particular		CHALCO AGUILAR LUIS AMADOR (P.C.) Y OTROS	AZUAY	1	CUENCA	1	SANTA ANA (Cantón Cuenca)	64	30	78	9	9		VERTIENTE JATUNGUZO			Vertientes	V	Riego	R	Uso en General para Riego	R00		1.75					0.1	2950	9669463	733447	QUEBRADA EL TRIGAL
2733	DH_SANTIAGO	CUENCA	3002	A		248	39654	SENAGUA	AZUAY	PERALTA HERRERA VÍCTOR MIGUEL Y CASTRO AVILA MARÍA			PERALTA HERRERA VICTOR MIGUEL			Particular		PERALTA HERRERA VÍCTOR MIGUEL Y CASTRO AVILA MARÍA	AZUAY	1	CUENCA	1	SANTA ANA (Cantón Cuenca)	64	30	78	9	3		QUEBRADA VENTANILLAS			Quebrada	Q	Riego	R	Uso en General para Riego	R00		1.05					0.522	3060	9686240	708720	RIO ZAMORA / QUEBRADA ZHUCOS
2763	DH_SANTIAGO	CUENCA	3029	A		249	39654	SENAGUA	AZUAY	CANAFE LEON JOSÉ ELIAS			CANAFE LEON JOSÉ ELIAS			Particular		CANAFE LEON JOSÉ ELIAS	AZUAY	1	CUENCA	1	TARQUI (Cantón Cuenca)	68	30	78	9	2		VERTIENTE INNOMINADA			Vertientes	V	Riego	R	Uso en General para Riego	R00		0.214					0.107	3030	9654870	719431	RIO ZAMORA / QUEBRADA JIPIRO / QUEBRADA DE SANGRE / QUEBRADA YANACOCHA O DE LA COCINA
4153	DH_SANTIAGO	CUENCA	5038	A		238	39645	SENAGUA	AZUAY	ORELLANA RIERA JESÚS MESÍAS Y MONCADA TEOLINDA	PACHA/CUENCA/AZ		ORELLANA RIERA JESÚS MESIAS			Particular		ORELLANA RIERA JESÚS MESÍAS Y MONCADA TEOLINDA	AZUAY	1	CUENCA	1	PACCHA (Cantón Cuenca)	60	30	78	9	3		VERTIENTE INNOMINADA			Vertientes	V	Riego	R	Uso en General para Riego	R00		0.25					0.101	2420	9681033	728039	RIO ZAMORA / QUEBRADA CUMBE / QUEBRADA TABLON, CHORRERA BLANCA, LA CONCEPCION Y LA TENERIA
4515	DH_SANTIAGO	CUENCA	5598	A		278	39681	SENAGUA	AZUAY	PEÑA AGUILERA FABIAN PATRICIO			PEÑA AGUILERA FABIAN PATRICIO			Particular		PEÑA AGUILERA FABIAN PATRICIO	AZUAY	1	CUENCA	1	EL VECINO	5	30	78	9	4		VERTIENTE INNOMINADA			Vertientes	V	Industria	I	Lavadoras	I25							0.12	2530	9681615	724851	RIO ALTO ZAMORA / QUEBRADA CUMBE / QUEBRADA LLANO VERDE
4188	DH_SANTIAGO	CUENCA	5089	A		318	39736	SENAGUA	AZUAY	FERNÁNDEZ FERNÁNDEZ ROSA ELENA (PC)	CUMBE/CUENCA/AZUAY		FERNÁNDEZ FERNÁNDEZ ROSA ELENA			Particular		FERNÁNDEZ FERNÁNDEZ ROSA ELENA (PC)	AZUAY	1	CUENCA	1	CUMBE	52	30	78	9	2		VERTIENTES INNOMINADAS 2			Vertientes	V	Riego	R	Uso en General para Riego	R00		0.1					0.02	2830	9658032	722520	RIO ALTO ZAMORA / RIO JIPIRO / QUEBRADA YANACOCHA / QUEBRADA CARTAGENA
3385	DH_SANTIAGO	CUENCA	3837	A	3924	334	39745	SENAGUA	AZUAY	KURT HEIMBACH	TARQUI/CUENCA/AZUAY		KURT HEIMBACH			Particular		KURT HEIMBACH	AZUAY	1	CUENCA	1	TARQUI (Cantón Cuenca)	68	30	78	9	2		RÍO TUTUPALI			Río	R	Riego	R	Uso en General para Riego	R00		28.5					11.4	2990	9665865	708920	RIO ALTO ZAMORA / QUEBRADA EL CARIGAN
3386	DH_SANTIAGO	CUENCA	3837	A	3924	334	39745	SENAGUA	AZUAY	LOYOLA HERNÁN TEODORO Y VINTIMILLA EFRAÍN	TARQUI/CUENCA/AZUAY		LOYOLA HERNÁN TEODORO Y VINTIMILLA EFRAÍN			Particular		LOYOLA HERNÁN TEODORO Y VINTIMILLA EFRAÍN	AZUAY	1	CUENCA	1	TARQUI (Cantón Cuenca)	68	30	78	9	2		VERTIENTE CAPULI			Vertientes	V	Riego	R	Uso en General para Riego	R00		0.225					0.09	2930	9667355	710350	RIO ALTO ZAMORA / RIO JIPIRO / QUEBRADA YANACOCHA / QUEBRADA CARTAGENA
3387	DH_SANTIAGO	CUENCA	3837	A	3924	334	39745	SENAGUA	AZUAY	LOYOLA HERNÁN TEODORO, VINTIMILLA EFRAÍN VINTIMILLA Y BERMEJO MARÍA TRÁNSITO	TARQUI/CUENCA/AZUAY		LOYOLA HERNÁN TEODORO, VINTIMILLA EFRAÍN VINTIMILLA Y BERMEJO MARÍA TRÁNSITO			Particular		LOYOLA HERNÁN TEODORO, VINTIMILLA EFRAÍN VINTIMILLA Y BERMEJO MARÍA TRÁNSITO	AZUAY	1	CUENCA	1	TARQUI (Cantón Cuenca)	68	30	78	9	2		VERTIENTE POTRERO CUTANA			Vertientes	V	Riego	R	Uso en General para Riego	R00		0.375					0.15	2930	9666290	709400	RIO ALTO ZAMORA / RIO JIPIRO / QUEBRADA YANACOCHA / QUEBRADA CARTAGENA
3384	DH_SANTIAGO	CUENCA	3837	A	3924	334	39745	SENAGUA	AZUAY	LOYOLA LOYOLA, LOYOLA HERNÁN PATRICIO Y LOYOLA EFRAÍN VINTIMILLA	TARQUI/CUENCA/AZUAY		LOYOLA LOYOLA, LOYOLA HERNÁN PATRICIO Y LOYOLA EFRAÍN VINTIMILLA			Particular		LOYOLA LOYOLA, LOYOLA HERNÁN PATRICIO Y LOYOLA EFRAÍN VINTIMILLA	AZUAY	1	CUENCA	1	TARQUI (Cantón Cuenca)	68	30	78	9	2		RÍO TUTUPALI			Río	R	Riego	R	Uso en General para Riego	R00		10.75					4.3	2990	9665865	708920	RIO ALTO ZAMORA / RIO JIPIRO / QUEBRADA YANACOCHA / QUEBRADA CARTAGENA
3382	DH_SANTIAGO	CUENCA	3837	A	3924	334	39745	SENAGUA	AZUAY	VINTIMILLA EFRAÍN ALEJANDRO, BERMEJO MARÍA, LOYOLA HERNÁN Y OTROS	TARQUI/CUENCA/AZUAY		VINTIMILLA EFRAÍN ALEJANDRO, BERMEJO MARÍA, LOYOLA HERNÁN Y OTROS			Particular		VINTIMILLA EFRAÍN ALEJANDRO, BERMEJO MARÍA, LOYOLA HERNÁN Y OTROS	AZUAY	1	CUENCA	1	TARQUI (Cantón Cuenca)	68	30	78	9	2		RÍO TUTUPALI			Río	R	Riego	R	Uso en General para Riego	R00		26.5					10.6	2990	9665865	708920	RIO ALTO ZAMORA / RIO JIPIRO / QUEBRADA YANACOCHA / QUEBRADA CARTAGENA
3383	DH_SANTIAGO	CUENCA	3837	A	3924	334	39745	SENAGUA	AZUAY	VINTIMILLA EFRAÍN ALEJANDRO, BERMEJO MARÍA, LOYOLA HERNÁN Y OTROS	TARQUI/CUENCA/AZUAY		VINTIMILLA EFRAÍN ALEJANDRO, BERMEJO MARÍA, LOYOLA HERNÁN Y OTROS			Particular		VINTIMILLA EFRAÍN ALEJANDRO, BERMEJO MARÍA, LOYOLA HERNÁN Y OTROS	AZUAY	1	CUENCA	1	TARQUI (Cantón Cuenca)	68	30	78	9	2		RÍO TUTUPALI			Río	R	Industria	I	Uso en General para Industria	I00							2.51	2990	9665865	708920	RIO MALACATOS / QUEBRADA DE ALUMBRE / QUEBRADA LLULLIN Y VERTIENTE LLULLIN / CANAL N° 1, N° 2, N° 3 Y N° 4
4590	DH_SANTIAGO	CUENCA	5776	A		341	39748	SENAGUA	AZUAY	GUTIÉRREZ GRACÍA MERCEDES BERSABÉ			GUTIÉRREZ GRACÍA MERCEDES BERSABÉ			Particular		GUTIÉRREZ GRACÍA MERCEDES BERSABÉ	AZUAY	1	CUENCA	1	SANTA ANA (Cantón Cuenca)	64	30	78	9	9		VERTIENTES INNOMINADA Nº 1, 3 Y QUEBRADA INNOMINADA			Vertientes	V	Riego	R	Uso en General para Riego	R00		2.5					1.492	2614	9673395	729772	RIO ZAMORA / QUEBRADA CUMBE / QUEBRADA CARIGAN / CANAL ALUMBRE
3721	DH_SANTIAGO	CUENCA	4372	A		358	39765	SENAGUA	AZUAY	MATUTE L DAVID ELISEO (P)	SAN JOAQUIN/CUENCA/AZUAY		MATUTE L DAVID ELISEO			Particular		MATUTE L DAVID ELISEO (P)	AZUAY	1	CUENCA	1	SAN JOAQUIN	63	30	78	9	1		QUEBRADA ZHIHUIN			Quebrada	Q	Riego	R	Uso en General para Riego	R00		5					2.419	2738	9676022	710799	RIO ZAMORA / QUEBRADA JIPIRO / QUEBRADA CHINGUILANCHE O DEL SALADO
4629	DH_SANTIAGO	CUENCA	5844	C		392	39794	SENAGUA	AZUAY	OCHOA CARDENAS FERNANDO RIGOBERTO	CUMBE/CUENCA/AZUAY		OCHOA CARDENAS FERNANDO RIGOBERTO			Particular		OCHOA CARDENAS FERNANDO RIGOBERTO	AZUAY	1	CUENCA	1	CUMBE	52	30	78	9	2		VERTIENTES INNOMINADAS 1,2 Y 3			Vertientes	V	Riego	R	Uso en General para Riego	R00		2.5					1.028	3214	9652779	718608	RIO ZAMORA / QUEBRADA SANTA BARBARA O CIUDADELA O ZAÑE / ACEQUIA CAJAS AMABLE MARIA MARGEN IZQUIERDO (PREDIO MARIZACA FIDEL)
4630	DH_SANTIAGO	CUENCA	5844	C		392	39794	SENAGUA	AZUAY	UYAGUARI MALLA JESUS ALFONSO Y OTROS	CUMBE/CUENCA/AZUAY		UYAGUARI MALLA JESUS ALFONSO			Particular		UYAGUARI MALLA JESUS ALFONSO Y OTROS	AZUAY	1	CUENCA	1	CUMBE	52	30	78	9	2		RIO QUILLOCACHI			Vertientes	V	Piscícola	S	Uso en General para Piscícola	S00							1	3214	9652779	718608	RIO ALTO ZAMORA / QUEBRADA SALAPA
4553	DH_SANTIAGO	CUENCA	5667	A		444	39835	SENAGUA	AZUAY	JUELA MANUEL IGNACIO			JUELA MANUEL IGNACIO			Particular		JUELA MANUEL IGNACIO	AZUAY	1	CUENCA	1	NULTI	58	30	78	9	3		QUEBRADA CHOLLOHUAICO			Quebrada	Q	Riego	R	Uso en General para Riego	R00		1.25					0.99	2391	9684759	735520	CHAULLA YACU
2701	DH_SANTIAGO	CUENCA	2960	A		452	39839	SENAGUA	AZUAY	SOLÍS ESPEJO ANGEL SAGRADO			SOLIS ESPEJO ANGEL SAGRADO			Particular		SOLÍS ESPEJO ANGEL SAGRADO	AZUAY	1	CUENCA	1	SANTA ANA (Cantón Cuenca)	64	30	78	9	3		QUEBRADA VENTANILLAS			Quebrada	Q	Riego	R	Uso en General para Riego	R00		5					2.54	3060	9680200	708800	RIO ZAMORA / QUEBRADA SANTA BARBARA O CIUDADELA O ZAÑE / ACEQUIA CAJAS AMABLE MARIA MARGEN IZQUIERDO (PREDIO MARIZACA FIDEL)
8104	DH_SANTIAGO	CUENCA	1793	A		1158	2010-09-30	SENAGUA	AZUAY	MORALES LUIS ALFREDO Y OTROS			MORALES LUIS ALFREDO Y OTROS			Particular		MORALES LUIS ALFREDO Y OTROS	AZUAY	1	CUENCA	1	CUMBE	52	30	78	9	2		VERTIENTES TINAJILLAS, INGAHUSI, CHORRO, GUAPAGEO, YANASACHA, YUJAPINA, SACASARI, MORAS PUGRO, TIPO, MUTIMURO Y QUILLOSISA			Vertientes	V	Riego	R	Cultivos de pastizales	R13							5.63	3320	9659000	721000	RIO ALTO ZAMORA / QUEBRADA CUMBE / QUEBRADA LLANO VERDE
8104	DH_SANTIAGO	CUENCA	1793	A		1158	2010-09-30	SENAGUA	AZUAY	MORALES LUIS ALFREDO Y OTROS	CUMBE/CUENCA/AZUAY		MORALES LUIS ALFREDO Y OTROS			Particular		MORALES LUIS ALFREDO Y OTROS	AZUAY	1	CUENCA	1	CUMBE	52	30	78	9	2		VERTIENTES TINAJILLAS, INGAHUSI, CHORRO, GUAPAGEO, YANASACHA, YUJAPINA, SACASARI, MORAS PUGRO, TIPO, MUTIMURO Y QUILLOSISA			Vertientes	V	Uso_Doméstico	D	Extensivo a otros usos Domésticos	D05							0.23	3320	9659000	721000	RIO ZAMORA / RIO SANTIAGO / VERTIENTE SIN NOMBRE Nº 1Y 2
8104	DH_SANTIAGO	CUENCA	1793	A		1158	2010-09-30	SENAGUA	AZUAY	MORALES LUIS ALFREDO Y OTROS	CUMBE/CUENCA/AZUAY		MORALES LUIS ALFREDO Y OTROS			Particular		MORALES LUIS ALFREDO Y OTROS	AZUAY	1	CUENCA	1	CUMBE	52	30	78	9	2		VERTIENTES TINAJILLAS, INGAHUSI, CHORRO, GUAPAGEO, YANASACHA, YUJAPINA, SACASARI, MORAS PUGRO, TIPO, MUTIMURO Y QUILLOSISA			Vertientes	V	Abrevadero	A	Uso de abrevadero en General	A00							0.04	3320	9659000	721000	RIO SANTIAGO / RIO MINAS / VERTIENTE DOS HERMANOS N° 2
5321	DH_SANTIAGO	CUENCA	5464	A		471	39855	SENAGUA	AZUAY	PENA PAYRO ALFREDO	CUENCA/AZUAY		PEÑA PAYRO ALFREDO			Particular		PENA PAYRO ALFREDO	AZUAY	1	CUENCA	1	CUENCA, CABECERA CANTONAL Y CAPITAL PROVINCIAL	50	30	78	9	4		RIO MACHANGARA			Río	R	Industria	I	Uso en General para Industria	I00							10	2486	9682006	725675	RIO ZAMORA / QUEBRADA CUMBE / QUEBRADA TABLON, CHORRERA BLANCA, LA CONCEPCION Y LA TENERIA
5329	DH_SANTIAGO	CUENCA	5803	A		490	39881	SENAGUA	AZUAY	SERRANO LEDESMA HOMERO	TARQUI/CUENCA/AZUAY		SERRANO LEDESMA HOMERO			Particular		SERRANO LEDESMA HOMERO	AZUAY	1	CUENCA	1	TARQUI (Cantón Cuenca)	68	30	78	9	2		RIO SAN AGUSTIN			Río	R	Riego	R	Uso en General para Riego	R00		15					4.95	2543	9668924	716652	RIO ZAMORA / RIO SANTIAGO / QUEBRADA CHACOYANTA / VERTIENTE CUSHIVIR
5357	DH_SANTIAGO	CUENCA	906	A	1649	518	39909	SENAGUA	AZUAY	AGUILAR AGUILAR MANUEL CRUZ			AGUILAR AGUILAR MANUEL CRUZ			Particular		AGUILAR AGUILAR MANUEL CRUZ	AZUAY	1	CUENCA	1	OCTAVIO CORDERO PALACIOS (SANTA ROSA)	59	30	78	9	6		VERTIENTE BAYOHUAICO Y OTRA			Vertientes	V	Riego	R	Uso en General para Riego	R00		10					5	2840	9695787	725160	RIO ZAMORA / QUEBRADA CUMBE / QUEBRADA CARIGAN
5367	DH_SANTIAGO	CUENCA	5977	C		548	39924	SENAGUA	AZUAY	PATINO ENCALADA JAIME ARCESIO			PATIÑO ENCALADA JAIME ARCESIO			Particular		PATINO ENCALADA JAIME ARCESIO	AZUAY	1	CUENCA	1	TURI	69	30	78	9	2		VERTIENTE INNOMINADA			Vertientes	V	Industria	I	Uso en General para Industria	I00							0.231	2586	9676873	718464	RIO ZAMORA / QUEBRADA CUMBE / QUEBRADA CARIGAN
5370	DH_SANTIAGO	CUENCA	6002	C		560	39927	SENAGUA	AZUAY	LLAPA GUIRACOCHA TRANSITO DE JESUS	CHUQUINTAD/CUENCA/AZUAY		LLAPA GUIRACOCHA TRANSITO			Particular		LLAPA GUIRACOCHA TRANSITO DE JESUS	AZUAY	1	CUENCA	1	CHIQUINTAD	55	30	78	9	4		VERTIENTE QUIRQUIR			Vertientes	V	Riego	R	Uso en General para Riego	R00		2					0.375	2900	9689635	729178	RIO ZAMORA / QUEBRADA SANTA BARBARA O CIUDADELA O ZAÑE / ACEQUIA CAJAS AMABLE MARIA MARGEN IZQUIERDO (PREDIO MARIZACA FIDEL)
8113	DH_SANTIAGO	CUENCA	1944	A		1167	2010-10-18	SENAGUA	AZUAY	DIRECTORIO AGUAS CANAL CONFERENCOMPAÑIA			DIRECTORIO AGUAS CANAL CONFERENCOMPAÑIA			Particular		DIRECTORIO AGUAS CANAL CONFERENCOMPAÑIA	AZUAY	1	CUENCA	1	CHIQUINTAD	55	30	78	9	4		RIO PATAMARCA			Río	R	Riego	R	Cultivos de pastizales	R13							10.35	2700	9687713	721461	RIO ZAMORA / QUEBRADA LA BANDA
5379	DH_SANTIAGO	CUENCA	4714	A		566	39930	SENAGUA	AZUAY	LEON CHINCHILIMA ANGEL HOMERO	CUMBE/CUENCA/AZUAY		LEON CHINCHILIMA ANGEL HOMERO			Particular		LEON CHINCHILIMA ANGEL HOMERO	AZUAY	1	CUENCA	1	CUMBE	52	30	78	9	2		VERTIENTE CARGAPASCANA 1,2,3,4,5,6,7,8			Vertientes	V	Riego	R	Uso en General para Riego	R00		4					1.596	3334	9654928	748791	RIO ALTO ZAMORA / RIO JIPIRO / QUEBRADA YANACOCHA / QUEBRADA CARTAGENA
5388	DH_SANTIAGO	CUENCA	6021	C		586	39937	SENAGUA	AZUAY	BARROS OYERVIDE EFRAÍN ELISEO	SOLDADOS/SAN JOAQUIN/CUENCA/AZUAY		BARROS OYERVIDE EFRAIN ELISEO			Particular		BARROS OYERVIDE EFRAÍN ELISEO	AZUAY	1	CUENCA	1	SAN JOAQUIN	63	30	78	9	1		QUEBRADA YANALLPA(ALIMENTADA POR VERTIENTES INNOMINADAS 1, 2, 3 Y LAGUNA ZHARO)			Quebrada	Q	Riego	R	Uso en General para Riego	R00		1.176					0.35	3300	9675324	696613	RIO ALTO ZAMORA / RIO LAS JUNTAS / RIO SANTIAGO / QUEBRADA GANDIL / VERTIENTE EL PALMO (SISTEMA DE AGUA ENTUBADA)
5394	DH_SANTIAGO	CUENCA	5742	A		587	39939	SENAGUA	AZUAY	PADILLA CALLE RAÚL HERIBERTO			PADILLA CALLE RAUL HERIBERTO			Particular		PADILLA CALLE RAÚL HERIBERTO	AZUAY	1	CUENCA	1	VICTORIA DEL PORTETE (IRQUIS)	71	30	78	9	2		VERTIENTE INNOMINADA 1, 2, 3, 4, 5 Y 6			Vertientes	V	Riego	R	Uso en General para Riego	R00		0.25					0.166	2841	9657654	714017	RIO ZAMORA / QUEBRADA LA BANDA
5400	DH_SANTIAGO	CUENCA	6008	C		595	39940	SENAGUA	AZUAY	TIRADO ARIAS MATEO (PC)	GAÑADEL/CUMBE/CUENCA/AZUAY		TIRADO ARIAS MATEO			Particular		TIRADO ARIAS MATEO (PC)	AZUAY	1	CUENCA	1	CUMBE	52	30	78	9	2		VERTIENTE INNOMINADA			Vertientes	V	Riego	R	Uso en General para Riego	R00		1					0.11	3147	9652160	720126	RIO ZAMORA / RIO LAS JUNTAS / VERTIENTE SIN NOMBRE (PREDIO TENE AGUSTIN)
5405	DH_SANTIAGO	CUENCA	6025	C		604	39945	SENAGUA	AZUAY	CARMONA ALEMAN GILBERTO (PC)	SOLDADOS/SAN JOAQUIN/CUENCA/AZUAY		CARMONA ALEMAN GILBERTO			Particular		CARMONA ALEMAN GILBERTO (PC)	AZUAY	1	CUENCA	1	SAN JOAQUIN	63	30	78	9	1		QUEBRADA YANALLPA(ALIMENTADA POR VERTIENTES INNOMINADAS 1, 2, 3 Y LAGUNA ZHARO)			Quebrada	Q	Riego	R	Uso en General para Riego	R00		4.503					1.351	3180	9675187	696853	QUEBRADA VIOLETAS / ALTO ZAMORA
5408	DH_SANTIAGO	CUENCA	5381	A		613	39947	SENAGUA	AZUAY	OCHOA CASTRO MIGUEL ANGEL	VICTORIA DEL PORTETE/CUENCA/AZUAY		OCHOA CASTRO MIGUEL ANGEL			Particular		OCHOA CASTRO MIGUEL ANGEL	AZUAY	1	CUENCA	1	VICTORIA DEL PORTETE (IRQUIS)	71	30	78	9	2		VERTIENTES AMAPOLA Y ZHIÑAN			Vertientes	V	Riego	R	Uso en General para Riego	R00		1					0.0102	2950	9665803	712056	RIO ZAMORA / QUEBRADA CUMBE / QUEBRADA TABLON, CHORRERA BLANCA, LA CONCEPCION Y LA TENERIA
5413	DH_SANTIAGO	CUENCA	5174	A		620	39952	SENAGUA	AZUAY	MONTENEGRO TERÁN HERNÁN PAOLO	BAÑOS/CUENCA/AZUAY		MONTENEGRO TERAN HERNAN			Particular		MONTENEGRO TERÁN HERNÁN PAOLO	AZUAY	1	CUENCA	1	BAÑOS (Cantón Cuenca)	51	30	78	9	1		QUEBRADAS CAPULÍ, GUALLAS Y PULGARÍN			Quebrada	Q	Riego	R	Uso en General para Riego	R00		20					6.6	2960	9675835	700945	RIO ZAMORA / VERTIENTE EL CHORRO Nº1 Y Nº2
5505	DH_SANTIAGO	CUENCA	5915	C		745	40000	SENAGUA	AZUAY	GUAMBAÑA AUCAPIÑA LUIS ALBERTO, PRESIDENTE	BAÑOS/CUENCA/AZUAY		GUAMBAÑA AUCAPIÑA LUIS ALBINO			Particular		GUAMBAÑA AUCAPIÑA LUIS ALBERTO, PRESIDENTE	AZUAY	1	CUENCA	1	BAÑOS (Cantón Cuenca)	51	30	78	9	1		QUEBRADAS DE TUROHUAICO, CARBON - YACU Y UCZHA CRUZ			Quebrada	Q	Uso_Doméstico	D	Uso en General para Doméstico	D00		3.48					1.738	3672	9670283	703053	RIO MAYO /RIO NUMBALA/RÌO VALLADOLID/QUEBRADA YANGOMA
5499	DH_SANTIAGO	CUENCA	5474	A		748	40000	SENAGUA	AZUAY	SARMIENTO CASTRO ALVARO ESTUARDO			SARMIENTO CASTRO ALVARO			Particular		SARMIENTO CASTRO ALVARO ESTUARDO	AZUAY	1	CUENCA	1	VICTORIA DEL PORTETE (IRQUIS)	71	30	78	9	2		REMANENTES DEL TANQUE DE AGUA POTABLE PARA LA COMUNIDAD DE SAN PEDRO DE RODEO(FUENTE CUNGALOMA 1 Y 2)			Remanentes	U	Riego	R	Uso en General para Riego	R00		0.7856					0.3928	2970	9666351	710449	RIO ZAMORA / RIO SANTIAGO / VERTIENTE SAYO MARGEN IZQUIERDO Y MARGEN DERECHO
5497	DH_SANTIAGO	CUENCA	6148	C		750	40001	SENAGUA	AZUAY	ELECAUSTRO	SIDCAY/CUENCA/AZUAY		ELECAUSTRO			Particular		ELECAUSTRO	AZUAY	1	CUENCA	1	LLACAO	56	30	78	9	3		RIO CUENCA (TOMEBAMBA)			Río	R	Industria	I	Uso en General para Industria	I00							12	2338	9686174	735387	RIO ZAMORA / QUEBRADA FLORENCIA / QUEBRADA ZAÑE RAMAL Nº 1
5509	DH_SANTIAGO	CUENCA	6067	C		765	40009	SENAGUA	AZUAY	BRITO PERALTA ROGELIO PAUL	BAÑOS/CUENCA/AZUAY		BRITO PERALTA ROGELIO PAUL			Particular		BRITO PERALTA ROGELIO PAUL	AZUAY	1	CUENCA	1	BAÑOS (Cantón Cuenca)	51	30	78	9	2		VERTIENTE LA POZA			Vertientes	V	Riego	R	Uso en General para Riego	R00		0.5					0.006	2936	9673190	713930	RIO ZAMORA / QUEBRADA CUMBE / QUEBRADA TABLON, CHORRERA BLANCA, LA CONCEPCION Y LA TENERIA
5521	DH_SANTIAGO	CUENCA	6020	C		779	40016	SENAGUA	AZUAY	CHUCHUCA VICTOR ANTONIO Y OTROS	CUMBE/CUENCA/AZUAY		CHUCHUCA VICTOR ANTONIO			Particular		CHUCHUCA VICTOR ANTONIO Y OTROS	AZUAY	1	CUENCA	1	CUMBE	52	30	78	9	2		VERTIENTES INNOMINADAS 1, 2 Y 3			Vertientes	V	Riego	R	Uso en General para Riego	R00		0.46					0.221	3118	9651441	718459	RIO ZAMORA / QUEBRADA LA BANDA
5529	DH_SANTIAGO	CUENCA	6269	C		789	40023	SENAGUA	AZUAY	MUÑOZ ORTIZ ESTELA LEONOR			MUÑOZ ORTIZ ESTELA LEONOR			Particular		MUÑOZ ORTIZ ESTELA LEONOR	AZUAY	1	CUENCA	1	TARQUI (Cantón Cuenca)	68	30	78	9	9		VERTIENTES 1,2,3,4,4,6,7,8,9,10,11,12,13			Vertientes	V	Riego	R	Uso en General para Riego	R00		0.09					0.468	3867	9667488	725062	RIO ZAMORA / QUEBRADA SANTA BARBARA O CIUDADELA O ZAÑE / ACEQUIA CAJAS AMABLE MARIA MARGEN IZQUIERDO (PREDIO MARIZACA FIDEL)
5533	DH_SANTIAGO	CUENCA	5415	A		797	40024	SENAGUA	AZUAY	LARRIVA GONZALEZ EDWIN FRANCISCO	VICTORIA DEL PORTETE/CUENCA/AZUAY		LARRIVA GONZALEZ EDWIN FRANCISCO			Particular		LARRIVA GONZALEZ EDWIN FRANCISCO	AZUAY	1	CUENCA	1	VICTORIA DEL PORTETE (IRQUIS)	71	30	78	9	2		VERTIENTE INNOMINADA 1.2.3			Vertientes	V	Riego	R	Uso en General para Riego	R00		1					0.135	3084	9656081	716126	RIO ZAMORA / QUEBRADA LAS PAVAS / VERTIENTE SIN NOMBRE
5569	DH_SANTIAGO	CUENCA	6126	C		813	40032	SENAGUA	AZUAY	LOJA YUNGA ROSA MARIA Y OTRA			LOJA YUNGA ROSA MARIA			Particular		LOJA YUNGA ROSA MARIA Y OTRA	AZUAY	1	CUENCA	1	QUINGEO	61	30	78	9	9		VERTIENTES EL TEJADO, EL EL PUENTE Y OTROS			Vertientes	V	Riego	R	Uso en General para Riego	R00		0.13					0.065	3039	9667494	734452	RIO ZAMORA / RIO LAS JUNTAS / RIO SANTIAGO / VERTIENTE SIN NOMBRE
5561	DH_SANTIAGO	CUENCA	6204	C		818	40037	SENAGUA	AZUAY	LUCERO ROSA BALBINA	NULTI/CUENCA/CUENCA		LUCERO ROSA BALBINA			Particular		LUCERO ROSA BALBINA	AZUAY	1	CUENCA	1	NULTI	58	30	78	9	4		VERTIENTES RAYO 2,3 Y 4			Vertientes	V	Riego	R	Uso en General para Riego	R00		0.25					0.01	2503	9682149	735293	RIO ZAMORA / VERTIENTE SIN NOMBRE
5543	DH_SANTIAGO	CUENCA	6276	C		837	40051	SENAGUA	AZUAY	SINCHI SINCHI CESAR AUGUSTO			SINCHI SINCHI CESAR AGUSTO			Particular		SINCHI SINCHI CESAR AUGUSTO	AZUAY	1	CUENCA	1	SININCAY	67	30	78	9	4		VERTIENTE MONTEBELLA			Vertientes	V	Riego	R	Uso en General para Riego	R00		0.08					0.04	3080	9687415	719610	SININCAY
5538	DH_SANTIAGO	CUENCA	5286	C		858	40056	SENAGUA	AZUAY	AUCAY CASTILLO INDAURA DE JESUS	VICTORIA DEL PORTETE/CUENCA/AZUAY		AUCAY CASTILLO INDAURA			Particular		AUCAY CASTILLO INDAURA DE JESUS	AZUAY	1	CUENCA	1	VICTORIA DEL PORTETE (IRQUIS)	71	30	78	9	2		VERTIENTE INNOMINADA 1,2			Vertientes	V	Riego	R	Uso en General para Riego	R00		0.5					0.223	2840	9657454	713349	RIO ZAMORA / QUEBRADA CUMBE / QUEBRADA CARIGAN / CANAL ALUMBRE
5570	DH_SANTIAGO	CUENCA	1248	A		861	40060	SENAGUA	AZUAY	PULLA PALOMEQUE CESARIO ALFREDO			PULLA PALOMEQUE CESARIO ALBERTO			Particular		PULLA PALOMEQUE CESARIO ALFREDO	AZUAY	1	CUENCA	1	EL BATAN	3	30	78	9	3		VERTIENTE INNOMINADA			Vertientes	V	Industria	I	Uso en General para Industria	I00							0.5	2570	9679983	720144	RIO ZAMORA / QUEBRADA LAS PAVAS / VERTIENTE SIN NOMBRE N° 6
5588	DH_SANTIAGO	CUENCA	6353	C		902	40079	SENAGUA	AZUAY	CHACO NIEVES LUIS GERARDO (PC)	SAYAUSI/CUENCA/AZUAY		CHACHO NIEVES LUIS GERARDO			Particular		CHACO NIEVES LUIS GERARDO (PC)	AZUAY	1	CUENCA	1	LLACAO	56	30	78	9	1		VERTIENTE INNOMINADA			Vertientes	V	Riego	R	Uso en General para Riego	R00		0.125					0.014	3025	9684052	712282	RIO ZAMORA / QUEBRADA LA BANDA / QUEBRADA EL CHILCO
5597	DH_SANTIAGO	CUENCA	6354	C		917	40093	SENAGUA	AZUAY	MATUTE MOROCHO EUDORO Y OTRO			MATUTE MOROCHO EUDORO			Particular		MATUTE MOROCHO EUDORO Y OTRO	AZUAY	1	CUENCA	1	CUMBE	52	30	78	9	2		VERTIENTE TRIUNFO GRANDE Y OTRO			Vertientes	V	Uso_Doméstico	D	Uso en General para Doméstico	D00							0.01	2880	9656748	722664	TRIUNFO/CUMBE/CUENCA
5598	DH_SANTIAGO	CUENCA	6354	C		917	40093	SENAGUA	AZUAY	MATUTE MOROCHO EUDORO Y OTRO			MATUTE MOROCHO EUDORO			Particular		MATUTE MOROCHO EUDORO Y OTRO	AZUAY	1	CUENCA	1	CUMBE	52	30	78	9	2		VERTIENTE TRIUNFO GRANDE Y OTRO			Vertientes	V	Abrevadero	A	Uso en General para Abrevadero	A00	15						0.007	2880	9656748	722664	TRIUNFO/CUMBE/CUENCA
5599	DH_SANTIAGO	CUENCA	2011	A		924	40094	SENAGUA	AZUAY	MOROCHO TENECELA JOSE ISIDRO Y OTRO			MOROCHO TENECELA JOSE ISIDORO			Particular		MOROCHO TENECELA JOSE ISIDRO Y OTRO	AZUAY	1	CUENCA	1	CUMBE	52	30	78	9	2		VERTIENTE GUACAMULLO			Vertientes	V	Riego	R	Uso en General para Riego	R00		0.016					0.016	3000	9657796	722280	RIO ZAMORA / QUEBRADA DE BORJA / QUEBRADA LAS PAVAS / QUEBRADA LOS CURIMILMAS (PREDIO SIGCHO MANUEL ELISEO)
5600	DH_SANTIAGO	CUENCA	2011	A		924	40094	SENAGUA	AZUAY	MOROCHO TENECELA JOSE ISIDRO Y OTRO	CUENCA/AZUAY		MOROCHO TENECELA JOSE ISIDORO			Particular		MOROCHO TENECELA JOSE ISIDRO Y OTRO	AZUAY	1	CUENCA	1	CUMBE	52	30	78	9	2		VERTIENTE GUACAMULLO			Vertientes	V	Uso_Doméstico	D	Uso en General para Doméstico	D00							0.01	3000	9657796	722280	RIO ALTO ZAMORA / QUEBRADA CAIGUA / VERTIENTE SIN NOMBRE Nº2
5601	DH_SANTIAGO	CUENCA	2011	A		924	40094	SENAGUA	AZUAY	MOROCHO TENECELA JOSE ISIDRO Y OTRO	CUENCA/AZUAY		MOROCHO TENECELA JOSE ISIDORO			Particular		MOROCHO TENECELA JOSE ISIDRO Y OTRO	AZUAY	1	CUENCA	1	CUMBE	52	30	78	9	2		VERTIENTE GUACAMULLO			Vertientes	V	Abrevadero	A	Uso en General para Abrevadero	A00	5						0.004	3000	9657796	722280	RIO ZAMORA / QUEBRADA CHISHIHUAYCU / QUEBRADA SIN NOMBRE / VERTIENTE SIN NOMBRE N° 1 Y N° 2
5618	DH_SANTIAGO	CUENCA	6327	C		942	40106	SENAGUA	AZUAY	SIGUENZA GUZHÑAY SAMUEL			SIGUENZA GUZHÑAY SAMUEL			Particular		SIGUENZA GUZHÑAY SAMUEL	AZUAY	1	CUENCA	1	TARQUI (Cantón Cuenca)	68	30	78	9	2		RIO TARQUI			Río	R	Riego	R	Uso en General para Riego	R00		6.25					3.125	2627	9666510	718210	RIO ZAMORA / QUEBRADA CUMBE / QUEBRADA CARIGAN
5619	DH_SANTIAGO	CUENCA	6327	C		942	40106	SENAGUA	AZUAY	SIGUENZA GUZHÑAY SAMUEL			SIGUENZA GUZHÑAY SAMUEL			Particular		SIGUENZA GUZHÑAY SAMUEL	AZUAY	1	CUENCA	1	TARQUI (Cantón Cuenca)	68	30	78	9	2		RIO TARQUI			Río	R	Abrevadero	A	Uso en General para Abrevadero	A00	22						0.01	2627	9666510	718210	RIO ZAMORA / QUEBRADA SANTA BARBARA O CIUDADELA O ZAÑE / ACEQUIA CAJAS AMABLE MARIA MARGEN IZQUIERDO (PREDIO MARIZACA FIDEL)
5632	DH_SANTIAGO	CUENCA	2943	A		981	40129	SENAGUA	AZUAY	CRESPO VEGA DANIEL FRANCISCO P. C.	CUENCA/AZUAY		CRESPO VEGA DANIEL FRANCISCO			Particular		CRESPO VEGA DANIEL FRANCISCO P. C.	AZUAY	1	CUENCA	1	SAYAUSI	65	30	78	9	3		QUEBRADA CURIQUINGA			Quebrada	Q	Riego	R	Uso en General para Riego	R00		5					1.5	3200	9689106	706514	RIO ZAMORA / QUEBRADA SALAPA / VERTIENTE SIN NOMBRE Nº 2
5635	DH_SANTIAGO	CUENCA	6220	C		984	40133	SENAGUA	AZUAY	PAUTE TAPIA MARIA BEATRIZ P. C.	CUENCA/AZUAY		PAUTE TAPIA MARIA BRATRIZ			Particular		PAUTE TAPIA MARIA BEATRIZ P. C.	AZUAY	1	CUENCA	1	VICTORIA DEL PORTETE (IRQUIS)	71	30	78	9	2		VERTIENTES INNOMINADAS (TRES)			Vertientes	V	Riego	R	Uso en General para Riego	R00		0.23					0.0069	3000	9658524	710093	RIO ZAMORA / QUEBRADA LA BANDA
5647	DH_SANTIAGO	CUENCA	6358	C		994	40136	SENAGUA	AZUAY	AGAPANTOS CIA. LTDA.			AGAPANTOS CIA. LTDA.			Particular		AGAPANTOS CIA. LTDA.	AZUAY	1	CUENCA	1	BAÑOS (Cantón Cuenca)	51	30	78	9	2		VERTIENTES TERMALES (CUATRO)			Vertientes	V	Termales	T	Uso en General de Aguas Termales	T00							1.237	2600	9677260	715316	RIO ALTO ZAMORA / RIO JIPIRO / QUEBRADA YANACOCHA / QUEBRADA CARTAGENA
8105	DH_SANTIAGO	CUENCA	1844	A		1159	2010-09-30	SENAGUA	AZUAY	MERCHAN SIGCHA MIGUEL ANGEL (PRESIDENTE)			MERCHAN SIGCHA MIGUEL ANGEL (PRESIDENTE)			Particular		MERCHAN SIGCHA MIGUEL ANGEL (PRESIDENTE)	AZUAY	1	CUENCA	1	TARQUI (Cantón Cuenca)	68	30	78	9	9		QUEBRADA CRUZ HUAYCO Y COCHATUCO			Quebrada	Q	Riego	R	Cultivos de pastizales	R13							0.22	2837	9668157	723144	RIO ZAMORA / QUEBRADA CUMBE / QUEBRADA CARIGAN
7986	DH_SANTIAGO	CUENCA	6057	C		1032	2010-04-29	SENAGUA	AZUAY	ANGUISACA LAZO JOSÉ RAUL Y LALVAY CHUCHUCA MARÍA EDELMIRA			ANGUISACA LAZO JOSÉ RAUL Y LALVAY CHUCHUCA MARÍA EDELMIRA			Particular		ANGUISACA LAZO JOSÉ RAUL Y LALVAY CHUCHUCA MARÍA EDELMIRA	AZUAY	1	CUENCA	1	CUMBE	52	30	78	9	2		VERTIENTE INNOMINADA			Vertientes	V	Riego	R	Cultivos de pastizales	R13							0.137	3093	9652240	718933	RIO ZAMORA / QUEBRADA LA BANDA
8003	DH_SANTIAGO	CUENCA	5151	A		1049	2010-05-20	SENAGUA	AZUAY	QUEZADA JOSÉ RODRIGO			QUEZADA JOSÉ RODRIGO			Particular		QUEZADA JOSÉ RODRIGO	AZUAY	1	CUENCA	1	QUINGEO	61	30	78	9	9		QUEBRADA QUESERA, GULAT Y VERTIENTE TOTORA			Quebrada	Q	Riego	R	Cultivos de pastizales	R13							2.4918	2861	9667014	732750	RIO ZAMORA / QUEBRADA CUMBE / QUEBRADA CARIGAN
8006	DH_SANTIAGO	CUENCA	4798	A		1051	2010-05-25	SENAGUA	AZUAY	FERNANDEZ CAJAMARCA GERMÁN ESTEBAN			FERNANDEZ CAJAMARCA GERMÁN ESTEBAN			Particular		FERNANDEZ CAJAMARCA GERMÁN ESTEBAN	AZUAY	1	CUENCA	1	CUENCA, CABECERA CANTONAL Y CAPITAL PROVINCIAL	50	30	78	9	2		QUEBRADA RUMIHUAYUCO O RUMIHUAYCO			Quebrada	Q	Riego	R	Cultivos de pastizales	R13							0.344	3690	9661956	699120	RIO ZAMORA / RIO LAS JUNTAS / QUEBRADA ANCOTA (CERRO CONDOR PEÑA)
8012	DH_SANTIAGO	CUENCA	6703	C		1058	2010-05-26	SENAGUA	AZUAY	MOROCHO CUNGACHI MARÍA ROSA			MOROCHO CUNGACHI MARÍA ROSA			Particular		MOROCHO CUNGACHI MARÍA ROSA	AZUAY	1	CUENCA	1	VICTORIA DEL PORTETE (IRQUIS)	71	30	78	9	2		VERTIENTE INNOMINADA			Vertientes	V	Riego	R	Cultivos de pastizales	R13							0.014	2897	9657975	716127	RIO ZAMORA / QUEBRADA LA BANDA
8020	DH_SANTIAGO	CUENCA	6511	C		1066	2010-06-07	SENAGUA	AZUAY	MUÑOZ CAMPOVERDE BRIGIDA YOLANDA			MUÑOZ CAMPOVERDE BRIGIDA YOLANDA			Particular		MUÑOZ CAMPOVERDE BRIGIDA YOLANDA	AZUAY	1	CUENCA	1	SIDCAY	66	30	78	9	6		VERTIENTE INNOMINADA			Vertientes	V	Riego	R	Cultivos de ciclo corto	R03							0.007	2589	9688004	727257	RIO ZAMORA QUEBRADA CUMBE / QUEBRADA EL PAILON / ACEQUIA SIN NOMBRE
8043	DH_SANTIAGO	CUENCA	6691	C		1089	2010-07-02	SENAGUA	AZUAY	COOPERATIVA DE PRODUCTORES AGROPECUARIA SININCAY			COOPERATIVA DE PRODUCTORES AGROPECUARIA SININCAY			Particular		COOPERATIVA DE PRODUCTORES AGROPECUARIA SININCAY	AZUAY	1	CUENCA	1	SININCAY	67	30	78	9	4		QUEBRADA UCHUPAZHACHA Y MAMA SUCUS			Quebrada	Q	Riego	R	Cultivos de ciclo corto	R03							3.7743	3440	9688143	717045	RIO ZAMORA / RIO JUNTAS / RIO DE LA MERCED / QUEBRADA SIN NOMBRE / VERTIENTE SIN NOMBRE N° 1 Y N° 2 (AFLORA PREDIO GUALAN AMBULUDI MIGUEL ANGEL)
8047	DH_SANTIAGO	CUENCA	6723	C		1093	2010-07-07	SENAGUA	AZUAY	ABRIL CALLE BOLÍVAR (PC)			ABRIL CALLE BOLÍVAR (PC)			Particular		ABRIL CALLE BOLÍVAR (PC)	AZUAY	1	CUENCA	1	VICTORIA DEL PORTETE (IRQUIS)	71	30	78	9	2		RIO PORTETE, QUEBRADA PATOCOCHA Y El SALADO			Río	R	Riego	R	Cultivo de Frutales	R04							20	2660	9659742	713609	RIO ZAMORA / QUEBRADA CUMBE / QUEBRADA CARIGAN
8052	DH_SANTIAGO	CUENCA	6283	C		1098	2010-07-19	SENAGUA	AZUAY	VIDAL VIDAL LORENA CATALINA	CAÑARIBAMBA/CUENCA/AZUAY		VIDAL VIDAL LORENA CATALINA			Particular		VIDAL VIDAL LORENA CATALINA	AZUAY	1	CUENCA	1	CAÑARIBAMBA	2	30	78	9	3		VERTIENTE INNOMINADA			Vertientes	V	Industria	I	Uso en General para Industria	I00							0.17	2510	9678935	724317	RIO ZAMORA / QUEBRADA CUMBE / QUEBRADA TENERIA / QUEBRADA CHORRERA BLANCA / O CHORRO BLANCO (REMANENTE)
8054	DH_SANTIAGO	CUENCA	6590	C		1100	2010-07-19	SENAGUA	AZUAY	ALBARRACIN GUTAMA PASTORA ASUNCIÓN			ALBARRACIN GUTAMA PASTORA ASUNCIÓN			Particular		ALBARRACIN GUTAMA PASTORA ASUNCIÓN	AZUAY	1	CUENCA	1	RICAURTE (Cantón Pucará)	62	30	78	9	4		VERTIENTE INNOMINADA			Vertientes	V	Riego	R	Cultivos de ciclo corto	R03							0.218	2499	9682239	727704	RIO ZAMORA / QUEBRADA CUMBE / QUEBRADA CARIGAN / CANAL ALUMBRE
8059	DH_SANTIAGO	CUENCA	5740	A		1109	2010-07-28	SENAGUA	AZUAY	CHUNCHI DELEG JOSÉ ADOLFO			CHUNCHI DELEG JOSÉ ADOLFO			Particular		CHUNCHI DELEG JOSÉ ADOLFO	AZUAY	1	CUENCA	1	VICTORIA DEL PORTETE (IRQUIS)	71	30	78	9	2		VERTIENTE TOTORACOCHA 1 Y 2			Vertientes	V	Riego	R	Cultivos de pastizales	R13							0.2487	2845	9658546	718078	RIO ZAMORA / QUEBRADA LA BANDA
8066	DH_SANTIAGO	CUENCA	6423	C		1115	2010-08-04	SENAGUA	AZUAY	YUXI TENESACA JOSÉ MANUEL			YUXI TENESACA JOSÉ MANUEL			Particular		YUXI TENESACA JOSÉ MANUEL	AZUAY	1	CUENCA	1	SAN JOAQUIN	63	30	78	9	2		VERTIENTE A, B, C, D, E, F Y G			Vertientes	V	Riego	R	Cultivos de pastizales	R13							0.422	3335	9681789	711110	RIO ZAMORA / QUEBRADA HONDA
8071	DH_SANTIAGO	CUENCA	6706	C		1123	07/09/20010	SENAGUA	AZUAY	PERALTA ORTIZ CITA MARIANA DE JESUS P.C.			PERALTA ORTIZ CITA MARIANA DE JESUS P.C.			Particular		PERALTA ORTIZ CITA MARIANA DE JESUS P.C.	AZUAY	1	CUENCA	1	VICTORIA DEL PORTETE (IRQUIS)	71	30	78	9	9		QUEBRADA LLANO GRANDE 1, 2 Y 3			Quebrada	Q	Riego	R	Cultivos de pastizales	R13							0.58	2985	9661854	711783	RIO ZAMORA / QUEBRADA CUMBE / QUEBRADA CARIGAN
8087	DH_SANTIAGO	CUENCA	6828	C		1140	2010-09-17	SENAGUA	AZUAY	QUITUIZACA YUNGA JOSE MANUEL			QUITUIZACA YUNGA JOSE MANUEL			Particular		QUITUIZACA YUNGA JOSE MANUEL	AZUAY	1	CUENCA	1	QUINGEO	61	30	78	9	9		QUEBRADA IZHCAYACU			Quebrada	Q	Riego	R	Cultivos de pastizales	R13							3	3004	9666823	727415	RIO ZAMORA / QUEBRADA SALAPA / QUEBRADA TABLON
8088	DH_SANTIAGO	CUENCA	6696	C		1141	2010-09-20	SENAGUA	AZUAY	TIRADO TIRADO GABRIEL SALVADOR Y OTRO			TIRADO TIRADO GABRIEL SALVADOR Y OTRO			Particular		TIRADO TIRADO GABRIEL SALVADOR Y OTRO	AZUAY	1	CUENCA	1	QUINGEO	61	30	78	9	9		VERTIENTE INNOMINADA1 Y 2			Vertientes	V	Riego	R	Cultivos de pastizales	R13							0.403	2863	9659362	724892	RIO ZAMORA / QUEBRADA CUMBE / QUEBRADA CARIGAN
8099	DH_SANTIAGO	CUENCA	6787	C		1153	2010-09-24	SENAGUA	AZUAY	MENDIETA ANDRADE LUIS VIRGILIO			MENDIETA ANDRADE LUIS VIRGILIO			Particular		MENDIETA ANDRADE LUIS VIRGILIO	AZUAY	1	CUENCA	1	VICTORIA DEL PORTETE (IRQUIS)	71	30	78	9	2		VERTIENTES INNOMINADAS 1,2 Y 3			Vertientes	V	Riego	R	Cultivos de pastizales	R13							0.0362	3250	9659710	704868	RIO ZAMORA / QUEBRADA LA BANDA
8117	DH_SANTIAGO	CUENCA	6655	C		1171	2010-11-09	SENAGUA	AZUAY	CONTRERAS PRADO FELIX BENIGNO			CONTRERAS PRADO FELIX BENIGNO			Particular		CONTRERAS PRADO FELIX BENIGNO	AZUAY	1	CUENCA	1	SAN JOAQUIN	63	30	78	9	3		RIO TOMEBAMBA			Río	R	Piscícola	S	Uso en General para Piscícola	S00							11	2724	9684796	760090	RIO ZAMORA / QUEBRADA DE BORJA /QUEBRADA LAS PAVAS / VERTIENTE SIN NOMBRE
80121	DH_SANTIAGO	CUENCA	6368	C		1176	2010-11-26	SENAGUA	AZUAY	GUAMAN ALVAREZ OLIVA JUDITH			GUAMAN ALVAREZ OLIVA JUDITH			Particular		GUAMAN ALVAREZ OLIVA JUDITH	AZUAY	1	CUENCA	1	SANTA ANA (Cantón Cuenca)	64	30	78	9	9		VERTIENTE NATURAL			Vertientes	V	Riego	R	Cultivos de ciclo corto	R03							0.0298	2585	9676300	770710	RIO ZAMORA / QUEBRADA CUMBE / QUEBRADA CARIGAN / CANAL ALUMBRE
8129	DH_SANTIAGO	CUENCA	6853	C		1185	2010-12-09	SENAGUA	AZUAY	CORNEJO PAUTA RAFAEL RODRIGO			CORNEJO PAUTA RAFAEL RODRIGO			Particular		CORNEJO PAUTA RAFAEL RODRIGO	AZUAY	1	CUENCA	1	NULTI	58	30	78	9	3		REMANENTES DE LAS VERTIENTES INNOMINADAS 1,2 Y 3			Remanentes	U	Riego	R	Cultivos de ciclo corto	R03							0.0288	2485	9683394	732662	RIO ZAMORA / QUEBRADA CUMBE / QUEBRADA CARIGAN / CANAL ALUMBRE
8127	DH_SANTIAGO	CUENCA	6917	C		1183	2010-12-09	SENAGUA	AZUAY	ALVAREZ VILLA PEDRO VICENTE P.C.			ALVAREZ VILLA PEDRO VICENTE P.C.			Particular		ALVAREZ VILLA PEDRO VICENTE P.C.	AZUAY	1	CUENCA	1	VICTORIA DEL PORTETE (IRQUIS)	71	30	78	9	2		VERTIENTES LA CABECERA, LARRIVA Y CHICAMO			Vertientes	V	Riego	R	Cultivos de pastizales	R13							0.36	2953	9656475	713884	RIO ZAMORA / QUEBRADA LA BANDA
8130	DH_SANTIAGO	CUENCA	6933	C		1187	2010-12-15	SENAGUA	AZUAY	CORDERO DIAZ OSCAR EFRAIN (GERENTE PLASTIAZUAY)			CORDERO DIAZ OSCAR EFRAIN (GERENTE PLASTIAZUAY)			Estatal		CORDERO DIAZ OSCAR EFRAIN (GERENTE PLASTIAZUAY)	AZUAY	1	CUENCA	1	CUENCA, CABECERA CANTONAL Y CAPITAL PROVINCIAL	50	30	78	9	4		RIO MACHANGARA			Río	R	Industria	I	Plásticos, Polímeros, Vyniles	I39							0.2	2539		724465	RIO ZAMORA / RIO LAS JUNTAS / QUEBRADA ANCOTA (CERRO CONDOR PEÑA)
8134	DH_SANTIAGO	CUENCA	6832	C		1192	2010-12-17	SENAGUA	AZUAY	JUNCAL PAREDES JOSE MANUEL P.C.			JUNCAL PAREDES JOSE MANUEL P.C.			Particular		JUNCAL PAREDES JOSE MANUEL P.C.	AZUAY	1	CUENCA	1	OCTAVIO CORDERO PALACIOS (SANTA ROSA)	59	30	78	9	4		VERTIENTE ZHUZHORAMBRAN Y SUS REMUMENES Y LA QUEBRADA CANDO			Vertientes	V	Riego	R	Cultivos de ciclo corto	R03							1.3	3162	9693851	724418	RIO ALTO ZAMORA / QUEBRADA EL SALADO
8139	DH_SANTIAGO	CUENCA	6831	C		1197	2010-12-21	SENAGUA	AZUAY	GUAMAN JUCA JAIME ALFREDO			GUAMAN JUCA JAIME ALFREDO			Particular		GUAMAN JUCA JAIME ALFREDO	AZUAY	1	CUENCA	1	VICTORIA DEL PORTETE (IRQUIS)	71	30	78	9	2		VERTIENTES INNOMINADA 1,2,3,4,5,6,7,8,9,10,11 Y 12			Vertientes	V	Riego	R	Cultivos de pastizales	R13							0.288	3059	9656807	715768	RIO ZAMORA / QUEBRADA SALAPA / QUEBRADA TABLON
8143	DH_SANTIAGO	CUENCA	6578	A		1202	2011-01-03	INERHI	AZUAY	GUZMAN PESANTES LUISA ESTELA Y OTRAS	SAN JOAQUIN/CUENCA		GUZMAN PESANTES LUISA ESTELA Y OTRAS			Particular		GUZMAN PESANTES LUISA ESTELA Y OTRAS	AZUAY	1	CUENCA	1	SAN JOAQUIN	63	30	78	9	1	4	QUEBRADA LIRIO, TILLIN,JARROYACU Y DEL NAPO			Quebrada	Q	Riego	R	Cultivos de pastizales	R13		73					22.21	3048	9674803	703269	RIO ZAMORA / QUEBRADA JIPIRO / QUEBRADA DEL SALADO / VERTIENTE SIN NOMBRE
8145	DH_SANTIAGO	CUENCA	6467	C		1203	2011-01-03	SENAGUA	AZUAY	GORDILLO PALACIOS JOHN MAURICIO			GORDILLO PALACIOS JOHN MAURICIO			Particular		GORDILLO PALACIOS JOHN MAURICIO	AZUAY	1	CUENCA	1	SAYAUSI	65	30	78	9	3	1	RIO TOMEBAMBA			Río	R	Piscícola	S	Uso en General para Piscícola	S00							15	2870	9684655	711185	SAYAUSI
8152	DH_SANTIAGO	CUENCA	4858	A		1212	2011-01-10	CNRH	AZUAY	SUMBA MENDIETA WALTER TARQUINO			SUMBA MENDIETA WALTER TARQUINO			Particular		SUMBA MENDIETA WALTER TARQUINO	AZUAY	1	CUENCA	1	PACCHA (Cantón Cuenca)	60	30	78	9	5	2	QUEBRADA MISHQUIYACU Y VERTIENTE NORTE			Vertientes	V	Riego	R	Cultivos de ciclo corto	R03		0.25					0.1607	2509	9680381	734468	RIO ZAMORA / QUEBRADA CUMBE / QUEBRADA PAILON / QUEBRADA CACHIPAMBA ACEQUIA Nº 4 Y5
8180	DH_SANTIAGO	CUENCA	6814	C		1213	2011-03-12	SENAGUA	AZUAY	SANCHEZ URGILES WILFRIDO UBALDO P.C	CUMBE/CUENCA/AZUAY		SANCHEZ URGILES WILFRIDO UBALDO P.C			Particular		SANCHEZ URGILES WILFRIDO UBALDO P.C	AZUAY	1	CUENCA	1	CUMBE	52	30	78	9	2	1	VERTIENTE LA TOMA			Vertientes	V	Riego	R	Cultivos de ciclo corto	R03		1					0.298	3143	9652149	720124	RIO ALTO ZAMORA / RIO LAS JUNTAS / RIO SANTIAGO / QUEBRADA GANDIL / VERTIENTE EL PALMO (SISTEMA DE AGUA ENTUBADA)
8203	DH_SANTIAGO	CUENCA	7006	C		1283	2011-05-10	SENAGUA	AZUAY	VELE LOJA JULIO ABELARDO	TARQUI/CUENCA/AZUAY		VELE LOJA JULIO ABELARDO			Particular		VELE LOJA JULIO ABELARDO	AZUAY	1	CUENCA	1	TARQUI (Cantón Cuenca)	68	30	78	9	2	5	HALUYACU, LLUYINYAKU Y OTROS			Vertientes	V	Riego	R	Cultivos de pastizales	R13		0.8					0.18	2857	9669780	723081	RIO ZAMORA / QUEBRADA ZAÑI
8167	DH_SANTIAGO	CUENCA	6823	C		1233	2011-02-24	SENAGUA	AZUAY	PACHECO ANGEL HONORIO	SAN JOAQUIN/CUENCA		PACHECO ANGEL HONORIO			Particular		PACHECO ANGEL HONORIO	AZUAY	1	CUENCA	1	SAN JOAQUIN	63	30	78	9	1	2	VERTIENTES PUMAPUNGO 1 Y 2			Vertientes	V	Riego	R	Cultivos de ciclo corto	R03		2					0.968	3354	9676661	699512	RIO ZAMORA / RIO MALACATOS / QUEBRADA LAS VIOLETAS O SANTA GERTRUDIS
8171	DH_SANTIAGO	CUENCA	6608	C		1231	2011-02-23	SENAGUA	AZUAY	BUSTAMANTE ALFONSO LEOPOLDO			BUSTAMANTE ALFONSO LEOPOLDO			Particular		BUSTAMANTE ALFONSO LEOPOLDO	AZUAY	1	CUENCA	1	SANTA ANA (Cantón Cuenca)	64	30	78	9	9	1	VERTIENTE INNOMINADA			Vertientes	V	Riego	R	Cultivos de ciclo corto	R03		0.05					0.0877	2690	9674495	730785	RIO MALACATOS / QUEBRADA DE ALUMBRE / QUEBRADA LLULLIN Y VERTIENTE LLULLIN / CANAL N° 1, N° 2, N° 3 Y N° 4
8170	DH_SANTIAGO	CUENCA	4490	A		1236	2011-02-28	CNRH	AZUAY	AYORA GUARTAN ALFONSO MARIA Y OTRO	QUINGEO/CUENCA/AZUAY		AYORA GUARTAN ALFONSO MARIA Y OTRO			Particular		AYORA GUARTAN ALFONSO MARIA Y OTRO	AZUAY	1	CUENCA	1	QUINGEO	61	30	78	9	9	5	VERTIENTES PILLACHIQUIR 1,2,3,4,5			Vertientes	V	Riego	R	Cultivos de pastizales	R13		1					0.283	2970	9656962	728206	RIO ALTO ZAMORA / QUEBRADA CARIGAN / VERTIENTE EL PANTANO
8190	DH_SANTIAGO	CUENCA	6971	C		1237	2011-03-28	SENAGUA	AZUAY	LANDI CORTE DOMINGA ROSA			LANDI CORTE DOMINGA ROSA			Particular		LANDI CORTE DOMINGA ROSA	AZUAY	1	CUENCA	1	NULTI	58	30	78	9	9	1	VERTIENTE INNOMINADA			Vertientes	V	Riego	R	Cultivos de ciclo corto	R03		0.13					0.065	2744	9681300	734450	RIO MALACATOS / QUEBRADA CURITROJE
8200	DH_SANTIAGO	CUENCA	4967	A		1279	2011-04-27	CNRH	AZUAY	REMACHE CRIOLLO ZOILA CLEMENTINA	CUMBE/CUENCA/AZUAY		REMACHE CRIOLLO ZOILA CLEMENTINA			Particular		REMACHE CRIOLLO ZOILA CLEMENTINA	AZUAY	1	CUENCA	1	CUMBE	52	30	78	9	2	1	VERTIENTE YANAMONTE			Vertientes	V	Riego	R	Cultivos de pastizales	R13		3					0.0954	2790	9654110	722632	RIO ZAMORA / QUEBRADA CUMBE / QUEBRADA CARIGAN / VERTIENTE SIN NOMBRE, LIPIACOCHA, PEÑA NEGRA Y MAS AFLORAMIENTOS
8204	DH_SANTIAGO	CUENCA	1767	A		1281	2011-05-10	INERHI	AZUAY	SINCHI PUMA JUAN MARIA Y OTROS	OCTAVIO CORDERO PALACIOS		SINCHI PUMA JUAN MARIA Y OTROS			Particular		SINCHI PUMA JUAN MARIA Y OTROS	AZUAY	1	CUENCA	1	OCTAVIO CORDERO PALACIOS (SANTA ROSA)	59	30	78	9	4	2	QUEBRADAS BAYO RODEO Y RUMICORRAL			Quebrada	Q	Riego	R	Cultivos de pastizales	R13		16.44					5.05	3305	9695384	724173	RIO ALTO ZAMORA QUEBRADA CIUDADELA / QUEBRADA SIN NOMBRE
219	DH_SANTIAGO	CUENCA	6524	A		1300	2011-06-20	SENAGUA	AZUAY	CRIOLLO PINOS LUIS BENJAMIN			CRIOLLO PINOS LUIS BENJAMIN			Particular		CRIOLLO PINOS LUIS BENJAMIN	AZUAY	1	CUENCA	1	VICTORIA DEL PORTETE (IRQUIS)	71	30	78	9	2	4	VERTIENTES INNOMINADAS 1,2,3,4			Vertientes	V	Riego	R	Cultivos de pastizales	R13		0.75					0.63	3216	9655059	717632	RIO ZAMORA / RIO MALACATOS / VERTIENTE SIN NOMBRE
8236	DH_SANTIAGO	CUENCA	7065	C		1314	2011-07-06	SENAGUA	AZUAY	AREVALO CHUCHUCA JOSE DANIEL	VICTORIA DEL PORTETE/CUENCA/AZUAY		AREVALO CHUCHUCA JOSE DANIEL			Particular		AREVALO CHUCHUCA JOSE DANIEL	AZUAY	1	CUENCA	1	VICTORIA DEL PORTETE (IRQUIS)	71	30	78	9	2	6	VERTIENTES INNOMINADAS 1,2,3,4,5,6			Vertientes	V	Riego	R	Cultivos de pastizales	R13		3.13					0.94	3190	9657702	707773	RIO ZAMORA / QUEBRADA LA BANDA / QUEBRADA TRIGAL / VERTIENTE EL ALISAL
8247	DH_SANTIAGO	CUENCA	7064	C		1315	2011-08-29	SENAGUA	AZUAY	DURAN DURAN LUZ GEORGINA P.C.	NULTI/CUENCA/AZUAY		DURAN DURAN LUZ GEORGINA P.C.			Particular		DURAN DURAN LUZ GEORGINA P.C.	AZUAY	1	CUENCA	1	NULTI	58	30	78	9	3	1	QUEBRADA AGUA COLLA			Quebrada	Q	Riego	R	Cultivos de ciclo corto	R03		0.03					0.01	2671	9682082	732205	QUEBRADA GANDIL / QUEBRADA PUCAPILAR
8250	DH_SANTIAGO	CUENCA	6497	C		1316	2011-08-30	SENAGUA	AZUAY	CREPEAU YVAN	BAÑOS /CUENCA		CREPEAU YVAN			Particular		CREPEAU YVAN	AZUAY	1	CUENCA	1	BAÑOS (Cantón Cuenca)	51	30	78	9	9	1	QUEBRADA INNOMINADA			Quebrada	Q	Industria	I	Uso en General para Industria	I00							0.1648	3738	9670638	685811	AGUARONGOS
8254	DH_SANTIAGO	CUENCA	7102	C		1342	2011-09-01	SENAGUA	AZUAY	JUCA ESPADERO DOLORES ESPERANZA	PACCHA/CUENCA		COMITE DE AGUAS DE LA COMUNIDAD DE SAN MARCOS OCAÑA			Particular		JUCA ESPADERO DOLORES ESPERANZA	AZUAY	1	CUENCA	1	PACCHA (Cantón Cuenca)	60	30	78	9	9	8	VERTIENTE AUZHANGATA			Vertientes	V	Riego	R	Cultivos de ciclo corto	R03		2					0.187	2530	9680782	730270	RIO ALTO ZAMORA / RIO MALACATOS / QUEBRADA ZHUNAULA
8283	DH_SANTIAGO	CUENCA	3904	A		1372	2011-12-06	CNRH	AZUAY	MOSCOSO VAZQUEZ RUTH PATRICIA Y OTROS	TARQUI/CUENCA		MOSCOSO VAZQUEZ RUTH PATRICIA Y OTROS			Particular		MOSCOSO VAZQUEZ RUTH PATRICIA Y OTROS	AZUAY	1	CUENCA	1	TARQUI (Cantón Cuenca)	68	30	78	9	2	1	VERTIENTE INNOMINADA			Vertientes	V	Riego	R	Cultivos de pastizales	R13		49					1.078	2915	9669272	710545	RIO MALACATOS
586	DH_SANTIAGO	CUENCA	697	A				INERHI	AZUAY	EMPRESA ELECAUSTRO S.A	CHIQUINTAD/CUENCA/AZUAY		TORAL VELEZ DANIEL (GERENTE Y REPRESENTANTE LEGAL)			Mixto (E y P)		EMPRESA ELECAUSTRO S.A	AZUAY	1	CUENCA	1	CHIQUINTAD	55	30	78	9	4		RIOS MACHANGARA Y CHULCO			Río	R	Hidroeléctricas	H	Permisos (Entre 1 Mw a 50 Mw)	H03					12000	8000	3517	3260	9699586	692691	RIO ZAMORA / QUEBRADA LA BANDA
587	DH_SANTIAGO	CUENCA	697	A				INERHI	AZUAY	EMPRESA ELECAUSTRO S.A			TORAL VELEZ DANIEL (GERENTE Y REPRESENTANTE LEGAL)			Mixto (E y P)		EMPRESA ELECAUSTRO S.A	AZUAY	1	CUENCA	1	CHIQUINTAD	55	30	78	9	4		RIOS BLANCO, CHACAYACU, CHANCAN, CORRALES, QUEBRADA ACHUPILLAS, VERTIENTE GULAG Y REMANENTES DEL RIO SAYMIRIN			Río	R	Hidroeléctricas	H	Permisos (Entre 1 Mw a 50 Mw)	H03					6500	6500	4283	2880	9695180	721011	CHIQUINTAD/CUENCA/AZUAY
588	DH_SANTIAGO	CUENCA	697	A				INERHI	AZUAY	EMPRESA ELECAUSTRO S.A	SUCRE/CUENCA/AZUAY		TORAL VELEZ DANIEL (GERENTE Y REPRESENTANTE LEGAL)			Mixto (E y P)		EMPRESA ELECAUSTRO S.A	AZUAY	1	CUENCA	1	SUCRE (Cantón Cuenca)	12	30	78	9	1		RIO YANUNCAY			Río	R	Hidroeléctricas	H	Permisos (Entre 1 Mw a 50 Mw)	H03					6500	225	800	2515	9.67998e+06	717000	RIO ALTO ZAMORA / QUEBRADA CARIGAN / VERTIENTE SIN NOMBRE (PREDIO GUAYA CARAGUAY JOSE ALFREDO)
5646	DH_SANTIAGO	CUENCA	6319	C		993	40136	SENAGUA	AZUAY	JUNTA ADMINISTRADORA DE AGUA PARROQUIA BAÑOS	CUENCA/AZUAY		JUNTA ADMINISTRADORA DE AGUA PARROQUIA BAÑOS			Gobiernos Municipales, Gobiernos Provinciales y/o Consejos Provinciales, Juntas parroquiales Rurales, Concejos metropolitanos, Consejos Regionales		JUNTA ADMINISTRADORA DE AGUA PARROQUIA BAÑOS	AZUAY	1	CUENCA	1	BAÑOS (Cantón Cuenca)	51	30	78	9	1		RIO YUNGUILLA			Río	R	Uso_Doméstico	D	Uso en General para Doméstico	D00							81.504	3000	9676300	706933	RIO ZAMORA / QUEBRADA CUMBE / QUEBRADA EL CARIGAN / ACEQUIA EL CARIGAN MARGEN DERECHO
5197	DH_SANTIAGO	CUENCA	6890	A				INERHI	AZUAY	ARIAS ARGUDO CLAUDIO (P.C.) Y OTROS			ARIAS ARGUDO CLAUDIO			Particular		ARIAS ARGUDO CLAUDIO (P.C.) Y OTROS	AZUAY	1	CUENCA	1	BAÑOS (Cantón Cuenca)	51	30	78	9	1		QUEBRADA NALCAY			Quebrada	Q	Uso_Doméstico	D	Uso en General para Doméstico	D00							0.2	2900	9.67684e+06	703219	BAÑOS/CUENCA/AZUAY
4340	DH_SANTIAGO	CUENCA	5333	A		111	39545	CNRH	AZUAY	ASTUDILLO HECTOR MANUEL	QUINGEO/CUENCA/AZUAY		TENESACA JOSÉ ANDRÉS			Particular		ASTUDILLO HECTOR MANUEL	AZUAY	1	CUENCA	1	BAÑOS (Cantón Cuenca)	51	30	78	9	9		VERTIENTE CRISTO REY 1 Y 2			Vertientes	V	Uso_Doméstico	D	Uso en General para Doméstico	D00							0.0287	3090	9667956	734941	RIO ZAMORA / QUEBRADA FLORENCIA / QUEBRADA ZAÑE RAMAL Nº 1
342	DH_SANTIAGO	CUENCA	411	A		326	39744	SENAGUA	AZUAY	AUCAY CABRERA JOSÉ PATRICIO (P)	BAÑOS/CUENCA/AZUAY		AUCAY CABRERA JOSÉ PATRICIO (P)			Particular		AUCAY CABRERA JOSÉ PATRICIO (P)	AZUAY	1	CUENCA	1	BAÑOS (Cantón Cuenca)	51	30	78	9	1		RÍO MINAS, QUEBRADA MACHO SAYANA, COLES MONTE Y POGYO			Río	R	Uso_Doméstico	D	Uso en General para Doméstico	D00							19.1	3060	9672029	706299	RIO ALTO ZAMORA / RIO JIPIRO / QUEBRADA YANACOCHA / QUEBRADA CARTAGENA
4757	DH_SANTIAGO	CUENCA	6061	A				INERHI	AZUAY	AUCAY CHAVEZ LUIS ANIBAL	BAÑOS/CUENCA/AZUAY		AUCAY CHAVEZ LUIS ANIBAL			Particular		AUCAY CHAVEZ LUIS ANIBAL	AZUAY	1	CUENCA	1	BAÑOS (Cantón Cuenca)	51	30	78	9	1		RIO YANUNCAY			Río	R	Uso_Doméstico	D	Uso en General para Doméstico	D00							0.01	2990	9.67435e+06	703586	RIO ALTO ZAMORA / VERTIENTE EL CARMEN Nº1 (LOS ALISOS )
3288	DH_SANTIAGO	CUENCA	3680	A				INERHI	AZUAY	AVILA SOLANO MARCO Y OTROS			AVILA SOLANO MARCO			Particular		AVILA SOLANO MARCO Y OTROS	AZUAY	1	CUENCA	1	BAÑOS (Cantón Cuenca)	51	30	78	9	2		VERTIENTE TUNCAY			Vertientes	V	Uso_Doméstico	D	Uso en General para Doméstico	D00							0.101	2910	9.67596e+06	714337	BAÑOS/CUENCA/AZUAY
2766	DH_SANTIAGO	CUENCA	3033	A				INERHI	AZUAY	BARROS PERALTA CÉSAR HUMBERTO (P.C.) Y OTROS	SECTORES DE BAÑOS, TURI Y TARQUI		BARROS PERALTA CESAR HUMBERTO			Particular		BARROS PERALTA CÉSAR HUMBERTO (P.C.) Y OTROS	AZUAY	1	CUENCA	1	BAÑOS (Cantón Cuenca)	51	30	78	9	2		QUEBRADAS ZARZAHUAICO, ÑUCTURRUMI, PUMAMAQUIHUAYCU, INNOMINADAS 1,2,3 Y4			Quebrada	Q	Agua_Potable	P	Uso en General para Agua Potable	P00							60	3400	9.66771e+06	703668	RIO ZAMORA / RIO JIPIRO / QUEBRADA EL SANGRE
5508	DH_SANTIAGO	CUENCA	6067	C		765	40009	SENAGUA	AZUAY	BRITO PERALTA ROGELIO PAUL			BRITO PERALTA ROGELIO PAUL			Particular		BRITO PERALTA ROGELIO PAUL	AZUAY	1	CUENCA	1	BAÑOS (Cantón Cuenca)	51	30	78	9	2		VERTIENTE LA POZA			Vertientes	V	Abrevadero	A	Uso en General para Abrevadero	A00	8						0.004	2936	9673190	713930	CRUZ LOMA
4406	DH_SANTIAGO	CUENCA	5431	A	1197			CNRH	AZUAY	CABRERA MARIO ( P.C.) Y OTROS			CABRERA MARIO			Particular		CABRERA MARIO ( P.C.) Y OTROS	AZUAY	1	CUENCA	1	BAÑOS (Cantón Cuenca)	51	30	78	9	2		VERTIENTE AGUAS CALIENTES O QUILLOSISA			Vertientes	V	Uso_Doméstico	D	Uso en General para Doméstico	D00							1	2660	9675311	716189	QUEBRADA SOLAPA / VERTIENTE ALISOS (AFLORAMIENTOS Nº1, Nº2 Y Nº3)
714	DH_SANTIAGO	CUENCA	874	A				INERHI	AZUAY	CABRERA SALVADOR Y OTROS			P.C. GARCIA CUESTA GERARDO			Particular		CABRERA SALVADOR Y OTROS	AZUAY	1	CUENCA	1	BAÑOS (Cantón Cuenca)	51	30	78	9	2		RIO TARQUI			Río	R	Abrevadero	A	Uso en General para Abrevadero	A00	32						0.06	2555	9.67509e+06	717548	RIO SANTIAGO / RIO MINAS / VERTIENTE SIN NOMBRE
2737	DH_SANTIAGO	CUENCA	3006	A		376	39777	SENAGUA	AZUAY	COMITE PRO AG. DE NERO Y DEL BARRIO PRIMERO DE MAYO Y ESCUELA FISCAL AGUSTIN CARRION HEREDIA Y OTROS	BAÑOS/CUENCA/AZUAY		COMITE PRO AG. DE NERO Y DEL BARRIO PRIMERO DE MAYO Y ESCUELA FISCAL AGUSTIN CARRION HEREDIA Y OTROS			Particular		COMITE PRO AG. DE NERO Y DEL BARRIO PRIMERO DE MAYO Y ESCUELA FISCAL AGUSTIN CARRION HEREDIA Y OTROS	AZUAY	1	CUENCA	1	BAÑOS (Cantón Cuenca)	51	30	78	9	2		QUEBRADA GULAG, LECHUGAS, CHANCHAN Y ÑUTURRUMI.			Quebrada	Q	Uso_Doméstico	D	Uso en General para Doméstico	D00							4.34	3695	9.666e+06	700021	SECTORES DE: NERO Y PRIMERO DE MAYO (BAÑOS)
2736	DH_SANTIAGO	CUENCA	3006	A				INERHI	AZUAY	COMITE PRO AG. DE NERO Y DEL BARRIO PRIMERO DE MAYO Y ESCUELA FISCAL AGUSTIN CARRION HEREDIA.	SECTORES DE: NERO Y PRIMERO DE MAYO (BAÑOS)		PACHECO BARROS REINALDO (PRESIDENTE DEL COMITE)			Particular		COMITE PRO AG. DE NERO Y DEL BARRIO PRIMERO DE MAYO Y ESCUELA FISCAL AGUSTIN CARRION HEREDIA.	AZUAY	1	CUENCA	1	BAÑOS (Cantón Cuenca)	51	30	78	9	2		QUEBRADA GULAG, LECHUGAS, CHANCHAN Y ÑUTURRUMI.			Quebrada	Q	Uso_Doméstico	D	Uso en General para Doméstico	D00							4.34	3695	9.666e+06	700021	BAÑOS/CUENCA/AZUAY
4047	DH_SANTIAGO	CUENCA	4876	A				INERHI	AZUAY	COMITÉ PRO-AGUA ENTUBADA DEL SECTOR UCHULOMA			DUGLLAY R. SILVIO			Particular		COMITÉ PRO-AGUA ENTUBADA DEL SECTOR UCHULOMA	AZUAY	1	CUENCA	1	BAÑOS (Cantón Cuenca)	51	30	78	9	2		VERTIENTE INNOMINADA 1			Vertientes	V	Uso_Doméstico	D	Uso en General para Doméstico	D00							0.52	2950	9.67412e+06	825039	BAÑOS/CUENCA/AZUAY
2550	DH_SANTIAGO	CUENCA	2744	A				INERHI	AZUAY	COMUNEROS DEL "HATO DE SHULLIN"	BAÑOS/CUENCA/AZUAY		CLAVIJO NAULA MANUEL TRINIDAD (PRESIDENTE)			Particular		COMUNEROS DEL "HATO DE SHULLIN"	AZUAY	1	CUENCA	1	BAÑOS (Cantón Cuenca)	51	30	78	9	1		QUEBRADA PILLCOPAMBA			Quebrada	Q	Uso_Doméstico	D	Uso en General para Doméstico	D00							3.15	2130	9.67467e+06	711740	RIO ZAMORA / QUEBRADA LA BANDA
2551	DH_SANTIAGO	CUENCA	2744	A				INERHI	AZUAY	COMUNEROS DEL "HATO DE SHULLIN"			CLAVIJO NAULA MANUEL TRINIDAD (PRESIDENTE)			Particular		COMUNEROS DEL "HATO DE SHULLIN"	AZUAY	1	CUENCA	1	BAÑOS (Cantón Cuenca)	51	30	78	9	1		VERTIENTE CHORRO GUZO			Vertientes	V	Uso_Doméstico	D	Uso en General para Doméstico	D00							0.15	2920	9.67467e+06	711740	BAÑOS/CUENCA/AZUAY
3702	DH_SANTIAGO	CUENCA	4357	A				INERHI	AZUAY	EMPRESA PUBLICA MUNICIPAL DE TELEFONOS, AGUA POTABLE Y ALCANTARILLADO DE CUENCA (ETAPA)			CARVALLO ERNESTO			Particular		EMPRESA PUBLICA MUNICIPAL DE TELEFONOS, AGUA POTABLE Y ALCANTARILLADO DE CUENCA (ETAPA)	AZUAY	1	CUENCA	1	BAÑOS (Cantón Cuenca)	51	30	78	9	1		RIO YANUNCAY			Río	R	Agua_Potable	P	Uso en General para Agua Potable	P00							250	2910	9676358	714863	BAÑOS/CUENCA/AZUAY
455	DH_SANTIAGO	CUENCA	547	A				INERHI	AZUAY	FAJARDO ALEJANDRO (P.C.) Y ADHERENTES			FAJARDO ALEJANDRO			Particular		FAJARDO ALEJANDRO (P.C.) Y ADHERENTES	AZUAY	1	CUENCA	1	BAÑOS (Cantón Cuenca)	51	30	78	9	1		RIO MINAS			Río	R	Uso_Doméstico	D	Uso en General para Doméstico	D00							8.15	2845	9.67652e+06	712176	BAÑOS/CUENCA/AZUAY
5503	DH_SANTIAGO	CUENCA	5915	C		745	40000	SENAGUA	AZUAY	GUAMBAÑA AUCAPIÑA LUIS ALBERTO, PRESIDENTE	BAÑOS/CUENCA/AZUAY		GUAMBAÑA AUCAPIÑA LUIS ALBINO			Particular		GUAMBAÑA AUCAPIÑA LUIS ALBERTO, PRESIDENTE	AZUAY	1	CUENCA	1	BAÑOS (Cantón Cuenca)	51	30	78	9	1		QUEBRADAS DE TUROHUAICO, CARBON - YACU Y UCZHA CRUZ			Quebrada	Q	Uso_Doméstico	D	Uso en General para Doméstico	D00							0.232	3672	9670283	703053	RIO NANGARITZA / QUEBRADA ZURMI
5504	DH_SANTIAGO	CUENCA	5915	C		745	40000	SENAGUA	AZUAY	GUAMBAÑA AUCAPIÑA LUIS ALBERTO, PRESIDENTE	BAÑOS/CUENCA/AZUAY		GUAMBAÑA AUCAPIÑA LUIS ALBINO			Particular		GUAMBAÑA AUCAPIÑA LUIS ALBERTO, PRESIDENTE	AZUAY	1	CUENCA	1	BAÑOS (Cantón Cuenca)	51	30	78	9	1		QUEBRADAS DE TUROHUAICO, CARBON - YACU Y UCZHA CRUZ			Quebrada	Q	Uso_Doméstico	D	Uso en General para Doméstico	D00	64						0.03	3672	9670283	703053	RIO ZAMORA CHINCHIPE / QUEBRADA EL PADMI
4925	DH_SANTIAGO	CUENCA	6363	A				INERHI	AZUAY	IZQUIERDO GALO (P.C.) Y ADHERENTES	SECTOR HUIZHIL ALTO/BAÑOS/CUENCA/AZUAY		IZQUIERDO GALO			Particular		IZQUIERDO GALO (P.C.) Y ADHERENTES	AZUAY	1	CUENCA	1	BAÑOS (Cantón Cuenca)	51	30	78	9	1		QUEBRADAS PIRCON, QUILLATURO Y RODEO			Quebrada	Q	Uso_Doméstico	D	Uso en General para Doméstico	D00							0.6	3240	9.67833e+06	712117	RIO ALTO ZAMORA / RIO LAS JUNTAS / RIO SANTIAGO / QUEBRADA GANDIL / VERTIENTE EL PALMO (SISTEMA DE AGUA ENTUBADA)
4926	DH_SANTIAGO	CUENCA	6363	A				INERHI	AZUAY	IZQUIERDO GALO (P.C.) Y ADHERENTES	SECTOR HUIZHIL ALTO/BAÑOS/CUENCA/AZUAY		IZQUIERDO GALO			Particular		IZQUIERDO GALO (P.C.) Y ADHERENTES	AZUAY	1	CUENCA	1	BAÑOS (Cantón Cuenca)	51	30	78	9	1		QUEBRADAS PIRCON, QUILLATURO Y RODEO			Quebrada	Q	Abrevadero	A	Uso en General para Abrevadero	A00	136						0.063	3240	9.67833e+06	712117	RIO SANTIAGO / RIO MINAS / VERTIENTE SIN NOMBRE
5502	DH_SANTIAGO	CUENCA	6208	C		746	40000	SENAGUA	AZUAY	LEON ALVAREZ MARIA (PC)	QUINGEO/CUENCA/AZUAY		LEON ALVAREZ MARIA			Particular		LEON ALVAREZ MARIA (PC)	AZUAY	1	CUENCA	1	BAÑOS (Cantón Cuenca)	51	30	78	9	9		VERTIENTE MIZHQUIYACU			Vertientes	V	Uso_Doméstico	D	Uso en General para Doméstico	D00							0.04	3104	9666776	735074	RIO ZAMORA / QUEBRADA CUMBE / QUEBRADA CARIGAN / CANAL ALUMBRE
5411	DH_SANTIAGO	CUENCA	5174	A		620	39952	SENAGUA	AZUAY	MONTENEGRO TERÁN HERNÁN PAOLO	BAÑOS/CUENCA/AZUAY		MONTENEGRO TERAN HERNAN			Particular		MONTENEGRO TERÁN HERNÁN PAOLO	AZUAY	1	CUENCA	1	BAÑOS (Cantón Cuenca)	51	30	78	9	1		QUEBRADAS CAPULÍ, GUALLAS Y PULGARÍN			Quebrada	Q	Uso_Doméstico	D	Uso en General para Doméstico	D00							0.01	2960	9675835	700945	BAÑOS/CUENCA/AZUAY
5412	DH_SANTIAGO	CUENCA	5174	A		620	39952	SENAGUA	AZUAY	MONTENEGRO TERÁN HERNÁN PAOLO	BAÑOS/CUENCA/AZUAY		MONTENEGRO TERAN HERNAN			Particular		MONTENEGRO TERÁN HERNÁN PAOLO	AZUAY	1	CUENCA	1	BAÑOS (Cantón Cuenca)	51	30	78	9	1		QUEBRADAS CAPULÍ, GUALLAS Y PULGARÍN			Quebrada	Q	Abrevadero	A	Uso en General para Abrevadero	A00	35						0.016	2960	9675835	700945	BAÑOS/CUENCA/AZUAY
5359	DH_SANTIAGO	CUENCA	4730	A		531	39912	SENAGUA	AZUAY	PINTADO TENECELA JOSE SEGUNDO			PINTADO TENECELA JOSE SEGUNDO			Particular		PINTADO TENECELA JOSE SEGUNDO	AZUAY	1	CUENCA	1	BAÑOS (Cantón Cuenca)	51	30	78	9	2		VERTIENTES INNOMINADAS 1,2,3,4			Vertientes	V	Uso_Doméstico	D	Uso en General para Doméstico	D00							0.25	2645	9675171	715980	RIO ZAMORA / QUEBRADA CUMBE / QUEBRADA CARIGAN / CANAL ALUMBRE
350	DH_SANTIAGO	CUENCA	416	A	461			INERHI	AZUAY	POBLACION DE NERO	SECTOR NERO (BAÑOS)		BRITO MANUEL (P.C.)			Particular		POBLACION DE NERO	AZUAY	1	CUENCA	1	BAÑOS (Cantón Cuenca)	51	30	78	9	2		QUEBRADA TRANCAYACU			Quebrada	Q	Uso_Doméstico	D	Uso en General para Doméstico	D00							1.728	3150	9.67095e+06	714668	RIO ZAMORA / QUEBRADA SANTA BARBARA O CIUDADELA O ZAÑE / ACEQUIA CAJAS AMABLE MARIA MARGEN IZQUIERDO (PREDIO MARIZACA FIDEL)
2836	DH_SANTIAGO	CUENCA	3117	A				INERHI	AZUAY	RIOS MERCEDES Y PEÑALOZA MANUEL			RIOS MERCEDES			Particular		RIOS MERCEDES Y PEÑALOZA MANUEL	AZUAY	1	CUENCA	1	BAÑOS (Cantón Cuenca)	51	30	78	9	1		VERTIENTE CAPARINA			Vertientes	V	Uso_Doméstico	D	Uso en General para Doméstico	D00							0.003	2920	9.67528e+06	714058	BAÑOS/CUENCA/AZUAY
1078	DH_SANTIAGO	CUENCA	1236	A				INERHI	AZUAY	SALDAÑA DURAN GILBERTO	BAÑOS/GUILLAN VADO		SALDAÑA DURAN GILBERTO			Particular		SALDAÑA DURAN GILBERTO	AZUAY	1	CUENCA	1	BAÑOS (Cantón Cuenca)	51	30	78	9	1		RIO PUCAN			Río	R	Abrevadero	A	Uso en General para Abrevadero	A00	160						0.25	3000	9.67776e+06	703870	RIO ALTO ZAMORA / RIO JIPIRO / QUEBRADA YANACOCHA / QUEBRADA CARTAGENA
1079	DH_SANTIAGO	CUENCA	1236	A				INERHI	AZUAY	SALDAÑA DURAN GILBERTO	BAÑOS/GUILLAN VADO		SALDAÑA DURAN GILBERTO			Particular		SALDAÑA DURAN GILBERTO	AZUAY	1	CUENCA	1	BAÑOS (Cantón Cuenca)	51	30	78	9	1		RIO PUCAN			Río	R	Uso_Doméstico	D	Uso en General para Doméstico	D00							0.009	3000	9.67776e+06	703870	RIO SANTIAGO/RIO ALTO ZAMORA/QUEBRADA MOTUPE/VERTIENTE SIN NOMBRE O EL AGUACATE
2547	DH_SANTIAGO	CUENCA	2742	A				INERHI	AZUAY	SALDAÑA DURAN GILBERTO			SALDAÑA DURAN GILBERTO			Particular		SALDAÑA DURAN GILBERTO	AZUAY	1	CUENCA	1	BAÑOS (Cantón Cuenca)	51	30	78	9	1		VERTIENTE TINTUYACU			Vertientes	V	Uso_Doméstico	D	Uso en General para Doméstico	D00							0.013	2820	9.67989e+06	713417	BAÑOS/CUENCA/AZUAY
2548	DH_SANTIAGO	CUENCA	2742	A				INERHI	AZUAY	SALDAÑA DURAN GILBERTO			SALDAÑA DURAN GILBERTO			Particular		SALDAÑA DURAN GILBERTO	AZUAY	1	CUENCA	1	BAÑOS (Cantón Cuenca)	51	30	78	9	1		VERTIENTE TINTUYACU			Vertientes	V	Abrevadero	A	Uso en General para Abrevadero	A00	404						0.187	2820	9.67989e+06	713417	BAÑOS/CUENCA/AZUAY
1455	DH_SANTIAGO	CUENCA	1613	A				CNRH	AZUAY	SIGUENZA ROMERO LUIS DARIO	SARAPUGRO O MULA POTRERO/BAÑOS/CUENCA/AZUAY		SIGUENZA ROMERO LUIS DARIO			Particular		SIGUENZA ROMERO LUIS DARIO	AZUAY	1	CUENCA	1	BAÑOS (Cantón Cuenca)	51	30	78	9	1		VERTIENTES INNOMINADAS 1,2,3,4, Y 5			Vertientes	V	Uso_Doméstico	D	Uso en General para Doméstico	D00							0.01	3500	9674000	702550	RIO ZAMORA / RIO LAS JUNTAS / QUEBRADA ANCOTA (CERRO CONDOR PEÑA)
1456	DH_SANTIAGO	CUENCA	1613	A				CNRH	AZUAY	SIGUENZA ROMERO LUIS DARIO	SARAPUGRO O MULA POTRERO/BAÑOS/CUENCA/AZUAY		SIGUENZA ROMERO LUIS DARIO			Particular		SIGUENZA ROMERO LUIS DARIO	AZUAY	1	CUENCA	1	BAÑOS (Cantón Cuenca)	51	30	78	9	1		VERTIENTES INNOMINADAS 1,2,3,4, Y 5			Vertientes	V	Abrevadero	A	Uso en General para Abrevadero	A00	50						0.088	3500	9674000	702550	RIO ZAMORA / RIO LAS JUNTAS / QUEBRADA ANCOTA (CERRO CONDOR PEÑA)
1956	DH_SANTIAGO	CUENCA	2187	A	2189	1290		CNRH	AZUAY	TENEZACA YUNGA GREGORIO Y AYORA MANUEL JACINTO (P.C.)			TENEZACA YUNGA GREGORIO Y AYORA MANUEL JACINTO (P.C.)			Particular		TENEZACA YUNGA GREGORIO Y AYORA MANUEL JACINTO (P.C.)	AZUAY	1	CUENCA	1	BAÑOS (Cantón Cuenca)	51	30	78	9	2		VERTIENTES CHUCARAHUAYCO O TOTORAS 1 Y 2			Vertientes	V	Uso_Doméstico	D	Uso en General para Doméstico	D00							0.04	2680	9675000	716850	RIO ZAMORA / RIO SANTIAGO / VERTIENTE SIN NOMBRE Nº 1Y 2
3030	DH_SANTIAGO	CUENCA	3343	A				CNRH	AZUAY	VIZHCO ALBARRACIN PIEDAD MAGDALENA			VIZHCO ALBARRACIN PIEDAD			Particular		VIZHCO ALBARRACIN PIEDAD MAGDALENA	AZUAY	1	CUENCA	1	BAÑOS (Cantón Cuenca)	51	30	78	9	1		QUEBRADA TIPO			Quebrada	Q	Uso_Doméstico	D	Uso en General para Doméstico	D00							0.05	2830	9675500	712950	BAÑOS/CUENCA/AZUAY
2491	DH_SANTIAGO	CUENCA	2659	A				CNRH	AZUAY	BANCO CENTRAL DEL ECUADOR SUCURSAL CUENCA	CAÑARIBAMBA/CUENCA/AZUAY		VITERI CASAREZ RAMIRO (GERENTE)			Particular		BANCO CENTRAL DEL ECUADOR SUCURSAL CUENCA	AZUAY	1	CUENCA	1	CAÑARIBAMBA	2	30	78	9	3		RIO TOMEBAMBA			Río	R	Abrevadero	A	Uso en General para Abrevadero	A00	10						0.05	2524	9703050	746700	RIO ZAMORA / QUEBRADA JIPIRO / QUEBRADA DE SANGRE / ACEQUIA SIN NOMBRE (PREDIO BENAVIDES LEONARDO)
5664	DH_SANTIAGO	CUENCA	3702	A				CNRH	AZUAY	MOLINA CRESPO JOHANA INÉS	CAÑARIBAMBA/CUENCA/AZUAY		MOLINA CRESPO JOHANA INES			Particular		MOLINA CRESPO JOHANA INÉS	AZUAY	1	CUENCA	1	CAÑRIBAMBA	2	30	78	9	3		VERTIENTE INNOMINADA			Vertientes	V	Industria	I	Lavadoras	I25							0.5	2523	9678905	723290	RIO ZAMORA / RIO JIPIRO / QUEBRADA EL SANGRE
5142	DH_SANTIAGO	CUENCA	6755	A				INERHI	AZUAY	CHACON CARRASCO HERNANDO ALFREDO	CANCAN/CHAUCHA/CUENCA/AZUAY		CHACON CARRASCO HERNANDO			Particular		CHACON CARRASCO HERNANDO ALFREDO	AZUAY	1	CUENCA	1	CHAUCHA	53	30	78	9	1		RIO CANCAN			Río	R	Abrevadero	A	Uso en General para Abrevadero	A00	15						0.1	3500	9672314	689407	RIO ZAMORA / RIO LAS JUNTAS / QUEBRADA ANCOTA (CERRO CONDOR PEÑA)
5143	DH_SANTIAGO	CUENCA	6755	A				INERHI	AZUAY	CHACON CARRASCO HERNANDO ALFREDO	CANCAN/CHAUCHA/CUENCA/AZUAY		CHACON CARRASCO HERNANDO			Particular		CHACON CARRASCO HERNANDO ALFREDO	AZUAY	1	CUENCA	1	CHAUCHA	53	30	78	9	1		RIO CANCAN			Río	R	Uso_Doméstico	D	Uso en General para Doméstico	D00							0.1	3500	9672314	689407	RIO ZAMORA / RIO LAS JUNTAS / QUEBRADA ANCOTA (CERRO CONDOR PEÑA)
4593	DH_SANTIAGO	CUENCA	5786	A				INERHI	AZUAY	CUESTA ALBORNOZ ROLANDO	SECTOR PIMO-GUADALUPANO (CHAUCHA - CUENCA)		CUESTA ALBORNOZ ROLANDO			Particular		CUESTA ALBORNOZ ROLANDO	AZUAY	1	CUENCA	1	CHAUCHA	53	30	78	9	1		QUEBRADA YANTAHUYCU			Vertientes	V	Uso_Doméstico	D	Uso en General para Doméstico	D00							0.02	3740	9.66507e+06	685953	CHAUCHA/CUENCA/AZUAY
4594	DH_SANTIAGO	CUENCA	5786	A				INERHI	AZUAY	CUESTA ALBORNOZ ROLANDO	SECTOR PIMO-GUADALUPANO (CHAUCHA - CUENCA)		CUESTA ALBORNOZ ROLANDO			Particular		CUESTA ALBORNOZ ROLANDO	AZUAY	1	CUENCA	1	CHAUCHA	53	30	78	9	1		QUEBRADA YANTAHUYCU			Vertientes	V	Abrevadero	A	Uso en General para Abrevadero	A00	108						0.05	3740	9.66507e+06	685953	CHAUCHA/CUENCA/AZUAY
4639	DH_SANTIAGO	CUENCA	5862	A				INERHI	AZUAY	MORALES ESPINOZA CESAR Y PERALTA MORALES PATRICIO	SECTOR CANCAN/CHAUCHA/CUENCA/AZUAY		MORALES ESPINOZA CESAR			Particular		MORALES ESPINOZA CESAR Y PERALTA MORALES PATRICIO	AZUAY	1	CUENCA	1	CHAUCHA	53	30	78	9	1		RIO GALGAL			Río	R	Uso_Doméstico	D	Uso en General para Doméstico	D00							0.02	3600	9.67151e+06	692803	RIO ALTO ZAMORA / RIO LAS JUNTAS / RIO SANTIAGO / QUEBRADA GANDIL / VERTIENTE EL PALMO (SISTEMA DE AGUA ENTUBADA)
4641	DH_SANTIAGO	CUENCA	5862	A				INERHI	AZUAY	MORALES ESPINOZA CÉSAR Y PERALTA MORALES PATRICIO	SECTOR CANCÁN (CHAUCHA - CUENCA)		MORALES ESPINOZA CESAR			Particular		MORALES ESPINOZA CÉSAR Y PERALTA MORALES PATRICIO	AZUAY	1	CUENCA	1	CHAUCHA	53	30	78	9	1		RÍO GALGAL			Río	R	Uso_Doméstico	D	Uso en General para Doméstico	D00							0.02	3600	9.67151e+06	692803	RIO ALTO ZAMORA / RIO LAS JUNTAS / RIO SANTIAGO / QUEBRADA GANDIL / VERTIENTE EL PALMO (SISTEMA DE AGUA ENTUBADA)
2618	DH_SANTIAGO	CUENCA	2852	A				INERHI	AZUAY	COMITE PRO AGUAS DE LA PARROQUIA SANTA ANA	SANTA ANA		MOSQUERA FLORES RODRIGO (PRESIDENTE)			Particular		COMITE PRO AGUAS DE LA PARROQUIA SANTA ANA	AZUAY	1	CUENCA	1	CHECA	64	30	78	9	5		VERTIENTE PUCAPUNGO			Vertientes	V	Uso_Doméstico	D	Uso en General para Doméstico	D00							0.14	3085	9.66876e+06	734648	RIO ZAMORA / QUEBRADA SANTA BARBARA O CIUDADELA O ZAÑE / ACEQUIA CAJAS AMABLE MARIA MARGEN IZQUIERDO (PREDIO MARIZACA FIDEL)
3262	DH_SANTIAGO	CUENCA	3631	A				CNRH	AZUAY	ASTUDILLO ORELLANA RIGOBERTO (P.C.)			ASTUDILLO ORELLANA RIGOBERTO			Particular		ASTUDILLO ORELLANA RIGOBERTO (P.C.)	AZUAY	1	CUENCA	1	CHECA (JIDCAY) Cantón Cuenca	54	30	78	9	4		VERTIENTE FACTE			Vertientes	V	Uso_Doméstico	D	Uso en General para Doméstico	D00							0.26	2830	9690650	722740	CHECA/CUENCA/AZUAY
2616	DH_SANTIAGO	CUENCA	2851	A				CNRH	AZUAY	BRITO TOLEDO CARLOS	SAUCAY/CHECA/CUENCA/AZUAY		BRITO TOLEDO CARLOS			Particular		BRITO TOLEDO CARLOS	AZUAY	1	CUENCA	1	CHECA (JIDCAY) Cantón Cuenca	54	30	78	9	4		QUEBRADA INNOMINADA			Quebrada	Q	Abrevadero	A	Uso en General para Abrevadero	A00	30						0.06	3285	9695800	721050	RIO ZAMORA / QUEBRADA JIPIRO / QUEBRADA EL SALADO / CANAL DE RIEGO EL SALADO
2617	DH_SANTIAGO	CUENCA	2851	A				CNRH	AZUAY	BRITO TOLEDO CARLOS	SAUCAY/CHECA/CUENCA/AZUAY		BRITO TOLEDO CARLOS			Particular		BRITO TOLEDO CARLOS	AZUAY	1	CUENCA	1	CHECA (JIDCAY) Cantón Cuenca	54	30	78	9	4		QUEBRADA INNOMINADA			Quebrada	Q	Uso_Doméstico	D	Uso en General para Doméstico	D00							0.03	3285	9695800	721050	RIO ZAMORA / RIO MALACATOS / QUEBRADA LAS VIOLETAS O SANTA GERTRUDIS
2684	DH_SANTIAGO	CUENCA	2932	A				INERHI	AZUAY	BUÑAY LUIS (P.C.) Y ADHERENTES	SECTOR CARBONHUAICO/CHECA/CUENCA/AZUAY		BUÑAY LUIS			Particular		BUÑAY LUIS (P.C.) Y ADHERENTES	AZUAY	1	CUENCA	1	CHECA (JIDCAY) Cantón Cuenca	54	30	78	9	4		RIO CHECA			Río	R	Uso_Doméstico	D	Uso en General para Doméstico	D00							1	3030	9.69398e+06	722337	RIO ZAMORA / QUEBRADA CUMBE / QUEBRADA CARIGAN
1402	DH_SANTIAGO	CUENCA	1562	A		43	39486	CNRH	AZUAY	CARCHI ZUMBA ALBERTO MARIA	SAN ANDRES/ CUENCA		CARCHI ZUMBA ALBERTO MARIA			Particular		CARCHI ZUMBA ALBERTO MARIA	AZUAY	1	CUENCA	1	CHECA (JIDCAY) Cantón Cuenca	54	30	78	9	4		RIO GAÑAU			Río	R	Uso_Doméstico	D	Uso en General para Doméstico	D00							0.5	2996	9692650	723282	RIO ZAMORA / QUEBRADA CUMBE / QUEBRADA CARIGAN
1403	DH_SANTIAGO	CUENCA	1562	A		43	39486	CNRH	AZUAY	CARCHI ZUMBA ALBERTO MARIA	SAN ANDRES/CUENCA		CARCHI ZUMBA ALBERTO MARIA			Particular		CARCHI ZUMBA ALBERTO MARIA	AZUAY	1	CUENCA	1	CHECA (JIDCAY) Cantón Cuenca	54	30	78	9	4		RIO GAÑAU			Río	R	Abrevadero	A	Uso en General para Abrevadero	A00	90						0.04	2996	9692650	723282	RIO ZAMORA / QUEBRADA LAS PAVAS / QUEBRADA AGUA DE HIERRO (PREDIO BURNEO JUAN IGNACIO) / APROVECHAMIENTO N° 4
5093	DH_SANTIAGO	CUENCA	6644	A				CNRH	AZUAY	COMITE AGUAS ENTUBADA	CHECA/CUENCA/AZUAY		RAMON CRISTOBAL			Particular		COMITE AGUAS ENTUBADA	AZUAY	1	CUENCA	1	CHECA (JIDCAY) Cantón Cuenca	54	30	78	9	4		QUEBRADA AGUARONGO			Quebrada	Q	Uso_Doméstico	D	Uso en General para Doméstico	D00							1.78	3300	9580710	723917	RIO ZAMORA / QUEBRADA CUMBE / QUEBRADA CARIGAN
5094	DH_SANTIAGO	CUENCA	6644	A				CNRH	AZUAY	COMITE AGUAS ENTUBADA	CHECA/CUENCA/AZUAY		RAMON CRISTOBAL			Particular		COMITE AGUAS ENTUBADA	AZUAY	1	CUENCA	1	CHECA (JIDCAY) Cantón Cuenca	54	30	78	9	4		QUEBRADA GAHUIÑA			Quebrada	Q	Uso_Doméstico	D	Uso en General para Doméstico	D00							3.88	3000	9580710	723917	RIO ZAMORA / QUEBRADA SANTA BARBARA O CIUDADELA O ZAÑE / ACEQUIA CAJAS AMABLE MARIA MARGEN IZQUIERDO (PREDIO MARIZACA FIDEL)
5095	DH_SANTIAGO	CUENCA	6644	A				CNRH	AZUAY	COMITE AGUAS ENTUBADA	CHECA/CUENCA/AZUAY		RAMON CRISTOBAL			Particular		COMITE AGUAS ENTUBADA	AZUAY	1	CUENCA	1	CHECA (JIDCAY) Cantón Cuenca	54	30	78	9	4		RIO CEBADILLAS			Río	R	Uso_Doméstico	D	Uso en General para Doméstico	D00							10	3300	9580710	723917	RIO ALTO ZAMORA / QUEBRADA CUMBE / QUEBRADA LLANO VERDE
1399	DH_SANTIAGO	CUENCA	1562	A				INERHI	AZUAY	ESPINOZA LUIS (P.C) Y OTROS	CHECA/CUENCA/AZUAY		ESPINOZA LUIS			Particular		ESPINOZA LUIS (P.C) Y OTROS	AZUAY	1	CUENCA	1	CHECA (JIDCAY) Cantón Cuenca	54	30	78	9	4		RIO GAÑAU			Río	R	Uso_Doméstico	D	Uso en General para Doméstico	D00							0.5	2967	9692650	723282	CHECA/CUENCA/AZUAY
1400	DH_SANTIAGO	CUENCA	1562	A				INERHI	AZUAY	ESPINOZA LUIS (P.C) Y OTROS	CHECA/CUENCA/AZUAY		ESPINOZA LUIS			Particular		ESPINOZA LUIS (P.C) Y OTROS	AZUAY	1	CUENCA	1	CHECA (JIDCAY) Cantón Cuenca	54	30	78	9	4		RIO GAÑAU			Río	R	Abrevadero	A	Extensivo a otros usos	A10	90						0.042	2967	9692650	723282	CHECA/CUENCA/AZUAY
3007	DH_SANTIAGO	CUENCA	3319	A	4843			INERHI	AZUAY	JIMBO JOSE (P.C.) Y OTROS	CHECA/CUENCA/AZUAY		JIMBO JOSE			Particular		JIMBO JOSE (P.C.) Y OTROS	AZUAY	1	CUENCA	1	CHECA (JIDCAY) Cantón Cuenca	54	30	78	9	4		RIO GAUIÑA			Río	R	Uso_Doméstico	D	Uso en General para Doméstico	D00							0.9	3000	9.69324e+06	723263	RIO ALTO ZAMORA / RIO JIPIRO / QUEBRADA YANACOCHA / QUEBRADA CARTAGENA
9	DH_SANTIAGO	CUENCA	16	A		4		CNRH	AZUAY	MARCATOMA QUITO MANUEL ANTONIO (P.C.)	SAN ANDRES, CHECA Y LA DOLOROSA/CHECA/CUENCA/AZUAY		MARCATOMA QUITUISACA MANUEL ANTONIO			Particular		MARCATOMA QUITO MANUEL ANTONIO (P.C.)	AZUAY	1	CUENCA	1	CHECA (JIDCAY) Cantón Cuenca	54	30	78	9	4		QUEBRADA AGUARONGO Y VERTIENTES INNOMINADAS 1 A LA 3			Quebrada	Q	Abrevadero	A	Uso en General para Abrevadero	A00	300						0.28	3238	9693690	722212	RIO ZAMORA / RIO LAS JUNTAS / QUEBRADA ANCOTA (CERRO CONDOR PEÑA)
1772	DH_SANTIAGO	CUENCA	1974	A				INERHI	AZUAY	MORADORES DEL CASERIO CORPANCHE			ROBLES MOLINA ALFREDO (P.C.)			Particular		MORADORES DEL CASERIO CORPANCHE	AZUAY	1	CUENCA	1	CHECA (JIDCAY) Cantón Cuenca	54	30	78	9	4		RIO CHECA			Río	R	Uso_Doméstico	D	Uso en General para Doméstico	D00							2.85	2900	9.69271e+06	747020	CHECA/CUENCA/AZUAY
4214	DH_SANTIAGO	CUENCA	5135	A				INERHI	AZUAY	ROBLES GONZALO			ROBLES GONZALO			Particular		ROBLES GONZALO	AZUAY	1	CUENCA	1	CHECA (JIDCAY) Cantón Cuenca	54	30	78	9	4		VERTIENTE AGUA TOTORA			Vertientes	V	Uso_Doméstico	D	Uso en General para Doméstico	D00							0.24	2860	9691767	722643	CHECA/CUENCA/AZUAY
3008	DH_SANTIAGO	CUENCA	3319	A	4843			INERHI	AZUAY	ZUMBA JOAQUIN (P.C.) Y OTROS	CHECA/CUENCA/AZUAY		ZUMBA JOAQUIN			Particular		ZUMBA JOAQUIN (P.C.) Y OTROS	AZUAY	1	CUENCA	1	CHECA (JIDCAY) Cantón Cuenca	54	30	78	9	4		RIO GAUIÑA			Río	R	Uso_Doméstico	D	Uso en General para Doméstico	D00							1.2	3000	9.69324e+06	723263	RIO ALTO ZAMORA / RIO JIPIRO / QUEBRADA YANACOCHA / QUEBRADA CARTAGENA
7987	DH_SANTIAGO	CUENCA	80	A		1031	2010-04-15	SENAGUA	AZUAY	ETAPA (EMPRESA PUBLICA MUNICIPAL DE TELECOMUNICACIONES DE AGUA POTABLE, ALCANTARILLADO Y SANEAMIENTO DE CUENCA)	CHIQUINTAD/CUENCA/AZUAY		ETAPA (EMPRESA PUBLICA MUNICIPAL DE TELECOMUNICACIONES DE AGUA POTABLE, ALCANTARILLADO Y SANEAMIENTO DE CUENCA)			Gobiernos Municipales, Gobiernos Provinciales y/o Consejos Provinciales, Juntas parroquiales Rurales, Concejos metropolitanos, Consejos Regionales		ETAPA (EMPRESA PUBLICA MUNICIPAL DE TELECOMUNICACIONES DE AGUA POTABLE, ALCANTARILLADO Y SANEAMIENTO DE CUENCA)	AZUAY	1	CUENCA	1	CHIQUINTAD	55	30	78	9	4		RIO CHULCO			Río	R	Uso_Doméstico	D	Extensivo a otros usos Domésticos	D05							38.95	3251	9697481	718329	RIO ZAMORA / QUEBRADA LA BANDA
4737	DH_SANTIAGO	CUENCA	6027	A				INERHI	AZUAY	COMITE DE AGUA POTABLE DE CHINQUITAD			PERALTA LUIS HUMBERTO			Particular		COMITE DE AGUA POTABLE DE CHINQUITAD	AZUAY	1	CUENCA	1	CHIQUINTAD	55	30	78	9	4		RIO QUINTUL			Río	R	Uso_Doméstico	D	Uso en General para Doméstico	D00							9	2790	9.68987e+06	719612	RIO ZAMORA / QUEBRADA LA BANDA
1343	DH_SANTIAGO	CUENCA	1503	A				CNRH	AZUAY	CUENCA HIPOLITO BOLIVAR (P.C.) Y OTROS	SANTA TERESITA/CHIQUINTAD/CUENCA/AZUAY		CUENCA HIPOLITO BOLIVAR			Particular		CUENCA HIPOLITO BOLIVAR (P.C.) Y OTROS	AZUAY	1	CUENCA	1	CHIQUINTAD	55	30	78	9	4		RIO SAYMIRIN			Río	R	Abrevadero	A	Uso en General para Abrevadero	A00	130						0.25	3080	9690900	719790	RIO ZAMORA / QUEBRADA CUMBE / QUEBRADA TABLON, CHORRERA BLANCA, LA CONCEPCION Y LA TENERIA
4540	DH_SANTIAGO	CUENCA	5650	A				CNRH	AZUAY	GUAMÁN MANUEL CRUZ (P.C.) Y OTROS	SECTOR SANTA TERESITA (CHIQUINTAD - CUENCA)		GUAMAN MANUEL CRUZ			Particular		GUAMÁN MANUEL CRUZ (P.C.) Y OTROS	AZUAY	1	CUENCA	1	CHIQUINTAD	55	30	78	9	4		RÍO SAYMIRÍN			Río	R	Uso_Doméstico	D	Uso en General para Doméstico	D00							2.4	3080	9690900	719790	RIO ZAMORA / QUEBRADA CUMBE / QUEBRADA TABLON, CHORRERA BLANCA, LA CONCEPCION Y LA TENERIA
2758	DH_SANTIAGO	CUENCA	3023	A				INERHI	AZUAY	LLAPA LLAPA HÉCTOR SALOMÓN (P.C.) Y OTROS.			LLAPA LLAPA HECTOR SALOMON			Particular		LLAPA LLAPA HÉCTOR SALOMÓN (P.C.) Y OTROS.	AZUAY	1	CUENCA	1	CHIQUINTAD	55	30	78	9	4		VERTIENTE QUIRQUIR			Vertientes	V	Uso_Doméstico	D	Uso en General para Doméstico	D00							0.24	2940	9.69002e+06	718871	CHIQUINTAD/CUENCA/AZUAY
43	DH_SANTIAGO	CUENCA	80	A		23		CNRH	AZUAY	LÓPEZ GUILLÉN SANTIAGO ING (ETAPA)	CHIQUINTAD/CUENCA/AZUAY		LÓPEZ GUILLÉN SANTIAGO ING (ETAPA)			Particular		LÓPEZ GUILLÉN SANTIAGO ING (ETAPA)	AZUAY	1	CUENCA	1	CHIQUINTAD	55	30	78	9	4		RÍO CHULCO			Río	R	Uso_Doméstico	D	Uso en General para Doméstico	D00							12.5	3000	9695610	720900	RIO ALTO ZAMORA / QUEBRADA EL CARIGAN
2566	DH_SANTIAGO	CUENCA	2780	A				INERHI	AZUAY	MORADORES LOS SECTORES SAN JOSE Y SAN ANTONIO.			VELEZ RIERA MANUEL MARIA (PC)			Particular		MORADORES LOS SECTORES SAN JOSE Y SAN ANTONIO.	AZUAY	1	CUENCA	1	CHIQUINTAD	55	30	78	9	4		RIO QUINTUL			Río	R	Uso_Doméstico	D	Uso en General para Doméstico	D00							1.17	2950	9.69039e+06	717945	CHIQUINTAD/CUENCA/AZUAY
8071	DH_SANTIAGO	CUENCA	6706	C		1123	2010-09-07	SENAGUA	AZUAY	PERALTA ORTIZ CITA MARIANA DE JESUS P.C.	CORRALPAMBA/V. PORTETE/CUENCA		PERALTA ORTIZ CITA MARIANA DE JESUS P.C.			Particular		PERALTA ORTIZ CITA MARIANA DE JESUS P.C.	AZUAY	1	CUENCA	1	CHIQUINTAD	55	30	78	9	9		QUEBRADA LLANO GRANDE 1, 2 Y 3			Quebrada	Q	Abrevadero	A	Uso de abrevadero en General	A00							0.046	2985	9661854	711783	RIO ZAMORA / QUEBRADA CUMBE / QUEBRADA CARIGAN
1771	DH_SANTIAGO	CUENCA	1973	A				CNRH	AZUAY	PEZANTES CARPIO BLANCA GENOVEVA, GUAMA MANUEL CRUZ Y GUAMAN MANUEL CRUZ (P.C.) ADHERENTES			PESANTEZ CARPIO BLANCA			Particular		PEZANTES CARPIO BLANCA GENOVEVA, GUAMA MANUEL CRUZ Y GUAMAN MANUEL CRUZ (P.C.) ADHERENTES	AZUAY	1	CUENCA	1	CHIQUINTAD	55	30	78	9	4		VERTIENTE COLESGUAYCO			Vertientes	V	Uso_Doméstico	D	Uso en General para Doméstico	D00							0.5	2845	9690400	719700	CHIQUINTAD/CUENCA/AZUAY
1118	DH_SANTIAGO	CUENCA	1259	A				CNRH	AZUAY	ROBLES ALVARADO FÉLIX (P.C.) Y OTROS; ESCUELA VIRGILIO SALAZAR	COMUNIDAD LOMA DE LA ESPERANZA (CHIQUINTAD - CUENCA- AZUAY)		ROBLES ALVARADO FELIX			Particular		ROBLES ALVARADO FÉLIX (P.C.) Y OTROS; ESCUELA VIRGILIO SALAZAR	AZUAY	1	CUENCA	1	CHIQUINTAD	55	30	78	9	4		QUEBRADA RÍO BLANCO			Quebrada	Q	Uso_Doméstico	D	Uso en General para Doméstico	D00							0.25	3400	9695400	719500	RIO ALTO ZAMORA / RIO LAS JUNTAS / RIO SANTIAGO / QUEBRADA GANDIL / VERTIENTE EL PALMO (SISTEMA DE AGUA ENTUBADA)
1117	DH_SANTIAGO	CUENCA	1259	A				CNRH	AZUAY	ROBLES ALVARADO FELIX (P.C..) Y OTROS; ESCUELA VIRGILIO SALAZAR	SECTOR CHOCAR/CHIQUINTAD/CUENCA/AZUAY		ROBLES ALVARADO FELIX			Particular		ROBLES ALVARADO FELIX (P.C..) Y OTROS; ESCUELA VIRGILIO SALAZAR	AZUAY	1	CUENCA	1	CHIQUINTAD	55	30	78	9	4		QUEBRADA RIO BLANCO			Quebrada	Q	Uso_Doméstico	D	Uso en General para Doméstico	D00							0.25	3400	9695400	719500	RIO ALTO ZAMORA / RIO LAS JUNTAS / RIO SANTIAGO / QUEBRADA GANDIL / VERTIENTE EL PALMO (SISTEMA DE AGUA ENTUBADA)
100	DH_SANTIAGO	CUENCA	168	A		56		CNRH	AZUAY	ETAPA (EMPRESA PUBLICA MUNICIPAL DE TELEFONO, AGUA POTABLE Y ACANTARILLADO), VELEZ BERREZUETA JORGE (P.C.) Y OTROS	BENIGNO MALO Y SUCRE/CUENCA/AZUAY		OSVALDO LARRIVA ALVARADO			Gobiernos Municipales, Gobiernos Provinciales y/o Consejos Provinciales, Juntas parroquiales Rurales, Concejos metropolitanos, Consejos Regionales		ETAPA (EMPRESA PUBLICA MUNICIPAL DE TELEFONO, AGUA POTABLE Y ACANTARILLADO), VELEZ BERREZUETA JORGE (P.C.) Y OTROS	AZUAY	1	CUENCA	1	CUENCA, CABECERA CANTONAL Y CAPITAL PROVINCIAL	50	30	78	9	1		LAGUNAS QUIMSACOCHA 1, 2 Y 3 Y CUYACOCHA			Lago, laguna	L	Uso_Doméstico	D	Uso en General para Doméstico	D00							8.8	3800	9.66272e+06	695846	VICTORIA DEL PORTETE/CUENCA/AZUAY
8006	DH_SANTIAGO	CUENCA	4798	A		1051	2010-05-25	SENAGUA	AZUAY	FERNANDEZ CAJAMARCA GERMÁN ESTEBAN	VICTORIA DEL PORTETE/CUENCA/AZUAY		FERNANDEZ CAJAMARCA GERMÁN ESTEBAN			Particular		FERNANDEZ CAJAMARCA GERMÁN ESTEBAN	AZUAY	1	CUENCA	1	CUENCA, CABECERA CANTONAL Y CAPITAL PROVINCIAL	50	30	78	9	2		QUEBRADA RUMIHUAYUCO O RUMIHUAYCO			Quebrada	Q	Uso_Doméstico	D	Extensivo a otros usos Domésticos	D05							0.01	3690	9661956	699120	EL DURAZNO/VICTORIA DEL PORTETE/CUENCA/AZUAY
8006	DH_SANTIAGO	CUENCA	4798	A		1051	2010-05-25	SENAGUA	AZUAY	FERNANDEZ CAJAMARCA GERMÁN ESTEBAN	VICTORIA DEL PORTETE/CUENCA/AZUAY		FERNANDEZ CAJAMARCA GERMÁN ESTEBAN			Particular		FERNANDEZ CAJAMARCA GERMÁN ESTEBAN	AZUAY	1	CUENCA	1	CUENCA, CABECERA CANTONAL Y CAPITAL PROVINCIAL	50	30	78	9	2		QUEBRADA RUMIHUAYUCO O RUMIHUAYCO			Quebrada	Q	Abrevadero	A	Uso de abrevadero en General	A00							0.046	3690	9661956	699120	EL DURAZNO/VICTORIA DEL PORTETE/CUENCA/AZUAY
161	DH_SANTIAGO	CUENCA	253	A		86		CNRH	AZUAY	EMPRESA PUBLICA MUNICIPAL DE TELEFONOS, AGUA POTABLE Y ALCANTARILLADO DE CUENCA (ETAPA)	SAN CAPAC, MANZANO LOMA, MONSERRAT, SAN LUIS DE TOTORILLAS Y GULAG/CUMBE/CUENCA/AZUAY		NEIRA ALVARADO ALFONDO (GERENTE)			Gobiernos Municipales, Gobiernos Provinciales y/o Consejos Provinciales, Juntas parroquiales Rurales, Concejos metropolitanos, Consejos Regionales		EMPRESA PUBLICA MUNICIPAL DE TELEFONOS, AGUA POTABLE Y ALCANTARILLADO DE CUENCA (ETAPA)	AZUAY	1	CUENCA	1	CUMBE	52	30	78	9	2		VERTIENTE EL CHORRO Y JABONILLOS			Vertientes	V	Uso_Doméstico	D	Uso en General para Doméstico	D00							3.15	3210	9663650	724400	RIO ZAMORA / RIO MALACATOS / QUEBRADA LAS VIOLETAS O SANTA GERTRUDIS
1147	DH_SANTIAGO	CUENCA	1304	A				CNRH	AZUAY	EMPRESA PUBLICA MUNICIPAL DE TELEFONOS, AGUA POTABLE Y ALCANTARILLADO DE CUENCA (ETAPA)	CUMBE/CUENCA/AZUAY		NEIRA ALVARADO ALFONSO (GERENTE)			Gobiernos Municipales, Gobiernos Provinciales y/o Consejos Provinciales, Juntas parroquiales Rurales, Concejos metropolitanos, Consejos Regionales		EMPRESA PUBLICA MUNICIPAL DE TELEFONOS, AGUA POTABLE Y ALCANTARILLADO DE CUENCA (ETAPA)	AZUAY	1	CUENCA	1	CUMBE	52	30	78	9	2		QUEBRADA YUTUJAPINA			Quebrada	Q	Agua_Potable	P	Uso en General para Agua Potable	P00							10	3200	9.65331e+06	717076	RIO ZAMORA / QUEBRADA CUMBE / QUEBRADA PAILON / QUEBRADA CACHIPAMBA ACEQUIA Nº 1
1148	DH_SANTIAGO	CUENCA	1304	A				CNRH	AZUAY	EMPRESA PUBLICA MUNICIPAL DE TELEFONOS, AGUA POTABLE Y ALCANTARILLADO DE CUENCA (ETAPA)	CUMBE/CUENCA/AZUAY		NEIRA ALVARADO ALFONSO (GERENTE)			Gobiernos Municipales, Gobiernos Provinciales y/o Consejos Provinciales, Juntas parroquiales Rurales, Concejos metropolitanos, Consejos Regionales		EMPRESA PUBLICA MUNICIPAL DE TELEFONOS, AGUA POTABLE Y ALCANTARILLADO DE CUENCA (ETAPA)	AZUAY	1	CUENCA	1	CUMBE	52	30	78	9	2		VERTIENTE UCURRURO			Vertientes	V	Agua_Potable	P	Uso en General para Agua Potable	P00							3	3000	9.66123e+06	720086	RIO ALTO ZAMORA / RIO JIPIRO / QUEBRADA YANACOCHA / QUEBRADA CARTAGENA
4253	DH_SANTIAGO	CUENCA	5202	A				CNRH	AZUAY	ALVAREZ ALVAREZ LUZ AMADA			ALVAREZ ALVAREZ LUZ AMADA			Particular		ALVAREZ ALVAREZ LUZ AMADA	AZUAY	1	CUENCA	1	CUMBE	52	30	78	9	2		VERTIENTE SAUCE 1			Vertientes	V	Uso_Doméstico	D	Uso en General para Doméstico	D00							0.042	2620	9661541	719053	RIO ALTO ZAMORA / QUEBRADA EL CARIGAN
1452	DH_SANTIAGO	CUENCA	1606	A				INERHI	AZUAY	ALVAREZ ALVAREZ MANUEL Y OTROS			ALVAREZ ALVAREZ MANUEL (PC)			Particular		ALVAREZ ALVAREZ MANUEL Y OTROS	AZUAY	1	CUENCA	1	CUMBE	52	30	78	9	2		RIO CUMBE			Río	R	Abrevadero	A	Uso en General para Abrevadero	A00	8						0.014	2640	9.66124e+06	719345	RIO ZAMORA / QUEBRADA CHIRIMOYA / QUEBRADA CAIGUA
1453	DH_SANTIAGO	CUENCA	1606	A				INERHI	AZUAY	ALVAREZ ALVAREZ MANUEL Y OTROS			ALVAREZ ALVAREZ MANUEL (PC)			Particular		ALVAREZ ALVAREZ MANUEL Y OTROS	AZUAY	1	CUENCA	1	CUMBE	52	30	78	9	2		RIO CUMBE			Río	R	Uso_Doméstico	D	Uso en General para Doméstico	D00							0.015	2640	9.66124e+06	719345	RIO ZAMORA / QUEBRADA ZAÑI
5012	DH_SANTIAGO	CUENCA	6489	A	6521			INERHI	AZUAY	ALVAREZ ALVAREZ ZOILA RUFINA Y OTROS			ALVAREZ ALVAREZ EMILIANO			Particular		ALVAREZ ALVAREZ ZOILA RUFINA Y OTROS	AZUAY	1	CUENCA	1	CUMBE	52	30	78	9	2		VERTIENTE INNOMINADA			Vertientes	V	Uso_Doméstico	D	Uso en General para Doméstico	D00							0.0046	2660	9663263	718762	RIO ZAMORA / QUEBRADA LA BANDA
3213	DH_SANTIAGO	CUENCA	3560	A				CNRH	AZUAY	ALVAREZ ORDOÑEZ FAUSTO EULOGIO			ALVAREZ ORDOÑEZ FAUSTO			Particular		ALVAREZ ORDOÑEZ FAUSTO EULOGIO	AZUAY	1	CUENCA	1	CUMBE	52	30	78	9	2		VERTIENTE LOS PIMOS			Vertientes	V	Uso_Doméstico	D	Uso en General para Doméstico	D00							0.027	2660	9661450	719170	RIO ZAMORA / QUEBRADA LA BANDA
7985	DH_SANTIAGO	CUENCA	6057	C		1032	2010-04-29	SENAGUA	AZUAY	ANGUISACA LAZO JOSÉ RAUL Y LALVAY CHUCHUCA MARÍA EDELMIRA	CUMBE/CUENCA/AZUAY		ANGUISACA LAZO JOSÉ RAUL Y LALVAY CHUCHUCA MARÍA EDELMIRA			Particular		ANGUISACA LAZO JOSÉ RAUL Y LALVAY CHUCHUCA MARÍA EDELMIRA	AZUAY	1	CUENCA	1	CUMBE	52	30	78	9	2		VERTIENTE INNOMINADA			Vertientes	V	Uso_Doméstico	D	Extensivo a otros usos Domésticos	D05							0.01	3093	9652240	718933	RIO ZAMORA / QUEBRADA CHIRIMOYA / QUEBRADA CAIGUA / VERTIENTE MATALA (PREDIO JOSE TOMAS CAPA)
7986	DH_SANTIAGO	CUENCA	6057	C		1032	2010-04-29	SENAGUA	AZUAY	ANGUISACA LAZO JOSÉ RAUL Y LALVAY CHUCHUCA MARÍA EDELMIRA	CUMBE/CUENCA/AZUAY		ANGUISACA LAZO JOSÉ RAUL Y LALVAY CHUCHUCA MARÍA EDELMIRA			Particular		ANGUISACA LAZO JOSÉ RAUL Y LALVAY CHUCHUCA MARÍA EDELMIRA	AZUAY	1	CUENCA	1	CUMBE	52	30	78	9	2		VERTIENTE INNOMINADA			Vertientes	V	Abrevadero	A	Uso de abrevadero en General	A00							0.009	3093	9652240	718933	RIO ALTO ZAMORA / QUEBRADA PAILON / VERTIENTE SIN NOMBRE Nº1(LA TENERIA)
3655	DH_SANTIAGO	CUENCA	4281	A				CNRH	AZUAY	CAMPOVERDE MORALES CARLOS GONZALO			CAMPOVERDE MORALES CARLOS			Particular		CAMPOVERDE MORALES CARLOS GONZALO	AZUAY	1	CUENCA	1	CUMBE	52	30	78	9	2		VERTIENTES TURUCUCHO 1, 2, PAPASPAMBA Y RESUMENES DE LA QUEBRADA TURUCUCHO			Vertientes	V	Uso_Doméstico	D	Uso en General para Doméstico	D00							0.01	2954	9662800	724470	CUMBE/CUENCA/AZUAY
3656	DH_SANTIAGO	CUENCA	4281	A				CNRH	AZUAY	CAMPOVERDE MORALES CARLOS GONZALO			CAMPOVERDE MORALES CARLOS			Particular		CAMPOVERDE MORALES CARLOS GONZALO	AZUAY	1	CUENCA	1	CUMBE	52	30	78	9	2		VERTIENTES TURUCUCHO 1, 2, PAPASPAMBA Y RESUMENES DE LA QUEBRADA TURUCUCHO			Vertientes	V	Abrevadero	A	Uso en General para Abrevadero	A00	25						0.05	2954	9662800	724470	CUMBE/CUENCA/AZUAY
4277	DH_SANTIAGO	CUENCA	5246	A				CNRH	AZUAY	CAÑAFE LEON JOSE MANUEL	CUMBE/CUENCA/AZUAY		CAÑAFE LEON JOSE MANUEL			Particular		CAÑAFE LEON JOSE MANUEL	AZUAY	1	CUENCA	1	CUMBE	52	30	78	9	2		VERTIENTE YERBA BUENA			Vertientes	V	Uso_Doméstico	D	Uso en General para Doméstico	D00							0.008	3015	9657505	722860	QUEBRADA CARRIZAL / VERTIENTE SIN NOMBRE Nº1, Nº2 Y Nº3
4278	DH_SANTIAGO	CUENCA	5246	A				CNRH	AZUAY	CAÑAFE LEÓN JOSÉ MANUEL	CUMBE/CUENCA/AZUAY		CAÑAFE LEÓN JOSE MANUEL			Particular		CAÑAFE LEÓN JOSÉ MANUEL	AZUAY	1	CUENCA	1	CUMBE	52	30	78	9	2		VERTIENTE YERBA BUENA			Vertientes	V	Uso_Doméstico	D	Uso en General para Doméstico	D00							0.008	3015	9657505	722860	RIO ZAMORA / QUEBRADA CUMBE / QUEBRADA CARIGAN / CANAL ALUMBRE
2449	DH_SANTIAGO	CUENCA	2614	A				CNRH	AZUAY	CHUCHUCA FAJARDO CELSO MILTON	SECTOR INGAHUASI/CUMBE/CUENCA/AZUAY		CHUCHUCA FAJARDO CELSO			Particular		CHUCHUCA FAJARDO CELSO MILTON	AZUAY	1	CUENCA	1	CUMBE	52	30	78	9	2		VERTIENTE INNOMINADA			Vertientes	V	Uso_Doméstico	D	Uso en General para Doméstico	D00							0.01	3290	9649987	719917	RIO ZAMORA / QUEBRADA EL SALADO
2450	DH_SANTIAGO	CUENCA	2614	A				CNRH	AZUAY	CHUCHUCA FAJARDO CELSO MILTON	SECTOR INGAHUASI/CUMBE/CUENCA/AZUAY		CHUCHUCA FAJARDO CELSO			Particular		CHUCHUCA FAJARDO CELSO MILTON	AZUAY	1	CUENCA	1	CUMBE	52	30	78	9	2		VERTIENTE INNOMINADA			Vertientes	V	Abrevadero	A	Uso en General para Abrevadero	A00	10						0.02	3290	9649987	719917	RIO ZAMORA / RIO MALACATOS / QUEBRADA LAS VIOLETAS O SANTA GERTRUDIS
2865	DH_SANTIAGO	CUENCA	3159	A				CNRH	AZUAY	CHUCHUCA MERCHAN JULIA LASTENIA	SECTOR CARPATOS-CARPATUS/CUMBE/CUENCA/AZUAY		CHUCUCHUCA MERCHAN JULIA			Particular		CHUCHUCA MERCHAN JULIA LASTENIA	AZUAY	1	CUENCA	1	CUMBE	52	30	78	9	2		VERTIENTES INNOMINADAS 1, 2, 3, 4 ,5, 6 Y 7			Vertientes	V	Uso_Doméstico	D	Uso en General para Doméstico	D00							0.015	2980	9655789	722986	RIO ZAMORA / QUEBRADA LA BANDA / QUEBRADA EL CHILCO
2866	DH_SANTIAGO	CUENCA	3159	A				CNRH	AZUAY	CHUCHUCA MERCHAN JULIA LASTENIA	SECTOR CARPATOS-CARPATUS/CUMBE/CUENCA/AZUAY		CHUCUCHUCA MERCHAN JULIA			Particular		CHUCHUCA MERCHAN JULIA LASTENIA	AZUAY	1	CUENCA	1	CUMBE	52	30	78	9	2		VERTIENTES INNOMINADAS 1, 2, 3, 4 ,5, 6 Y 7			Vertientes	V	Abrevadero	A	Uso en General para Abrevadero	A00	20						0.04	2980	9655789	722986	RIO ALTO ZAMORA / QUEBRADA LABANDA / QUEBRADA EL CHILCO
5519	DH_SANTIAGO	CUENCA	6020	C		779	40016	SENAGUA	AZUAY	CHUCHUCA VICTOR ANTONIO Y OTROS	CUMBE/CUENCA/AZUAY		CHUCHUCA VICTOR ANTONIO			Particular		CHUCHUCA VICTOR ANTONIO Y OTROS	AZUAY	1	CUENCA	1	CUMBE	52	30	78	9	2		VERTIENTES INNOMINADAS 1, 2 Y 3			Vertientes	V	Uso_Doméstico	D	Uso en General para Doméstico	D00							0.01	3118	9651441	718459	RIO ZAMORA / QUEBRADA CUMBE / QUEBRADA PAILON / QUEBRADA CACHIPAMBA ACEQUIA Nº 3
5520	DH_SANTIAGO	CUENCA	6020	C		779	40016	SENAGUA	AZUAY	CHUCHUCA VICTOR ANTONIO Y OTROS	CUMBE/CUENCA/AZUAY		CHUCHUCA VICTOR ANTONIO			Particular		CHUCHUCA VICTOR ANTONIO Y OTROS	AZUAY	1	CUENCA	1	CUMBE	52	30	78	9	2		VERTIENTES INNOMINADAS 1, 2 Y 3			Vertientes	V	Abrevadero	A	Uso en General para Abrevadero	A00	20						0.009	3118	9651441	718459	RIO ZAMORA / QUEBRADA LA BANDA
4898	DH_SANTIAGO	CUENCA	6299	A				CNRH	AZUAY	CHUQUIMARCA FERNANDEZ MARIA OBDULIA			CHUQUIMARCA FERNANDEZ MARIA OBDULIA			Particular		CHUQUIMARCA FERNANDEZ MARIA OBDULIA	AZUAY	1	CUENCA	1	CUMBE	52	30	78	9	2		VERTIENTE JALTAN			Vertientes	V	Abrevadero	A	Uso en General para Abrevadero	A00	8						0.0056	2690	9.65751e+06	721655	CUMBE/CUENCA/AZUAY
4904	DH_SANTIAGO	CUENCA	6303	A				INERHI	AZUAY	CHUQUIMARCA FERNANDEZ MARIA OBDULIA			CHUQUIMARCA FERNANDEZ MARIA OBDULIA			Particular		CHUQUIMARCA FERNANDEZ MARIA OBDULIA	AZUAY	1	CUENCA	1	CUMBE	52	30	78	9	2		VERTIENTE FRASQUETA 1 A LA 4			Vertientes	V	Abrevadero	A	Uso en General para Abrevadero	A00	8						0.0056	2741.25	9.65847e+06	722089	RIO ALTO ZAMORA / RIO JIPIRO / QUEBRADA YANACOCHA / QUEBRADA CARTAGENA
4899	DH_SANTIAGO	CUENCA	6300	A				INERHI	AZUAY	CHUQUIMARCA LUIS ALFONSO Y CHUQUIMARCA FERNANDEZ JESUS			CHUQUIMARCA FERNANDEZ MARIA OBDULIA			Particular		CHUQUIMARCA LUIS ALFONSO Y CHUQUIMARCA FERNANDEZ JESUS	AZUAY	1	CUENCA	1	CUMBE	52	30	78	9	2		VERTIENTE CACHIHURCO 1 Y 2, PIRCAHUAICO 1 A LA 4			Vertientes	V	Abrevadero	A	Uso en General para Abrevadero	A00	12						0.0084	2835	9.65865e+06	721780	CUMBE/CUENCA/AZUAY
2027	DH_SANTIAGO	CUENCA	2278	A		156	39590	CNRH	AZUAY	CULCAY AURELIO Y OTROS			CULCAY AURELIO Y OTROS			Particular		CULCAY AURELIO Y OTROS	AZUAY	1	CUENCA	1	CUMBE	52	30	78	9	2		RIO CUMBE			Río	R	Uso_Doméstico	D	Uso en General para Doméstico	D00							0.1	2806	9655005	721088	CUMBE/CUENCA/AZUAY
2028	DH_SANTIAGO	CUENCA	2278	A		156	39590	CNRH	AZUAY	CULCAY AURELIO Y OTROS			CULCAY AURELIO Y OTROS			Particular		CULCAY AURELIO Y OTROS	AZUAY	1	CUENCA	1	CUMBE	52	30	78	9	2		RIO CUMBE			Río	R	Abrevadero	A	Uso en General para Abrevadero	A00	250						0.11	2806	9655005	721088	CUMBE/CUENCA/AZUAY
5673	DH_SANTIAGO	CUENCA	2278	A		156	39590	CNRH	AZUAY	CULCAY AURELIO Y OTROS			CULCAY AURELIO			Particular		CULCAY AURELIO Y OTROS	AZUAY	1	CUENCA	1	CUMBE	52	30	78	9	2		RIO CUMBE			Río	R	Uso_Doméstico	D	Uso en General para Doméstico	D00							0.1	2806	9655005	721088	CUMBE/AZUAY
5674	DH_SANTIAGO	CUENCA	2278	A		156	39590	CNRH	AZUAY	CULCAY AURELIO Y OTROS			CULCAY AURELIO			Particular		CULCAY AURELIO Y OTROS	AZUAY	1	CUENCA	1	CUMBE	52	30	78	9	2		RIO CUMBE			Río	R	Abrevadero	A	Uso en General para Abrevadero	A00	250						0.11	2806	9655005	721088	CUMBE/AZUAY
1396	DH_SANTIAGO	CUENCA	1561	A				INERHI	AZUAY	CULLCAY CULLCAY AURELIO Y ADHERENTES PAÑA RUIZ JAIME Y OTROS			CULLCAY CULLCAY AURELIO			Particular		CULLCAY CULLCAY AURELIO Y ADHERENTES PAÑA RUIZ JAIME Y OTROS	AZUAY	1	CUENCA	1	CUMBE	52	30	78	9	2		VERTIENTE MIZHQUIYACU			Vertientes	V	Uso_Doméstico	D	Uso en General para Doméstico	D00							0.333333	2750	9659000	721000	RIO ALTO ZAMORA / QUEBRADA EL CARIGAN
1397	DH_SANTIAGO	CUENCA	1561	A				INERHI	AZUAY	CULLCAY CULLCAY AURELIO Y ADHERENTES PAÑA RUIZ JAIME Y OTROS			CULLCAY CULLCAY AURELIO			Particular		CULLCAY CULLCAY AURELIO Y ADHERENTES PAÑA RUIZ JAIME Y OTROS	AZUAY	1	CUENCA	1	CUMBE	52	30	78	9	2		VERTIENTE MIZHQUIYACU			Vertientes	V	Abrevadero	A	Uso en General para Abrevadero	A00	165						0.126667	2750	9659000	721000	RIO ALTO ZAMORA / RIO JIPIRO / QUEBRADA YANACOCHA / QUEBRADA CARTAGENA
85	DH_SANTIAGO	CUENCA	146	A		48		CNRH	AZUAY	DIRECTIVA DEL PROYECTO DE AGUA ENTUBADA DE LOS SECTORES AMARILLO Y SANCAPAC	AMARILLO Y SANCAPAC/CUMBE/CUENCA/AZUAY		GUAMAN MANUEL (PRESIDENTE)			Particular		DIRECTIVA DEL PROYECTO DE AGUA ENTUBADA DE LOS SECTORES AMARILLO Y SANCAPAC	AZUAY	1	CUENCA	1	CUMBE	52	30	78	9	2		VERTIENTES DUDAHUAICO Y AYUMA			Vertientes	V	Uso_Doméstico	D	Uso en General para Doméstico	D00							0.056	3070	9.66268e+06	721417	RIO ALTO ZAMORA / RIO JIPIRO / QUEBRADA YANACOCHA / QUEBRADA CARTAGENA
4570	DH_SANTIAGO	CUENCA	5706	A		399	39797	SENAGUA	AZUAY	FERNANDEZ CHUQUIMARCA MANUEL ISIDORO Y OTRO			FERNANDEZ CHUQUIMARCA MANUEL ISIDORO Y OTRO			Particular		FERNANDEZ CHUQUIMARCA MANUEL ISIDORO Y OTRO	AZUAY	1	CUENCA	1	CUMBE	52	30	78	9	2		VERTIENTE INNOMINADA			Vertientes	V	Uso_Doméstico	D	Uso en General para Doméstico	D00							0.043	2935	9657925	722681	CUMBE
4571	DH_SANTIAGO	CUENCA	5706	A		399	39797	SENAGUA	AZUAY	FERNANDEZ CHUQUIMARCA MANUEL ISIDORO Y OTRO			FERNANDEZ CHUQUIMARCA MANUEL ISIDORO Y OTRO			Particular		FERNANDEZ CHUQUIMARCA MANUEL ISIDORO Y OTRO	AZUAY	1	CUENCA	1	CUMBE	52	30	78	9	2		VERTIENTE INNOMINADA			Vertientes	V	Abrevadero	A	Uso en General para Abrevadero	A00	4						0.014	2935	9657925	722681	CUMBE
4187	DH_SANTIAGO	CUENCA	5089	A		318	39736	SENAGUA	AZUAY	FERNÁNDEZ FERNÁNDEZ ROSA ELENA (PC)			FERNÁNDEZ FERNÁNDEZ ROSA ELENA			Particular		FERNÁNDEZ FERNÁNDEZ ROSA ELENA (PC)	AZUAY	1	CUENCA	1	CUMBE	52	30	78	9	2		VERTIENTES INNOMINADAS 2			Vertientes	V	Abrevadero	A	Uso en General para Abrevadero	A00	6						0.002	2830	9658032	722520	TUÑI CUMBRE
4189	DH_SANTIAGO	CUENCA	5089	A		318	39736	SENAGUA	AZUAY	FERNÁNDEZ FERNÁNDEZ ROSA ELENA (PC)			FERNÁNDEZ FERNÁNDEZ ROSA ELENA			Particular		FERNÁNDEZ FERNÁNDEZ ROSA ELENA (PC)	AZUAY	1	CUENCA	1	CUMBE	52	30	78	9	2		VERTIENTES INNOMINADAS 2			Vertientes	V	Uso_Doméstico	D	Uso en General para Doméstico	D00							0.02	2830	9658032	722520	TUÑI CUMBRE
4013	DH_SANTIAGO	CUENCA	4845	A				CNRH	AZUAY	GODOY SARANGO MANUEL (P.C.), ORDOÑEZ SUCULANDA CARLOS (P.C.)			GODOY SARANGO MANUEL			Particular		GODOY SARANGO MANUEL (P.C.), ORDOÑEZ SUCULANDA CARLOS (P.C.)	AZUAY	1	CUENCA	1	CUMBE	52	30	78	9	2		VERTIENTE ZHIRIMPIM			Vertientes	V	Uso_Doméstico	D	Uso en General para Doméstico	D00							0.03	2650	9658672	720010	RIO ALTO ZAMORA / QUEBRADA EL CARIGAN
1724	DH_SANTIAGO	CUENCA	1923	A				INERHI	AZUAY	GUAMAN CAJAMARCA JOSE ; PAREDES PALACIOS JULIO Y ESCUELA GERMAN CHUQUIMARCA.			GUAMAN CAJAMARCA JOSE (P.C.) ; PAREDES PALACIOS JULIO (P.C.) Y ESCUELA GERMAN CHUQUIMARCA. (DIRECTOR)			Particular		GUAMAN CAJAMARCA JOSE ; PAREDES PALACIOS JULIO Y ESCUELA GERMAN CHUQUIMARCA.	AZUAY	1	CUENCA	1	CUMBE	52	30	78	9	2		VERTIENTE SUNIGUAICO			Vertientes	V	Uso_Doméstico	D	Uso en General para Doméstico	D00							0.15	2950	9.66022e+06	722463	CUMBE/CUENCA/AZUAY
1027	DH_SANTIAGO	CUENCA	1167	A				CNRH	AZUAY	GUAMAN POLIBIO Y OTROS			MOROCHO ROSA			Particular		GUAMAN POLIBIO Y OTROS	AZUAY	1	CUENCA	1	CUMBE	52	30	78	9	2		VERTIENTE GUACAMULLO NRO. 1			Vertientes	V	Uso_Doméstico	D	Uso en General para Doméstico	D00							0.3	2740	9659250	722100	RIO ALTO ZAMORA / RIO JIPIRO / QUEBRADA YANACOCHA / QUEBRADA CARTAGENA
1028	DH_SANTIAGO	CUENCA	1167	A				CNRH	AZUAY	GUAMAN POLIBIO Y OTROS			MOROCHO ROSA			Particular		GUAMAN POLIBIO Y OTROS	AZUAY	1	CUENCA	1	CUMBE	52	30	78	9	2		VERTIENTE GUACAMULLO NRO. 2			Vertientes	V	Uso_Doméstico	D	Uso en General para Doméstico	D00							0.2	2780	9659250	722100	RIO ZAMORA / QUEBRADA CUMBE / QUEBRADA CARIGAN / VERTIENTE SIN NOMBRE N° 2
3972	DH_SANTIAGO	CUENCA	4789	A		453	39839	SENAGUA	AZUAY	GUAMÁN TAPIA JUAN MARÍA (PC)	CUMBE/CUENCA/AZUAY		GUAMAN TAPIA JUAN MARIA			Particular		GUAMÁN TAPIA JUAN MARÍA (PC)	AZUAY	1	CUENCA	1	CUMBE	52	30	78	9	9		VERTIENTE INNOMINADA 1			Vertientes	V	Uso_Doméstico	D	Uso en General para Doméstico	D00							0.2	3020	9652425	720820	RIO ZAMORA / QUEBRADA CUMBE / QUEBRADA CARIGAN / CANAL ALUMBRE
2913	DH_SANTIAGO	CUENCA	3221	A				CNRH	AZUAY	GUAMANTARIO SACASARI LUIS ALBERTO			GUAMANTARIO SACASARI LUIS			Particular		GUAMANTARIO SACASARI LUIS ALBERTO	AZUAY	1	CUENCA	1	CUMBE	52	30	78	9	2		VERTIENTE SOTO			Vertientes	V	Uso_Doméstico	D	Uso en General para Doméstico	D00							0.006	2800	9661340	720722	QUEBRADA EL SANGRE / CANAL ALTO- CANAL BAJO
2914	DH_SANTIAGO	CUENCA	3221	A				CNRH	AZUAY	GUAMANTARIO SACASARI LUIS ALBERTO			GUAMANTARIO SACASARI LUIS			Particular		GUAMANTARIO SACASARI LUIS ALBERTO	AZUAY	1	CUENCA	1	CUMBE	52	30	78	9	2		VERTIENTE SOTO			Vertientes	V	Abrevadero	A	Uso en General para Abrevadero	A00	5						0.009	2800	9661340	720722	RIO ZAMORA / QUEBRADA CUMBE / VERTIENTE EL PAILON
2026	DH_SANTIAGO	CUENCA	2278	A				INERHI	AZUAY	GUARACA MAITA JOSE RAFAEL Y OTROS			GUARACA MAITA JOSE RAFAEL (PC)			Particular		GUARACA MAITA JOSE RAFAEL Y OTROS	AZUAY	1	CUENCA	1	CUMBE	52	30	78	9	2		RIO PUNGOHUAYCO			Río	R	Abrevadero	A	Uso en General para Abrevadero	A00	250						0.115741	2780	9.65549e+06	721342	RIO ZAMORA / QUEBRADA CUMBE / QUEBRADA CARIGAN
5672	DH_SANTIAGO	CUENCA	2278	A				INERHI	AZUAY	GUARACA MAITA JOSE RAFAEL Y OTROS			GUARACA MAITA JOSE RAFAEL			Particular		GUARACA MAITA JOSE RAFAEL Y OTROS	AZUAY	1	CUENCA	1	CUMBE	52	30	78	9	2		RIO PUNGOHUAYCO			Río	R	Abrevadero	A	Uso en General para Abrevadero	A00	250						0.115741	2780	9.65549e+06	721342	RIO ALTO ZAMORA / VERTIENTE SIN NOMBRE Nº2 (PREDIO CHAMBA GONZALO)
1206	DH_SANTIAGO	CUENCA	1337	A				CNRH	AZUAY	JUNTA DE AGUA DE L PARROQUIA CUMBE	SECTOR CUMBE - CUENCA		TIRADO DÉLEG SIMÓN ELÍAS (PRESIDENTE)			Particular		JUNTA DE AGUA DE L PARROQUIA CUMBE	AZUAY	1	CUENCA	1	CUMBE	52	30	78	9	2		VERTIENTE YUTUJAPINA			Vertientes	V	Uso_Doméstico	D	Uso en General para Doméstico	D00							4	3245	9655750	717600	RIO ZAMORA / QUEBRADA CUMBE / QUEBRADA CARIGAN
1205	DH_SANTIAGO	CUENCA	1337	A				CNRH	AZUAY	JUNTA DE AGUA DE LA PARROQUIA CUMBE	SECTORES: SAN JOSE SALADO, SAN PEDRO, LA CONFIANZA, SAN ANTONIO Y EL CENTRO DE LA PARROQUIA CUMBE/CUMBE/CUENCA/AZUAY		TIRADO DELEG SIMON ELIAS (PRESIDENTE)			Particular		JUNTA DE AGUA DE LA PARROQUIA CUMBE	AZUAY	1	CUENCA	1	CUMBE	52	30	78	9	2		VERTIENTE YUTUJAPINA			Vertientes	V	Uso_Doméstico	D	Uso en General para Doméstico	D00							4	3245	9655750	717600	RIO ALTO ZAMORA / QUEBRADA CARIGAN
3565	DH_SANTIAGO	CUENCA	4142	A				CNRH	AZUAY	LARGO PINOS LUIS ALEJANDRO (P.C.) Y OTROS			LARGO PINOS LUIS ALEJANDRO			Particular		LARGO PINOS LUIS ALEJANDRO (P.C.) Y OTROS	AZUAY	1	CUENCA	1	CUMBE	52	30	78	9	2		VERTIENTE POZO GRANDE			Vertientes	V	Uso_Doméstico	D	Uso en General para Doméstico	D00							0.035	2950	9662552	720740	CUMBE/CUENCA/AZUAY
5524	DH_SANTIAGO	CUENCA	5248	A		785	40017	SENAGUA	AZUAY	LARGO RUMIPULLA CESAR HERMINIO			LARGO RUMIPULLA CESAR HERMINIO			Particular		LARGO RUMIPULLA CESAR HERMINIO	AZUAY	1	CUENCA	1	CUMBE	52	30	78	9	2		VERTIENTE SIN NOMBRE			Vertientes	V	Uso_Doméstico	D	Uso en General para Doméstico	D00							0.001	2889	9663050	721923	CUMBE
5377	DH_SANTIAGO	CUENCA	4714	A		566	39930	SENAGUA	AZUAY	LEON CHINCHILIMA ANGEL HOMERO	CUMBE/CUENCA/AZUAY		LEON CHINCHILIMA ANGEL HOMERO			Particular		LEON CHINCHILIMA ANGEL HOMERO	AZUAY	1	CUENCA	1	CUMBE	52	30	78	9	2		VERTIENTE CARGAPASCANA 1,2,3,4,5,6,7,8			Vertientes	V	Uso_Doméstico	D	Uso en General para Doméstico	D00							0.33	3334	9654928	718791	RIO ZAMORA / QUEBRADA SALAPA / QUEBRADA TABLON
5378	DH_SANTIAGO	CUENCA	4714	A		566	39930	SENAGUA	AZUAY	LEON CHINCHILIMA ANGEL HOMERO	CUMBE/CUENCA/AZUAY		LEON CHINCHILIMA ANGEL HOMERO			Particular		LEON CHINCHILIMA ANGEL HOMERO	AZUAY	1	CUENCA	1	CUMBE	52	30	78	9	2		VERTIENTE CARGAPASCANA 1,2,3,4,5,6,7,8			Vertientes	V	Abrevadero	A	Uso en General para Abrevadero	A00	262						0.121	3334	9654928	748791	RIO ZAMORA / QUEBRADA CUMBE / VERTIENTE SIN NOMBRE
3718	DH_SANTIAGO	CUENCA	4372	A				INERHI	AZUAY	LEON JUAN (P.C.)	LA FLORESTA CHICA/CUMBE/CUENCA/AZUAY		LEON JUAN			Particular		LEON JUAN (P.C.)	AZUAY	1	CUENCA	1	CUMBE	52	30	78	9	2		VERTIENTE TOTORA			Vertientes	V	Uso_Doméstico	D	Uso en General para Doméstico	D00							0.012	2990	9.65831e+06	722675	RIO ALTO ZAMORA / VERTIENTE EL CARMEN Nº2
4973	DH_SANTIAGO	CUENCA	6398	A				INERHI	AZUAY	LEON SARI JOSE FRANCISCO			LEON SARI JOSE FRANCISCO			Particular		LEON SARI JOSE FRANCISCO	AZUAY	1	CUENCA	1	CUMBE	52	30	78	9	2		VERTIENTE CACHIHUAYCO			Vertientes	V	Uso_Doméstico	D	Uso en General para Doméstico	D00							0.03	2790	9.65893e+06	722121	RIO ZAMORA / QUEBRADA LA BANDA
2025	DH_SANTIAGO	CUENCA	2278	A				INERHI	AZUAY	MARQUEZ SEGUNDO VICENTE Y OTROS			MARQUEZ SEGUNDO VICENTE			Particular		MARQUEZ SEGUNDO VICENTE Y OTROS	AZUAY	1	CUENCA	1	CUMBE	52	30	78	9	2		VERTIENTE TOMA 1 Y 2			Río	R	Uso_Doméstico	D	Uso en General para Doméstico	D00							0.204	2780	9.65549e+06	721342	RIO ZAMORA / QUEBRADA CUMBE / QUEBRADA EL PAILON
5671	DH_SANTIAGO	CUENCA	2278	A				INERHI	AZUAY	MARQUEZ SEGUNDO VICENTE Y OTROS			MARQUEZ SEGUNDO VICENTE			Particular		MARQUEZ SEGUNDO VICENTE Y OTROS	AZUAY	1	CUENCA	1	CUMBE	52	30	78	9	2		VERTIENTE TOMA 1 Y 2			Río	R	Uso_Doméstico	D	Uso en General para Doméstico	D00							0.204	2780	9.65549e+06	721342	RIO ZAMORA / QUEBRADA CHIRIMOYA / VERTIENTE CAIGUA (PREDIO VALDIVIESO ULPIANO Y BURNEO ROSA)
5596	DH_SANTIAGO	CUENCA	6354	C		917	40093	SENAGUA	AZUAY	MATUTE MOROCHO EUDORO Y OTRO			MATUTE MOROCHO EUDORO			Particular		MATUTE MOROCHO EUDORO Y OTRO	AZUAY	1	CUENCA	1	CUMBE	52	30	78	9	2		VERTIENTE TRIUNFO GRANDE Y OTRO			Vertientes	V	Riego	R	Uso en General para Riego	R00		0.0256					0.0128	2880	9656748	722664	RIO ZAMORA / RIO LAS JUNTAS / QUEBRADA ANCOTA (CERRO CONDOR PEÑA)
3290	DH_SANTIAGO	CUENCA	3688	A				INERHI	AZUAY	MAXI JUAN ALBERTO			MAXI JUAN ALBERTO			Particular		MAXI JUAN ALBERTO	AZUAY	1	CUENCA	1	CUMBE	52	30	78	9	2		REMANENTE DE LA VERTIENTE SANTA ISABEL			Remanentes	U	Uso_Doméstico	D	Uso en General para Doméstico	D00							0.00324	2830	9.65515e+06	721341	CUMBE/CUENCA/AZUAY
8240	DH_SANTIAGO	CUENCA	1672	A		1	2011-08-08	INERHI	AZUAY	MAXI MAXI JOSE JORGE	CUMBE/CUENCA/AZUAY		MAXI MAXI JOSE JORGE			Particular		MAXI MAXI JOSE JORGE	AZUAY	1	CUENCA	1	CUMBE	52	30	78	9	2	2	VERTIENTES GARAU 1, 2			Vertientes	V	Abrevadero	A	Uso de abrevadero en General	A00	15						0.007	3025	9649789	725865	QUEBRADA SAN CAYETANO / VERTIENTE SIN NOMBRE (PREDIO BURNEO VALDIVIEZO VICENTE)
4679	DH_SANTIAGO	CUENCA	5912	A				INERHI	AZUAY	MOGROVEJO HUMBERTO (P.C.) Y OTROS			MOGROVEJO HUMBERTO			Particular		MOGROVEJO HUMBERTO (P.C.) Y OTROS	AZUAY	1	CUENCA	1	CUMBE	52	30	78	9	2		VERTIENTES EL ARRIENDO 1 Y 2			Vertientes	V	Uso_Doméstico	D	Uso en General para Doméstico	D00							0.025	2780	9.66012e+06	722339	RIO ZAMORA / QUEBRADA JIPIRO / QUEBRADA EL SALADO / ACEQUIA Nº 2 MARGEN IZQUIERDO
5013	DH_SANTIAGO	CUENCA	6489	A	6521			INERHI	AZUAY	MORAD. Y ESCUELA LOS ALAMOS			MATUTE TINOCO LUIS HUMBERTO			Particular		MORAD. Y ESCUELA LOS ALAMOS	AZUAY	1	CUENCA	1	CUMBE	52	30	78	9	2		VERTIENTE INNOMINADA			Vertientes	V	Uso_Doméstico	D	Uso en General para Doméstico	D00							1.0046	2660	9663263	718762	RIO ZAMORA / QUEBRADA CUMBE / QUEBRADA CARIGAN
3357	DH_SANTIAGO	CUENCA	3802	A				INERHI	AZUAY	MORALES VICTOR MANUEL Y OTROS, ADHERENTES (SACASARI CARLOS Y OTROS) Y DIRECTORIO AG. CHULLCOHUAICO	CUENCA/CUMBE		DELEG PUGO JUAN MANUEL, VELETANGA PINOS ARNULFO			Particular		MORALES VICTOR MANUEL Y OTROS, ADHERENTES (SACASARI CARLOS Y OTROS) Y DIRECTORIO AG. CHULLCOHUAICO	AZUAY	1	CUENCA	1	CUMBE	52	30	78	9	2		VERTIENTE CUNAYACU			Vertientes	V	Uso_Doméstico	D	Uso en General para Doméstico	D00							0.433	3200	9657149	719783	RIO ZAMORA / QUEBRADA LA BANDA
1892	DH_SANTIAGO	CUENCA	2108	A				INERHI	AZUAY	MOROCHO ALBERTO Y OTROS	GAÑADEL/CUMBE/CUENCA/AZUAY		MOROCHO ALBERTO			Particular		MOROCHO ALBERTO Y OTROS	AZUAY	1	CUENCA	1	CUMBE	52	30	78	9	2		VERTIENTE YABANA			Vertientes	V	Uso_Doméstico	D	Uso en General para Doméstico	D00							0.048	3200	9.65103e+06	721210	RIO ZAMORA / QUEBRADA LA BANDA
1893	DH_SANTIAGO	CUENCA	2108	A				INERHI	AZUAY	MOROCHO ALBERTO Y OTROS	GAÑADEL/CUMBE/CUENCA/AZUAY		MOROCHO ALBERTO			Particular		MOROCHO ALBERTO Y OTROS	AZUAY	1	CUENCA	1	CUMBE	52	30	78	9	2		VERTIENTE YABANA			Vertientes	V	Abrevadero	A	Extensivo a otros usos	A10	507						0.235	3200	9.65103e+06	721210	QUEBRADA SOLAPA / VERTIENTE ALISOS (AFLORAMIENTOS Nº1, Nº2 Y Nº3)
3471	DH_SANTIAGO	CUENCA	3996	A				CNRH	AZUAY	MOROCHO FERNÁNDEZ ROSA LETICCOMPAÑIA	CUMBE		MOROCHO FERNÁNDEZ ROSA LETICIA			Particular		MOROCHO FERNÁNDEZ ROSA LETICCOMPAÑIA	AZUAY	1	CUENCA	1	CUMBE	52	30	78	9	10		LAGUNA QUINSACOCHA Y 3 VETS CHACAHUAYCO			Lago, laguna	L	Uso_Doméstico	D	Uso en General para Doméstico	D00							0.015	3326	9652144	721529	CUMBE
3472	DH_SANTIAGO	CUENCA	3996	A				CNRH	AZUAY	MOROCHO FERNÁNDEZ ROSA LETICCOMPAÑIA	CUMBE		MOROCHO FERNÁNDEZ ROSA LETICIA			Particular		MOROCHO FERNÁNDEZ ROSA LETICCOMPAÑIA	AZUAY	1	CUENCA	1	CUMBE	52	30	78	9	10		LAGUNA QUINSACOCHA Y 3 VETS CHACAHUAYCO			Lago, laguna	L	Abrevadero	A	Uso en General para Abrevadero	A00	4						0.002	3326	9652144	721529	RIO NANGARITZA / QUEBRADA ZURMI
3468	DH_SANTIAGO	CUENCA	3996	A				CNRH	AZUAY	MOROCHO FERNANDEZ ROSA LETICOMPAÑIA	GANADLE CHACAHUAICO/CUMBE/CUENCA/AZUAY		MOROCHO FERNANDEZ ROSA			Particular		MOROCHO FERNANDEZ ROSA LETICOMPAÑIA	AZUAY	1	CUENCA	1	CUMBE	52	30	78	9	10		LAGUNA QUINSACOCHA Y VERTIENTE CHACAHUAYCO 1 A LA 3			Lago, laguna	L	Uso_Doméstico	D	Uso en General para Doméstico	D00							0.015	3326	9652144	721529	RIO MAYO /RIO NUMBALA/RÌO VALLADOLID/QUEBRADA YANGOMA
3469	DH_SANTIAGO	CUENCA	3996	A				CNRH	AZUAY	MOROCHO FERNANDEZ ROSA LETICOMPAÑIA	GANADLE CHACAHUAICO/CUMBE/CUENCA/AZUAY		MOROCHO FERNANDEZ ROSA			Particular		MOROCHO FERNANDEZ ROSA LETICOMPAÑIA	AZUAY	1	CUENCA	1	CUMBE	52	30	78	9	10		LAGUNA QUINSACOCHA Y VERTIENTE CHACAHUAYCO 1 A LA 3			Lago, laguna	L	Abrevadero	A	Uso en General para Abrevadero	A00	5						0.002	3326	9652144	721529	RIO ZAMORA CHINCHIPE / QUEBRADA EL PADMI
1629	DH_SANTIAGO	CUENCA	1820	A				CNRH	AZUAY	MOSCOSO EULALIA Y OTROS			MOSCOSO EULALIA			Particular		MOSCOSO EULALIA Y OTROS	AZUAY	1	CUENCA	1	CUMBE	52	30	78	9	2		RIO CUMBE Y QUEBRADA TOMA HUAICO			Río	R	Uso_Doméstico	D	Uso en General para Doméstico	D00							0.1	2650	9662250	742700	RIO ZAMORA / QUEBRADA CARIGAN / VERTIENTE SIN NOMBRE Nº 1,2,3,4,
1630	DH_SANTIAGO	CUENCA	1820	A				CNRH	AZUAY	MOSCOSO EULALIA Y OTROS			MOSCOSO EULALIA			Particular		MOSCOSO EULALIA Y OTROS	AZUAY	1	CUENCA	1	CUMBE	52	30	78	9	2		RIO CUMBE Y QUEBRADA TOMA HUAICO			Río	R	Abrevadero	A	Uso en General para Abrevadero	A00	30						0.1	2650	9662250	742700	RIO ZAMORA / QUEBRADA CUMBE / QUEBRADA CARIGAN / CANAL ALUMBRE
4627	DH_SANTIAGO	CUENCA	5844	C		392	39794	SENAGUA	AZUAY	OCHOA CARDENAS FERNANDO RIGOBERTO	CUMBE/CUENCA/AZUAY		OCHOA CARDENAS FERNANDO RIGOBERTO			Particular		OCHOA CARDENAS FERNANDO RIGOBERTO	AZUAY	1	CUENCA	1	CUMBE	52	30	78	9	2		VERTIENTES INNOMINADAS 1,2 Y 3			Vertientes	V	Uso_Doméstico	D	Uso en General para Doméstico	D00							0.01	3214	9652779	718608	RIO ZAMORA / QUEBRADA JIPIRO / QUEBRADA DE SANGRE / ACEQUIA SIN NOMBRE (PREDIO BENAVIDES LEONARDO)
4628	DH_SANTIAGO	CUENCA	5844	C		392	39794	SENAGUA	AZUAY	OCHOA CARDENAS FERNANDO RIGOBERTO	CUMBE/CUENCA/AZUAY		OCHOA CARDENAS FERNANDO RIGOBERTO			Particular		OCHOA CARDENAS FERNANDO RIGOBERTO	AZUAY	1	CUENCA	1	CUMBE	52	30	78	9	2		VERTIENTES INNOMINADAS 1,2 Y 3			Vertientes	V	Abrevadero	A	Uso en General para Abrevadero	A00	40						0.018	3214	9652779	718608	RIO ZAMORA / QUEBRADA JIPIRO / QUEBRADA EL SALADO / CANAL DE RIEGO EL SALADO
5046	DH_SANTIAGO	CUENCA	6555	A				CNRH	AZUAY	ORDOÑEZ ALVAREZ CARLOS ALBERTO			ORDOÑEZ ALVAREZ CARLOS ALBERTO			Particular		ORDOÑEZ ALVAREZ CARLOS ALBERTO	AZUAY	1	CUENCA	1	CUMBE	52	30	78	9	2		LAGUNA INNOMINADAS 3			Lago, laguna	L	Uso_Doméstico	D	Uso en General para Doméstico	D00							0.028	2840	9.6644e+06	721389	TOTORILLAS/CUMBE/CUENCA/AZUAY
5047	DH_SANTIAGO	CUENCA	6555	A				CNRH	AZUAY	ORDOÑEZ ALVAREZ CARLOS ALBERTO			ORDOÑEZ ALVAREZ CARLOS ALBERTO			Particular		ORDOÑEZ ALVAREZ CARLOS ALBERTO	AZUAY	1	CUENCA	1	CUMBE	52	30	78	9	2		LAGUNA INNOMINADAS 3			Lago, laguna	L	Abrevadero	A	Uso en General para Abrevadero	A00	9						0.0175	2840	9.6644e+06	721389	TOTORILLAS/CUMBE/CUENCA/AZUAY
4855	DH_SANTIAGO	CUENCA	6220	A	6185			CNRH	AZUAY	PATIÑO AMABLE (P.C.)			PATIÑO AMABLE			Particular		PATIÑO AMABLE (P.C.)	AZUAY	1	CUENCA	1	CUMBE	52	30	78	9	2		VERTIENTE TUÑI-TULAPAHUAYCO			Vertientes	V	Uso_Doméstico	D	Uso en General para Doméstico	D00							0.025	2890	9.65782e+06	722582	CUMBE/CUENCA/AZUAY
4856	DH_SANTIAGO	CUENCA	6220	A	6185			CNRH	AZUAY	PATIÑO AMABLE (P.C.)			PATIÑO AMABLE			Particular		PATIÑO AMABLE (P.C.)	AZUAY	1	CUENCA	1	CUMBE	52	30	78	9	2		VERTIENTE TUÑIRETAMAPAMBA			Vertientes	V	Uso_Doméstico	D	Uso en General para Doméstico	D00							0.12	2840	9.65803e+06	722520	CUMBE/CUENCA/AZUAY
4857	DH_SANTIAGO	CUENCA	6220	A	6185			CNRH	AZUAY	PATIÑO AMABLE (P.C.)			PATIÑO AMABLE			Particular		PATIÑO AMABLE (P.C.)	AZUAY	1	CUENCA	1	CUMBE	52	30	78	9	2		VERTIENTE TOTORA			Vertientes	V	Uso_Doméstico	D	Uso en General para Doméstico	D00							0.016	2840	9.658e+06	722397	CUMBE/CUENCA/AZUAY
4858	DH_SANTIAGO	CUENCA	6220	A	6185			CNRH	AZUAY	PATIÑO AMABLE (P.C.)			PATIÑO AMABLE			Particular		PATIÑO AMABLE (P.C.)	AZUAY	1	CUENCA	1	CUMBE	52	30	78	9	2		VERTIENTE PIRACAHUAYCO 2			Vertientes	V	Uso_Doméstico	D	Uso en General para Doméstico	D00							0.013	2770	9.65813e+06	722150	RIO ZAMORA / QUEBRADA CUMBE / QUEBRADA CARIGAN / CANAL ALUMBRE
4859	DH_SANTIAGO	CUENCA	6220	A	6185			CNRH	AZUAY	PATIÑO AMABLE (P.C.)			PATIÑO AMABLE			Particular		PATIÑO AMABLE (P.C.)	AZUAY	1	CUENCA	1	CUMBE	52	30	78	9	2		VERTIENTE PIRACAHUAYCO 3			Vertientes	V	Uso_Doméstico	D	Uso en General para Doméstico	D00							0.008	2770	9.65813e+06	722150	RIO ZAMORA / QUEBRADA CUMBE / QUEBRADA CARIGAN / CANAL ALUMBRE
4203	DH_SANTIAGO	CUENCA	5116	A				INERHI	AZUAY	PEÑA RUIZ JAIME IVAN Y OTROS	YANAMONTE/CUMBE/CUENCA/AZUAY		PEÑA RUIZ JAIME IVAN			Particular		PEÑA RUIZ JAIME IVAN Y OTROS	AZUAY	1	CUENCA	1	CUMBE	52	30	78	9	2		VERTIENTES YANAMONTE Y QUINSACOCHA 1,2 Y 3			Vertientes	V	Uso_Doméstico	D	Uso en General para Doméstico	D00							0.115	3080	9.65183e+06	720964	RIO ZAMORA / QUEBRADA SANTA BARBARA O CIUDADELA O ZAÑE / ACEQUIA CAJAS AMABLE MARIA MARGEN IZQUIERDO (PREDIO MARIZACA FIDEL)
4204	DH_SANTIAGO	CUENCA	5116	A				INERHI	AZUAY	PEÑA RUIZ JAIME IVAN Y OTROS	YANAMONTE/CUMBE/CUENCA/AZUAY		PEÑA RUIZ JAIME IVAN			Particular		PEÑA RUIZ JAIME IVAN Y OTROS	AZUAY	1	CUENCA	1	CUMBE	52	30	78	9	2		VERTIENTES YANAMONTE Y QUINSACOCHA 1,2 Y 3			Vertientes	V	Abrevadero	A	Uso en General para Abrevadero	A00	90.72						0.042	3080	9.65183e+06	720964	RIO ZAMORA / QUEBRADA CUMBE / QUEBRADA TABLON, CHORRERA BLANCA, LA CONCEPCION Y LA TENERIA
1015	DH_SANTIAGO	CUENCA	1144	A				CNRH	AZUAY	PIZARRO CARLOS Y OTROS			PESANTEZ VICTOR			Particular		PIZARRO CARLOS Y OTROS	AZUAY	1	CUENCA	1	CUMBE	52	30	78	9	2		VERTIENTE TACZHANARUMI NRO. 1,2 Y3			Vertientes	V	Uso_Doméstico	D	Uso en General para Doméstico	D00							0.15	2740	9659500	721550	RIO ZAMORA / QUEBRADA SANTA BARBARA O CIUDADELA O ZAÑE / ACEQUIA CAJAS AMABLE MARIA MARGEN IZQUIERDO (PREDIO MARIZACA FIDEL)
3513	DH_SANTIAGO	CUENCA	4052	A	4054			CNRH	AZUAY	PUGO MOROCHO MARIA TEOLINDA Y CHUCHUCA VAZQUEZ JUANA MARIA	TUCTO/CUMBE/CUENCA/AZUAY		PUGO MOROCHO MARIA TEOLINDA			Particular		PUGO MOROCHO MARIA TEOLINDA Y CHUCHUCA VAZQUEZ JUANA MARIA	AZUAY	1	CUENCA	1	CUMBE	52	30	78	9	2		VERTIENTES TUCTO 1, 2, 3 Y 4			Vertientes	V	Uso_Doméstico	D	Uso en General para Doméstico	D00							0.02	2970	9655400	721910	CUMBE/CUENCA/AZUAY
3514	DH_SANTIAGO	CUENCA	4052	A	4054			CNRH	AZUAY	PUGO MOROCHO MARIA TEOLINDA Y CHUCHUCA VAZQUEZ JUANA MARIA	TUCTO/CUMBE/CUENCA/AZUAY		PUGO MOROCHO MARIA TEOLINDA			Particular		PUGO MOROCHO MARIA TEOLINDA Y CHUCHUCA VAZQUEZ JUANA MARIA	AZUAY	1	CUENCA	1	CUMBE	52	30	78	9	2		VERTIENTES TUCTO 1, 2, 3 Y 4			Vertientes	V	Abrevadero	A	Uso en General para Abrevadero	A00	20						0.02	2970	9655400	721910	CUMBE/CUENCA/AZUAY
3515	DH_SANTIAGO	CUENCA	4052	A	4054			CNRH	AZUAY	PUGO MOROCHO ROSA ELVIRA (P.C.) Y OTROS	TUCTO/CUMBE/CUENCA/AZUAY		PUGO MOROCHO MARIA TEOLINDA			Particular		PUGO MOROCHO ROSA ELVIRA (P.C.) Y OTROS	AZUAY	1	CUENCA	1	CUMBE	52	30	78	9	2		VERTIENTES TUCTO 1, 2, 3 Y 4			Vertientes	V	Abrevadero	A	Uso en General para Abrevadero	A00	43						0.02	2970	9655400	721910	CUMBE/CUENCA/AZUAY
4586	DH_SANTIAGO	CUENCA	5761	A		360	39769	SENAGUA	AZUAY	QUITO FERNÁNDEZ JULIO MARÍA (PC)	CUMBE/CUENCA/AZUAY		QUITO FERNÁNDEZ JULIO MARÍA			Particular		QUITO FERNÁNDEZ JULIO MARÍA (PC)	AZUAY	1	CUENCA	1	CUMBE	52	30	78	9	2		VERTIENTE HIERBA BUENA			Vertientes	V	Uso_Doméstico	D	Uso en General para Doméstico	D00							0.019	3015	9657505	722861	RIO ZAMORA / QUEBRADA CUMBE / QUEBRADA CARIGAN / CANAL ALUMBRE
8200	DH_SANTIAGO	CUENCA	4967	A		1279	2011-04-27	CNRH	AZUAY	REMACHE CRIOLLO ZOILA CLEMENTINA			REMACHE CRIOLLO ZOILA CLEMENTINA			Particular		REMACHE CRIOLLO ZOILA CLEMENTINA	AZUAY	1	CUENCA	1	CUMBE	52	30	78	9	2	1	VERTIENTE YANAMONTE			Vertientes	V	Abrevadero	A	Uso de abrevadero en General	A00	5						0.0046	2790	9654110	722632	RIO ZAMORA / QUEBRADA LA BANDA
4302	DH_SANTIAGO	CUENCA	5293	A				CNRH	AZUAY	SAAVEDRA BELTRÁN CARLOS			SAAVEDRA BELTRÁN CARLOS			Particular		SAAVEDRA BELTRÁN CARLOS	AZUAY	1	CUENCA	1	CUMBE	52	30	78	9	2		VERTIENTE INNOMINADA			Vertientes	V	Abrevadero	A	Uso en General para Abrevadero	A00	9						0.004	2890	9662324	722322	CUMBE/CUENCA/AZUAY
8180	DH_SANTIAGO	CUENCA	6814	C		1	2011-03-12	SENAGUA	AZUAY	SANCHEZ URGILES WILFRIDO UBALDO P.C	CUMBE/CUENCA/AZUAY		SANCHEZ URGILES WILFRIDO UBALDO P.C			Particular		SANCHEZ URGILES WILFRIDO UBALDO P.C	AZUAY	1	CUENCA	1	CUMBE	52	30	78	9	2	1	VERTIENTE LA TOMA			Vertientes	V	Uso_Doméstico	D	Extensivo a otros usos Domésticos	D05							0.014	3143	9652149	720124	RIO ALTO ZAMORA / QUEBRADA CUMBE / QUEBRADA LLANO VERDE
8180	DH_SANTIAGO	CUENCA	6814	C		2	2011-03-12	SENAGUA	AZUAY	SANCHEZ URGILES WILFRIDO UBALDO P.C	CUMBE/CUENCA/AZUAY		SANCHEZ URGILES WILFRIDO UBALDO P.C			Particular		SANCHEZ URGILES WILFRIDO UBALDO P.C	AZUAY	1	CUENCA	1	CUMBE	52	30	78	9	2	1	VERTIENTE LA TOMA			Vertientes	V	Abrevadero	A	Uso de abrevadero en General	A00	5						0.008	3143	9652149	720124	RIO ALTO ZAMORA / QUEBRADA CUMBE / QUEBRADA LLANO VERDE
122	DH_SANTIAGO	CUENCA	193	A		65		CNRH	AZUAY	SECTOR PIZHIN			SANCHEZ SANCHEZ MANUEL MESIAS			Particular		SECTOR PIZHIN	AZUAY	1	CUENCA	1	CUMBE	52	30	78	9	9		VERTIENTE UZHUPAMBA NRO. 1 Y 2			Vertientes	V	Abrevadero	A	Uso en General para Abrevadero	A00	10						0.02	2950	9654250	722600	CUMBE/CUENCA/AZUAY
123	DH_SANTIAGO	CUENCA	193	A		65		CNRH	AZUAY	SECTOR PIZHIN			SANCHEZ SANCHEZ MANUEL MESIAS			Particular		SECTOR PIZHIN	AZUAY	1	CUENCA	1	CUMBE	52	30	78	9	9		VERTIENTE UZHUPAMBA NRO. 1 Y 2			Vertientes	V	Uso_Doméstico	D	Uso en General para Doméstico	D00							0.04	2950	9654250	722600	CUMBE/CUENCA/AZUAY
5014	DH_SANTIAGO	CUENCA	6489	A	6521			INERHI	AZUAY	SISALIMA ARBITO JUANA Y OTROS			SISALIMA DAVID			Particular		SISALIMA ARBITO JUANA Y OTROS	AZUAY	1	CUENCA	1	CUMBE	52	30	78	9	2		VERTIENTE INNOMINADA			Vertientes	V	Uso_Doméstico	D	Uso en General para Doméstico	D00							2.0046	2660	9663263	718762	RIO ZAMORA / QUEBRADA LA BANDA
3789	DH_SANTIAGO	CUENCA	4485	A				CNRH	AZUAY	TENESACA CHINCHILIMA ELIAS	CARPATOS/CUMBE/CUENCA/AZUAY		TENESACA CHINCHILIMA ELIAS			Particular		TENESACA CHINCHILIMA ELIAS	AZUAY	1	CUENCA	1	CUMBE	52	30	78	9	9		VERTIENTES INNOMINADAS 1, 2, 3 Y 4			Vertientes	V	Abrevadero	A	Uso en General para Abrevadero	A00	10						0.018	3090	9655880	723195	RIO ALTO ZAMORA / QUEBRADA ZAÑE / CANAL Nº1 U ORIENTAL
3790	DH_SANTIAGO	CUENCA	4485	A				CNRH	AZUAY	TENESACA CHINCHILIMA ELIAS	CARPATOS/CUMBE/CUENCA/AZUAY		TENESACA CHINCHILIMA ELIAS			Particular		TENESACA CHINCHILIMA ELIAS	AZUAY	1	CUENCA	1	CUMBE	52	30	78	9	9		VERTIENTES INNOMINADAS 1, 2, 3 Y 4			Vertientes	V	Uso_Doméstico	D	Uso en General para Doméstico	D00							0.012	3090	9655880	723195	RIO ALTO ZAMORA / QUEBRADA ZAÑE / CANAL Nº1 U ORIENTAL
5398	DH_SANTIAGO	CUENCA	6008	C		595	39940	SENAGUA	AZUAY	TIRADO ARIAS MATEO (PC)	GAÑADEL/CUMBE/CUENCA/AZUAY		TIRADO ARIAS MATEO			Particular		TIRADO ARIAS MATEO (PC)	AZUAY	1	CUENCA	1	CUMBE	52	30	78	9	2		VERTIENTE INNOMINADA			Vertientes	V	Uso_Doméstico	D	Uso en General para Doméstico	D00							0.04	3147	9652160	720126	RIO LAS JUNTAS / VERTIENTE PAVAS (COTA 2306 MSNM)
5399	DH_SANTIAGO	CUENCA	6008	C		595	39940	SENAGUA	AZUAY	TIRADO ARIAS MATEO (PC)	GAÑADEL/CUMBE/CUENCA/AZUAY		TIRADO ARIAS MATEO			Particular		TIRADO ARIAS MATEO (PC)	AZUAY	1	CUENCA	1	CUMBE	52	30	78	9	2		VERTIENTE INNOMINADA			Vertientes	V	Abrevadero	A	Uso en General para Abrevadero	A00	24						0.008	3147	9652160	720126	RIO ZAMORA / QUEBRADA HONDA
3029	DH_SANTIAGO	CUENCA	3341	A				CNRH	AZUAY	VASQUEZ TORRES LUÍS MARCELO Y OTRA			VASQUEZ TORRES LUÍS MARCELO Y OTRA			Particular		VASQUEZ TORRES LUÍS MARCELO Y OTRA	AZUAY	1	CUENCA	1	CUMBE	52	30	78	9	9		VERTIENTE PIMOS			Vertientes	V	Uso_Doméstico	D	Uso en General para Doméstico	D00							0.02	2675	9661377	719924	RIO ZAMORA / QUEBRADA ZHUCOS
4415	DH_SANTIAGO	CUENCA	5440	A		157	39590	CNRH	AZUAY	VILLA MOROCHO MARIA BALTAZAR			VILLA MOROCHO MARIA BALTAZAR			Particular		VILLA MOROCHO MARIA BALTAZAR	AZUAY	1	CUENCA	1	CUMBE	52	30	78	9	2		VERTIENTE INNOMINADA 1, 2, 3 Y 4			Vertientes	V	Abrevadero	A	Uso en General para Abrevadero	A00	6						0.002	2805	9655114	722146	CUMBE/AZUAY
5134	DH_SANTIAGO	CUENCA	6747	A				CNRH	AZUAY	VINTIMILLA ROGELIO Y OTROS	CUMBE/GULAG PAMBA		ZHINGRE MANUEL ANTONIO			Particular		VINTIMILLA ROGELIO Y OTROS	AZUAY	1	CUENCA	1	CUMBE	52	30	78	9	2		VERTIENTE JABONILLOS NO. 1			Vertientes	V	Uso_Doméstico	D	Uso en General para Doméstico	D00							0.2	3340	9664757	725220	RIO ZAMORA / QUEBRADA SALAPA / QUEBRADA TABLON
5135	DH_SANTIAGO	CUENCA	6747	A				CNRH	AZUAY	VINTIMILLA ROGELIO Y OTROS	CUMBE/GULAG PAMBA		ZHINGRE MANUEL ANTONIO			Particular		VINTIMILLA ROGELIO Y OTROS	AZUAY	1	CUENCA	1	CUMBE	52	30	78	9	2		VERTIENTE JABONILLOS NO. 2			Vertientes	V	Uso_Doméstico	D	Uso en General para Doméstico	D00							2	3315	9664757	725220	RIO SANTIAGO/ALTO ZAMORA/RIO SAN LUCAS
4843	DH_SANTIAGO	CUENCA	6185	A				INERHI	AZUAY	ZHUQUIMARCA MANUEL JESUS Y OTROS			ZHUQUIMARCA MANUEL JESUS			Particular		ZHUQUIMARCA MANUEL JESUS Y OTROS	AZUAY	1	CUENCA	1	CUMBE	52	30	78	9	2		VERTIENTE CACHITURO			Vertientes	V	Uso_Doméstico	D	Uso en General para Doméstico	D00							0.021	2770	9.65819e+06	722181	RIO ZAMORA / QUEBRADA CUMBE / QUEBRADA CARIGAN / CANAL ALUMBRE
1787	DH_SANTIAGO	CUENCA	1998	A				INERHI	AZUAY	MIZHQUIRO LUIS ALBERTO Y OTROS			MIZHQUIRO LUIS ALBERTO			Particular		MIZHQUIRO LUIS ALBERTO Y OTROS	AZUAY	1	CUENCA	1	HUAYNA CAPAC	7	30	78	9	3		VERTIENTE INNOMINADA			Vertientes	V	Uso_Doméstico	D	Uso en General para Doméstico	D00							0.003	2590	9.67895e+06	725833	RIO ZAMORA / QUEBRADA CUMBE / QUEBRADA CARIGAN
1008	DH_SANTIAGO	CUENCA	1133	A				CNRH	AZUAY	PEREZ IDROVO HERNAN PATRICIO			ARQ HERNÁN PATRICIO PÉREZ IDROVO			Particular		PEREZ IDROVO HERNAN PATRICIO	AZUAY	1	CUENCA	1	HUAYNA CAPAC	7	30	78	9	2		VERTIENTE INNOMINADA CON CINCO AFLORAMIENTOS			Vertientes	V	Uso_Doméstico	D	Uso en General para Doméstico	D00							0.01	2570	9677146	722128	RIO MALACATOS / VERTIENTE SIN NOMBRE (PREDIO VASQUEZ LOPEZ JOSE MANUEL)
1009	DH_SANTIAGO	CUENCA	1133	A				CNRH	AZUAY	PÉREZ IDROVO HERNÁN PATRICIO			ARQ HERNÁN PATRICIO PÉREZ IDROVO			Particular		PÉREZ IDROVO HERNÁN PATRICIO	AZUAY	1	CUENCA	1	HUAYNA CAPAC	7	30	78	9	3		VERTIENTE INNOMINADA 1			Vertientes	V	Uso_Doméstico	D	Uso en General para Doméstico	D00							0.01	2570	9677146	722128	RIO MALACATOS / QUEBRADA QUILLOLLACU
1917	DH_SANTIAGO	CUENCA	2155	A		158		CNRH	AZUAY	PICON JULIO RODOLFO (P.C.)	MONAY Y CASTILLO CRUZ/HUAYNACAPAC/CUENCA/AZUAY		PICON JULIO RODOLFO			Particular		PICON JULIO RODOLFO (P.C.)	AZUAY	1	CUENCA	1	HUAYNA CAPAC	7	30	78	9	3		VERTIENTE GANACAURI AGUACATE			Vertientes	V	Uso_Doméstico	D	Uso en General para Doméstico	D00							0.14	2470	9.67852e+06	725461	RIO ALTO ZAMORA / QUEBRADA CAIGUA / VERTIENTE SIN NOMBRE Nº1
1214	DH_SANTIAGO	CUENCA	1360	A				INERHI	AZUAY	ABAD DE MALO LUCOMPAÑIA	LLACAO (CUENCA)		ABAD DE MALO LUCOMPAÑIA			Particular		ABAD DE MALO LUCOMPAÑIA	AZUAY	1	CUENCA	1	LLACAO	56	30	78	9	3		VERTIENTE INNOMINADA			Vertientes	V	Uso_Doméstico	D	Uso en General para Doméstico	D00							0.0103	2380	9.68585e+06	733445	RIO ALTO ZAMORA / QUEBRADA SALAPA
1215	DH_SANTIAGO	CUENCA	1360	A				INERHI	AZUAY	ABAD DE MALO LUCOMPAÑIA	LLACAO (CUENCA)		ABAD DE MALO LUCOMPAÑIA			Particular		ABAD DE MALO LUCOMPAÑIA	AZUAY	1	CUENCA	1	LLACAO	56	30	78	9	3		VERTIENTE INNOMINADA			Vertientes	V	Abrevadero	A	Extensivo a otros usos	A10	30						0.0207	2380	9.68585e+06	733445	RIO ZAMORA / QUEBRADA CUMBE / QUEBRADA EL HUATO
3405	DH_SANTIAGO	CUENCA	3858	A				CNRH	AZUAY	ABRIL SAICO INES TRAGELIA	LA MERCED/LLACAO/CUENCA/AZUAY		ABRIL SAICO INES TARGELIA			Particular		ABRIL SAICO INES TRAGELIA	AZUAY	1	CUENCA	1	LLACAO	56	30	78	9	6		VERTIENTE LA MERCED			Vertientes	V	Uso_Doméstico	D	Uso en General para Doméstico	D00							0.01	2430	9684720	728628	RIO SANTIAGO / QUEBRADA MINAS / VERTIENTE SIN NOMBRE
3449	DH_SANTIAGO	CUENCA	3940	A				INERHI	AZUAY	CAGUANA MANUEL ESPIRITU	SECTOR SHIQUIR (LLACAO)		CAGUANA MANUEL ESPIRITU			Particular		CAGUANA MANUEL ESPIRITU	AZUAY	1	CUENCA	1	LLACAO	56	30	78	9	3		VERTIENTE GUZOPAMBA			Vertientes	V	Uso_Doméstico	D	Uso en General para Doméstico	D00							0.01	2490	9685800	731000	RIO ZAMORA / QUEBRADA CUMBE / QUEBRADA TABLON, CHORRERA BLANCA, LA CONCEPCION Y LA TENERIA
275	DH_SANTIAGO	CUENCA	342	A				CNRH	AZUAY	CARDENAS RAMON			CARDENAS RAMON			Particular		CARDENAS RAMON	AZUAY	1	CUENCA	1	LLACAO	56	30	78	9	6		VERTIENTE INOMINADA			Vertientes	V	Uso_Doméstico	D	Uso en General para Doméstico	D00							0.1	2600	9686535	727823	RIO ZAMORA / QUEBRADA LA BANDA / QUEBRADA CONDORHUASCA
5587	DH_SANTIAGO	CUENCA	6353	C		902	40079	SENAGUA	AZUAY	CHACO NIEVES LUIS GERARDO (PC)	SAYAUSI/CUENCA/AZUAY		CHACHO NIEVES LUIS GERARDO			Particular		CHACO NIEVES LUIS GERARDO (PC)	AZUAY	1	CUENCA	1	LLACAO	56	30	78	9	1		VERTIENTE INNOMINADA			Vertientes	V	Abrevadero	A	Uso en General para Abrevadero	A00	4						0.001	3025	9684052	712282	RIO ALTO ZAMORA / QUEBRADA EL CARIGAN
2117	DH_SANTIAGO	CUENCA	2359	A				CNRH	AZUAY	CRESPO MORENO JUAN CARLOS			CRESPO MORENO JUAN CARLOS			Particular		CRESPO MORENO JUAN CARLOS	AZUAY	1	CUENCA	1	LLACAO	56	30	78	9	13		VERTIENTE ZHIQUIR			Vertientes	V	Uso_Doméstico	D	Uso en General para Doméstico	D00							0.015	2560	9686371	731287	RIO ZAMORA / RIO LAS JUNTAS / QUEBRADA CACHIPIREA / RIO ZENEN / QUEBRADA PIEDRAS NEGRAS (PREDIO QUEZADA MOISES Y CHAMBA CESAR)
87	DH_SANTIAGO	CUENCA	153	A		50		CNRH	AZUAY	FUENTES VICTOR Y OTROS			FUENTES VICTOR			Particular		FUENTES VICTOR Y OTROS	AZUAY	1	CUENCA	1	LLACAO	56	30	78	9	6		VERTIENTE EL ESTANCO			Vertientes	V	Uso_Doméstico	D	Uso en General para Doméstico	D00							0.1	2550	9685700	729050	RIO ZAMORA / RIO LAS JUNTAS / RIO SANTIAGO / VERTIENTE SIN NOMBRE
3074	DH_SANTIAGO	CUENCA	3399	A				CNRH	AZUAY	GUZHÑAY MUÑOZ LUIS OLMEDO	SANTA MARIA/LLACAO/CUENCA/AZUAY		GUZÑAY MUÑOZ LUIS OLMEDO			Particular		GUZHÑAY MUÑOZ LUIS OLMEDO	AZUAY	1	CUENCA	1	LLACAO	56	30	78	9	6		VERTIENTE MANGAN SANTA MARIA			Vertientes	V	Uso_Doméstico	D	Extensivo a otros usos	D05							0.015	2506	9686795	727270	RIO ZAMORA / QUEBRADA CUMBE / QUEBRADA CARIGAN
4329	DH_SANTIAGO	CUENCA	5324	A				INERHI	AZUAY	MALO MALO ALFREDO Y OTROS	HURACPAMBA/LLACAO/CUENCA/AZUAY		MEJIA QUITO MANUEL SANTIAGO			Particular		MALO MALO ALFREDO Y OTROS	AZUAY	1	CUENCA	1	LLACAO	56	30	78	9	6		VERTIENTE PADRE RUMI Y HUAGULLIPIS			Vertientes	V	Uso_Doméstico	D	Uso en General para Doméstico	D00							0.056	2500	9.68579e+06	730757	RIO ZAMORA / QUEBRADA CUMBE / QUEBRADA CARIGAN / CANAL ALUMBRE
4330	DH_SANTIAGO	CUENCA	5324	A				INERHI	AZUAY	MALO MALO ALFREDO Y OTROS	HURACPAMBA/LLACAO/CUENCA/AZUAY		MEJIA QUITO MANUEL SANTIAGO			Particular		MALO MALO ALFREDO Y OTROS	AZUAY	1	CUENCA	1	LLACAO	56	30	78	9	6		VERTIENTE PADRE RUMI Y HUAGULLIPIS			Vertientes	V	Abrevadero	A	Extensivo a otros usos	A10	15						0.007	2500	9.68579e+06	730757	RIO ZAMORA / QUEBRADA CUMBE / QUEBRADA CARIGAN / CANAL ALUMBRE
5198	DH_SANTIAGO	CUENCA	6895	A				CNRH	AZUAY	QUILLI MANUEL VALENTIN Y OTROS			QUILLI QUIZHPI MANUEL VALENTIN			Particular		QUILLI MANUEL VALENTIN Y OTROS	AZUAY	1	CUENCA	1	LLACAO	56	30	78	9	6		QUEBRADA PANGAL			Quebrada	Q	Uso_Doméstico	D	Uso en General para Doméstico	D00							0.15	2640	9686531	729738	RIO ZAMORA / QUEBRADA CUMBE / QUEBRADA TENERIA / QUEBRADA EL PUENTE
1975	DH_SANTIAGO	CUENCA	2223	A				INERHI	AZUAY	QUITO GUSTAVO Y OTROS			QUITO GUSTAVO (PC)			Particular		QUITO GUSTAVO Y OTROS	AZUAY	1	CUENCA	1	LLACAO	56	30	78	9	6		VERTIENTE INNOMINADA 1, 2 Y 3			Vertientes	V	Uso_Doméstico	D	Uso en General para Doméstico	D00							0.1	2600	9.68632e+06	729275	RIO ZAMORA / QUEBRADA LAS PAVAS / QUEBRADA AGUA DE HIERRO (PREDIO BURNEO JUAN IGNACIO) / APROVECHAMIENTO N° 4
3177	DH_SANTIAGO	CUENCA	3500	A				CNRH	AZUAY	CALLE SEGUNDO FIDEL	AVENIDA GENERAL ARTIGAS Y CALLE E. MARQUINA/MONAY/CUENCA/AZUAY		CALLE SEGUNDO FIDEL			Particular		CALLE SEGUNDO FIDEL	AZUAY	1	CUENCA	1	MONAY	9	30	78	9	3		RIO CUENCA			Río	R	Industria	I	Lavadoras	I25							0.5	2490	9678250	724350	RIO ZAMORA / QUEBRADA CUMBE / QUEBRADA TABLON, CHORRERA BLANCA, LA CONCEPCION Y LA TENERIA
5218	DH_SANTIAGO	CUENCA	6967	A				INERHI	AZUAY	CURTIEMBRE LA RENACIENTE	MONAY (CUENCA)		TOSI IÑIGUEZ FRANK			Particular		CURTIEMBRE LA RENACIENTE	AZUAY	1	CUENCA	1	MONAY	9	30	78	9	3		POZO INNOMINADO			Pozo	P	Uso_Doméstico	D	Uso en General para Doméstico	D00							0.805	2480	9.68064e+06	726701	RIO ZAMORA / QUEBRADA CUMBE / QUEBRADA TABLON, CHORRERA BLANCA, LA CONCEPCION Y LA TENERIA
2998	DH_SANTIAGO	CUENCA	3310	A				INERHI	AZUAY	CABRERA CHACA JOSE MIGUEL	SECTOR CHAULLABAMBA ( NULTI)		CABRERA CHACHA JOSE MIGUEL			Estatal		CABRERA CHACA JOSE MIGUEL	AZUAY	1	CUENCA	1	NULTI	58	30	78	9	9		VERTIENTE CHAULLABAMBA			Vertientes	V	Uso_Doméstico	D	Uso en General para Doméstico	D00							0.0075	2450	9.68431e+06	733226	RIO ZAMORA / QUEBRADA DE BORJA / QUEBRADA LAS PAVAS / QUEBRADA LOS CURIMILMAS (PREDIO SIGCHO MANUEL ELISEO)
8124	DH_SANTIAGO	CUENCA	6054	C		1179	2010-12-06	SENAGUA	AZUAY	ALVARADO LLARIVA OSWALDO (ETAPA)	NULTI-CUENCA-AZUAY		ALVARADO LLARIVA OSWALDO (ETAPA)			Gobiernos Municipales, Gobiernos Provinciales y/o Consejos Provinciales, Juntas parroquiales Rurales, Concejos metropolitanos, Consejos Regionales		ALVARADO LLARIVA OSWALDO (ETAPA)	AZUAY	1	CUENCA	1	NULTI	58	30	78	9	3		QUEBRADA CHAULLAYACU			Quebrada	Q	Uso_Doméstico	D	Extensivo a otros usos Domésticos	D05							0.1	3030	9690550	757425	RIO ZAMORA / QUEBRADA CAIGUA O CHIRIMOYOS
1299	DH_SANTIAGO	CUENCA	1469	A				INERHI	AZUAY	EMP. PUBLICA MUNICIPAL AG. POTABLE, TELEFONOS Y ALCANTARILLADOS CIUDAD CUENCA			MALO CORDERO FERNANDO (GERENTE)			Gobiernos Municipales, Gobiernos Provinciales y/o Consejos Provinciales, Juntas parroquiales Rurales, Concejos metropolitanos, Consejos Regionales		EMP. PUBLICA MUNICIPAL AG. POTABLE, TELEFONOS Y ALCANTARILLADOS CIUDAD CUENCA	AZUAY	1	CUENCA	1	NULTI	58	30	78	9	3		VERTIENTE AGUA COLLA Y EL COCO			Vertientes	V	Uso_Doméstico	D	Uso en General para Doméstico	D00							0.35	2650	9.68198e+06	732943	RIO ZAMORA / QUEBRADA CHIRIMOYA / VERTIENTE VERDE LLANO (PREDIO VALDIVIESO ULPIANO Y BURNEO ROSA)
3102	DH_SANTIAGO	CUENCA	3438	A	3840			INERHI	AZUAY	ALVAREZ HUMBERTO (P.C.), ESCUELA MIGUEL CHERREZ Y OTROS	SAN JUAN PAMBA/NULTI/CUENCA/AZUAY		SARMIENTO CRESPO REMIGIO			Particular		ALVAREZ HUMBERTO (P.C.), ESCUELA MIGUEL CHERREZ Y OTROS	AZUAY	1	CUENCA	1	NULTI	58	30	78	9	3		QUEBRADA RINCONADA DE TUNAS LOMA			Quebrada	Q	Uso_Doméstico	D	Uso en General para Doméstico	D00							0.5	2500	9.68173e+06	735074	RIO ZAMORA / QUEBRADA CUMBE / QUEBRADA CARIGAN / CANAL ALUMBRE
4654	DH_SANTIAGO	CUENCA	5878	A				INERHI	AZUAY	ARICHÁVALA ARICHÁVALA RAÚL Y OTROS	SECTOR BANCO (NULTI - CUENCA)		ARICHAVALA ARICHAVALA WALTER RAUL			Particular		ARICHÁVALA ARICHÁVALA RAÚL Y OTROS	AZUAY	1	CUENCA	1	NULTI	58	30	78	9	5		QUEBRADA MARO-HUAICO			Quebrada	Q	Uso_Doméstico	D	Uso en General para Doméstico	D00							0.016	2420	9.68458e+06	736130	RIO ZAMORA / RIO MALACATOS / VERTIENTE EL ALIZAL (PREDIO PIO OSWALDO CUEVA)
4655	DH_SANTIAGO	CUENCA	5878	A				INERHI	AZUAY	ARICHÁVALA ARICHÁVALA RAÚL Y OTROS	SECTOR BANCO (NULTI - CUENCA)		ARICHAVALA ARICHAVALA WALTER RAUL			Particular		ARICHÁVALA ARICHÁVALA RAÚL Y OTROS	AZUAY	1	CUENCA	1	NULTI	58	30	78	9	5		QUEBRADA MARO-HUAICO			Quebrada	Q	Abrevadero	A	Uso en General para Abrevadero	A00	15						0.007	2420	9.68458e+06	736130	RIO ALTO ZAMORA / QUEBRADA ATACURI
219	DH_SANTIAGO	CUENCA	305	A				INERHI	AZUAY	ASILO DEL HOGAR DE LOS DESAMPARADOS DE CRISTO REY	NULTI (CUENCA)		SOR TERESA GAUDE			Particular		ASILO DEL HOGAR DE LOS DESAMPARADOS DE CRISTO REY	AZUAY	1	CUENCA	1	NULTI	58	30	78	9	2		RIO CUENCA (INFILTRACIONES HACIA POZO)			Río	R	Uso_Doméstico	D	Uso en General para Doméstico	D00							0.18	2360	9.685e+06	728130	RIO ZAMORA / RIO MALACATOS / QUEBRADA LAS VIOLETAS O SANTA GERTRUDIS
3463	DH_SANTIAGO	CUENCA	3978	A				CNRH	AZUAY	AUQUILLA BRAVO JOSE ROMAN, ZHUNIO LUCERO JUAN Y OTROS			AUQUILLA BRAVO JOSE ROMAN			Particular		AUQUILLA BRAVO JOSE ROMAN, ZHUNIO LUCERO JUAN Y OTROS	AZUAY	1	CUENCA	1	NULTI	58	30	78	9	5		VERTIENTE EL CHORRO			Vertientes	V	Uso_Doméstico	D	Uso en General para Doméstico	D00							0.36	2600	9683500	731800	RIO ZAMORA / QUEBRADA SANTA BARBARA O CIUDADELA O ZAÑE / ACEQUIA CAJAS AMABLE MARIA MARGEN IZQUIERDO (PREDIO MARIZACA FIDEL)
8024	DH_SANTIAGO	CUENCA	378	A		1070	2010-06-11	SENAGUA	AZUAY	AVILA PERALTA GILBERTO (PC)			AVILA PERALTA GILBERTO (PC)			Particular		AVILA PERALTA GILBERTO (PC)	AZUAY	1	CUENCA	1	NULTI	58	30	78	9	5		VERTIENTE PERAS HUAYCO			Vertientes	V	Uso_Doméstico	D	Extensivo a otros usos Domésticos	D05							0.062	2550	9682500	733300	RIO ZAMORA / RIO MALACATOS / VERTIENTE Nº 1
8044	DH_SANTIAGO	CUENCA	6297	C		1090	2010-07-02	SENAGUA	AZUAY	BACULIMA BARZALLO JOSÉ MARÍA (PC)			BACULIMA BARZALLO JOSÉ MARÍA (PC)			Particular		BACULIMA BARZALLO JOSÉ MARÍA (PC)	AZUAY	1	CUENCA	1	NULTI	58	30	78	9	3		VERTIENTE HALZHI			Vertientes	V	Uso_Doméstico	D	Extensivo a otros usos Domésticos	D05							0.04	2943	9682431	729751	UCUBAMBA/NULTI/CUENCA/AZUAY
2461	DH_SANTIAGO	CUENCA	2621	A				INERHI	AZUAY	BORJA MALDONADO JOSÉ JOAQUÍN (PRESIDENTE)			BORJA MALDONADO JOSE JOAQUIN (PRESIDENTE)			Particular		BORJA MALDONADO JOSÉ JOAQUÍN (PRESIDENTE)	AZUAY	1	CUENCA	1	NULTI	58	30	78	9	3		VERTIENTE AGUA COLLA Y EL CHORRO			Vertientes	V	Uso_Doméstico	D	Uso en General para Doméstico	D00							1.4	2620	9.68293e+06	732204	RIO ZAMORA / QUEBRADA CUMBE / QUEBRADA TABLON, CHORRERA BLANCA, LA CONCEPCION Y LA TENERIA
2999	DH_SANTIAGO	CUENCA	3310	A				INERHI	AZUAY	CABRERA CHACA JOSE MIGUEL	SECTOR CHAULLABAMBA ( NULTI)		CABRERA CHACHA JOSE MIGUEL			Particular		CABRERA CHACA JOSE MIGUEL	AZUAY	1	CUENCA	1	NULTI	58	30	78	9	9		VERTIENTE CHAULLABAMBA			Vertientes	V	Abrevadero	A	Uso en General para Abrevadero	A00	5						0.0095	2450	9.68431e+06	733226	RIO ZAMORA / QUEBRADA CHISHIHUAYCU / VERTIENTE SIN NOMBRE
2741	DH_SANTIAGO	CUENCA	3008	A				CNRH	AZUAY	CAJAMARCA NARIGUANA LUIS ANTONIO	NULTI/CUENCA/AZUAY		CAJAMARCA NARIGUANA LUIS ANTONIO			Particular		CAJAMARCA NARIGUANA LUIS ANTONIO	AZUAY	1	CUENCA	1	NULTI	58	30	78	9	5		VERTIENTE INNOMINADA			Vertientes	V	Uso_Doméstico	D	Uso en General para Doméstico	D00							0.01	2480	9683575	733180	RIO ZAMORA / QUEBRADA SANTA BARBARA O CIUDADELA O ZAÑE / ACEQUIA CAJAS AMABLE MARIA MARGEN IZQUIERDO (PREDIO MARIZACA FIDEL)
2742	DH_SANTIAGO	CUENCA	3008	A				CNRH	AZUAY	CAJAMARCA NARIGUANA LUIS ANTONIO	NULTI/CUENCA/AZUAY		CAJAMARCA NARIGUANA LUIS ANTONIO			Particular		CAJAMARCA NARIGUANA LUIS ANTONIO	AZUAY	1	CUENCA	1	NULTI	58	30	78	9	5		VERTIENTE INNOMINADA			Vertientes	V	Abrevadero	A	Uso en General para Abrevadero	A00	10						0.02	2480	9683575	733180	RIO ALTO ZAMORA / RIO JIPIRO / QUEBRADA YANACOCHA / QUEBRADA CARTAGENA
459	DH_SANTIAGO	CUENCA	553	A				CNRH	AZUAY	CARDENAS MANUEL MESIAS (P.C.) Y ADHERENTES			CARDENAS MANUEL MESIAS			Particular		CARDENAS MANUEL MESIAS (P.C.) Y ADHERENTES	AZUAY	1	CUENCA	1	NULTI	58	30	78	9	9		VERTIENTES CRISTAL A Y B			Vertientes	V	Uso_Doméstico	D	Uso en General para Doméstico	D00							0.15	2600	9683150	731200	RIO SANTIAGO/RIO ALTO ZAMORA/QUEBRADA MOTUPE/VERTIENTE SIN NOMBRE O EL AGUACATE
1692	DH_SANTIAGO	CUENCA	1886	A				CNRH	AZUAY	CARDENAS MARIA MERCEDES (P.C.)	CALUZARIN CHAULLABAMBA/NULTI/CUENCA/AZUAY		CARDENAS MARIA MERCEDES			Particular		CARDENAS MARIA MERCEDES (P.C.)	AZUAY	1	CUENCA	1	NULTI	58	30	78	9	9		VERTIENTE AGUACATE			Vertientes	V	Uso_Doméstico	D	Uso en General para Doméstico	D00							0.04	2400	9684950	734200	RIO MALACATOS / QUEBRADA DE ALUMBRE / VERTIENTE PUNZARA CHICO
8010	DH_SANTIAGO	CUENCA	1992	A		1056	2010-05-26	SENAGUA	AZUAY	CARPIO ZUMBA ZOILA TERESA (PC)			CARPIO ZUMBA ZOILA TERESA (PC)			Particular		CARPIO ZUMBA ZOILA TERESA (PC)	AZUAY	1	CUENCA	1	NULTI	58	30	78	9	9		VERTIENTE EL CHORRO			Vertientes	V	Uso_Doméstico	D	Extensivo a otros usos Domésticos	D05							0.017	2590	9672600	726500	RIO ZAMORA / QUEBRADA CUMBE / QUEBRADA CARIGAN
4387	DH_SANTIAGO	CUENCA	5410	A				CNRH	AZUAY	CARRASCO CASTRO VLADIMIR EUGENIO (PC)	NULTI/CUENCA/AZUAY		CARRASCO CASTRO VLADIMIR EUGENIO			Particular		CARRASCO CASTRO VLADIMIR EUGENIO (PC)	AZUAY	1	CUENCA	1	NULTI	58	30	78	9	3		POZO C1 (AGUA SUBTERRÁNEA)			Pozo	P	Uso_Doméstico	D	Uso en General para Doméstico	D00							0.02	2480	9683440	735485	RIO ALTO ZAMORA / RIO JIPIRO / QUEBRADA YANACOCHA / QUEBRADA CARTAGENA
3058	DH_SANTIAGO	CUENCA	3367	A				INERHI	AZUAY	CASERIO LOMA ZHIMO			ARTEGA MAURO			Particular		CASERIO LOMA ZHIMO	AZUAY	1	CUENCA	1	NULTI	58	30	78	9	9		QUEBRADA CHOCARSI Y VERTIENTE CHOCARSI			Quebrada	Q	Uso_Doméstico	D	Uso en General para Doméstico	D00							0.12	2630	9.68345e+06	737240	RIO ZAMORA / QUEBRADA CUMBE / QUEBRADA TABLON, CHORRERA BLANCA, LA CONCEPCION Y LA TENERIA
4146	DH_SANTIAGO	CUENCA	5021	A				INERHI	AZUAY	CHACON CHACON GLORIA ESPERANZA (P.C.) Y OTROS	SAN JUAN PAMBA/NULTI/CUENCA/AZUAY		CHACON CHACON GLORIA ESPERANZA			Particular		CHACON CHACON GLORIA ESPERANZA (P.C.) Y OTROS	AZUAY	1	CUENCA	1	NULTI	58	30	78	9	5		QUEBRADAS JURINDA Y CHOCARSI			Quebrada	Q	Uso_Doméstico	D	Uso en General para Doméstico	D00							1.12	2480	9.68431e+06	736686	RIO ZAMORA / QUEBRADA CUMBE / QUEBRADA TABLON, CHORRERA BLANCA, LA CONCEPCION Y LA TENERIA
3510	DH_SANTIAGO	CUENCA	4047	A				INERHI	AZUAY	CHACON CHACON LUIS RODRIGO (P.C.)			CHACON CHACON LUIS RODRIGO			Particular		CHACON CHACON LUIS RODRIGO (P.C.)	AZUAY	1	CUENCA	1	NULTI	58	30	78	9	9		VERTIENTE SUCO			Vertientes	V	Uso_Doméstico	D	Uso en General para Doméstico	D00							0.02	2610	9.68348e+06	732761	RIO ALTO ZAMORA / RIO JIPIRO / QUEBRADA YANACOCHA / QUEBRADA CARTAGENA
3261	DH_SANTIAGO	CUENCA	3631	A				INERHI	AZUAY	COBOS MERCHAN GONZALO	SECTOR TOMEBAMBA (NULTI)		COBOS MERCHAN GONZALO			Particular		COBOS MERCHAN GONZALO	AZUAY	1	CUENCA	1	NULTI	58	30	78	9	9		VERTIENTE INNOMINADA			Vertientes	V	Uso_Doméstico	D	Uso en General para Doméstico	D00							0.02	2450	9.68525e+06	823615	RIO ZAMORA / QUEBRADA CHISHIHUAYCU / VERTIENTE SIN NOMBRE
3543	DH_SANTIAGO	CUENCA	4098	A				CNRH	AZUAY	CORONEL ANDRADE RAUL TIBERIO (P.C.) Y OTROS	SAN JUAN PAMBA/NULTI/CUENCA/AZUAY		CORONEL ANDRADE RAUL TIBERIO			Particular		CORONEL ANDRADE RAUL TIBERIO (P.C.) Y OTROS	AZUAY	1	CUENCA	1	NULTI	58	30	78	9	9		QUEBRADA DE TUNAS			Quebrada	Q	Uso_Doméstico	D	Uso en General para Doméstico	D00							0.04	2470	9683735	735685	RIO SANTIAGO/RIO ALTO ZAMORA/QUEBRADA MOTUPE/VERTIENTE SIN NOMBRE O EL AGUACATE
3544	DH_SANTIAGO	CUENCA	4098	A				CNRH	AZUAY	CORONEL ANDRADE RAUL TIBERIO (P.C.) Y OTROS	SAN JUAN PAMBA/NULTI/CUENCA/AZUAY		CORONEL ANDRADE RAUL TIBERIO			Particular		CORONEL ANDRADE RAUL TIBERIO (P.C.) Y OTROS	AZUAY	1	CUENCA	1	NULTI	58	30	78	9	9		QUEBRADA DE TUNAS			Quebrada	Q	Abrevadero	A	Uso en General para Abrevadero	A00	7						0.02	2470	9683735	735685	RIO SANTIAGO/RIO ALTO ZAMORA/QUEBRADA MOTUPE/VERTIENTE SIN NOMBRE O EL AGUACATE
3847	DH_SANTIAGO	CUENCA	4579	A		95	39524	CNRH	AZUAY	CORONEL CLAUDIO			YANZA ORTEGA MAURO ELICEO			Particular		CORONEL CLAUDIO	AZUAY	1	CUENCA	1	NULTI	58	30	78	9	9		QUEBRADA ZHULLIN Y VERTIENTE INNOMINADA			Vertientes	V	Uso_Doméstico	D	Uso en General para Doméstico	D00							0.05	2600	9684980	737355	RIO ZAMORA / QUEBRADA LA BANDA / QUEBRADA CONDORHUASCA
393	DH_SANTIAGO	CUENCA	485	A	1312, 3292			INERHI	AZUAY	DONOSO FRANCISCO Y DONOSO JOSE	SECTOR GUANGARCUCHO (NULTI)		DONOSO FRANCISCO	0100037613		Particular		DONOSO FRANCISCO Y DONOSO JOSE	AZUAY	1	CUENCA	1	NULTI	58	30	78	9	2		QUEBRADA PILOGUAICO			Quebrada	Q	Uso_Doméstico	D	Uso en General para Doméstico	D00							0.05	2395	9.6856e+06	736472	RIO SANTIAGO / RIO MINAS / VERTIENTE DOS HERMANOS N° 1
3053	DH_SANTIAGO	CUENCA	3359	A				INERHI	AZUAY	ESCUELA FISCAL "MANUEL VEGA" Y MORAD. DEL SECTOR CHOCARSI			ORTEGA SERGIO (PC)			Particular		ESCUELA FISCAL "MANUEL VEGA" Y MORAD. DEL SECTOR CHOCARSI	AZUAY	1	CUENCA	1	NULTI	58	30	78	9	9		VERTIENTE CHOCARSI			Vertientes	V	Uso_Doméstico	D	Uso en General para Doméstico	D00							0.05	2750	9.68461e+06	737922	RIO ALTO ZAMORA / RIO JIPIRO / QUEBRADA YANACOCHA / QUEBRADA CARTAGENA
2619	DH_SANTIAGO	CUENCA	2854	A				INERHI	AZUAY	FAJARDO MANUEL ANTONIO Y OTROS	NULTI/CUENCA/AZUAY		FAJARDO MANUEL ANTONIO			Particular		FAJARDO MANUEL ANTONIO Y OTROS	AZUAY	1	CUENCA	1	NULTI	58	30	78	9	5		VERTIENTE AGUACATE GUAYCO 1 Y 2			Vertientes	V	Uso_Doméstico	D	Uso en General para Doméstico	D00							0.3	2420	9.68416e+06	733133	RIO ZAMORA / RIO LAS JUNTAS / RIO SANTIAGO / VERTIENTE SIN NOMBRE
873	DH_SANTIAGO	CUENCA	999	A	608			INERHI	AZUAY	GARCIA GARATE RAMON			GARCIA GARATE RAMON			Particular		GARCIA GARATE RAMON	AZUAY	1	CUENCA	1	NULTI	58	30	78	9	9		REMANENTE LA QUEBRADA AGUACOLLA			Remanentes	U	Uso_Doméstico	D	Uso en General para Doméstico	D00							1.5	2580	9.70505e+06	732243	RIO ZAMORA / QUEBRADA CUMBE / QUEBRADA CARIGAN
871	DH_SANTIAGO	CUENCA	999	A	608			INERHI	AZUAY	GARCIA GARATE RAMON Y GARCIA GARATE INES			GARCIA GARATE RAMON			Particular		GARCIA GARATE RAMON Y GARCIA GARATE INES	AZUAY	1	CUENCA	1	NULTI	58	30	78	9	9		REMANENTE LA QUEBRADA AGUACOLLA			Remanentes	U	Uso_Doméstico	D	Uso en General para Doméstico	D00							1.5	2580	9.70505e+06	732243	RIO ZAMORA / QUEBRADA CUMBE / QUEBRADA CARIGAN
875	DH_SANTIAGO	CUENCA	999	A	608			CNRH	AZUAY	GARCIA IZQUIERDO RAMON VICENTE			GARCIA GARATE RAMON			Particular	999	GARCIA IZQUIERDO RAMON VICENTE	AZUAY	1	CUENCA	1	NULTI	58	30	78	9	9		REMANENTE LA QUEBRADA AGUACOLLA			Remanentes	U	Uso_Doméstico	D	Uso en General para Doméstico	D00							1.5	2580	9.70505e+06	732243	RIO ZAMORA / QUEBRADA CUMBE / QUEBRADA CARIGAN
877	DH_SANTIAGO	CUENCA	999	A	608			CNRH	AZUAY	GARCIA IZQUIERDO RAMON VICENTE			GARCIA GARATE RAMON			Particular		GARCIA IZQUIERDO RAMON VICENTE	AZUAY	1	CUENCA	1	NULTI	58	30	78	9	9		REMANENTE LA QUEBRADA AGUACOLLA			Remanentes	U	Uso_Doméstico	D	Uso en General para Doméstico	D00							1.5	2580	9.70505e+06	732243	RIO ZAMORA / RIO MALACATOS / QUEBRADA DE ALUMBRE / VERTIENTE SIN NOMBRE
2213	DH_SANTIAGO	CUENCA	2424	A				CNRH	AZUAY	GOMEZ SANTACRUZ NANCY PATRICOMPAÑIA Y ADHERENTES.			GOMEZ SANTACRUZ NANCY			Particular		GOMEZ SANTACRUZ NANCY PATRICOMPAÑIA Y ADHERENTES.	AZUAY	1	CUENCA	1	NULTI	58	30	78	9	14		QUEBRADA SECA			Quebrada	Q	Uso_Doméstico	D	Uso en General para Doméstico	D00							0.05	2750	9684250	736900	RIO ALTO ZAMORA / RIO JIPIRO / QUEBRADA YANACOCHA / QUEBRADA CARTAGENA
2178	DH_SANTIAGO	CUENCA	2411	A				CNRH	AZUAY	GUILLEN TORRES JAIME FRANCISCO (P.C.)			GUILLEN TORRES JAIME			Particular		GUILLEN TORRES JAIME FRANCISCO (P.C.)	AZUAY	1	CUENCA	1	NULTI	58	30	78	9	3		QUEBRADA Y VERTIENTE INNOMINADA			Quebrada	Q	Uso_Doméstico	D	Uso en General para Doméstico	D00							0.05	2690	9684800	737500	NULTI/CUENCA/AZUAY
2179	DH_SANTIAGO	CUENCA	2411	A				CNRH	AZUAY	GUILLEN TORRES JAIME FRANCISCO (P.C.)			GUILLEN TORRES JAIME			Particular		GUILLEN TORRES JAIME FRANCISCO (P.C.)	AZUAY	1	CUENCA	1	NULTI	58	30	78	9	3		QUEBRADA Y VERTIENTE INNOMINADA			Quebrada	Q	Abrevadero	A	Extensivo a otros usos	A10	4						0.031	2690	9684800	737500	NULTI/CUENCA/AZUAY
306	DH_SANTIAGO	CUENCA	366	A				INERHI	AZUAY	INMOBILIARIA GUANGARCUCHO	SECTOR GUANGARCUCHO (NULTI)		MALO CORDERO DIEGO (GERENTE)			Particular	366	INMOBILIARIA GUANGARCUCHO	AZUAY	1	CUENCA	1	NULTI	58	30	78	9	2		QUEBRADA GUAYABO			Quebrada	Q	Uso_Doméstico	D	Uso en General para Doméstico	D00							0.01	2340	9.69491e+06	735871	RIO ZAMORA / QUEBRADA FLORENCIA / QUEBRADA ZAÑE RAMAL Nº 1
307	DH_SANTIAGO	CUENCA	366	A				INERHI	AZUAY	INMOBILIARIA GUANGARCUCHO	SECTOR GUANGARCUCHO (NULTI)		MALO CORDERO DIEGO (GERENTE)			Particular	366	INMOBILIARIA GUANGARCUCHO	AZUAY	1	CUENCA	1	NULTI	58	30	78	9	2		QUEBRADA GUAYABO			Quebrada	Q	Abrevadero	A	Uso en General para Abrevadero	A00	20						0.12	2340	9.69491e+06	735871	RIO ALTO ZAMORA / QUEBRADA PAILON / VERTIENTE SIN NOMBRE Nº1(LA TENERIA)
4552	DH_SANTIAGO	CUENCA	5667	A		444	39835	SENAGUA	AZUAY	JUELA MANUEL IGNACIO	NULTI/CUENCA/AZUAY		JUELA MANUEL IGNACIO			Particular		JUELA MANUEL IGNACIO	AZUAY	1	CUENCA	1	NULTI	58	30	78	9	3		QUEBRADA CHOLLOHUAICO			Quebrada	Q	Uso_Doméstico	D	Uso en General para Doméstico	D00							0.01	2391	9684759	735520	RIO SANTIAGO / RIO MINAS / VERTIENTE DOS HERMANOS N° 2
1610	DH_SANTIAGO	CUENCA	1800	A				CNRH	AZUAY	LATA ALFONSO MARIA	SECTOR CAÑARO DE CHAULLABAMBA/NULTI/CUENCA/AZUAY		LATA AFONSO MARIA			Particular		LATA ALFONSO MARIA	AZUAY	1	CUENCA	1	NULTI	58	30	78	9	9		QUEBRADA AGUA BUENA			Quebrada	Q	Abrevadero	A	Uso en General para Abrevadero	A00	2						0.004	2350	9680300	754000	RIO ZAMORA / QUEBRADA CUMBE / QUEBRADA CARIGAN / CANAL ALUMBRE
4988	DH_SANTIAGO	CUENCA	6434	A				INERHI	AZUAY	LATA JOSE Y OTROS			LATA JOSE			Particular		LATA JOSE Y OTROS	AZUAY	1	CUENCA	1	NULTI	58	30	78	9	5		VERTIENTE INNOMINADAS 4 A LA 7			Vertientes	V	Uso_Doméstico	D	Uso en General para Doméstico	D00							0.1013	2690	9.68207e+06	734241	NULTI/CUENCA/AZUAY
3871	DH_SANTIAGO	CUENCA	4641	A				INERHI	AZUAY	LAZO GRANDA JULIO, VELALCÁZAR ROCHA EDGAR NEPTALÍ Y OTROS			LAZO GRANDA JULIO			Particular		LAZO GRANDA JULIO, VELALCÁZAR ROCHA EDGAR NEPTALÍ Y OTROS	AZUAY	1	CUENCA	1	NULTI	58	30	78	9	9		QUEBRADA LLATACÓN			Quebrada	Q	Uso_Doméstico	D	Uso en General para Doméstico	D00							0.133	2570	9.68262e+06	734613	RIO MALACATOS / VERTIENTE 3
4745	DH_SANTIAGO	CUENCA	6051	A				INERHI	AZUAY	LAZO JUAN DE DIOS	TUNAS QUINGRAY/NULTI/CUENCA/AZUAY		LAZO JUAN DE DIOS			Particular		LAZO JUAN DE DIOS	AZUAY	1	CUENCA	1	NULTI	58	30	78	9	5		REMANENTE DE LA VERTIENTE AGUA BUENA			Remanentes	U	Uso_Doméstico	D	Uso en General para Doméstico	D00							0.012	2440	9.68395e+06	733009	RIO MALACATOS / QUEBRADA DE ALUMBRE / QUEBRADA VICTORIANO VELEZ
5559	DH_SANTIAGO	CUENCA	6204	C		818	40037	SENAGUA	AZUAY	LUCERO ROSA BALBINA	NULTI/CUENCA/CUENCA		LUCERO ROSA BALBINA			Particular		LUCERO ROSA BALBINA	AZUAY	1	CUENCA	1	NULTI	58	30	78	9	4		VERTIENTES RAYO 2,3 Y 4			Vertientes	V	Uso_Doméstico	D	Uso en General para Doméstico	D00							0.01	2503	9682149	735293	RIO ZAMORA / QUEBRADA DEL VALLE / VERTIENTE SIN NOMBRE
5560	DH_SANTIAGO	CUENCA	6204	C		818	40037	SENAGUA	AZUAY	LUCERO ROSA BALBINA	NULTI/CUENCA/CUENCA		LUCERO ROSA BALBINA			Particular		LUCERO ROSA BALBINA	AZUAY	1	CUENCA	1	NULTI	58	30	78	9	4		VERTIENTES RAYO 2,3 Y 4			Vertientes	V	Abrevadero	A	Uso en General para Abrevadero	A00	15						0.05	2503	9682149	735293	RIO ALTO ZAMORA / VERTIENTE QUINTA PACCHACCHIR
2103	DH_SANTIAGO	CUENCA	2355	A	3494			INERHI	AZUAY	LUCERO ZUMBA LUIS Y OTROS	SECOR TORROGUAICO TONTILLA		LUCERO ZUMBA LUIS (PC)			Particular		LUCERO ZUMBA LUIS Y OTROS	AZUAY	1	CUENCA	1	NULTI	58	30	78	9	3		QUEBRADA TOTORAHUAICO O TORROGUAICO TONTILLA			Quebrada	Q	Uso_Doméstico	D	Uso en General para Doméstico	D00							0.09	2430	9.68431e+06	733287	RIO SANTIAGO / RIO MINAS / VERTIENTE SIN NOMBRE
4561	DH_SANTIAGO	CUENCA	5686	A		320	39737	SENAGUA	AZUAY	MALDONADO LAZO FAUSTO ROLANDO	NULTI/CUENCA/AZUAY		MALDONADO LAZO FAUSTO ROLANDO			Particular		MALDONADO LAZO FAUSTO ROLANDO	AZUAY	1	CUENCA	1	NULTI	58	30	78	9	3		QUEBRADA CHAULLA YACU			Quebrada	Q	Uso_Doméstico	D	Uso en General para Doméstico	D00							0.02	2389	9684810	735550	RIO ZAMORA / QUEBRADA CUMBE / QUEBRADA TABLON, CHORRERA BLANCA, LA CONCEPCION Y LA TENERIA
300	DH_SANTIAGO	CUENCA	366	A				INERHI	AZUAY	MALO ANDRADE JULIO	SECTOR GUANGARCUCHO (NULTI)		MALO ANDRADE JULIO			Particular		MALO ANDRADE JULIO	AZUAY	1	CUENCA	1	NULTI	58	30	78	9	2		QUEBRADA GUAYABO			Quebrada	Q	Uso_Doméstico	D	Uso en General para Doméstico	D00							0.01	2340	9.69491e+06	735871	RIO ALTO ZAMORA / QUEBRADA ZAÑE / CANAL Nº1 U ORIENTAL
301	DH_SANTIAGO	CUENCA	366	A				INERHI	AZUAY	MALO ANDRADE JULIO	SECTOR GUANGARCUCHO (NULTI)		MALO ANDRADE JULIO			Particular		MALO ANDRADE JULIO	AZUAY	1	CUENCA	1	NULTI	58	30	78	9	2		QUEBRADA GUAYABO			Quebrada	Q	Abrevadero	A	Extensivo a otros usos	A10	20						0.12	2340	9.69491e+06	735871	RIO ZAMORA / QUEBRADA LA BANDA / VERTIENTE SIN NOMBRE (PREDIO SIGUENZA FIDEL ANTONIO)
309	DH_SANTIAGO	CUENCA	366	A				CNRH	AZUAY	MALO CORDERO RAFAEL	SECTOR GUANGARCUCHO (NULTI)		MALOCORDERO RAFAEL			Particular	366	MALO CORDERO RAFAEL	AZUAY	1	CUENCA	1	NULTI	58	30	78	9	2		QUEBRADA GUAYABO			Quebrada	Q	Uso_Doméstico	D	Uso en General para Doméstico	D00							0.01	2340	9.69491e+06	735871	RIO ZAMORA / QUEBRADA CHIRIMOYA / QUEBRADA CAIGUA
310	DH_SANTIAGO	CUENCA	366	A				CNRH	AZUAY	MALO CORDERO RAFAEL	SECTOR GUANGARCUCHO (NULTI)		MALO CORDERO RAFAEL			Particular	366	MALO CORDERO RAFAEL	AZUAY	1	CUENCA	1	NULTI	58	30	78	9	2		QUEBRADA GUAYABO			Quebrada	Q	Abrevadero	A	Uso en General para Abrevadero	A00	20						0.12	2340	9.69491e+06	735871	RIO ZAMORA / QUEBRADA CHIRIMOYA / QUEBRADA CAIGUA / VERTIENTE MATALA (PREDIO JOSE TOMAS CAPA)
3983	DH_SANTIAGO	CUENCA	4807	A				CNRH	AZUAY	MURRIA DAVID (REPRESENTANTE)			MURRIA DAVID			Particular		MURRIA DAVID (REPRESENTANTE)	AZUAY	1	CUENCA	1	NULTI	58	30	78	9	9		VERTIENTE ROCA VIVA O AGUA VIVA			Vertientes	V	Uso_Doméstico	D	Uso en General para Doméstico	D00							0.01	2572	9682730	734715	RIO ZAMORA / QUEBRADA DE BORJA / QUEBRADA LAS PAVAS / VERTIENTE SIN NOMBRE
2610	DH_SANTIAGO	CUENCA	2833	A		184	39623	SENAGUA	AZUAY	NIETO GRANDA PEDRO RAUL			NIETO GRANDA PEDRO RAUL			Particular		NIETO GRANDA PEDRO RAUL	AZUAY	1	CUENCA	1	NULTI	58	30	78	9	9		VERTIENTE TACZHANA			Vertientes	V	Uso_Doméstico	D	Uso en General para Doméstico	D00							0.02	2600	9682440	734690	RIO ZAMORA / QUEBRADA LAS PAVAS
212	DH_SANTIAGO	CUENCA	288	A				CNRH	AZUAY	NIVICELA SUMBA MANUEL Y GARCIA MONTERO CARLOS ENRIQUE	NULTI/CUENCA		NIVICELA ZUMBA MANUEL			Particular		NIVICELA SUMBA MANUEL Y GARCIA MONTERO CARLOS ENRIQUE	AZUAY	1	CUENCA	1	NULTI	58	30	78	9	5		VERTIENTE INNOMINADA			Vertientes	V	Uso_Doméstico	D	Uso en General para Doméstico	D00							0.07	2480	9684526	734430	RIO ALTO ZAMORA / RIO JIPIRO / QUEBRADA YANACOCHA / QUEBRADA CARTAGENA
5136	DH_SANTIAGO	CUENCA	6748	A				CNRH	AZUAY	ORTEGA NESTOR ARMANDO Y OTROS			ORTEGA GERMAN			Particular		ORTEGA NESTOR ARMANDO Y OTROS	AZUAY	1	CUENCA	1	NULTI	58	30	78	9	9		VERTIENTE MANZANAPATA			Vertientes	V	Abrevadero	A	Uso en General para Abrevadero	A00	8						0.014	2680	9684673	738076	RIO SANTIAGO / RIO MINAS / VERTIENTE SIN NOMBRE
5137	DH_SANTIAGO	CUENCA	6748	A				CNRH	AZUAY	ORTEGA NESTOR ARMANDO Y OTROS			ORTEGA GERMAN			Particular		ORTEGA NESTOR ARMANDO Y OTROS	AZUAY	1	CUENCA	1	NULTI	58	30	78	9	9		VERTIENTE MANZANAPATA			Vertientes	V	Uso_Doméstico	D	Uso en General para Doméstico	D00							0.0675	2680	9684673	738076	RIO ZAMORA CHINCHIPE / QUEBRADA PLAYAS LA FLORIDA MARGEN DERECHO
398	DH_SANTIAGO	CUENCA	485	A	1312, 3292			CNRH	AZUAY	ROJAS WILSON Y DONOSO JOSE	SECTOR GUANGARCUCHO (NULTI)		ROJAS WILSON			Particular	485	ROJAS WILSON Y DONOSO JOSE	AZUAY	1	CUENCA	1	NULTI	58	30	78	9	2		QUEBRADA PILOGUAICO			Quebrada	Q	Uso_Doméstico	D	Uso en General para Doméstico	D00							0.06	2395	9.6856e+06	736472	RIO MAYO / RIO ISIMACHI / QUEBRADA CABUYOS O LLUCHAS
394	DH_SANTIAGO	CUENCA	485	A	1312, 3292			INERHI	AZUAY	ROMAN JOSE	SECTOR GUANGARCUCHO (NULTI)		ROMAN JOSE			Particular		ROMAN JOSE	AZUAY	1	CUENCA	1	NULTI	58	30	78	9	2		QUEBRADA PILOGUAICO			Quebrada	Q	Uso_Doméstico	D	Uso en General para Doméstico	D00							0.02	2395	9.6856e+06	736472	RIO ALTO ZAMORA / RIO LAS JUNTAS / RIO SANTIAGO / QUEBRADA GANDIL / VERTIENTE EL PALMO (SISTEMA DE AGUA ENTUBADA)
392	DH_SANTIAGO	CUENCA	485	A	1312, 3292			INERHI	AZUAY	SANCHEZ ENRIQUE	SECTOR GUANGARCUCHO (NULTI)		SANCHEZ ENRIQUE			Particular		SANCHEZ ENRIQUE	AZUAY	1	CUENCA	1	NULTI	58	30	78	9	2		QUEBRADA PILOGUAICO			Quebrada	Q	Uso_Doméstico	D	Uso en General para Doméstico	D00							0.01	2400	9.6856e+06	736472	RIO ALTO ZAMORA / RIO MALACATOS / QUEBRADA DE ALUMBRE
8024	DH_SANTIAGO	CUENCA	378	A		1070	2010-06-11	SENAGUA	AZUAY	TARQUINO PINTADO JOSÉ MIGUEL (PC)			TARQUINO PINTADO JOSÉ MIGUEL (PC)			Particular		TARQUINO PINTADO JOSÉ MIGUEL (PC)	AZUAY	1	CUENCA	1	NULTI	58	30	78	9	5		QUEBRADA TACANGA HUAYCO			Quebrada	Q	Uso_Doméstico	D	Extensivo a otros usos Domésticos	D05							0.16	2780	9681700	739100	RIO ALTO ZAMORA / VERTIENTE SIN NOMBRE Nº1 (PREDIO GUAMAN BENITEZ ISAURO)
3780	DH_SANTIAGO	CUENCA	4451	A				INERHI	AZUAY	TENESACA RIERA LUIS ANGEL	ALLPAYACU/NULTI/CUENCA/AZUAY		TENESACA RIERA LUIS ANGEL			Particular		TENESACA RIERA LUIS ANGEL	AZUAY	1	CUENCA	1	NULTI	58	30	78	9	3		REMANENTES DE LA QUEBRADA ALLPAYACU			Remanentes	U	Abrevadero	A	Uso en General para Abrevadero	A00	280.8						0.13	2440	9.68339e+06	731834	RIO ZAMORA / RIO MALACATOS / QUEBRADA DE ALUMBRE / VERTIENTE SIN NOMBRE N° 1, N° 2 Y N° 3
3196	DH_SANTIAGO	CUENCA	3521	A				CNRH	AZUAY	TIGRE LUIS ARIOLFO Y PIÑA REINOSO LAURO GONZALO	TUNASCUCHO/NULTI/CUENCA/AZUAY		TIGRE LUIS ARIOLFO			Particular		TIGRE LUIS ARIOLFO Y PIÑA REINOSO LAURO GONZALO	AZUAY	1	CUENCA	1	NULTI	58	30	78	9	9		VERTIENTE TUNASCUCHO			Vertientes	V	Uso_Doméstico	D	Uso en General para Doméstico	D00							0.015	2500	9683500	735800	RIO ZAMORA / QUEBRADA CUMBE / QUEBRADA CARIGAN / CANAL ALUMBRE
3195	DH_SANTIAGO	CUENCA	3521	A				CNRH	AZUAY	TIGRE MANUEL JESUS Y OTROS	NULTI/CUENCA/AZUAY		TIGRE MANUEL JESUS			Particular		TIGRE MANUEL JESUS Y OTROS	AZUAY	1	CUENCA	1	NULTI	58	30	78	9	9		VERTIENTE TUNASCUCHO			Vertientes	V	Uso_Doméstico	D	Uso en General para Doméstico	D00							0.015	2500	9683500	735800	RIO ZAMORA / QUEBRADA CUMBE / QUEBRADA CARIGAN / CANAL ALUMBRE
2822	DH_SANTIAGO	CUENCA	3095	A		275	39681	SENAGUA	AZUAY	TIGRE TIGRE JOSÉ VICENTE Y TIGRE TIGRE LUÍS ANGEL			TIGRE TIGRE JOSÉ VICENTE Y TIGRE TIGRE LUÍS ANGEL			Particular		TIGRE TIGRE JOSÉ VICENTE Y TIGRE TIGRE LUÍS ANGEL	AZUAY	1	CUENCA	1	NULTI	58	30	78	9	9		REMANENTES VERTIENTE TACZHANA			Remanentes	U	Uso_Doméstico	D	Uso en General para Doméstico	D00							0.015	2575	9682725	735300	RIO ALTO ZAMORA / QUEBRADA LABANDA / QUEBRADA EL CHILCO
553	DH_SANTIAGO	CUENCA	663	A				CNRH	AZUAY	TRUJILLO CORREA ITALA MARISOL	SAN JUAN PAMBA/NULTI/CUENCA/AZUAY		TRUJILLO CORREA ITALIA			Particular		TRUJILLO CORREA ITALA MARISOL	AZUAY	1	CUENCA	1	NULTI	58	30	78	9	5		QUEBRADA JURINDA			Quebrada	Q	Uso_Doméstico	D	Uso en General para Doméstico	D00							0.05	2430	9684400	737150	RIO ZAMORA / RIO SANTIAGO / VERTIENTE SAYO MARGEN IZQUIERDO Y MARGEN DERECHO
1257	DH_SANTIAGO	CUENCA	1409	A				CNRH	AZUAY	UNIDAD EDUCATIVA FRANCISCO TAMARIZ	SECTOR CHAULLABAMBA/NULTI/CUENCA/AZUAY		BRAVO JARA MIGUEL ANGEL (DIRECTOR)			Particular		UNIDAD EDUCATIVA FRANCISCO TAMARIZ	AZUAY	1	CUENCA	1	NULTI	58	30	78	9	3		VERTIENTE INNOMINADA			Vertientes	V	Uso_Doméstico	D	Uso en General para Doméstico	D00							0.1	2460	9684200	734085	RIO ZAMORA / QUEBRADA DE BORJA / QUEBRADA LLULLIN
3209	DH_SANTIAGO	CUENCA	3558	A				CNRH	AZUAY	VELEZ PALACIOS HERNAN MARCELO Y QUINDE PEREZ ILDA BERSABE	MOLLE/NULTI/CUENCA/AZUAY		VELEZ PALACIOS HERNAN MARCELO			Particular		VELEZ PALACIOS HERNAN MARCELO Y QUINDE PEREZ ILDA BERSABE	AZUAY	1	CUENCA	1	NULTI	58	30	78	9	5		VERTIENTE INNOMINADA			Vertientes	V	Uso_Doméstico	D	Uso en General para Doméstico	D00							0.02	2425	9648858	734161	RIO ZAMORA / RIO MALACATOS / QUEBRADA DE ALUMBRE / QUEBRADA PUNZARA CHICO / VERTIENTE BEBEDERO
3210	DH_SANTIAGO	CUENCA	3558	A				CNRH	AZUAY	VELEZ PALACIOS HERNAN MARCELO Y QUINDE PEREZ ILDA BERSABE	MOLLE/NULTI/CUENCA/AZUAY		VELEZ PALACIOS HERNAN MARCELO			Particular		VELEZ PALACIOS HERNAN MARCELO Y QUINDE PEREZ ILDA BERSABE	AZUAY	1	CUENCA	1	NULTI	58	30	78	9	5		VERTIENTE INNOMINADA			Vertientes	V	Abrevadero	A	Extensivo a otros usos	A10	20						0.03	2425	9648858	734161	RIO ZAMORA / VERTIENTE EL CHORRO Nº1 Y Nº2
3917	DH_SANTIAGO	CUENCA	4714	A				INERHI	AZUAY	VERA CARRION JUVENAL (P.C.) Y MONSEÑOR LUIS ALBERTO LUNA TOBAR.			VERA CARRION JUVENAL			Particular		VERA CARRION JUVENAL (P.C.) Y MONSEÑOR LUIS ALBERTO LUNA TOBAR.	AZUAY	1	CUENCA	1	NULTI	58	30	78	9	9		VERTIENTE JADAN HAYCO			Vertientes	V	Uso_Doméstico	D	Uso en General para Doméstico	D00							0.6	2580	9.67217e+06	734809	RIO ZAMORA / QUEBRADA CUMBE / QUEBRADA CARIGAN
1691	DH_SANTIAGO	CUENCA	1884	A				CNRH	AZUAY	VIZCAINO FAJARDO MARIA CARMEN (P.C..) Y OTROS	SECTOR CALUZARIN/NULTI/CUENCA/AZUAY		VIZCAINO FAJARDO MARIA CARMEN			Particular		VIZCAINO FAJARDO MARIA CARMEN (P.C..) Y OTROS	AZUAY	1	CUENCA	1	NULTI	58	30	78	9	9		VERTIENTE PADRE KACAS 1			Vertientes	V	Uso_Doméstico	D	Uso en General para Doméstico	D00							0.01	2395	9685000	734300	RIO ALTO ZAMORA / RIO LAS JUNTAS / RIO SANTIAGO / QUEBRADA GANDIL / VERTIENTE EL PALMO (SISTEMA DE AGUA ENTUBADA)
3174	DH_SANTIAGO	CUENCA	3499	A				CNRH	AZUAY	YANZA DURAN LUIS TEODORO			YANZA DURAN LUIS TEODORO			Particular		YANZA DURAN LUIS TEODORO	AZUAY	1	CUENCA	1	NULTI	58	30	78	9	5		VERTIENTE PUCACOCHA			Vertientes	V	Uso_Doméstico	D	Extensivo a Abrevadero	D02							0.05	2630	9.68335e+06	737456	RIO ALTO ZAMORA / QUEBRADA LABANDA
4176	DH_SANTIAGO	CUENCA	5068	A				CNRH	AZUAY	YUNGA LANDI LUÍS ALFONSO (PC)			LUÍS ALFONSO YUNGA LANDI			Particular		YUNGA LANDI LUÍS ALFONSO (PC)	AZUAY	1	CUENCA	1	NULTI	58	30	78	9	3		LAGUNA INNOMINADA			Lago, laguna	L	Uso_Doméstico	D	Uso en General para Doméstico	D00							0.037	2651	9681975	731702	RIO ZAMORA / QUEBRADA CUMBE / QUEBRADA CARIGAN
4175	DH_SANTIAGO	CUENCA	5068	A				CNRH	AZUAY	YUNGA LANDI LUIS ALFONSO Y OTROS			YUNGA LANDI LUIS ALFONSO			Particular		YUNGA LANDI LUIS ALFONSO Y OTROS	AZUAY	1	CUENCA	1	NULTI	58	30	78	9	3		LAGUNA INNOMINADA			Lago, laguna	L	Uso_Doméstico	D	Uso en General para Doméstico	D00							0.037	2651	9681975	731702	RIO ZAMORA / QUEBRADA CUMBE / QUEBRADA CARIGAN
5034	DH_SANTIAGO	CUENCA	6545	A				INERHI	AZUAY	ZAMBRANO CELSO Y OTROS			ZAMBRANO CELSO			Particular		ZAMBRANO CELSO Y OTROS	AZUAY	1	CUENCA	1	NULTI	58	30	78	9	9		VERTIENTE MISQUIYACU Y EL SALADO			Vertientes	V	Uso_Doméstico	D	Uso en General para Doméstico	D00							0.38	2800	9.68063e+06	732632	MIZHQUIYACU Y EL SALADO/NULTI/CUENCA/AZUAYMIZHQUIYACU Y EL SALADO/NULTI/CUENCA/AZUAY
4205	DH_SANTIAGO	CUENCA	5118	A				INERHI	AZUAY	ZUMBA ZUMBA JOSE MANUEL	SECTOR CHAULLABAMBA/NULTI/CUENCA/AZUAY		ZUMBA ZUMBA JOSE MANUEL			Particular		ZUMBA ZUMBA JOSE MANUEL	AZUAY	1	CUENCA	1	NULTI	58	30	78	9	9		QUEBRADA AGUA BUENA			Quebrada	Q	Uso_Doméstico	D	Uso en General para Doméstico	D00							0.005	2500	9683850	732250	RIO ZAMORA / QUEBRADA CUMBE / QUEBRADA CARIGAN / CANAL ALUMBRE
744	DH_SANTIAGO	CUENCA	906	A	1642			INERHI	AZUAY	AGUILAR AGUILAR MANUEL CRUZ	CUENCA/OCTAVIO CORDERO PALACIOS		AGUILAR AGUILAR MANUEL CRUZ			Particular		AGUILAR AGUILAR MANUEL CRUZ	AZUAY	1	CUENCA	1	OCTAVIO CORDERO PALACIOS (SANTA ROSA)	59	30	78	9	6		RIO BAYOGUAYCO, QUEBRADA AGUARONGO			Río	R	Abrevadero	A	Uso en General para Abrevadero	A00	14						0.0098	3030	9.69573e+06	725584	RIO ZAMORA / QUEBRADA CARIGAN / VERTIENTE SIN NOMBRE Nº 1,2,3,4,
745	DH_SANTIAGO	CUENCA	906	A	1642			INERHI	AZUAY	AGUILAR AGUILAR MANUEL CRUZ	CUENCA/OCTAVIO CORDERO PALACIOS		AGUILAR AGUILAR MANUEL CRUZ			Particular		AGUILAR AGUILAR MANUEL CRUZ	AZUAY	1	CUENCA	1	OCTAVIO CORDERO PALACIOS (SANTA ROSA)	59	30	78	9	6		RIO BAYOGUAYCO, QUEBRADA AGUARONGO			Río	R	Uso_Doméstico	D	Uso en General para Doméstico	D00							0.03	3030	9.69573e+06	725584	RIO ZAMORA / QUEBRADA CUMBE / QUEBRADA CARIGAN / CANAL ALUMBRE
5356	DH_SANTIAGO	CUENCA	906	A	1649	518	39909	SENAGUA	AZUAY	AGUILAR AGUILAR MANUEL CRUZ			AGUILAR AGUILAR MANUEL CRUZ			Particular		AGUILAR AGUILAR MANUEL CRUZ	AZUAY	1	CUENCA	1	OCTAVIO CORDERO PALACIOS (SANTA ROSA)	59	30	78	9	6		VERTIENTE BAYOHUAICO Y OTRA			Vertientes	V	Abrevadero	A	Uso en General para Abrevadero	A00	20						0.009	2840	9695787	725160	BAYOHUAICO
5355	DH_SANTIAGO	CUENCA	906	A	1649	518	39909	SENAGUA	CAÑAR	AGULAR AGUILAR MANUEL CRUZ			AGUILAR AGUILAR MANUEL CRUZ			Particular		AGULAR AGUILAR MANUEL CRUZ	AZUAY	1	CUENCA	1	OCTAVIO CORDERO PALACIOS (SANTA ROSA)	59	30	78	9	6		VERTIENTE BAYOHUAICO Y OTRA			Vertientes	V	Uso_Doméstico	D	Uso en General para Doméstico	D00							0.01	2940	9695787	725160	BAYOHUAICO
5227	DH_SANTIAGO	CUENCA	7022	A				INERHI	AZUAY	CHALCO GUNCAY LUIS REMIGIO (P.C.) Y OTROS	SECTORES SAN BARTOLO, EL CISNE, LA NUBE/OCTAVIO CORDERO PALACIOS/CUENCA/AZUAY		CHALCO GUNCAY LUIS REMIGIO			Particular		CHALCO GUNCAY LUIS REMIGIO (P.C.) Y OTROS	AZUAY	1	CUENCA	1	OCTAVIO CORDERO PALACIOS (SANTA ROSA)	59	30	78	9	6		VERTIENTE SUNIGUZO			Vertientes	V	Uso_Doméstico	D	Uso en General para Doméstico	D00							1.1	2080	9.69474e+06	724965	RIO ZAMORA / QUEBRADA CUMBE / QUEBRADA TABLON, CHORRERA BLANCA, LA CONCEPCION Y LA TENERIA
1444	DH_SANTIAGO	CUENCA	1599	A				INERHI	AZUAY	CHIQUI JOSE MARIA Y OTROS			CHIQUI JOSE MARIA (PC)			Particular		CHIQUI JOSE MARIA Y OTROS	AZUAY	1	CUENCA	1	OCTAVIO CORDERO PALACIOS (SANTA ROSA)	59	30	78	9	6		VERTIENTE JUACTE Y SIBRI PAMBA			Vertientes	V	Uso_Doméstico	D	Uso en General para Doméstico	D00							0.5	2800	9.69308e+06	725889	RIO ALTO ZAMORA / RIO LAS JUNTAS / RIO SANTIAGO / QUEBRADA GANDIL / VERTIENTE EL PALMO (SISTEMA DE AGUA ENTUBADA)
3624	DH_SANTIAGO	CUENCA	4233	A				CNRH	AZUAY	CHIQUI PAREDES MIGUEL ANGEL Y OTROS			CHUQUI PAREDES MIGUEL ANGEL			Particular		CHIQUI PAREDES MIGUEL ANGEL Y OTROS	AZUAY	1	CUENCA	1	OCTAVIO CORDERO PALACIOS (SANTA ROSA)	59	30	78	9	6		VERTIENTE ILLIPAMBA			Vertientes	V	Uso_Doméstico	D	Uso en General para Doméstico	D00							0.0648	2784	9.69247e+06	726660	RIO ZAMORA / QUEBRADA CUMBE / QUEBRADA CARIGAN
4232	DH_SANTIAGO	CUENCA	5157	A				INERHI	AZUAY	COMITE DE AGUA POTABLE PARA EL SERVICIO DE LOS SECTORES VIRGEN DE LA NUBE Y SAN BARTOLOME	VIRGEN DE LA NUBE Y SAN BARTOLOME/OCTAVIO CORDERO/CUENCA/AZUAY		CRESPO PAREDES DANIEL MOISES			Particular		COMITE DE AGUA POTABLE PARA EL SERVICIO DE LOS SECTORES VIRGEN DE LA NUBE Y SAN BARTOLOME	AZUAY	1	CUENCA	1	OCTAVIO CORDERO PALACIOS (SANTA ROSA)	59	30	78	9	6		VERTIENTES LAURIAN Y HURCU LOMA			Vertientes	V	Uso_Doméstico	D	Uso en General para Doméstico	D00							0.204	2981	9694135	745460	RIO ZAMORA / QUEBRADA LA BANDA / QUEBRADA TRIGAL / VERTIENTE EL ALISAL
4233	DH_SANTIAGO	CUENCA	5157	A		1175		CNRH	AZUAY	COMITE DE AGUA POTABLE PARA EL SERVICIO DE LOS SECTORES VIRGEN DE LA NUBE Y SAN BARTOLOME	VIRGEN DE LA NUBE Y SAN BARTOLOME/OCTAVIO CORDERO/CUENCA/AZUAY		CRESPO PAREDES DANIEL MOISES			Particular		COMITE DE AGUA POTABLE PARA EL SERVICIO DE LOS SECTORES VIRGEN DE LA NUBE Y SAN BARTOLOME	AZUAY	1	CUENCA	1	OCTAVIO CORDERO PALACIOS (SANTA ROSA)	59	30	78	9	6		VERTIENTES LAURIAN Y HURCU LOMA			Vertientes	V	Uso_Doméstico	D	Uso en General para Doméstico	D00							0.204	2981	9694135	745460	RIO ZAMORA / QUEBRADA CUMBE / QUEBRADA CARIGAN
3854	DH_SANTIAGO	CUENCA	4598	A				INERHI	AZUAY	COMITE PRO ABASTO DE AGUAS DEL SECTOR PUEBLO VIEJO			NACIPUCHA CARLOS ALBINO			Particular		COMITE PRO ABASTO DE AGUAS DEL SECTOR PUEBLO VIEJO	AZUAY	1	CUENCA	1	OCTAVIO CORDERO PALACIOS (SANTA ROSA)	59	30	78	9	6		VERTIENTE PACCHACUCHO 1			Vertientes	V	Uso_Doméstico	D	Uso en General para Doméstico	D00							0.0198	2740	9.69259e+06	727371	RIO ZAMORA / QUEBRADA CHORRERA / QUEBRADA SANTA BARBARA
3855	DH_SANTIAGO	CUENCA	4598	A				INERHI	AZUAY	COMITE PRO ABASTO DE AGUAS DEL SECTOR PUEBLO VIEJO			NACIPUCHA CARLOS ALBINO			Particular		COMITE PRO ABASTO DE AGUAS DEL SECTOR PUEBLO VIEJO	AZUAY	1	CUENCA	1	OCTAVIO CORDERO PALACIOS (SANTA ROSA)	59	30	78	9	6		VERTIENTE PACCHACUCHO 2			Vertientes	V	Uso_Doméstico	D	Uso en General para Doméstico	D00							0.2802	2740	9.69259e+06	727371	RIO ALTO ZAMORA / RIO JIPIRO / QUEBRADA YANACOCHA / QUEBRADA CARTAGENA
1535	DH_SANTIAGO	CUENCA	1723	A		1033		CNRH	AZUAY	COMUNA ILLAPAMBA	ILLAPAMBA/OCTAVIO CORDERO PALACIOS/CUENCA/AZUAY		LEMA CRESPO DANIEL (PRESIDENTE)			Particular		COMUNA ILLAPAMBA	AZUAY	1	CUENCA	1	OCTAVIO CORDERO PALACIOS (SANTA ROSA)	59	30	78	9	6		VERTIENTES JUTCU RUMI			Vertientes	V	Uso_Doméstico	D	Uso en General para Doméstico	D00							0.06	3050	9.6937e+06	726508	RIO ZAMORA / QUEBRADA CUMBE / VERTIENTE EL PAILON
4720	DH_SANTIAGO	CUENCA	5990	A				INERHI	AZUAY	COMUNIDAD CENTRAL DE AGUA ENTUBADA DE LOS SECTORES CRISTO DEL CONSUELO, SAN VICENTE Y CENTRO PARROQUIAL DE OCTAVIO CORDERO PALACIOS	SECTORES CRISTO DEL CONSUELO, SAN VICENTE Y CENTRO PARROQUIAL (OCTAVIO CORDERO PALACIOS - CUENCA)		LLANGARÍ PAREDES LUIS HUMBERTO			Particular		COMUNIDAD CENTRAL DE AGUA ENTUBADA DE LOS SECTORES CRISTO DEL CONSUELO, SAN VICENTE Y CENTRO PARROQUIAL DE OCTAVIO CORDERO PALACIOS	AZUAY	1	CUENCA	1	OCTAVIO CORDERO PALACIOS (SANTA ROSA)	59	30	78	9	6		QUEBRADA EL RODEO-BAYO-SIDCAY Y VERTIENTE URCOLOMA			Quebrada	Q	Uso_Doméstico	D	Uso en General para Doméstico	D00							0.782	2965	9.69523e+06	725522	OCTAVIO CORDERO PALACIOS/CUENCA/AZUAY
3165	DH_SANTIAGO	CUENCA	3494	A				CNRH	AZUAY	COMUNIDAD SANTA MARIANITA	OCTAVIO CORDERO PALACIOS/CUENCA/AZUAY		LLAPA LLAPA LUIS ALBERTO			Particular		COMUNIDAD SANTA MARIANITA	AZUAY	1	CUENCA	1	OCTAVIO CORDERO PALACIOS (SANTA ROSA)	59	30	78	9	4		VERTIENTE TURUPAMBA			Vertientes	V	Uso_Doméstico	D	Uso en General para Doméstico	D00							0.4	3240	9693895	723640	RIO ALTO ZAMORA / RIO LAS JUNTAS / RIO SANTIAGO / QUEBRADA GANDIL / VERTIENTE EL PALMO (SISTEMA DE AGUA ENTUBADA)
3166	DH_SANTIAGO	CUENCA	3494	A				CNRH	AZUAY	COMUNIDAD SANTA MARIANITA	OCTAVIO CORDERO PALACIOS/CUENCA/AZUAY		LLAPA LLAPA LUIS ALBERTO			Particular		COMUNIDAD SANTA MARIANITA	AZUAY	1	CUENCA	1	OCTAVIO CORDERO PALACIOS (SANTA ROSA)	59	30	78	9	4		VERTIENTE HUAHUALWASHA			Vertientes	V	Uso_Doméstico	D	Uso en General para Doméstico	D00							0.24	3240	9694060	723660	RIO ZAMORA / RIO SANTIAGO / VERTIENTE SIN NOMBRE Nº 1Y 2
3898	DH_SANTIAGO	CUENCA	4694	A				INERHI	AZUAY	CRESPO SIBRI SAUL (P.C.) Y OTROS			CRESPO SIBRI SAUL			Particular		CRESPO SIBRI SAUL (P.C.) Y OTROS	AZUAY	1	CUENCA	1	OCTAVIO CORDERO PALACIOS (SANTA ROSA)	59	30	78	9	6		VERTIENTE GANAPA			Vertientes	V	Uso_Doméstico	D	Uso en General para Doméstico	D00							0.094	2930	9.69339e+06	725179	OCTAVIO CORDERO PALACIOS/CUENCA/AZUAY
5473	DH_SANTIAGO	CUENCA	6557	A				INERHI	AZUAY	DIRECTORIO DE AGUA DE SIDCAY	OCTAVIO CORDERO/CUENCA/AZUAY		COLLAGUAZO VIRGILIO			Particular		DIRECTORIO DE AGUA DE SIDCAY	AZUAY	1	CUENCA	1	OCTAVIO CORDERO PALACIOS (SANTA ROSA)	59	30	78	9	6		VERTIENTES VERDE UZHCA 1 Y 2			Vertientes	V	Uso_Doméstico	D	Uso en General para Doméstico	D00							2.69	3440	9695830	722605	RIO ZAMORA / QUEBRADA HONDA
4376	DH_SANTIAGO	CUENCA	5392	A				INERHI	AZUAY	DIRECTORIO DEL COMITE DE AGUA ENTUBADA DE SIDCAY Y OCTAVIO CORDERO PALACIOS			HURTADO SOLIS FEDERICO			Particular		DIRECTORIO DEL COMITE DE AGUA ENTUBADA DE SIDCAY Y OCTAVIO CORDERO PALACIOS	AZUAY	1	CUENCA	1	OCTAVIO CORDERO PALACIOS (SANTA ROSA)	59	30	78	9	6		VERTIENTES CUNUCPAMBA Y OTRA			Vertientes	V	Uso_Doméstico	D	Uso en General para Doméstico	D00							0.85	2850	9.69247e+06	723756	OCTAVIO CORDERO PALACIOS/CUENCA/AZUAY
4829	DH_SANTIAGO	CUENCA	6138	A				INERHI	AZUAY	JARA GUAMAN MARIA CONCEPCION			JARA GUAMAN MARIA CONCEOCION			Particular		JARA GUAMAN MARIA CONCEPCION	AZUAY	1	CUENCA	1	OCTAVIO CORDERO PALACIOS (SANTA ROSA)	59	30	78	9	6		VERTIENTE GUZAHUAYCO			Vertientes	V	Uso_Doméstico	D	Uso en General para Doméstico	D00							0.015	2885	9.69376e+06	725365	OCTAVIO CORDERO PALACIOS/CUENCA/AZUAY
8134	DH_SANTIAGO	CUENCA	6832	C		1192	2010-12-17	SENAGUA	AZUAY	JUNCAL PAREDES JOSE MANUEL P.C.	SANTA MARIANITA-OCTAVIO CORDERO-CUENCA		JUNCAL PAREDES JOSE MANUEL P.C.			Particular		JUNCAL PAREDES JOSE MANUEL P.C.	AZUAY	1	CUENCA	1	OCTAVIO CORDERO PALACIOS (SANTA ROSA)	59	30	78	9	4		VERTIENTE ZHUZHORAMBRAN Y SUS REMUMENES Y LA QUEBRADA CANDO			Vertientes	V	Uso_Doméstico	D	Extensivo a otros usos Domésticos	D05							0.146	3162	9693851	724418	RIO ZAMORA / QUEBRADA CUMBE / QUEBRADA CARIGAN / CANAL ALUMBRE
[truncated: 846 more rows]
[truncated: 60 more columns]

## Sheet: PROVINCIAS
		DIVISION POLITICA DEL ECUADOR
		PROVINCIAS - CANTONES - PARROQUIAS
Informacion INEC - 2008
[truncated: 1,441 more rows]

## Sheet: RESUMEN2
		JURISDICCION POLITICO-ADMINISTRATIVA DE LA SENAGUA ACTUAL
[truncated: 42 more rows]

[truncated: 8 more sheets: INEC 2008, SUBUSOS, FUENTES, REGIONES TIPO SECTORES CONSUNTI, RANGOS Y TIPOS VARIOS USOS, GRUPCONCESIONARIOS, Estructuras Hidraulicas, CARTAS]
