# Supplementary material for: Looking inside the Blackbox: Cuenca’s water metabolism
Source: PLoS One. 2022 Sep 22;17(9):e0273629. doi: 10.1371/journal.pone.0273629 (PMC9499241; doi:10.1371/journal.pone.0273629)
Supplement: S3 File — (XLSX) [file pone.0273629.s004.xlsx]

## Sheet: ESQUEMA m3 por año
NIVEL	DESCRIPCIÓN	CAUDAL DISPONIBLE (m3/año)
N +1	AGUA COMO FONDO, VERTIENTE AMAZÓNICA	5.58447e+08
		CAUDAL EXTRAIDO (m3/año)
N	CONSUMO CUENCA	1.53946e+08
N-1	CONSUMO URBANO/CONSUMO RURAL	CONSUMO URBANO (m3/año)							CONSUMO RURAL (m3/año)
		6.17064e+07							9.22393e+07
N-2	CONSUMO POR ACTIVIDAD	HOGARES (m3/año)	PÉRDIDAS (m3/año)	TRABAJO REMIUNERADO					HOGARES (m3/año)	TRABAJO REMUNERADO
		2.50911e+07	8700957	CONSUMO COMERCIAL (m3/año)	CONSUMO Industrias manufactureras (m3/año)	CONSUMO CONSTRUCCIÓN (m3/año)	Agricultura, ganadería, silvicultura y pesca (m3/año)	SERVICIOS SOCIALES NO PUBLICOS (m3/año)	3.73954e+07	SERVICIOS SOCIALES PUBLICOS Y ORGANOS DE GOBIERNO (m3/año)	AGUAS DE MESA (m3/año)	Agricultura, ganadería, silvicultura y pesca (m3/año)	Industrias manufactureras (m3/año)
NIVEL	ELEMENTOS			2792617	2.32168e+07	115956	0	1028063		760860	204.984	5.48437e+07	0
N +1	CAUDAL RÍO CUENCA UCUBAMBA+EXTRACCIÓN PARA AGUA POTABLE			6.17064e+07	9.22393e+07
N	CONCESIONES DE AGUA-CONCESIÓNES DE ETAPA+EXTRACCIÓN PARA AGUA POTABLE URBANA
N-1	EL CONSUMO RURAL SON LAS CONCESIONES RURALES DE SENAGUA, EXCEPTO LAS DE AGUA POTABLE DEL TOMEBAMBA Y DEL YANUNCAY PARA ETAPA
	EL CONSUMO URBANO SE REFIERE A LOS VALORES DE CONSUMO DE AGUA POTABLE DE ETAPA + LAS COCESIONES INDUSTRIALES Y USO DOMESTICO
N-2	Actividades urbanas
	Actividades rurales
ACTIVIDADES URBANAS	HOGARES: SECTOR RESIDENCIAL DE ETAPA+CONSUMO DOMÉSTICO DE SENAGUA
	CONSUMO COMERCIAL: SECTOR COMERCIAL DE ETAPA
	INDUSTRIAS MANUFACTURERAS: SECTOR INDUSTRIAL DE ETAPA+INDUSTRIA TOTAL
	CONSTRUCCIÓN: SECTOR CONSTRUCCION DE ETAPA
	Agricultura, ganadería, silvicultura y pesca: NO HAY AGRICULTURA A NIVEL URBANO
	SERVICIOS SOCIALES NO PUBLICOS: CATEGORÍA ESPECIAL SIN REBAJA DE ETAPA
	SERVICIOS SOCIALES PUBLICOS Y ORGANOS DE GOBIERNO: CATEGORÍAS ESPECIAL CON REBAJA, Y GRATUITA DE ETAPA
ACTIVIDADES RURALES	HOGARES (m3/año): CONCESIONES PARA USO DOMÉSTICO Y AGUA POTABLE DE SENAGUA (MENOS LAS DADAS A ETAPA EN EL TOMEBAMBA Y YANUNCAY)
	INDUSTRIAS MANUFACTURERAS: NO HAY INDUSTRIA A NIVEL RURAL
	Agricultura, ganadería, silvicultura y pesca: CONCESIONES DE SENAGUA PARA RIEGO, ABREVADEROY PISCOLA EN LA ZONA RURAL

## Sheet: VAB por m3
L/US$ EN DOLARES 2010
N -1		N -2		N -3
TRABAJO REMUNERADO	13.3152	URBANO	8.1009	Industria manufacturera	12.2796
				Industria manufacturera (sin frábrica de cables)	136.402
				Comercio	1.35397
				Servicios privados	11.8449
				Servicios públicos y órganos de gobierno	2.38747
				Construcción	4.51819
		RURAL	9263.05	Agricultura, ganadería, silvicultura y pesca	9263.05
US$/m3 EN DOLARES 2010
N -1		N -2		N -3
TRABAJO REMUNERADO	75.1022	URBANO	123.443	Industria manufacturera	81.4359
				Industria manufacturera (sin frábrica de cables)	7.33125
				Comercio	738.568
				Servicios privados	84.4245
				Servicios públicos y órganos de gobierno	418.854
				Construcción	221.328
		RURAL	0.107956	Agricultura, ganadería, silvicultura y pesca	0.107956
VAB EN DOLARES 2010
N -1		N -2		N -3
TRABAJO REMUNERADO	6.20735e+09	URBANO	6.20385e+09	Industria manufacturera	3.71016e+09		6.20735e+09
				Industria manufacturera (sin frábrica de cables)	333922495
				Comercio	2.06254e+09		6.20385e+09
				Servicios privados	8.67937e+07
				Servicios públicos y órganos de gobierno	3.18689e+08
				Construcción	2.56643e+07
		RURAL	3.49725e+06	Agricultura, ganadería, silvicultura y pesca	3.49725e+06
CONSUMO m3/año
N	N -1		N -2		N -3
2.98862e+08	TRABAJO REMUNERADO	8.2652e+07	URBANO	5.02568e+07	Industria manufacturera	4.55593e+07
					Industria manufacturera (sin frábrica de cables)	4.55478e+07
					Comercio	2792617
					Servicios privados	1028063
					Servicios públicos y órganos de gobierno	760860
					Construcción	115956
			RURAL	3.23952e+07	Agricultura, ganadería, silvicultura y pesca	3.23952e+07
	HOGARES	2.07509e+08	URBANO	2.50911e+07
			RURAL	1.82418e+08	Agricultura, ganadería, silvicultura y pesca	1.45022e+08
					Consumo en el hogar	3.73954e+07
	AGUA NO CONTABILIZADA	8700957

## Sheet: Esquema m3 por hora
USÉ LA TASA METABÓLICA DE 982,13 l/h PARA CALCULAR EL VOLUMEN DE AGUA QUE SE DESTINA A LA AGRICULTURA NEGOCIO Y A LA AGRICULTURA SUBSISTENCIA. PARA CALCULAR LA AGRICULTURA NEGOCIO TOMÉ UNA POBLACIÓN DE 15.858, QUE ES LA QUE DEFINE EL CENSO DE POBLACIÓN 2010, Y 2080 HORAS DE TRABAJO AL AÑO (32.984.640 HORAS DE ACTIVIDAD). ENTONCES MULTIPLICANDO LOS 982,13 l/h POR LAS 32.984.640 HORAS SE OBTIENEN L…
TASA METABÓLICA (l/hora de actividad humana)
N	N -1		N -2		N -3
67.4795	TRABAJO REMUNERADO	301.018	URBANO	208.025	Industria manufacturera	848.94
					Comercio	21.7148
					Servicios privados	31.6895
					Servicios públicos y órganos de gobierno	31.6873
					Construcción	40.4558
			RURAL	982.13	Agricultura, ganadería, silvicultura y pesca	982.13
	HOGARES	49.9498	URBANO	9.41239
			RURAL	122.543	Agricultura, ganadería, silvicultura y pesca	233.201
					Consumo en el hogar	43.1456
	AGUA NO CONTABILIZADA	2.99276
CONSUMO m3/año
N	N -1		N -2		N -3
2.98862e+08	TRABAJO REMUNERADO	8.2652e+07	URBANO	5.02568e+07	Industria manufacturera	4.55593e+07
					Comercio	2792617
					Servicios privados	1028063
					Servicios públicos y órganos de gobierno	760860
					Construcción	115956
			RURAL	3.23952e+07	Agricultura, ganadería, silvicultura y pesca	3.23952e+07
	HOGARES	2.07509e+08	URBANO	2.50911e+07
			RURAL	1.82418e+08	Agricultura, ganadería, silvicultura y pesca	1.45022e+08
					Consumo en el hogar	3.73954e+07
	AGUA NO CONTABILIZADA	8700957
HORAS DE ACTIVIDAD
N	N -1		N -2		N -3
4428924600	TRABAJO REMUNERADO	274574560	URBANO	241589920	Industria manufacturera	53666080
					Comercio	128604320
					Servicios privados	32441760
					Servicios públicos y órganos de gobierno	24011520
					Construcción	2866240
			RURAL	32984640	Agricultura, ganadería, silvicultura y pesca	32984640
	HOGARES	4154350040	URBANO	2665748960
			RURAL	1488601080	Agricultura, ganadería, silvicultura y pesca	621876780	4154350040
					Consumo en el hogar	866724300
	AGUA NO CONTABILIZADA	2907338880
POBLACIÓN
N	N -1		N -2		N -3
505585	TRABAJO REMUNERADO	132007	URBANO	116149	Industria manufacturera	25801
					Comercio	61829
					Servicios privados	15597
					Servicios públicos y órganos de gobierno	11544
					Construcción	1378
			RURAL	15858	Agricultura, ganadería, silvicultura y pesca	15858
	HOGARES	505585	URBANO	331888
			RURAL	173697	Agricultura, ganadería, silvicultura y pesca	70990.5
					Consumo en el hogar	173697
	AGUA NO CONTABILIZADA	331888
CONSUMO l/día
N	N -1		N -2		N -3
8.18799e+08	TRABAJO REMUNERADO		URBANO		Industria manufacturera
					Comercio
					Servicios privados
					Servicios públicos y órganos de gobierno
					Construcción
			RURAL		Agricultura, ganadería, silvicultura y pesca
					Aguas de mesa
	HOGARES	5.68517e+08	URBANO	6.87426e+07
			RURAL		Agricultura, ganadería, silvicultura y pesca
					Consumo en el hogar	1.02453e+08
	AGUA NO CONTABILIZADA	2.38382e+07
CONSUMO l/persona*día
N	N -1		N -2		N -3
1619.51	TRABAJO REMUNERADO		URBANO		Industria manufacturera
					Comercio
					Servicios privados
					Servicios públicos y órganos de gobierno
					Construcción
			RURAL		Agricultura, ganadería, silvicultura y pesca
					Aguas de mesa
	HOGARES	1124.47	URBANO	207.126
			RURAL		Agricultura, ganadería, silvicultura y pesca
					Consumo en el hogar	589.838
	AGUA NO CONTABILIZADA	71.8262

## Sheet: CALCULOS CAUDALES
	Caudal río Cuenca en Ucubamba	Caudal del río Cuenca (m3/s)	Caudal del río Cuenca (m3/año)	USÉ LA TASA METABÓLICA DE 982,13 l/h PARA CALCULAR EL VOLUMEN DE AGUA QUE SE DESTINA A LA AGRICULTURA NEGOCIO Y A LA AGRICULTURA SUBSISTENCIA. PARA CALCULAR LA AGRICULTURA NEGOCIO TOMÉ UNA POBLACIÓN DE 15.858, QUE ES LA QUE DEFINE EL CENSO DE POBLACIÓN 2010, Y 2080 HORAS DE TRABAJO AL AÑO (32.984.640 HORAS DE ACTIVIDAD). ENTONCES MULTIPLICANDO LOS 982,13 l/h POR LAS 32.984.640 HORAS SE OBTIENEN L…
Segundos por año	31536000	19.7098	6.2157e+08
MEDIA (m3/s)	28.7789
MEDIANA (m3/s)	19.7098
MODA (m3/s)	16.7984
MAXIMO (m3/s)	220.758
MINIMO (m3/s)	0.914316
VARIANZA	753.171
DESVIACION ESTANDAR	27.444	AGUA NO APROPIADA	AGUA NO APROPIADA PORUSOS CONSUNTIVOS
Caudal anual (m3/año) (caudal del río Cuenca+extracción de agua de ETAPA)	6.60415e+08	7.31684e+07	3.61554e+08	361553584
		73.1684	361.554
N +1	N +1 MENOS EL CAUDAL ECOLOGICO (COMO 15,44% DEL CAUDAL PROMEDIO)	N +1 MENOS EL CAUDAL ECOLOGICO (COMO 10% DEL CAUDAL PROMEDIO)	N TOTAL (INCLUYE USOS NO CONSUNTIVOS)
6.60415e+08	5.58447e+08	5.94374e+08	5.87247e+08
USOS CONSUNTIVOS
N	N -1 PÉRDIDAS URBANAS
2.98862e+08	8700957
298.862
TOTAL SENAGUA +ETAPA
N -1		N -2		N -3		hm3
TRABAJO REMUNERADO		URBANO		Industria manufacturera	4.55593e+07	45.5593
				Comercio	2792617	2.79262
			5.02568e+07	Servicios privados	1028063	1.02806
	8.2652e+07			Servicios públicos y órganos de gobierno	760860	0.76086
				Construcción	115956	0.115956
		RURAL	3.23952e+07	Agricultura, ganadería, silvicultura y pesca	3.23952e+07	32.3952
HOGARES		URBANO	2.50911e+07			25.0911
	2.07509e+08
		RURAL	1.82418e+08	Agricultura, ganadería, silvicultura y pesca	1.45022e+08	37.3848
				Consumo en el hogar	3.73954e+07
PERDIDAS URBANAS	8700957					8.70096
	TOTAL DE AGRICULTURA (negocio + subsistentecia)	1.77418e+08
	AGRICULTURA de subsistentecia	1.45022e+08
	AGRICULTURA NEGOCIO	3.23952e+07
	TOTAL SENAGUA +ETAPA
N	N -1		N -2		N -3
2.98862e+08	TRABAJO REMUNERADO	27.6556	URBANO	16.8161	Industria manufacturera	15.2443
					Comercio	0.934418
					Servicios privados	0.343993
					Servicios públicos y órganos de gobierno	0.254586
					Construcción	0.0387992
			RURAL	10.8395	Agricultura, ganadería, silvicultura y pesca	10.8395
	HOGARES	69.433	URBANO	8.39554
			RURAL	61.0375	Agricultura, ganadería, silvicultura y pesca	48.5249
					Consumo en el hogar	12.5126
	PERDIDAS URBANAS	2.91137
CONCESIONES DE SENAGUA EN m3/año
	RURAL	hm3/año	URBANO	hm3/año	Total general	hm3/año
Abrevadero	809692	0.809692	6676.17	0.00667617	815735	0.815735
Agua_Potable sin concesiones del Yanuncay y del Tomebamba	2.42734e+06	2.42734	0	0	2.42734e+06	2.42734
Aguas_de_Mesa	204.984	0.000204984	0	0	204.984	0.000204984
Hidroeléctricas	2.61922e+08	261.922	25228800	25.2288	2.8715e+08	287.15
Industria TOTAL	2.16684e+07	21.6684	2.31552e+07	23.1552	4.48236e+07	44.8236
Piscícola	1.5924e+07	15.924	189216	0.189216	1.61132e+07	16.1132
Riego	1.5637e+08	156.37	4.11842e+06	4.11842	1.60489e+08	160.489
Termales	1.23476e+06	1.23476	0	0	1.23476e+06	1.23476
Uso_Doméstico	3.4968e+07	34.968	379252	0.379252	3.53473e+07	35.3473
Total general	4.95324e+08	495.324	5.30775e+07	53.0775	5.48401e+08	548.401
Total general usos consuntivos	2.32168e+08	232.168	2.78487e+07	27.8487	2.60016e+08	260.016
Total general usos consuntivos, sin hogares	1.94773e+08	194.773	2.74695e+07	27.4695	2.22241e+08	222.241
	Yanuncay	Tomebamba	Total TODO LOS RÍOS
SENAGUA Agua Potable	7884000	50457600	6.07689e+07
Producción 2012 de agua potable de ETAPA	38845733	38.8457	1
Consumo 2012	30144776	30.1448	77.6013
AGUA NO FACTURADA	8700957	30.1448	22.3987
CONSUMO 2012 DE AGUA POTABLE ETAPA (M3/AÑO)
CATEGORÍA	TOTAL	CATEGORÍAS AGRUPADAS	m3/año	hm3/año
COMERCIAL	2792617	COMERCIAL	2792617	2.79262
ESPECIAL S/REBAJA	1028063	INDUSTRIAS MANUFACTURERAS	735470	0.73547
ESPECIAL C/REBAJA	681380	CONSTRUCCIÓN	115956	0.115956
INDUSTRIAL	735470	SERVICIOS PRIVADOS	1028063	1.02806
CONSTRUCCIÓN	115956	SERVICIOS PUBLICOS Y ORGANOS DE GOBIERNO	760860	0.76086
RESIDENCIAL	24711810	HOGARES	24711810	24.7118
GRATUITO	79480	TOTAL	30144776	30.1448
TOTAL	30144776
CONCESIONES URBANAS DE SENAGUA (M3/AÑO)		hm3/año
RIEGO, ABREVADERO, PISCICOLA	4.31431e+06	4.31431
INDUSTRIAL	3.83103e+07	38.3103
USO DOMÉSTICO	379252	0.379252

## Sheet: CALCULOS HORAS
ACTIVIDAD	URBANA				RURAL			TOTAL DE CUENCA
	HORAS ANUALES	POBLACIÓN	HORAS POR ACTIVIDAD	TASA METABOLICA (m3/hora de actividad)	POBLACIÓN	HORAS POR ACTIVIDAD	TASA METABOLICA (m3/hora de actividad)	POBLACIÓN	HORAS POR ACTIVIDAD	TASA METABOLICA (m3/hora de actividad)
TOTAL HUMAN ACTIVITY (THA)	8760	331888	2907338880	0.02516	173697	1521585720	0.142694	505585	4428924600	0.0655396
HOGARES (THA-PAID WORK)	8760	331888	2907338880	0.00863025	173697	1521585720	0.0245696	505585	4428924600	0.0141063
COMERCIAL	2080	61829	128604320	0.0217148				61829	128604320	0.0217148
Industrias manufactureras	2080	25207	52430560	0.744714				25207	52430560	0.870746
CONSTRUCCIÓN	2080	1378	2866240	0.0404558				1378	2866240	0.0404558
Agricultura, ganadería, silvicultura y pesca	2080				88423	183919840	0.964783	15858	32984640	5.37956
SERVICIOS SOCIALES PRIVADOS	2080	15597	32441760	0.0316895				15597	3.19551e+07	0.0321721
SERVICIOS SOCIALES PUBLICOS Y ORGANOS DE GOBIERNO	2080	11544	24011520	0.0316873				11544	2.36513e+07	0.0321698
TOTAL CUENCA	8760	331888	2907338880	0.02516	173697	1521585720	0.142694	505585	4428924600	0.0655396
	SEMANA	AÑO
HORAS DE SUEÑO	55.3	2875.6
TOTAL DE HORAS DE DE AGUA DEL HOGAR (Horas de la semana-horas de trabajo-horas de sueño)	73.3	3811.6
TOTAL DE HORAS DE TRABAJO	39.4	2048.8
TOTAL DE HORAS DE TRABAJO (AGRICULTURA)	84	4368
TOTAL DE HORAS DISPONIBLES (HORAS DE LA SEMANA-HORAS DE SUEÑO)	112.7	5860.4
CONSUMO DE AGUA (m3/año)
	URBANO	RURAL	TOTAL
HOGARES (m3/año)	2.50911e+07	3.73848e+07	6.24759e+07
COMERCIAL (m3/año)	2792617		2792617
Industrias manufactureras (m3/año)	3.90458e+07	6.60791e+06	4.56537e+07
CONSTRUCCIÓN (m3/año)	115956		115956
Agricultura, ganadería, silvicultura y pesca (m3/año)	4.31431e+06	1.73128e+08	1.77443e+08
SERVICIOS SOCIALES PRIVADOS (m3/año)	1028063		1028063
SERVICIOS SOCIALES PUBLICOS Y ORGANOS DE GOBIERNO (m3/año)	760860		760860
CONSUMO TOTAL	7.31486e+07	2.17121e+08	2.9027e+08

## Sheet: CONCESIONES SENAGUA
SENAGUA EN l/s
	RURAL							URBANO					Total general			RURAL	URBANO	Total general
Etiquetas de fila	Río Cuenca	Río Jadán	Río Machángara	Río Sidcay	Río Tarqui	Río Tomebamba	Río Yanuncay	Río Jadán	Río Machángara	Río Tarqui	Río Tomebamba	Río Yanuncay			Etiquetas de fila
Abrevadero	2.9124	0.3149	2.2003	0.1278	15.4856	2.346	2.2681			0.046	0.1657		25.8668		Abrevadero	25.6551	0.2117	25.8668
Agua_Potable	0.4864	0.5			75.984	1600	250						1926.97		Agua_Potable	1926.97		1926.97
Aguas_de_Mesa							0.0065						0.0065		Aguas_de_Mesa	0.0065		0.0065
Hidroeléctricas			7805.48			500						800	9105.48		Hidroeléctricas	8305.48	800	9105.48
Industria	0.2		27.761	3	6.239	452.64	197.261	5.3	622.32		104.88	1.746	1421.35		Industria	687.101	734.246	1421.35
Piscícola	12.13		20		13.63	307.166	152.02					6	510.946		Piscícola	504.946	6	510.946
Riego	202.05	10.884	1671.85	43.047	2008.23	639.103	383.308			0.344	130.13	0.12	5089.06		Riego	4958.47	130.594	5089.06
Termales					38.977		0.177						39.154		Termales	39.154		39.154
Uso_Doméstico	39.5611	18.7748	115.592	8.7908	151.211	651.115	123.783			0.02	3.206	8.8	1120.85		Uso_Doméstico	1108.83	12.026	1120.85
Total general	257.34	30.4737	9642.88	54.9656	2309.75	4152.37	1108.82	5.3	622.32	0.41	238.382	816.666	19239.7		Total general	17556.6	1683.08	19239.7
SENAGUA EN m3/año
	RURAL							URBANO					Total general			RURAL	URBANO	Total general
Etiquetas de fila	Río Cuenca	Río Jadán	Río Machángara	Río Sidcay	Río Tarqui	Río Tomebamba	Río Yanuncay	Río Jadán	Río Machángara	Río Tarqui	Río Tomebamba	Río Yanuncay			Etiquetas de fila
Abrevadero	91845.4	9930.69	69388.7	4030.3	488354	73983.5	71526.8	0	0	1450.66	5225.52	0	815735		Abrevadero	809059	6676.17	815735
Agua_Potable	15339.1	15768	0	0	2.39623e+06	50457600	7884000	0	0	0	0	0	6.07689e+07		Agua_Potable	6.07689e+07	0	6.07689e+07
Aguas_de_Mesa	0	0	0	0	0	0	204.984	0	0	0	0	0	204.984		Aguas_de_Mesa	204.984	0	204.984
Hidroeléctricas	0	0	2.46154e+08	0	0	15768000	0	0	0	0	0	25228800	2.8715e+08		Hidroeléctricas	2.61922e+08	25228800	2.8715e+08
Industria	6307.2	0	875471	94608	196753	1.42745e+07	6.22083e+06	167141	1.96255e+07	0	3.3075e+06	55061.9	4.48236e+07		Industria	2.16684e+07	2.31552e+07	4.48236e+07
Piscícola	382532	0	630720	0	429836	9.68679e+06	4.7941e+06	0	0	0	0	189216	1.61132e+07		Piscícola	1.5924e+07	189216	1.61132e+07
Riego	6.37186e+06	343238	5.27233e+07	1.35753e+06	6.33315e+07	2.01548e+07	1.2088e+07	0	0	10848.4	4.10379e+06	3784.32	1.60489e+08		Riego	1.5637e+08	4.11842e+06	1.60489e+08
Termales	0	0	0	0	1.22918e+06	0	5581.87	0	0	0	0	0	1.23476e+06		Termales	1.23476e+06	0	1.23476e+06
Uso_Doméstico	1.2476e+06	592082	3.64533e+06	277227	4.7686e+06	2.05336e+07	3.90362e+06	0	0	630.72	101104	277517	3.53473e+07		Uso_Doméstico	3.4968e+07	379252	3.53473e+07
Total general	8.11548e+06	961019	3.04098e+08	1.7334e+06	7.28404e+07	1.30949e+08	3.49679e+07	167141	1.96255e+07	12929.8	7.51761e+06	2.57544e+07	6.06743e+08		Total general	5.53665e+08	5.30775e+07	6.06743e+08
Segundos/año=	31536000			2.42734e+06	58341600

## Sheet: CONSUMOS ETAPA
CATEGORÍA	ENERO	FEBRERO	MARZO	ABRIL	MAYO	JUNIO	JULIO	AGOSTO	SETBRE	OCTUBRE	NOVBRE	DCBRE	TOTAL	PORCENT.
COMERCIAL	226851	243248	243323	243977	242422	230926	223173	210646	215751	228988	238888	244424	2792617	0.09264
ESPECIAL S/REBAJA	77270	86628	91786	94120	86421	84537	88582	80768	83291	82048	85155	87457	1028063	0.0341041
ESPECIAL C/REBAJA	59239	58799	62450	62136	61272	60959	46831	41455	52773	57718	56902	60846	681380	0.0226035
INDUSTRIAL	62389	60606	60986	61088	58775	60015	63970	61330	64700	59376	60779	61456	735470	0.0243979
CONSTRUCCIÓN	8486	9395	8889	8951	9309	10502	9489	8976	9916	9617	10132	12294	115956	0.00384663
RESIDENCIAL	2066083	2117616	2074017	2089660	2069903	2087304	1964075	1846791	1929128	2121622	2135402	2210209	24711810	0.819769
GRATUITO	4025	4715	3565	4575	6344	10487	10082	7645	7569	7926	6931	5616	79480	0.00263853
TOTAL	2504343	2581007	2545016	2564507	2534446	2544730	2406202	2257611	2363128	2567295	2594189	2682302	30144776	1

## Sheet: HORAS DE ACTIVIDAD
	SEMANA	AÑO	TOTAL DE HORAS SEMANA	AÑO
TOTAL DE HORAS DE CONSUMO DE AGUA DEL HOGAR (Horas de la semana-horas de trabajo-horas de sueño)	72.5	3770	168	8760
TOTAL DE HORAS DE TRABAJO	40	2080
TOTAL DE HORAS SEMANALES DISPONIBLES	168
USO DEL TIEMPO (FUENTE INEC)	2010	2012
Actividades Domésticas
Limpiar la casa	5.39	4.27
Lavar, planchar la ropa	4.92	3.92
Cuidar de niños y adolescentes	11.48	9.69
Hacer compras para el hogar	2.89	2.96
Promedio Actividades Domésticas	34.61	30.89
Necesidades personales y Esparcimiento
Compartir con la familia	7.18	7.09
Asistir a Eventos Culturales	4.14	3.96
Deporte	4.63	4.24
Descansar	7.67	9.43
Ver Televisión	12.32	12.75
Dormir	55.56	55.86
Comer	8.85	8.24
Cuidado personal	6.5	5.63
Actividades sociales	3.58	3.07
Jugar en la casa	5.66	5.02
Promedio Necesidades personales y Esparcimiento	115.42	115.72
Estudios
Asistir a Clases	26.01	27.98
Promedio Estudios	26.24	27.98
Movilidad
Trasladarse a la escuela	4.47	4.42
Ir y volver del trabajo	5.37	4.8
Promedio Movilidad
Trabajo
Trabajar	40.2	39.4
Promedio Trabajo	40.2	39.4
