# Supplementary material for: Looking inside the Blackbox: Cuenca’s water metabolism
Source: PLoS One. 2022 Sep 22;17(9):e0273629. doi: 10.1371/journal.pone.0273629 (PMC9499241; doi:10.1371/journal.pone.0273629)
Supplement: S4 File — (ZIP) [file pone.0273629.s005.zip]

Archive with 1 entries (1 files):
- CENEC_2010.sav
