# Supplementary material for: Looking inside the Blackbox: Cuenca’s water metabolism
Source: PLoS One. 2022 Sep 22;17(9):e0273629. doi: 10.1371/journal.pone.0273629 (PMC9499241; doi:10.1371/journal.pone.0273629)
Supplement: S5 File — (ZIP) [file pone.0273629.s006.zip]

Archive with 74 entries (69 files):
- 2009/
- __MACOSX/._2009
- 2009/Sistema - Macha╠üngara Sur.XLS
- __MACOSX/2009/._Sistema - Macha╠üngara Sur.XLS
- 2009/Total Sistemas2009.XLS
- __MACOSX/2009/._Total Sistemas2009.XLS
- 2009/Sistema Culebrillas.XLS
- __MACOSX/2009/._Sistema Culebrillas.XLS
- 2009/Sistema Tomebamba - Macha╠üngara Centro.XLS
- __MACOSX/2009/._Sistema Tomebamba - Macha╠üngara Centro.XLS
- 2009/Sistema Yanuncay.XLS
- __MACOSX/2009/._Sistema Yanuncay.XLS
- 2009/Sistema - Macha╠üngara Norte.XLS
- __MACOSX/2009/._Sistema - Macha╠üngara Norte.XLS
- 2010/
- __MACOSX/._2010
- 2010/Sistema - Macha╠üngara Sur.XLS
- __MACOSX/2010/._Sistema - Macha╠üngara Sur.XLS
- 2010/Sistema Culebrillas.XLS
- __MACOSX/2010/._Sistema Culebrillas.XLS
- 2010/Sistema Tomebamba - Macha╠üngara Centro.XLS
- __MACOSX/2010/._Sistema Tomebamba - Macha╠üngara Centro.XLS
- 2010/Sistema Yanuncay.XLS
- __MACOSX/2010/._Sistema Yanuncay.XLS
- 2010/Total Sistemas2010.XLS
- __MACOSX/2010/._Total Sistemas2010.XLS
- 2010/Sistema - Macha╠üngara Norte.XLS
- __MACOSX/2010/._Sistema - Macha╠üngara Norte.XLS
- 2011/
- __MACOSX/._2011
- 2011/Sistema - Macha╠üngara Sur.XLS
- __MACOSX/2011/._Sistema - Macha╠üngara Sur.XLS
- 2011/Sistema Culebrillas.XLS
- __MACOSX/2011/._Sistema Culebrillas.XLS
- 2011/Sistema Tomebamba - Macha╠üngara Centro.XLS
- __MACOSX/2011/._Sistema Tomebamba - Macha╠üngara Centro.XLS
- 2011/Total Sistemas2011.XLS
- __MACOSX/2011/._Total Sistemas2011.XLS
- 2011/Sistema Yanuncay.XLS
- __MACOSX/2011/._Sistema Yanuncay.XLS
- 2011/Sistema - Macha╠üngara Norte.XLS
- __MACOSX/2011/._Sistema - Macha╠üngara Norte.XLS
- 2012/
- __MACOSX/._2012
- 2012/Sistema - Macha╠üngara Sur.XLS
- __MACOSX/2012/._Sistema - Macha╠üngara Sur.XLS
- 2012/Sistema Culebrillas.XLS
- __MACOSX/2012/._Sistema Culebrillas.XLS
- 2012/Sistema Tomebamba - Macha╠üngara Centro.XLS
- __MACOSX/2012/._Sistema Tomebamba - Macha╠üngara Centro.XLS
- 2012/Total Sistemas2012.XLS
- __MACOSX/2012/._Total Sistemas2012.XLS
- 2012/Sistema Yanuncay.XLS
- __MACOSX/2012/._Sistema Yanuncay.XLS
- 2012/Sistema - Macha╠üngara Norte.XLS
- __MACOSX/2012/._Sistema - Macha╠üngara Norte.XLS
- 2013/
- __MACOSX/._2013
- 2013/Sistema - Macha╠üngara Sur.XLS
- __MACOSX/2013/._Sistema - Macha╠üngara Sur.XLS
- 2013/Sistema Culebrillas.XLS
- __MACOSX/2013/._Sistema Culebrillas.XLS
- 2013/evolucion__ianc_reportes_junio2013.pdf
- __MACOSX/2013/._evolucion__ianc_reportes_junio2013.pdf
- 2013/ianc_mensual_reportes_junio2013.pdf
- __MACOSX/2013/._ianc_mensual_reportes_junio2013.pdf
- 2013/Sistema Tomebamba - Macha╠üngara Centro.XLS
- __MACOSX/2013/._Sistema Tomebamba - Macha╠üngara Centro.XLS
- 2013/Total Sistemas2013.XLS
- __MACOSX/2013/._Total Sistemas2013.XLS
- 2013/Sistema Yanuncay.XLS
- __MACOSX/2013/._Sistema Yanuncay.XLS
- 2013/Sistema - Macha╠üngara Norte.XLS
- __MACOSX/2013/._Sistema - Macha╠üngara Norte.XLS
