# Supplementary material for: Looking inside the Blackbox: Cuenca’s water metabolism
Source: PLoS One. 2022 Sep 22;17(9):e0273629. doi: 10.1371/journal.pone.0273629 (PMC9499241; doi:10.1371/journal.pone.0273629)
Supplement: S5 File — (ZIP) [file pone.0273629.s006.zip › 2009/Sistema - Macha╠üngara Sur.XLS]

## Sheet: ANEXO1
	ANEXO No. 1
	ETAPA: NÚMERO DE CONEXIONES DE AGUA POTABLE POR RANGOS Y CATEGORÍAS DE CONSUMO
	SISTEMA MACHÁNGARA SUR
	AÑO 2009
	(Número)
	CATEGORÍA COMERCIAL
	RANGOS	ENERO	FEBRERO	MARZO	ABRIL	MAYO	JUNIO	JULIO	AGOSTO	SETBRE	OCTUBRE	NOVBRE	DCBRE	PROMEDIO	PORCENT.
	0	1	2	1	2	2	1	1	2	2	2	1	2	1.58333	0.0352243
	1 -20	21	22	24	22	21	25	26	22	24	22	26	27	23.5	0.522803
	21-40	6	4	5	6	6	4	3	5	7	13	11	10	6.66667	0.148313
	41-50	3	1	2	3	2	3	2	2	2	2	1	2	2.08333	0.0463478
	51-100	1	3	3	1	4	1	3	4	6	6	5	3	3.33333	0.0741565
	101-200	2	2	2	1	2	2	1	1	2	3	3	4	2.08333	0.0463478
	201-300				1					2	1	5	2	2.2	0.0489433
	301-500										1		2	1.5	0.0333704
	501-1000									1		1	1	1	0.0222469
	MÁS 1000							1	1	1	1	1	1	1	0.0222469
	TOTAL	34	34	37	36	37	36	37	37	47	51	54	54	44.95	1
	CATEGORÍA ESPECIAL SIN REBAJA
	RANGOS	ENERO	FEBRERO	MARZO	ABRIL	MAYO	JUNIO	JULIO	AGOSTO	SETBRE	OCTUBRE	NOVBRE	DCBRE	PROMEDIO	PORCENT.
	0						1			2	1		2	1.5	0.0895928
	1 -20	5	6	6	3	5	6	6	6	8	9	7	8	6.25	0.373303
	21-40	2	2	1	8	4	2	4	3	2	1	4	1	2.83333	0.169231
	41-50	2		2		1	1		1	1	1		1	1.25	0.0746606
	51-100	2	3	4	1	2	2	2		2	2	1	3	2.18182	0.130317
	101-200	2	2		1	1	1	1	3	1	2	4	1	1.72727	0.103167
	201-300														0
	301-500														0
	501-1000														0
	MÁS 1000	1	1	1	1	1	1	1	1					1	0.0597285
	TOTAL	14	14	14	14	14	14	14	14	16	16	16	16	16.7424	1
	CATEGORÍA ESPECIAL CON REBAJA (50%)
	RANGOS	ENERO	FEBRERO	MARZO	ABRIL	MAYO	JUNIO	JULIO	AGOSTO	SETBRE	OCTUBRE	NOVBRE	DCBRE	PROMEDIO	PORCENT.
	0	1	1	1										1	0.0533876
	1 -20	5	3	5	2	2	6	6	7	6	1	4	4	4.25	0.226897
	21-40	3	2	1	5	5		2	2	2	6	3	2	3	0.160163
	41-50		1		1		2	1	3		1		3	1.71429	0.0915215
	51-100	2	2	4	1	1		3		2	4	3	2	2.4	0.12813
	101-200	2	3	1	3	5	5	2	2	5	2	5	3	3.16667	0.169061
	201-300			1			1				2	1	1	1.2	0.0640651
	301-500		1	1	1	1								1	0.0533876
	501-1000	1	1										1	1	0.0533876
	MÁS 1000														0
	TOTAL	14	14	14	13	14	14	14	14	15	16	16	16	18.731	1
	CATEGORÍA INDUSTRIAL
	RANGOS	ENERO	FEBRERO	MARZO	ABRIL	MAYO	JUNIO	JULIO	AGOSTO	SETBRE	OCTUBRE	NOVBRE	DCBRE	PROMEDIO	PORCENT.
	0														0
	1 -20	2	2	1	2	1	1	1	1					1.375	0.150685
	21-40		1	1					1					1	0.109589
	41-50				1					1		1	1	1	0.109589
	51-100	2	1			1					1			1.25	0.136986
	101-200			2			1	1	1	1	1	1	2	1.25	0.136986
	201-300						1	1		1		1		1	0.109589
	301-500	1	1		1		1	1			1	1		1	0.109589
	501-1000			1		2			1				1	1.25	0.136986
	MÁS 1000														0
	TOTAL	5	5	5	4	4	4	4	4	3	3	4	4	9.125	1
	CATEGORÍA CONSTRUCCIÓN
	RANGOS	ENERO	FEBRERO	MARZO	ABRIL	MAYO	JUNIO	JULIO	AGOSTO	SETBRE	OCTUBRE	NOVBRE	DCBRE	PROMEDIO	PORCENT.
	0	16	12	22	17	23	21	21	18	18	25	22	21	19.6667	0.26305
	1 -20	46	42	37	36	31	36	27	26	49	49	58	63	41.6667	0.55731
	21-40	4	2	2	3	5	3	2	3	3	9	12	16	5.33333	0.0713357
	41-50			2	1			2	3	5	3	6	1	2.875	0.0384544
	51-100		2		2	1	1	1		7	6	4	2	2.88889	0.0386402
	101-200				1					1				1	0.0133754
	MÁS 200	2	1	2	1	2	2	1	1	1	1	1	1	1.33333	0.0178339
	TOTAL	68	59	65	61	62	63	54	51	84	93	103	104	74.7639	1
	CATEGORÍA RESIDENCIAL
	RANGOS	ENERO	FEBRERO	MARZO	ABRIL	MAYO	JUNIO	JULIO	AGOSTO	SETBRE	OCTUBRE	NOVBRE	DCBRE	PROMEDIO	PORCENT.
	0	344	360	340	353	351	437	382	375	584	591	584	620	443.417	0.112053
	0-20	2135	2160	2204	2206	2200	2328	2338	2303	3168	3161	3303	3412	2576.5	0.651093
	21-40	575	563	561	588	595	568	605	699	954	983	909	870	705.833	0.178367
	41-60	119	112	100	102	107	96	120	163	239	244	213	200	151.25	0.0382215
	61-80	27	26	29	25	36	32	22	34	70	76	66	47	40.8333	0.0103188
	81-100	11	8	6	8	14	7	11	11	30	35	32	15	15.6667	0.00395903
	101-150	8	5	11	6	8	3	9	14	38	31	27	15	14.5833	0.00368527
	151-200	1	5	2	1	2	3	1	5	8	3	9	6	3.83333	0.0009687
	201-300	1		2		2	1		2	7	4	2	4	2.77778	0.000701956
	MÁS 300	2	2	1	2	4	4	3	2	2	2	2	4	2.5	0.000631761
	TOTAL	3223	3241	3256	3291	3319	3479	3491	3608	5100	5130	5147	5193	3957.19	1
	CATEGORÍA GRATUITO
	RANGOS	ENERO	FEBRERO	MARZO	ABRIL	MAYO	JUNIO	JULIO	AGOSTO	SETBRE	OCTUBRE	NOVBRE	DCBRE	PROMEDIO	PORCENT.
	0														0
	1 -20	1	1		1		1	1	1	1	1	1	2	1.1	0.354839
	21-40					1				1	1	1		1	0.322581
	41-50														0
	51-100			1										1	0.322581
	101-200														0
	MÁS 200														0
	TOTAL	1	1	1	1	1	1	1	1	2	2	2	2	3.1	1
	RESUMEN
	CATEGORÍA	ENERO	FEBRERO	MARZO	ABRIL	MAYO	JUNIO	JULIO	AGOSTO	SETBRE	OCTUBRE	NOVBRE	DCBRE	PROMEDIO	PORCENT.
	COMERCIAL	34	34	37	36	37	36	37	37	47	51	54	54	44.95	0.010898
	ESPECIAL S/REBAJA	14	14	14	14	14	14	14	14	16	16	16	16	16.7424	0.00405916
	ESPECIAL C/REBAJA	14	14	14	13	14	14	14	14	15	16	16	16	18.731	0.00454127
	INDUSTRIAL	5	5	5	4	4	4	4	4	3	3	4	4	9.125	0.00221233
	CONSTRUCCIÓN	68	59	65	61	62	63	54	51	84	93	103	104	74.7639	0.0181263
	RESIDENCIAL	3223	3241	3256	3291	3319	3479	3491	3608	5100	5130	5147	5193	3957.19	0.959411
	GRATUITO	1	1	1	1	1	1	1	1	2	2	2	2	3.1	0.000751587
	TOTAL	3359	3368	3392	3420	3451	3611	3615	3729	5267	5311	5342	5389	4124.61	1
	FUENTE: DWH - Estadísticas de Agua Potable y Alcantarillado
	ELABORACIÓN: DIRECCIÓN GENERAL DE PLANIFICACIÓN - Departamento de Planificación e Investigación

## Sheet: ANEXO2
	ANEXO No. 2
	ETAPA: CONSUMOS DE AGUA POTABLE POR RANGOS Y CATEGORÍAS
	SISTEMA MACHÁNGARA SUR
	AÑO 2009
	(m3)
	CATEGORÍA COMERCIAL
	RANGOS	ENERO	FEBRERO	MARZO	ABRIL	MAYO	JUNIO	JULIO	AGOSTO	SETBRE	OCTUBRE	NOVBRE	DCBRE	PROMEDIO	PORCENT.
	0														0
	1 -20	138	194	208	185	164	221	240	186	206	200	222	240	200.333	0.0484492
	21-40	170	119	142	174	154	119	95	141	181	361	343	302	191.75	0.0463734
	41-50	129	49	95	132	87	134	89	93	85	86	45	98	93.5	0.0226123
	51-100	54	174	180	53	220	59	223	281	364	385	322	190	208.75	0.0504847
	101-200	238	297	325	196	350	310	189	177	239	511	493	590	326.25	0.0789012
	201-300				220					511	229	1260	450	534	0.129144
	301-500										482		690	586	0.14172
	501-1000									642		700	521	621	0.150184
	MÁS 1000							1280	1576	1755	1289	1300	1040	1373.33	0.332131
	TOTAL	729	833	950	960	975	843	2116	2454	3983	3543	4685	4121	4134.92	1
	CATEGORÍA ESPECIAL SIN REBAJA (100%)
	RANGOS	ENERO	FEBRERO	MARZO	ABRIL	MAYO	JUNIO	JULIO	AGOSTO	SETBRE	OCTUBRE	NOVBRE	DCBRE	PROMEDIO	PORCENT.
	0														0
	1 -20	40	55	59	17	46	71	46	48	78	76	27	66	52.4167	0.029539
	21-40	52	91	39	254	120	57	134	98	55	27	101	33	88.4167	0.0498265
	41-50	93		91		43	49		45	47	42		45	56.875	0.0320514
	51-100	105	185	268	77	132	142	132		188	156	52	257	154	0.0867854
	101-200	286	239		107	113	107	133	323	113	223	469	119	202.909	0.114348
	201-300														0
	301-500														0
	501-1000														0
	MÁS 1000	1200	1013	1269	1300	1230	1163	1200	1384					1219.88	0.68745
	TOTAL	1776	1583	1726	1755	1684	1589	1645	1898	481	524	649	520	1774.49	1
	CATEGORÍA ESPECIAL CON REBAJA (50%)
	RANGOS	ENERO	FEBRERO	MARZO	ABRIL	MAYO	JUNIO	JULIO	AGOSTO	SETBRE	OCTUBRE	NOVBRE	DCBRE	PROMEDIO	PORCENT.
	0														0
	1 -20	51	42	57	11	12	52	53	47	67	9	65	58	43.6667	0.0208672
	21-40	75	57	22	141	131	59	59	74	67	161	83	58	82.25	0.0393052
	41-50		47		45			41	131		48		138	75	0.0358406
	51-100	163	166	300	70	89		161		164	307	233	144	179.7	0.085874
	101-200	307	345	104	462	762	661	314	315	684	259	749	438	450	0.215043
	201-300			226			290				474	223	209	284.4	0.135907
	301-500		338	458	376	385								389.25	0.186013
	501-1000	518	635										612	588.333	0.281149
	MÁS 1000														0
	TOTAL	1114	1630	1167	1105	1379	1062	628	567	982	1258	1353	1657	2092.6	1
	CATEGORÍA INDUSTRIAL
	RANGOS	ENERO	FEBRERO	MARZO	ABRIL	MAYO	JUNIO	JULIO	AGOSTO	SETBRE	OCTUBRE	NOVBRE	DCBRE	PROMEDIO	PORCENT.
	0														0
	1 -20	27	30	8	14	9	10	12	3					14.125	0.00818008
	21-40		36	27					27					30	0.0173736
	41-50									48		50	42	46.6667	0.0270256
	51-100	165	87		72	81					60			93	0.0538582
	101-200			312			117	148	139	125	103	136	250	166.25	0.0962788
	201-300						249	230		229		291		249.75	0.144635
	301-500	362	449		448		459	494			338	486		433.714	0.251173
	501-1000			579		1019			598				577	693.25	0.401475
	MÁS 1000														0
	TOTAL	554	602	926	534	1109	835	884	767	402	501	963	869	1726.76	1
	CATEGORÍA CONSTRUCCIÓN
	RANGOS	ENERO	FEBRERO	MARZO	ABRIL	MAYO	JUNIO	JULIO	AGOSTO	SETBRE	OCTUBRE	NOVBRE	DCBRE	PROMEDIO	PORCENT.
	0														0
	1 -20	257	215	214	224	217	229	184	193	406	442	492	506	298.25	0.195938
	21-40	123	63	47	70	152	84	64	95	110	276	332	427	153.583	0.100898
	41-50			91	41			92	127	215	131	291	50	129.75	0.0852403
	51-100		158		125	61	67	62		445	398	260	191	196.333	0.128983
	101-200				150					110				130	0.0854046
	MÁS 200	1098	747	990	747	760	1310	359	277	217	260	289	317	614.25	0.403537
	TOTAL	1478	1183	1342	1357	1190	1690	761	692	1503	1507	1664	1491	1522.17	1
	CATEGORÍA RESIDENCIAL
	RANGOS	ENERO	FEBRERO	MARZO	ABRIL	MAYO	JUNIO	JULIO	AGOSTO	SETBRE	OCTUBRE	NOVBRE	DCBRE	PROMEDIO	PORCENT.
	0														0
	0-20	18529	19062	19463	19428	19577	20763	20505	21723	28986	29660	30239	29321	23104.7	0.395471
	21-40	16031	15624	15572	16256	16649	15900	16638	19495	26879	28191	25632	24091	19746.5	0.337991
	41-60	5724	5431	4888	4976	5140	4594	5710	7988	11619	11786	10276	9684	7318	0.125258
	61-80	1818	1795	1935	1686	2457	2187	1488	2322	4779	5180	4544	3232	2785.25	0.0476737
	81-100	972	722	542	725	1243	614	974	958	2631	3066	2881	1350	1389.83	0.0237891
	101-150	1033	612	1381	681	962	354	1133	1815	4524	3712	3262	1772	1770.08	0.0302976
	151-200	155	814	355	156	332	496	172	868	1359	553	1554	979	649.417	0.0111157
	201-300	206		452		446	227		515	1643	926	497	960	652.444	0.0111676
	MÁS 300	822	646	378	1556	1730	1523	979	669	643	636	633	1869	1007	0.0172363
	TOTAL	45290	44706	44966	45464	48536	46658	47599	56353	83063	83710	79518	73258	58423.2	1
	CATEGORÍA GRATUITO
	RANGOS	ENERO	FEBRERO	MARZO	ABRIL	MAYO	JUNIO	JULIO	AGOSTO	SETBRE	OCTUBRE	NOVBRE	DCBRE	PROMEDIO	PORCENT.
	0														0
	1 -20	7	8		7				7	5	5	7	11	7.125	0.0747704
	21-40					21	5	5		28	28	28		19.1667	0.201137
	41-50														0
	51-100			69										69	0.724093
	101-200														0
	MÁS 200														0
	TOTAL	7	8	69	7	21	5	5	7	33	33	35	11	95.2917	1
	RESUMEN
	CATEGORÍA	ENERO	FEBRERO	MARZO	ABRIL	MAYO	JUNIO	JULIO	AGOSTO	SETBRE	OCTUBRE	NOVBRE	DCBRE	PROMEDIO	PORCENT.
	COMERCIAL	729	833	950	960	975	843	2116	2454	3983	3543	4685	4121	4134.92	0.0592655
	ESPECIAL S/REBAJA	1776	1583	1726	1755	1684	1589	1645	1898	481	524	649	520	1774.49	0.0254337
	ESPECIAL C/REBAJA	1114	1630	1167	1105	1379	1062	628	567	982	1258	1353	1657	2092.6	0.0299931
	INDUSTRIAL	554	602	926	534	1109	835	884	767	402	501	963	869	1726.76	0.0247495
	CONSTRUCCIÓN	1478	1183	1342	1357	1190	1690	761	692	1503	1507	1664	1491	1522.17	0.0218171
	RESIDENCIAL	45290	44706	44966	45464	48536	46658	47599	56353	83063	83710	79518	73258	58423.2	0.837375
	GRATUITO	7	8	69	7	21	5	5	7	33	33	35	11	95.2917	0.00136581
	TOTAL	50948	50545	51146	51182	54894	52682	53638	62738	90447	91076	88867	81927	69769.4	1
	FUENTE: DWH - Estadísticas de Agua Potable y Alcantarillado
	ELABORACIÓN: DIRECCIÓN GENERAL DE PLANIFICACIÓN - Departamento de Planificación e Investigación

## Sheet: ANEXO3
	ANEXO No. 3
	ETAPA: VALORES POR CONSUMOS DE AGUA POTABLE POR RANGOS Y CATEGORÍAS
	SISTEMA MACHÁNGARA SUR
	AÑO 2009
	(Dólares)
	CATEGORÍA COMERCIAL
	RANGOS	ENERO	FEBRERO	MARZO	ABRIL	MAYO	JUNIO	JULIO	AGOSTO	SETBRE	OCTUBRE	NOVBRE	DCBRE	PROMEDIO	PORCENT.
	0	4	8	4	8	8	4	4	8	8	8	4	8	6.33333	0.00152355
	1 -20	180.6	223.8	241.6	217.5	198.8	254.7	272	218.2	240.2	228	259.4	276	234.233	0.0563472
	21-40	143	99.3	119.4	145.8	131.8	99.3	78.5	118.7	154.7	304.7	284.1	251.4	160.892	0.0387041
	41-50	102.3	38.3	74.5	104.4	68.9	105.8	70.3	73.1	67.5	68.2	35.5	76.6	73.7833	0.0177493
	51-100	43.2	142.2	148.5	42.15	177	48.45	193.65	241.05	301.2	323.25	270.6	159	174.188	0.0419025
	101-200	222.9	284.85	314.25	192.3	340.5	298.5	184.95	172.35	223.95	496.05	477.15	565.5	314.438	0.0756411
	201-300				217.5					509.55	226.95	1255.5	445.5	531	0.127737
	301-500										492.6		697.5	595.05	0.143145
	501-1000									660.6		721.5	533.55	638.55	0.15361
	MÁS 1000							1330.5	1641.3	1829.25	1339.95	1351.5	1078.5	1428.5	0.34364
	TOTAL	696	796.45	902.25	927.65	925	810.75	2133.9	2472.7	3994.95	3487.7	4659.25	4091.55	4156.97	1
	CATEGORÍA ESPECIAL SIN REBAJA (100%)
	RANGOS	ENERO	FEBRERO	MARZO	ABRIL	MAYO	JUNIO	JULIO	AGOSTO	SETBRE	OCTUBRE	NOVBRE	DCBRE	PROMEDIO	PORCENT.
	0						4			8	4		8	6	0.00458305
	1 -20	48	62.5	65.3	23.9	52.2	73.7	56.9	57.6	86.6	89.2	46.9	78.2	61.75	0.0471672
	21-40	44.4	71.7	31.3	209.8	100	47.9	109.8	80.6	46.5	22.9	86.7	27.1	73.225	0.0559323
	41-50	73.1		71.7		34.1	38.3		35.5	36.9	33.4		35.5	44.8125	0.0342296
	51-100	81.5	141.5	203.6	57.9	100.4	107.4	100.4		139.6	117.2	40.4	191.9	116.527	0.0890083
	101-200	208.2	175.3		78.9	83.1	78.9	97.1	238.1	83.1	164.1	344.3	87.3	148.945	0.113771
	201-300														0
	301-500														0
	501-1000														0
	MÁS 1000	844	713.1	892.3	914	865	818.1	844	972.8					857.913	0.655309
	TOTAL	1299.2	1164.1	1264.2	1284.5	1234.8	1168.3	1208.2	1384.6	400.7	430.8	518.3	428	1309.17	1
	CATEGORÍA ESPECIAL CON REBAJA (50%)
	RANGOS	ENERO	FEBRERO	MARZO	ABRIL	MAYO	JUNIO	JULIO	AGOSTO	SETBRE	OCTUBRE	NOVBRE	DCBRE	PROMEDIO	PORCENT.
	0	2	2	2										2	0.0025268
	1-20	27.85	20.7	29.95	7.85	8.2	30.2	30.55	30.45	35.45	5.15	30.75	28.3	23.7833	0.0300479
	21-40	32.25	23.95	9.7	59.35	55.85	24.65	24.65	29.9	27.45	68.35	32.01	24.3	34.3675	0.04342
	41-50		18.45	113	17.75			16.35	51.85		18.8		54.3	41.5	0.0524312
	51-100	61.05	62.1	38.4	26.5	33.15		62.35		61.4	115.45	87.55	54.4	60.235	0.076101
	101-200	111.45	126.75		167.7	276.7	241.35	113.9	114.25	249.4	94.65	272.15	159.3	175.236	0.221394
	201-300			81.1		136.75	103.5				169.9	80.05	75.15	107.742	0.136121
	301-500		120.3	162.3	133.6									138.733	0.175276
	501-1000	183.3	224.25										216.2	207.917	0.262682
	MÁS 1000														0
	TOTAL	417.9	598.5	436.45	412.75	510.65	399.7	247.8	226.45	373.7	472.3	502.51	611.95	791.514	1
	CATEGORÍA INDUSTRIAL
	RANGOS	ENERO	FEBRERO	MARZO	ABRIL	MAYO	JUNIO	JULIO	AGOSTO	SETBRE	OCTUBRE	NOVBRE	DCBRE	PROMEDIO	PORCENT.
	0														0
	1-20	26.9	29	9.6	17.8	10.3	11	12.4	6.1					15.3875	0.010017
	21-40		29.2	22.9					22.9					25	0.0162746
	41-50									37.6		39	33.4	36.6667	0.0238695
	51-100	146.25	77.85		62.1	71.55					49.5			81.45	0.0530228
	101-200			300.6			109.35	141.9	132	117.75	94.65	129.3	235.5	157.631	0.102616
	201-300						235.7	220.5		219.7		269.3		236.3	0.153828
	301-500	326.1	395.7		394.9		403.7	431.7			306.9	425.3		383.471	0.249634
	501-1000			499.7		888.2			514.9				498.1	600.225	0.390738
	MÁS 1000														0
	TOTAL	499.25	531.75	832.8	474.8	970.05	759.75	806.5	675.9	375.05	451.05	862.9	767	1536.13	1
	CATEGORÍA CONSTRUCCIÓN
	RANGOS	ENERO	FEBRERO	MARZO	ABRIL	MAYO	JUNIO	JULIO	AGOSTO	SETBRE	OCTUBRE	NOVBRE	DCBRE	PROMEDIO	PORCENT.
	0	64	48	88	44	72	64	68	56	68	92	84	76	68.6667	0.043067
	1-20	364.6	320.6	300.6	300.8	275.9	304.3	236.8	239.8	483.7	505.4	579.2	606.9	376.55	0.236168
	21-40	102.1	52.1	40.9	61	126.4	70.8	52.8	78.5	89	229.2	280.4	363.6	128.9	0.0808447
	41-50			71.7	32.7			72.4	100.9	170.5	103.7	227.7	39	102.325	0.0641771
	51-100		138.9		104.25	50.55	56.85	51.6		379.35	335.5	221.55	173.55	168.011	0.105375
	101-200				144					102				123	0.0771443
	MÁS 200	1125.9	770.85	1012.5	770.85	771	1348.5	363.45	277.35	214.35	259.5	289.95	319.35	626.963	0.393224
	TOTAL	1656.6	1330.45	1513.7	1457.6	1295.85	1844.45	845.05	752.55	1506.9	1525.3	1682.8	1578.4	1594.42	1
	CATEGORÍA RESIDENCIAL
	RANGOS	ENERO	FEBRERO	MARZO	ABRIL	MAYO	JUNIO	JULIO	AGOSTO	SEPTBRE	OCTUBRE	NOVBRE	DCBRE	PROMEDIO	PORCENT.
	0	584.8	612	578	561	552.5	702.1	622.2	610.3	953.7	960.5	955.4	1016.6	725.758	0.0327386
	1-20	7238	7389.1	7559.1	7558.5	7558.6	8006.6	7978.1	8230.7	11063.5	11178.1	11534.3	11534.4	8902.42	0.401584
	21-40	4799.12	4659.78	4621.67	4837.86	4962.32	4749.44	4959.13	5843.55	8027.71	8412.73	7649.59	7187.56	5892.54	0.26581
	41-60	2039.96	1944.92	1752.21	1808.6	1827.95	1620.82	2022.91	2879	4188.25	4218.04	3698.7	3473.92	2622.94	0.11832
	61-80	759.38	727.14	831.77	742.4	1054.88	941.2	659.4	1005.8	2104.75	2275.65	2028.2	1443.5	1214.51	0.0547858
	81-100	463.95	284.67	253.95	360.05	589.32	299.8	480.2	450.05	1273.55	1500.4	1408.25	667	669.266	0.0301903
	101-150	489.1	328.3	699.25	359.25	499.15	140.3	611.35	752.45	2396.8	1979.9	1745	943.3	912.012	0.0411404
	151-200	86.85	459.6	153.43	87.5	141.85	233.25	97.9	441.4	758.45	317.75	867.4	522.4	347.315	0.0156672
	201-300	120		250.4		188.7	133.65		197.65	923.2	531.35	295.25	568.4	356.511	0.016082
	MÁS 300	506.5	392.1	231.8	471.5	897.95	838.8	514.65	407.05	390.15	385.6	383.65	880.35	525.008	0.0236829
	TOTAL	17087.7	16797.6	16931.6	16786.7	18273.2	17666	17945.8	20818	32080.1	31760	30565.7	28237.4	22168.3	1
	CATEGORÍA GRATUITO
	RANGOS	ENERO	FEBRERO	MARZO	ABRIL	MAYO	JUNIO	JULIO	AGOSTO	SETBRE	OCTUBRE	NOVBRE	DCBRE	PROMEDIO	PORCENT.
	0
	1 -20
	21-40
	41-50
	51-100
	101-200
	MÁS 200
	TOTAL	0	0	0	0	0	0	0	0	0	0	0	0
	RESUMEN
	CATEGORÍA	ENERO	FEBRERO	MARZO	ABRIL	MAYO	JUNIO	JULIO	AGOSTO	SEPTBRE	OCTUBRE	NOVBRE	DCBRE	PROMEDIO	PORCENT.
	COMERCIAL	696	796.45	902.25	927.65	925	810.75	2133.9	2472.7	3994.95	3487.7	4659.25	4091.55	4156.97	0.131731
	ESPECIAL S/REBAJA	1299.2	1164.1	1264.2	1284.5	1234.8	1168.3	1208.2	1384.6	400.7	430.8	518.3	428	1309.17	0.0414867
	ESPECIAL C/REBAJA	417.9	598.5	436.45	412.75	510.65	399.7	247.8	226.45	373.7	472.3	502.51	611.95	791.514	0.0250825
	INDUSTRIAL	499.25	531.75	832.8	474.8	970.05	759.75	806.5	675.9	375.05	451.05	862.9	767	1536.13	0.0486788
	CONSTRUCCIÓN	1656.6	1330.45	1513.7	1457.6	1295.85	1844.45	845.05	752.55	1506.9	1525.3	1682.8	1578.4	1594.42	0.0505258
	RESIDENCIAL	17087.7	16797.6	16931.6	16786.7	18273.2	17666	17945.8	20818	32080.1	31760	30565.7	28237.4	22168.3	0.702495
	GRATUITO	0	0	0	0	0	0	0	0	0	0	0	0	0	0
	TOTAL	21656.6	21218.9	21881	21344	23209.6	22648.9	23187.3	26330.2	38731.4	38127.2	38791.5	35714.3	31556.5	1
	FUENTE: DWH - Estadísticas de Agua Potable y Alcantarillado
	ELABORACIÓN: DIRECCIÓN GENERAL DE PLANIFICACIÓN - Departamento de Planificación e Investigación

## Sheet: ANEXO4
	ANEXO No. 4.
	ETAPA: CONSUMO PROMEDIO DE AGUA POTABLE POR RANGOS Y CATEGORÍAS
	SISTEMA MACHÁNGARA SUR
	AÑO 2009
	(m3)
	CATEGORÍA COMERCIAL
	RANGOS	ENERO	FEBRERO	MARZO	ABRIL	MAYO	JUNIO	JULIO	AGOSTO	SETBRE	OCTUBRE	NOVBRE	DCBRE	PROMEDIO
	0	0	0	0	0	0	0	0	0	0	0	0	0	0
	1 -20	6.57143	8.81818	8.66667	8.40909	7.80952	8.84	9.23077	8.45455	8.58333	9.09091	8.53846	8.88889	8.52482
	21-40	28.3333	29.75	28.4	29	25.6667	29.75	31.6667	28.2	25.8571	27.7692	31.1818	30.2	28.7625
	41-50	43	49	47.5	44	43.5	44.6667	44.5	46.5	42.5	43	45	49	44.88
	51-100	54	58	60	53	55	59	74.3333	70.25	60.6667	64.1667	64.4	63.3333	62.625
	101-200	119	148.5	162.5	196	175	155	189	177	119.5	170.333	164.333	147.5	156.6
	201-300				220					255.5	229	252	225	242.727
	301-500										482		345	390.667
	501-1000									642		700	521	621
	MÁS 1000							1280	1576	1755	1289	1300	1040	1373.33
	TOTAL	21.4412	24.5	25.6757	26.6667	26.3514	23.4167	57.1892	66.3243	84.7447	69.4706	86.7593	76.3148	91.9892
	CATEGORÍA ESPECIAL SIN REBAJA (100%)
	RANGOS	ENERO	FEBRERO	MARZO	ABRIL	MAYO	JUNIO	JULIO	AGOSTO	SETBRE	OCTUBRE	NOVBRE	DCBRE	PROMEDIO
	0												0	0
	1 -20	8	9.16667	9.83333	5.66667	9.2	11.8333	7.66667	8	9.75	8.44444	3.85714	8.25	8.38667
	21-40	26	45.5	39	31.75	30	28.5	33.5	32.6667	27.5	27	25.25	33	31.2059
	41-50	46.5		45.5		43	49		45	47	42		45	45.5
	51-100	52.5	61.6667	67	77	66	71	66		94	78	52	85.6667	70.5833
	101-200	143	119.5		107	113	107	133	107.667	113	111.5	117.25	119	117.474
	201-300
	301-500
	501-1000
	MÁS 1000	1200	1013	1269	1300	1230	1163	1200	1384					1219.88
	TOTAL	126.857	113.071	123.286	125.357	120.286	113.5	117.5	135.571	30.0625	32.75	40.5625	32.5	105.988
	CATEGORÍA ESPECIAL CON REBAJA (50%)
	RANGOS	ENERO	FEBRERO	MARZO	ABRIL	MAYO	JUNIO	JULIO	AGOSTO	SETBRE	OCTUBRE	NOVBRE	DCBRE	PROMEDIO
	0
	1-20	10.2	14	11.4	5.5	6	8.66667	8.83333	6.71429	11.1667	9	16.25	14.5	10.2745
	21-40	25	28.5	22	28.2	26.2		29.5	37	33.5	26.8333	27.6667	29	27.4167
	41-50		47		45		0	41	43.6667		48		46	43.75
	51-100	81.5	83	75	70	89		53.6667		82	76.75	77.6667	72	74.875
	101-200	153.5	115	104	154	152.4	132.2	157	157.5	136.8	129.5	149.8	146	142.105
	201-300			226			290				237	223	209	237
	301-500		338	458	376	385								389.25
	501-1000	518	635										612	588.333
	MÁS 1000
	TOTAL	79.5714	116.429	83.3571	85	98.5	75.8571	44.8571	40.5	65.4667	78.625	84.5625	103.562	111.719
	CATEGORÍA INDUSTRIAL
	RANGOS	ENERO	FEBRERO	MARZO	ABRIL	MAYO	JUNIO	JULIO	AGOSTO	SETBRE	OCTUBRE	NOVBRE	DCBRE	PROMEDIO
	0
	1-20	13.5	15	8	7	9	10	12	3					10.2727
	21-40		36	27					27					30
	41-50									48		50	42	46.6667
	51-100	82.5	87			81					60			74.4
	101-200			156			117	148	139	125	103	136	125	133
	201-300						249	230		229		291		249.75
	301-500	362	449		448		459	494			338	486		433.714
	501-1000			579		509.5			598				577	554.6
	MÁS 1000
	TOTAL	110.8	120.4	185.2	133.5	277.25	208.75	221	191.75	134	167	240.75	217.25	189.234
	CATEGORÍA CONSTRUCCIÓN
	RANGOS	ENERO	FEBRERO	MARZO	ABRIL	MAYO	JUNIO	JULIO	AGOSTO	SETBRE	OCTUBRE	NOVBRE	DCBRE	PROMEDIO
	0	0	0	0	0	0	0	0	0	0	0	0	0	0
	1-20	5.58696	5.11905	5.78378	6.22222	7	6.36111	6.81481	7.42308	8.28571	9.02041	8.48276	8.03175	7.158
	21-40	30.75	31.5	23.5	23.3333	30.4	28	32	31.6667	36.6667	30.6667	27.6667	26.6875	28.7969
	41-50			45.5	41			46	42.3333	43	43.6667	48.5	50	45.1304
	51-100		79		62.5	61	67	62		63.5714	66.3333	65	95.5	67.9615
	101-200				150					110				130
	MÁS 200	549	747	495	747	380	655	359	277	217	260	289	317	460.688
	TOTAL	21.7353	20.0508	20.6462	22.2459	19.1935	26.8254	14.0926	13.5686	17.8929	16.2043	16.1553	14.3365	20.3597
	CATEGORÍA RESIDENCIAL
	RANGOS	ENERO	FEBRERO	MARZO	ABRIL	MAYO	JUNIO	JULIO	AGOSTO	SEPTBRE	OCTUBRE	NOVBRE	DCBRE	PROMEDIO
	0	0	0	0	0	0	0	0	0	0	0	0	0	0
	1-20	8.67869	8.825	8.83076	8.80689	8.89864	8.91881	8.77032	9.43248	9.14962	9.38311	9.15501	8.59349	8.96746
	21-40	27.88	27.7513	27.7576	27.6463	27.9815	27.993	27.5008	27.8898	28.1751	28.6785	28.198	27.6908	27.9762
	41-60	48.1008	48.4911	48.88	48.7843	48.0374	47.8542	47.5833	49.0061	48.6151	48.3033	48.2441	48.42	48.3835
	61-80	67.3333	69.0385	66.7241	67.44	68.25	68.3438	67.6364	68.2941	68.2714	68.1579	68.8485	68.766	68.2102
	81-100	88.3636	90.25	90.3333	90.625	88.7857	87.7143	88.5455	87.0909	87.7	87.6	90.0312	90	88.7128
	101-150	129.125	122.4	125.545	113.5	120.25	118	125.889	129.643	119.053	119.742	120.815	118.133	121.377
	151-200	155	162.8	177.5	156	166	165.333	172	173.6	169.875	184.333	172.667	163.167	169.413
	201-300	206		226		223	227		257.5	234.714	231.5	248.5	240	234.88
	MÁS 300	411	323	378	778	432.5	380.75	326.333	334.5	321.5	318	316.5	467.25	402.8
	TOTAL	14.0521	13.7939	13.8102	13.8146	14.6237	13.4113	13.6348	15.6189	16.2869	16.3177	15.4494	14.1071	14.7638
	CATEGORÍA GRATUITO
	RANGOS	ENERO	FEBRERO	MARZO	ABRIL	MAYO	JUNIO	JULIO	AGOSTO	SETBRE	OCTUBRE	NOVBRE	DCBRE	PROMEDIO
	0
	1 -20	7	8		7		0	0	7	5	5	7	5.5	6.47727
	21-40					21				28	28	28		19.1667
	41-50
	51-100			69										69
	101-200
	MÁS 200
	TOTAL	7	8	69	7	21	5	5	7	16.5	16.5	17.5	5.5	30.7392
	RESUMEN
	CATEGORÍA	ENERO	FEBRERO	MARZO	ABRIL	MAYO	JUNIO	JULIO	AGOSTO	SEPTBRE	OCTUBRE	NOVBRE	DCBRE	PROMEDIO
	COMERCIAL	21.4412	24.5	25.6757	26.6667	26.3514	23.4167	57.1892	66.3243	84.7447	69.4706	86.7593	76.3148	91.9892
	ESPECIAL S/REBAJA	126.857	113.071	123.286	125.357	120.286	113.5	117.5	135.571	30.0625	32.75	40.5625	32.5	105.988
	ESPECIAL C/REBAJA	79.5714	116.429	83.3571	85	98.5	75.8571	44.8571	40.5	65.4667	78.625	84.5625	103.562	111.719
	INDUSTRIAL	110.8	120.4	185.2	133.5	277.25	208.75	221	191.75	134	167	240.75	217.25	189.234
	CONSTRUCCIÓN	21.7353	20.0508	20.6462	22.2459	19.1935	26.8254	14.0926	13.5686	17.8929	16.2043	16.1553	14.3365	20.3597
	RESIDENCIAL	14.0521	13.7939	13.8102	13.8146	14.6237	13.4113	13.6348	15.6189	16.2869	16.3177	15.4494	14.1071	14.7638
	GRATUITO	7	8	69	7	21	5	5	7	16.5	16.5	17.5	5.5	30.7392
	TOTAL	15.1676	15.0074	15.0784	14.9655	15.9067	14.5893	14.8376	16.8243	17.1724	17.1486	16.6355	15.2026	16.9154
	FUENTE: DWH - Estadísticas de Agua Potable y Alcantarillado
	ELABORACIÓN: DIRECCIÓN GENERAL DE PLANIFICACIÓN - Departamento de Planificación e Investigación

## Sheet: ANEXO5
	ANEXO No. 5.
	ETAPA: VALOR PROMEDIO DE AGUA POTABLE POR RANGOS Y CATEGORÍAS
	SISTEMA MACHÁNGARA SUR
	AÑO 2009
	(Dólares)
	CATEGORÍA COMERCIAL
	RANGOS	ENERO	FEBRERO	MARZO	ABRIL	MAYO	JUNIO	JULIO	AGOSTO	SETBRE	OCTUBRE	NOVBRE	DCBRE	PROMEDIO
	0	4	4	4	4	4	4	4	4	4	4	4	4	4
	1 -20	8.6	10.1727	10.0667	9.88636	9.46667	10.188	10.4615	9.91818	10.0083	10.3636	9.97692	10.2222	9.96738
	21-40	23.8333	24.825	23.88	24.3	21.9667	24.825	26.1667	23.74	22.1	23.4385	25.8273	25.14	24.1337
	41-50	34.1	38.3	37.25	34.8	34.45	35.2667	35.15	36.55	33.75	34.1	35.5	38.3	35.416
	51-100	43.2	47.4	49.5	42.15	44.25	48.45	64.55	60.2625	50.2	53.875	54.12	53	52.2562
	101-200	111.45	142.425	157.125	192.3	170.25	149.25	184.95	172.35	111.975	165.35	159.05	141.375	150.93
	201-300				217.5					254.775	226.95	251.1	222.75	241.364
	301-500										492.6		348.75	396.7
	501-1000									660.6		721.5	533.55	638.55
	MÁS 1000							1330.5	1641.3	1829.25	1339.95	1351.5	1078.5	1428.5
	TOTAL	20.4706	23.425	24.3851	25.7681	25	22.5208	57.673	66.8297	84.9989	68.3863	86.2824	75.7694	92.4798
	CATEGORÍA ESPECIAL SIN REBAJA (100%)
	RANGOS	ENERO	FEBRERO	MARZO	ABRIL	MAYO	JUNIO	JULIO	AGOSTO	SETBRE	OCTUBRE	NOVBRE	DCBRE	PROMEDIO
	0						4			4	4		4	4
	1 -20	9.6	10.4167	10.8833	7.96667	10.44	12.2833	9.48333	9.6	10.825	9.91111	6.7	9.775	9.88
	21-40	22.2	35.85	31.3	26.225	25	23.95	27.45	26.8667	23.25	22.9	21.675	27.1	25.8441
	41-50	36.55		35.85		34.1	38.3		35.5	36.9	33.4		35.5	35.85
	51-100	40.75	47.1667	50.9	57.9	50.2	53.7	50.2		69.8	58.6	40.4	63.9667	53.4083
	101-200	104.1	87.65		78.9	83.1	78.9	97.1	79.3667	83.1	82.05	86.075	87.3	86.2316
	201-300
	301-500
	501-1000
	MÁS 1000	844	713.1	892.3	914	865	818.1	844	972.8					857.913
	TOTAL	92.8	83.15	90.3	91.75	88.2	83.45	86.3	98.9	25.0438	26.925	32.3937	26.75	78.1949
	CATEGORÍA ESPECIAL CON REBAJA (50%)
	RANGOS	ENERO	FEBRERO	MARZO	ABRIL	MAYO	JUNIO	JULIO	AGOSTO	SETBRE	OCTUBRE	NOVBRE	DCBRE	PROMEDIO
	0	2	2	2										2
	1-20	5.57	6.9	5.99	3.925	4.1	5.03333	5.09167	4.35	5.90833	5.15	7.6875	7.075	5.59608
	21-40	10.75	11.975	9.7	11.87	11.17		12.325	14.95	13.725	11.3917	10.67	12.15	11.4558
	41-50		18.45		17.75			16.35	17.2833		18.8		18.1	24.2083
	51-100	30.525	31.05	9.6	26.5	33.15		20.7833		30.7	28.8625	29.1833	27.2	25.0979
	101-200	55.725	42.25	0	55.9	55.34	48.27	56.95	57.125	49.88	47.325	54.43	53.1	55.3378
	201-300			81.1			103.5				84.95	80.05	75.15	89.7847
	301-500		120.3	162.3	133.6	0								138.733
	501-1000	183.3	224.25										216.2	207.917
	MÁS 1000
	TOTAL	29.85	42.75	31.175	31.75	36.475	28.55	17.7	16.175	24.9133	29.5187	31.4069	38.2469	42.257
	CATEGORÍA INDUSTRIAL
	RANGOS	ENERO	FEBRERO	MARZO	ABRIL	MAYO	JUNIO	JULIO	AGOSTO	SETBRE	OCTUBRE	NOVBRE	DCBRE	PROMEDIO
	0
	1-20	13.45	14.5	9.6	8.9	10.3	11	12.4	6.1					11.1909
	21-40		29.2	22.9					22.9					25
	41-50									37.6		39	33.4	36.6667
	51-100	73.125	77.85			71.55					49.5			65.16
	101-200			150.3			109.35	141.9	132	117.75	94.65	129.3	117.75	126.105
	201-300						235.7	220.5		219.7		269.3		236.3
	301-500	326.1	395.7		394.9		403.7	431.7			306.9	425.3		383.471
	501-1000			499.7		444.1			514.9				498.1	480.18
	MÁS 1000
	TOTAL	99.85	106.35	166.56	118.7	242.513	189.938	201.625	168.975	125.017	150.35	215.725	191.75	168.343
	CATEGORÍA CONSTRUCCIÓN
	RANGOS	ENERO	FEBRERO	MARZO	ABRIL	MAYO	JUNIO	JULIO	AGOSTO	SETBRE	OCTUBRE	NOVBRE	DCBRE	PROMEDIO
	0	4	4	4	2.58824	3.13043	3.04762	3.2381	3.11111	3.77778	3.68	3.81818	3.61905	3.49153
	1-20	7.92609	7.63333	8.12432	8.35556	8.9	8.45278	8.77037	9.22308	9.87143	10.3143	9.98621	9.63333	9.0372
	21-40	25.525	26.05	20.45	20.3333	25.28	23.6	26.4	26.1667	29.6667	25.4667	23.3667	22.725	24.1687
	41-50			35.85	32.7			36.2	33.6333	34.1	34.5667	37.95	39	35.5913
	51-100		69.45		52.125	50.55	56.85	51.6		54.1929	55.9167	55.3875	86.775	58.1577
	101-200				144					102				123
	MÁS 200	562.95	770.85	506.25	770.85	385.5	674.25	363.45	277.35	214.35	259.5	289.95	319.35	470.222
	TOTAL	24.3618	22.55	23.2877	23.8951	20.9008	29.277	15.6491	14.7559	17.9393	16.4011	16.3379	15.1769	21.326
	CATEGORÍA RESIDENCIAL
	RANGOS	ENERO	FEBRERO	MARZO	ABRIL	MAYO	JUNIO	JULIO	AGOSTO	SEPTBRE	OCTUBRE	NOVBRE	DCBRE	PROMEDIO
	0	1.7	1.7	1.7	1.58924	1.57407	1.60664	1.6288	1.62747	1.63305	1.62521	1.63596	1.63968	1.63674
	1-20	3.39016	3.42088	3.42972	3.42634	3.43573	3.43926	3.41236	3.5739	3.49227	3.53625	3.49207	3.38054	3.45524
	21-40	8.3463	8.2767	8.23827	8.22765	8.34003	8.36169	8.19691	8.35987	8.41479	8.55822	8.41539	8.26156	8.34834
	41-60	17.1425	17.3654	17.5221	17.7314	17.0836	16.8835	16.8576	17.6626	17.5241	17.287	17.3648	17.3696	17.3418
	61-80	28.1252	27.9669	28.6817	29.696	29.3022	29.4125	29.9727	29.5824	30.0679	29.9428	30.7303	30.7128	29.743
	81-100	42.1773	35.5838	42.325	45.0063	42.0943	42.8286	43.6545	40.9136	42.4517	42.8686	44.0078	44.4667	42.7191
	101-150	61.1375	65.66	63.5682	59.875	62.3937	46.7667	67.9278	53.7464	63.0737	63.8677	64.6296	62.8867	62.538
	151-200	86.85	91.92	76.715	87.5	70.925	77.75	97.9	88.28	94.8063	105.917	96.3778	87.0667	90.6039
	201-300	120		125.2		94.35	133.65		98.825	131.886	132.838	147.625	142.1	128.344
	MÁS 300	253.25	196.05	231.8		224.488	209.7	171.55	203.525	195.075	192.8	191.825	220.088	210.003
	TOTAL	5.30179	5.18285	5.20012	5.10078	5.50564	5.07788	5.1406	5.76994	6.29021	6.19104	5.93855	5.43759	5.60202
	CATEGORÍA GRATUITO
	RANGOS	ENERO	FEBRERO	MARZO	ABRIL	MAYO	JUNIO	JULIO	AGOSTO	SETBRE	OCTUBRE	NOVBRE	DCBRE	PROMEDIO
	0
	1 -20
	21-40
	41-50
	51-100
	101-200
	MÁS 200
	TOTAL
	RESUMEN
	CATEGORÍA	ENERO	FEBRERO	MARZO	ABRIL	MAYO	JUNIO	JULIO	AGOSTO	SEPTBRE	OCTUBRE	NOVBRE	DCBRE	PROMEDIO
	COMERCIAL	20.4706	23.425	24.3851	25.7681	25	22.5208	57.673	66.8297	84.9989	68.3863	86.2824	75.7694	92.4798
	ESPECIAL S/REBAJA	92.8	83.15	90.3	91.75	88.2	83.45	86.3	98.9	25.0438	26.925	32.3937	26.75	78.1949
	ESPECIAL C/REBAJA	29.85	42.75	31.175	31.75	36.475	28.55	17.7	16.175	24.9133	29.5187	31.4069	38.2469	42.257
	INDUSTRIAL	99.85	106.35	166.56	118.7	242.513	189.938	201.625	168.975	125.017	150.35	215.725	191.75	168.343
	CONSTRUCCIÓN	24.3618	22.55	23.2877	23.8951	20.9008	29.277	15.6491	14.7559	17.9393	16.4011	16.3379	15.1769	21.326
	RESIDENCIAL	5.30179	5.18285	5.20012	5.10078	5.50564	5.07788	5.1406	5.76994	6.29021	6.19104	5.93855	5.43759	5.60202
	GRATUITO	0	0	0	0	0	0	0	0	0	0	0	0	0
	TOTAL	6.44734	6.30014	6.45076	6.24092	6.72546	6.2722	6.41419	7.06091	7.35359	7.17891	7.26161	6.62726	7.65078
	FUENTE: DWH - Estadísticas de Agua Potable y Alcantarillado
	ELABORACIÓN: DIRECCIÓN GENERAL DE PLANIFICACIÓN - Departamento de Planificación e Investigación

## Sheet: ANEXO6
	ANEXO No. 6.
	ETAPA: NÚMERO DE CONEXIONES, CONSUMO Y VALORES DE AGUA POTABLE POR CATEGORÍAS
	SISTEMA MACHÁNGARA SUR
	AÑO 2009
	NÚMERO DE CONEXIONES (Número)																			NÚMERO DE CONEXIONES DE AGUA POTABLE URBANO (Número)																	NÚMERO DE CONEXIONES DE AGUA POTABLE RURAL (Número)
	COD.	CATEGORÍA	ENERO	FEBRERO	MARZO	ABRIL	MAYO	JUNIO	JULIO	AGOSTO	SEPTBRE	OCTUBRE	NOVBRE	DCBRE	PROMEDIO	PORCENT.				COD.	CATEGORÍA	ENERO	FEBRERO	MARZO	ABRIL	MAYO	JUNIO	JULIO	AGOSTO	SEPTBRE	OCTUBRE	NOVBRE	DCBRE	PROMEDIO	PORCENT.		COD.	CATEGORÍA	ENERO	FEBRERO	MARZO	ABRIL	MAYO	JUNIO	JULIO	AGOSTO	SEPTBRE	OCTUBRE	NOVBRE
	R	RESIDENCIAL	3223	3241	3256	3291	3319	3479	3491	3608	5100	5130	5147	5193	3956.5	0.963942				R	RESIDENCIAL	1327	1338	1348	1365	1373	1395	1399	1508	2807	2829	2877	2906	1872.67	0.964257		R	RESIDENCIAL	1896	1903	1908	1926	1946	2084	2092	2100	2293	2301	2270
	M	COMERCIAL	34	34	37	36	37	36	37	37	47	51	54	54	41.1667	0.0100296				M	COMERCIAL	16	16	17	16	16	15	16	16	27	30	34	34	21.0833	0.010856		M	COMERCIAL	18	18	20	20	21	21	21	21	20	21	20
	I	INDUSTRIAL	5	5	5	4	4	4	4	4	3	3	4	4	4.08333	0.000994843				I	INDUSTRIAL	3	3	3	2	2	2	2	2	2	2	3	3	2.41667	0.00124437		I	INDUSTRIAL	2	2	2	2	2	2	2	2	1	1	1
	C	CONSTRUCCIÓN	68	59	65	61	62	63	54	51	84	93	103	104	72.25	0.0176026				C	CONSTRUCCIÓN	27	23	25	24	26	27	23	22	48	60	71	72	37.3333	0.0192233		C	CONSTRUCCIÓN	41	36	40	37	36	36	31	29	36	33	32
	E	ESPECIAL SIN REBAJA	14	14	14	14	14	14	14	14	16	16	16	16	14.6667	0.00357331				E	ESPECIAL SIN REBAJA	4	4	4	4	4	4	4	4	4	4	4	4	4	0.00205964		E	ESPECIAL SIN REBAJA	10	10	10	10	10	10	10	10	12	12	12
	D	ESPECIAL CON REBAJA	14	14	14	13	14	14	14	14	15	16	16	16	14.5	0.00353271				D	ESPECIAL CON REBAJA	3	3	3	2	3	3	3	3	4	4	4	4	3.25	0.00167346		D	ESPECIAL CON REBAJA	11	11	11	11	11	11	11	11	11	12	12
	G	GRATUITOS	1	1	1	1	1	1	1	1	2	2	2	2	1.33333	0.000324847				G	GRATUITOS	1	1	1	1	1	1	1	1	2	2	2	2	1.33333	0.000686548		G	GRATUITOS
		TOTALES	3359	3368	3392	3420	3451	3611	3615	3729	5267	5311	5342	5389	4104.5	1					TOTALES	1381	1388	1401	1414	1425	1447	1448	1556	2894	2931	2995	3025	1942.08	1			TOTALES	1978	1980	1991	2006	2026	2164	2167	2173	2373	2380	2347
	CONSUMOS (m3)																					1371	1377	1392	1405	1416	1438	1437	1544	2882	2920	2980	3008						1968	1970	1981	1994	2015	2155	2158	2165	2366	2373	2341
	COD	CATEGORÍA	ENERO	FEBRERO	MARZO	ABRIL	MAYO	JUNIO	JULIO	AGOSTO	SEPTBRE	OCTUBRE	NOVBRE	DCBRE	PROMEDIO	PORCENT.
	R	RESIDENCIAL	45290	44706	44966	45464	48536	46658	47599	56353	83063	83710	79518	73258	58260.1	0.896206
	M	COMERCIAL	729	833	950	960	975	843	2116	2454	3983	3543	4685	4121	2182.67	0.0335756
	I	INDUSTRIAL	554	602	926	534	1109	835	884	767	402	501	963	869	745.5	0.0114679
	C	CONSTRUCCIÓN	1478	1183	1342	1357	1190	1690	761	692	1503	1507	1664	1491	1321.5	0.0203284
	E	ESPECIAL SIN REBAJA	1776	1583	1726	1755	1684	1589	1645	1898	481	524	649	520	1319.17	0.0202925
	D	ESPECIAL CON REBAJA	1114	1630	1167	1105	1379	1062	628	567	982	1258	1353	1657	1158.5	0.017821
	G	GRATUITOS	7	8	69	7	21	5	5	7	33	33	35	11	20.0833	0.000308939
		TOTALES	50948	50545	51146	51182	54894	52682	53638	62738	90447	91076	88867	81927	65007.5	1
	VALORES (Dólares)
	COD	CATEGORÍA	ENERO	FEBRERO	MARZO	ABRIL	MAYO	JUNIO	JULIO	AGOSTO	SEPTBRE	OCTUBRE	NOVBRE	DCBRE	PROMEDIO	PORCENT.
	R	RESIDENCIAL	17087.7	16797.6	16931.6	16786.2	18273.2	17666	17945.8	20817.8	32080.1	31760	30565.7	28237.4	22079.1	0.796024
	M	COMERCIAL	696	796.45	902.25	927.65	925	810.75	2133.9	2472.7	3994.95	3487.7	4659.25	4091.55	2158.18	0.0778095
	I	INDUSTRIAL	499.25	531.75	832.8	474.8	970.05	759.75	806.5	676.35	375.05	451.05	862.9	767	667.271	0.0240573
	C	CONSTRUCCIÓN	1656.6	1330.45	1513.7	1457.6	1295.85	1844.45	845.05	752.55	1506.9	1525.3	1682.8	1578.4	1415.8	0.0510444
	E	ESPECIAL SIN REBAJA	1299.2	1164.1	1264.2	1284.5	1234.8	1168.3	1208.2	1384.6	400.7	430.8	518.3	428	982.142	0.0354095
	D	ESPECIAL CON REBAJA	417.9	598.5	436.45	412.75	510.65	399.7	247.8	226.45	373.7	472.3	502.51	611.95	434.222	0.0156551
	G	GRATUITOS														0
		TOTALES	21656.6	21218.9	21881	21343.5	23209.6	22648.9	23187.3	26330.4	38731.4	38127.2	38791.5	35714.3	27736.7	1
	FUENTE: DWH - Estadísticas de Agua Potable y Alcantarillado
	ELABORACIÓN: DIRECCIÓN GENERAL DE PLANIFICACIÓN - Departamento de Planificación e Investigación
[truncated: 35 more columns]

## Sheet: ANEXO7
	ANEXO No. 7.
	ETAPA: CONSUMOS Y VALORES DE AGUA POTABLE POR CONEXIÓN Y POR CATEGORÍAS
	SISTEMA MACHÁNGARA SUR
	AÑO 2009
	CONSUMO PROMEDIO POR CONEXIÓN (m3)
	COD.	CATEGORÍA	ENERO	FEBRERO	MARZO	ABRIL	MAYO	JUNIO	JULIO	AGOSTO	SEPTBRE	OCTUBRE	NOVBRE	DCBRE	PROMEDIO	PORCENT.
	R	RESIDENCIAL	14.0521	13.7939	13.8102	13.8146	14.6237	13.4113	13.6348	15.6189	16.2869	16.3177	15.4494	14.1071	14.5767	0.927783
	M	COMERCIAL	21.4412	24.5	25.6757	26.6667	26.3514	23.4167	57.1892	66.3243	84.7447	69.4706	86.7593	76.3148	49.0712	3.1233
	I	INDUSTRIAL	110.8	120.4	185.2	133.5	277.25	208.75	221	191.75	134	167	240.75	217.25	183.971	11.7094
	C	CONSTRUCCIÓN	21.7353	20.0508	20.6462	22.2459	19.1935	26.8254	14.0926	13.5686	17.8929	16.2043	16.1553	14.3365	18.5789	1.18252
	E	ESPECIAL SIN REBAJA	126.857	113.071	123.286	125.357	120.286	113.5	117.5	135.571	30.0625	32.75	40.5625	32.5	92.6086	5.89438
	D	ESPECIAL CON REBAJA	79.5714	116.429	83.3571	85	98.5	75.8571	44.8571	40.5	65.4667	78.625	84.5625	103.562	79.6907	5.07218
	G	GRATUITOS	7	8	69	7	21	5	5	7	16.5	16.5	17.5	5.5	15.4167	0.981245
		TOTALES	15.1676	15.0074	15.0784	14.9655	15.9067	14.5893	14.8376	16.8243	17.1724	17.1486	16.6355	15.2026	15.7113	1
	VALOR PROMEDIO POR CONEXIÓN (Dólares)
	COD	CATEGORÍA	ENERO	FEBRERO	MARZO	ABRIL	MAYO	JUNIO	JULIO	AGOSTO	SEPTBRE	OCTUBRE	NOVBRE	DCBRE	PROMEDIO	PORCENT.
	R	RESIDENCIAL	5.30179	5.18285	5.20012	5.10064	5.50564	5.07788	5.1406	5.76989	6.29021	6.19104	5.93855	5.43759	5.5114	0.350791
	M	COMERCIAL	20.4706	23.425	24.3851	25.7681	25	22.5208	57.673	66.8297	84.9989	68.3863	86.2824	75.7694	48.4591	3.08434
	I	INDUSTRIAL	99.85	106.35	166.56	118.7	242.512	189.938	201.625	169.088	125.017	150.35	215.725	191.75	164.789	10.4885
	C	CONSTRUCCIÓN	24.3618	22.55	23.2877	23.8951	20.9008	29.277	15.6491	14.7559	17.9393	16.4011	16.3379	15.1769	20.0444	1.27579
	E	ESPECIAL SIN REBAJA	92.8	83.15	90.3	91.75	88.2	83.45	86.3	98.9	25.0437	26.925	32.3937	26.75	68.8302	4.38093
	D	ESPECIAL CON REBAJA	29.85	42.75	31.175	31.75	36.475	28.55	17.7	16.175	24.9133	29.5188	31.4069	38.2469	29.8759	1.90155
	G	GRATUITOS	0	0	0	0	0	0	0	0	0	0	0	0	0	0
		TOTALES	6.44734	6.30014	6.45076	6.24079	6.72546	6.2722	6.41419	7.06098	7.35359	7.17891	7.26161	6.62726	6.69444	0.426089
	VALOR PROMEDIO POR M3 (Dólares)
	COD	CATEGORÍA	ENERO	FEBRERO	MARZO	ABRIL	MAYO	JUNIO	JULIO	AGOSTO	SEPTBRE	OCTUBRE	NOVBRE	DCBRE	PROMEDIO	PORCENT.
	R	RESIDENCIAL	0.377294	0.375735	0.376542	0.36922	0.376488	0.378627	0.377021	0.369417	0.386214	0.379405	0.384388	0.385452	0.377984	0.024058
	M	COMERCIAL	0.954733	0.956122	0.949737	0.966302	0.948718	0.961744	1.00846	1.00762	1.003	0.984392	0.994504	0.992854	0.977349	0.0622066
	I	INDUSTRIAL	0.901173	0.883306	0.899352	0.889139	0.874707	0.90988	0.91233	0.881812	0.93296	0.900299	0.896054	0.882624	0.89697	0.0570906
	C	CONSTRUCCIÓN	1.12084	1.12464	1.12794	1.07413	1.08895	1.09139	1.11045	1.0875	1.00259	1.01214	1.0113	1.05862	1.07587	0.0684776
	E	ESPECIAL SIN REBAJA	0.731532	0.735376	0.732445	0.731909	0.733254	0.735242	0.734468	0.729505	0.833056	0.822137	0.798613	0.823077	0.761718	0.0484821
	D	ESPECIAL CON REBAJA	0.375135	0.367178	0.373993	0.373529	0.370305	0.376365	0.394586	0.399383	0.38055	0.375437	0.371404	0.369312	0.377265	0.0240123
	G	GRATUITOS	0	0	0	0	0	0	0	0	0	0	0	0	0	0
		TOTALES	0.425073	0.419801	0.427814	0.417012	0.422807	0.429917	0.432292	0.419688	0.428222	0.41863	0.436512	0.435929	0.426141	0.0271232
	FUENTE: DWH - Estadísticas de Agua Potable y Alcantarillado
	ELABORACIÓN: DIRECCIÓN GENERAL DE PLANIFICACIÓN - Departamento de Planificación e Investigación
