# Supplementary material for: Looking inside the Blackbox: Cuenca’s water metabolism
Source: PLoS One. 2022 Sep 22;17(9):e0273629. doi: 10.1371/journal.pone.0273629 (PMC9499241; doi:10.1371/journal.pone.0273629)
Supplement: S5 File — (ZIP) [file pone.0273629.s006.zip › 2009/Total Sistemas2009.XLS]

## Sheet: ANEXO1
	ANEXO No. 1
	ETAPA: NÚMERO DE CONEXIONES DE AGUA POTABLE POR RANGOS Y CATEGORÍAS DE CONSUMO
	TOTAL SISTEMAS
	AÑO 2009
	(Número)
	CATEGORÍA COMERCIAL
	RANGOS	ENERO	FEBRERO	MARZO	ABRIL	MAYO	JUNIO	JULIO	AGOSTO	SETBRE	OCTUBRE	NOVBRE	DCBRE	PROMEDIO	PORCENT.
	0	355	372	360	333	344	343	329	347	329	345	382	362	350.083	0.0624322
	1 -20	2709	2870	2761	2748	2778	2838	2840	2847	2869	2926	2992	2949	2843.92	0.507171
	21-40	1052	1011	1019	1074	1056	1066	1087	1067	1079	1071	1065	1066	1059.42	0.188931
	41-50	294	280	328	293	308	314	278	288	318	297	279	314	299.25	0.0533668
	51-100	635	568	615	642	644	599	620	628	637	630	634	628	623.333	0.111162
	101-200	287	271	307	281	281	276	276	262	265	277	273	294	279.167	0.0497853
	201-300	75	73	77	91	88	82	84	91	74	82	64	78	79.9167	0.014252
	301-500	43	36	36	41	39	37	49	50	49	56	43	51	44.1667	0.00787647
	501-1000	19	18	23	23	26	22	21	22	18	18	21	19	20.8333	0.00371532
	MÁS 1000	5	6	6	5	4	6	7	7	10	11	11	10	7.33333	0.00130779
	TOTAL	5474	5505	5532	5531	5568	5583	5591	5609	5648	5713	5764	5771	5607.42	1
	CATEGORÍA ESPECIAL SIN REBAJA
	RANGOS	ENERO	FEBRERO	MARZO	ABRIL	MAYO	JUNIO	JULIO	AGOSTO	SETBRE	OCTUBRE	NOVBRE	DCBRE	PROMEDIO	PORCENT.
	0	25	25	29	27	26	29	34	31	32	31	32	33	29.5	0.0865737
	1 -20	93	93	90	91	93	97	107	108	112	109	111	103	100.583	0.295182
	21-40	35	45	31	48	42	46	49	57	46	42	44	50	44.5833	0.130839
	41-50	13	12	17	14	17	12	14	12	17	14	10	18	14.1667	0.041575
	51-100	48	47	49	39	47	45	38	42	40	45	47	49	44.6667	0.131083
	101-200	35	33	37	36	37	45	46	32	42	46	47	39	39.5833	0.116165
	201-300	17	16	14	18	19	15	16	15	13	14	19	14	15.8333	0.0464661
	301-500	15	14	18	21	18	23	18	20	17	16	13	21	17.8333	0.0523355
	501-1000	15	13	16	15	14	14	16	20	23	22	20	20	17.3333	0.0508682
	MÁS 1000	17	16	13	14	15	20	18	19	14	19	17	18	16.6667	0.0489117
	TOTAL	313	314	314	323	328	346	356	356	356	358	360	365	340.75	1
	CATEGORÍA ESPECIAL CON REBAJA (50%)
	RANGOS	ENERO	FEBRERO	MARZO	ABRIL	MAYO	JUNIO	JULIO	AGOSTO	SETBRE	OCTUBRE	NOVBRE	DCBRE	PROMEDIO	PORCENT.
	0	5	4	3	2	1	1	2	3	2	3	3	3	2.66667	0.0106845
	1 -20	32	31	31	31	28	37	48	56	34	28	28	31	34.5833	0.138564
	21-40	20	22	26	24	21	20	36	43	26	27	33	26	27	0.10818
	41-50	21	22	18	21	13	13	18	19	15	17	15	16	17.3333	0.0694491
	51-100	49	43	55	52	55	55	59	39	53	57	47	48	51	0.204341
	101-200	62	59	48	54	58	62	42	39	55	54	68	70	55.9167	0.22404
	201-300	23	33	25	26	32	25	19	19	28	34	32	27	26.9167	0.107846
	301-500	18	17	19	18	22	19	11	16	21	20	13	16	17.5	0.0701169
	501-1000	13	13	13	13	14	10	9	10	11	11	12	15	12	0.0480801
	MÁS 1000	3	3	8	4	3	5	4	6	6	5	5	4	4.66667	0.0186978
	TOTAL	246	247	246	245	247	247	248	250	251	256	256	256	249.583	1
	CATEGORÍA INDUSTRIAL
	RANGOS	ENERO	FEBRERO	MARZO	ABRIL	MAYO	JUNIO	JULIO	AGOSTO	SETBRE	OCTUBRE	NOVBRE	DCBRE	PROMEDIO	PORCENT.
	0	18	16	18	20	18	19	19	19	16	13	13	13	16.8333	0.0682894
	1 -20	67	70	59	69	60	62	61	58	64	63	61	63	63.0833	0.255916
	21-40	24	37	32	28	39	34	28	41	33	31	34	36	33.0833	0.134212
	41-50	14	7	11	14	17	14	20	10	16	14	12	12	13.4167	0.0544287
	51-100	45	48	47	33	37	37	33	38	32	40	37	35	38.5	0.156187
	101-200	27	18	31	32	23	26	34	33	30	31	32	33	29.1667	0.118323
	201-300	15	17	12	12	12	18	13	10	15	13	15	9	13.4167	0.0544287
	301-500	13	13	14	17	15	12	14	14	12	12	11	15	13.5	0.0547667
	501-1000	15	11	9	11	14	15	15	14	15	18	18	17	14.3333	0.0581474
	MÁS 1000	11	12	15	11	13	11	10	10	12	8	11	10	11.1667	0.0453009
	TOTAL	249	249	248	247	248	248	247	247	245	243	244	243	246.5	1
	CATEGORÍA CONSTRUCCIÓN
	RANGOS	ENERO	FEBRERO	MARZO	ABRIL	MAYO	JUNIO	JULIO	AGOSTO	SETBRE	OCTUBRE	NOVBRE	DCBRE	PROMEDIO	PORCENT.
	0	194	238	353	299	326	372	325	310	274	239	196	189	276.25	0.222215
	1 -20	762	746	705	763	801	824	770	786	730	749	777	779	766	0.616168
	21-40	145	118	148	131	133	139	134	137	143	128	137	132	135.417	0.108929
	41-50	24	23	24	18	18	18	28	18	25	30	21	18	22.0833	0.0177638
	51-100	26	22	22	33	33	32	35	32	42	32	26	25	30	0.0241319
	101-200	8	8	7	14	10	5	8	9	9	4	6	10	8.16667	0.00656925
	MÁS 200	6	5	5	4	7	6	2	6	6	6	6	4	5.25	0.00422309
	TOTAL	1165	1160	1264	1262	1328	1396	1302	1298	1229	1188	1169	1157	1243.17	1
	CATEGORÍA RESIDENCIAL
	RANGOS	ENERO	FEBRERO	MARZO	ABRIL	MAYO	JUNIO	JULIO	AGOSTO	SETBRE	OCTUBRE	NOVBRE	DCBRE	PROMEDIO	PORCENT.
	0	4735	5079	5353	5347	5451	5471	5252	5176	5246	5101	5109	5291	5217.58	0.0634934
	0-20	37673	40573	39224	38893	39441	39974	40034	40409	39551	40259	41963	41003	39916.4	0.485747
	21-40	25369	24503	25151	25548	25299	25566	25634	25760	26664	26706	26051	26262	25709.4	0.312861
	41-60	8061	6895	7376	7683	7751	7504	7706	7756	8064	7930	7502	8016	7687	0.093544
	61-80	2307	1905	2101	2185	2129	2031	2183	2192	2307	2187	2018	2393	2161.5	0.0263035
	81-100	793	590	762	774	745	704	685	700	794	765	703	817	736	0.00895647
	101-150	520	392	492	464	478	445	477	523	531	518	491	523	487.833	0.0059365
	151-200	131	120	132	141	126	121	126	140	132	114	132	152	130.583	0.00158908
	201-300	79	70	72	90	73	73	76	76	78	71	71	92	76.75	0.00093398
	MÁS 300	57	43	54	54	56	53	62	54	58	44	42	49	52.1667	0.000634822
	TOTAL	79725	80170	80717	81179	81549	81942	82235	82786	83425	83695	84082	84598	82175.2	1
	CATEGORÍA GRATUITO
	RANGOS	ENERO	FEBRERO	MARZO	ABRIL	MAYO	JUNIO	JULIO	AGOSTO	SETBRE	OCTUBRE	NOVBRE	DCBRE	PROMEDIO	PORCENT.
	0	3	3	4	4	4	3	3	3	2	4	3	2	3.16667	0.102334
	1 -20	10	13	9	11	8	10	6	7	7	7	7	8	8.58333	0.277379
	21-40	3	3	4	4	6	3	4	4	4	2	3	2	3.5	0.113106
	41-50	2	4	1		1			1	1	1	1	1	1.44444	0.0466786
	51-100	4	1	5	4	2	3	2	1		2	1		2.5	0.0807899
	101-200	5	2	2	2	4	4	4	3	4	1	2	4	3.08333	0.0996409
	MÁS 200	12	13	14	14	14	6	4	4	5	6	6	6	8.66667	0.280072
	TOTAL	39	39	39	39	39	29	23	23	23	23	23	23	30.9444	1
	RESUMEN
	CATEGORÍA	ENERO	FEBRERO	MARZO	ABRIL	MAYO	JUNIO	JULIO	AGOSTO	SETBRE	OCTUBRE	NOVBRE	DCBRE	PROMEDIO	PORCENT.
	COMERCIAL	5474	5505	5532	5531	5568	5583	5591	5609	5648	5713	5764	5771	5607.42	0.0623784
	ESPECIAL S/REBAJA	313	314	314	323	328	346	356	356	356	358	360	365	340.75	0.00379059
	ESPECIAL C/REBAJA	246	247	246	245	247	247	248	250	251	256	256	256	249.583	0.00277643
	INDUSTRIAL	249	249	248	247	248	248	247	247	245	243	244	243	246.5	0.00274213
	CONSTRUCCIÓN	1165	1160	1264	1262	1328	1396	1302	1298	1229	1188	1169	1157	1243.17	0.0138293
	RESIDENCIAL	79725	80170	80717	81179	81549	81942	82235	82786	83425	83695	84082	84598	82175.2	0.914139
	GRATUITO	39	39	39	39	39	29	23	23	23	23	23	23	30.9444	0.000344234
	TOTAL	87211	87684	88360	88826	89307	89791	90002	90569	91177	91476	91898	92413	89893.6	1
	FUENTE: DWH - Estadísticas de Agua Potable y Alcantarillado
	ELABORACIÓN: DIRECCIÓN GENERAL DE PLANIFICACIÓN - Departamento de Planificación e Investigación

## Sheet: ANEXO2
	ANEXO No. 2
	ETAPA: CONSUMOS DE AGUA POTABLE POR RANGOS Y CATEGORÍAS
	TOTAL SISTEMAS
	AÑO 2009
	(m3)
	CATEGORÍA COMERCIAL
	RANGOS	ENERO	FEBRERO	MARZO	ABRIL	MAYO	JUNIO	JULIO	AGOSTO	SETBRE	OCTUBRE	NOVBRE	DCBRE	PROMEDIO	PORCENT.
	0														0
	1 -20	21374	22678	21751	21911	22473	22653	22645	23056	23018	23646	23701	23092	22666.5	0.10528
	21-40	30842	29433	29942	31527	30943	31431	31495	31381	31535	31520	31468	31695	31101	0.144457
	41-50	13321	12674	14926	13318	13923	14307	12579	13079	14328	13429	12645	14186	13559.6	0.062981
	51-100	44541	39729	43232	45001	44951	41212	42857	44306	44444	43473	44233	43648	43468.9	0.201903
	101-200	40292	38142	42855	39125	39738	37969	37971	36635	36475	38166	38210	40591	38847.4	0.180437
	201-300	18291	17965	18734	22187	21727	20148	20286	22175	17745	19792	15323	18973	19445.5	0.0903197
	301-500	16440	13245	13434	15504	14087	13719	17551	18512	18075	21486	15815	19204	16422.7	0.0762793
	501-1000	13182	12412	15679	14884	17296	14291	14006	15247	11912	11599	13593	13465	13963.8	0.0648586
	MÁS 1000	13696	14270	14048	11507	11455	14147	12616	15823	19186	21756	21538	19810	15821	0.0734847
	TOTAL	211979	200548	214601	214964	216593	209877	212006	220214	216718	224867	216526	224664	215296	1
	CATEGORÍA ESPECIAL SIN REBAJA (100%)
	RANGOS	ENERO	FEBRERO	MARZO	ABRIL	MAYO	JUNIO	JULIO	AGOSTO	SETBRE	OCTUBRE	NOVBRE	DCBRE	PROMEDIO	PORCENT.
	0														0
	1 -20	848	868	779	856	832	922	943	1013	1035	987	935	856	906.167	0.011255
	21-40	993	1378	889	1429	1236	1321	1431	1703	1401	1270	1334	1451	1319.67	0.0163908
	41-50	564	524	788	642	777	533	638	542	761	635	453	787	637	0.0079118
	51-100	3469	3470	3442	2786	3443	3110	2736	3078	2876	3229	3416	3661	3226.33	0.0400724
	101-200	5086	4644	5386	5182	5147	6125	6382	4345	6299	6596	6717	5172	5590.08	0.0694311
	201-300	4115	3822	3484	4430	4742	3809	3975	3705	3291	3571	4664	3297	3908.75	0.0485483
	301-500	5903	5608	7173	8190	6818	8821	7005	7705	6860	6295	4860	8035	6939.42	0.0861904
	501-1000	9403	8314	10924	10318	9955	9270	9789	13297	16130	13751	12596	13950	11474.8	0.142521
	MÁS 1000	45806	43764	37916	47167	40593	51617	47393	50118	41571	54544	48872	48765	46510.5	0.577679
	TOTAL	76187	72392	70781	81000	73543	85528	80292	85506	80224	90878	83847	85974	80512.7	1
	CATEGORÍA ESPECIAL CON REBAJA (50%)
	RANGOS	ENERO	FEBRERO	MARZO	ABRIL	MAYO	JUNIO	JULIO	AGOSTO	SETBRE	OCTUBRE	NOVBRE	DCBRE	PROMEDIO	PORCENT.
	0														0
	1 -20	343	346	352	306	267	343	427	446	339	252	227	281	327.417	0.00682445
	21-40	612	658	766	702	656	648	1084	1313	826	805	1066	816	829.333	0.0172861
	41-50	969	993	810	959	586	608	786	863	712	785	669	734	789.5	0.0164558
	51-100	3481	3107	4000	3816	3897	3755	4220	2801	3636	4144	3381	3338	3631.33	0.075689
	101-200	9056	8196	6870	7930	8520	8965	6288	5565	7953	7750	9582	10247	8076.83	0.168348
	201-300	5763	7888	6035	6197	7646	6031	4430	4683	6702	8519	7734	6633	6521.75	0.135935
	301-500	6780	6179	7260	6744	8623	7146	4457	6264	7943	7586	5114	6362	6704.83	0.139751
	501-1000	8679	8119	8195	8807	9776	7430	6006	7287	7369	8033	8302	10746	8229.08	0.171521
	MÁS 1000	10249	10255	15550	11401	7802	12856	13098	17787	16127	13182	13323	12773	12866.9	0.268189
	TOTAL	45932	45741	49838	46862	47773	47782	40796	47009	51607	51056	49398	51930	47977	1
	CATEGORÍA INDUSTRIAL
	RANGOS	ENERO	FEBRERO	MARZO	ABRIL	MAYO	JUNIO	JULIO	AGOSTO	SETBRE	OCTUBRE	NOVBRE	DCBRE	PROMEDIO	PORCENT.
	0														0
	1 -20	608	612	494	606	475	496	458	448	556	518	494	549	526.167	0.00995864
	21-40	695	1117	920	856	1171	997	855	1247	995	901	935	1046	977.917	0.0185088
	41-50	643	310	499	624	780	641	895	461	750	621	548	550	610.167	0.0115485
	51-100	3201	3527	3324	2264	2665	2620	2262	2652	2189	2813	2633	2526	2723	0.0515376
	101-200	3698	2547	4398	4488	3078	3472	4595	4562	4071	4407	4518	4581	4034.58	0.0763617
	201-300	3828	4193	3061	2749	3027	4507	3359	2417	3559	3254	3832	2270	3338	0.0631776
	301-500	4917	4872	5102	6882	5970	4771	5359	5105	4222	4523	4172	5641	5128	0.0970566
	501-1000	10683	7600	7202	8379	10405	10978	11465	10114	11244	13122	12352	12659	10516.9	0.199051
	MÁS 1000	26630	25005	32248	24047	27699	25343	22424	19619	24253	20407	27195	24895	24980.4	0.472799
	TOTAL	54903	49783	57248	50895	55270	53825	51672	46625	51839	50566	56679	54717	52835.2	1
	CATEGORÍA CONSTRUCCIÓN
	RANGOS	ENERO	FEBRERO	MARZO	ABRIL	MAYO	JUNIO	JULIO	AGOSTO	SETBRE	OCTUBRE	NOVBRE	DCBRE	PROMEDIO	PORCENT.
	0														0
	1 -20	5281	5136	5127	5329	6075	6216	5641	5626	5561	5877	6067	5857	5649.42	0.353249
	21-40	4212	3305	4153	3677	3787	3794	3765	3876	4036	3680	3845	3673	3816.92	0.238665
	41-50	1079	1015	1083	813	819	808	1255	814	1120	1322	974	828	994.167	0.0621636
	51-100	1863	1655	1460	2229	2165	2275	2378	2144	2842	2128	1694	1765	2049.83	0.128173
	101-200	1128	1003	1012	1999	1280	672	1210	1172	1146	526	827	1479	1121.17	0.0701047
	MÁS 200	3415	3246	2621	2786	3518	4172	840	1811	1592	1549	1614	1171	2361.25	0.147645
	TOTAL	16978	15360	15456	16833	17644	17937	15089	15443	16297	15082	15021	14773	15992.8	1
	CATEGORÍA RESIDENCIAL
	RANGOS	ENERO	FEBRERO	MARZO	ABRIL	MAYO	JUNIO	JULIO	AGOSTO	SETBRE	OCTUBRE	NOVBRE	DCBRE	PROMEDIO	PORCENT.
	0														0
	0-20	391359	424028	409855	404431	409505	417269	418158	425356	417268	425005	442088	426279	417550	0.223597
	21-40	734426	703123	725203	737693	729719	736062	738556	742253	769442	770258	747735	757238	740976	0.39679
	41-60	390173	333045	356382	371366	375401	362091	372326	374939	390112	383497	362044	387150	371544	0.198961
	61-80	158938	131042	144362	149852	145910	139038	149813	150376	158237	149911	138279	164261	148335	0.0794329
	81-100	70356	52250	67779	68890	66390	62541	60431	62168	70665	68060	62448	72444	65368.5	0.0350047
	101-150	61762	46597	57908	54989	56812	53351	56228	61901	63105	61102	57898	62038	57807.6	0.0309558
	151-200	22571	20305	22503	24030	21535	20445	21393	24064	22509	19554	22592	26027	22294	0.0119384
	201-300	18996	16576	17105	21721	17801	17431	18133	18433	18673	16817	16977	22068	18394.2	0.00985007
	MÁS 300	28090	18722	24877	26459	27317	24953	27139	28299	31182	22373	19875	22567	25154.4	0.0134701
	TOTAL	1876671	1745688	1825974	1859431	1850390	1833181	1862177	1887789	1941193	1916577	1869936	1940072	1.86742e+06	1
	CATEGORÍA GRATUITO
	RANGOS	ENERO	FEBRERO	MARZO	ABRIL	MAYO	JUNIO	JULIO	AGOSTO	SETBRE	OCTUBRE	NOVBRE	DCBRE	PROMEDIO	PORCENT.
	0														0
	1 -20	59	108	62	109	67	70	33	53	37	72	38	48	63	0.00627118
	21-40	95	89	116	130	158	94	101	95	112	54	94	67	100.417	0.00999573
	41-50	93	170	43		49	211		42	49	44	48	45	79.4	0.00790368
	51-100	262	80	344	281	181		117	99		155	97		179.556	0.0178734
	101-200	658	222	258	333	590	524	554	451	589	132	326	541	431.5	0.0429526
	MÁS 200	12508	14582	16198	16366	15445	7722	3899	4241	5019	4418	5058	4849	9192.08	0.915003
	TOTAL	13675	15251	17021	17219	16490	8621	4704	4981	5806	4875	5661	5550	10046	1
	RESUMEN
	CATEGORÍA	ENERO	FEBRERO	MARZO	ABRIL	MAYO	JUNIO	JULIO	AGOSTO	SETBRE	OCTUBRE	NOVBRE	DCBRE	PROMEDIO	PORCENT.
	COMERCIAL	211979	200548	214601	214964	216593	209877	212006	220214	216718	224867	216526	224664	215296	0.0940125
	ESPECIAL S/REBAJA	76187	72392	70781	81000	73543	85528	80292	85506	80224	90878	83847	85974	80512.7	0.0351571
	ESPECIAL C/REBAJA	45932	45741	49838	46862	47773	47782	40796	47009	51607	51056	49398	51930	47977	0.0209499
	INDUSTRIAL	54903	49783	57248	50895	55270	53825	51672	46625	51839	50566	56679	54717	52835.2	0.0230713
	CONSTRUCCIÓN	16978	15360	15456	16833	17644	17937	15089	15443	16297	15082	15021	14773	15992.8	0.00698348
	RESIDENCIAL	1876671	1745688	1825974	1859431	1850390	1833181	1862177	1887789	1941193	1916577	1869936	1940072	1.86742e+06	0.815439
	GRATUITO	13675	15251	17021	17219	16490	8621	4704	4981	5806	4875	5661	5550	10046	0.00438672
	TOTAL	2296325	2144763	2250919	2287204	2277703	2256751	2266736	2307567	2363684	2353901	2297068	2377680	2.29008e+06	1
	FUENTE: DWH - Estadísticas de Agua Potable y Alcantarillado
	ELABORACIÓN: DIRECCIÓN GENERAL DE PLANIFICACIÓN - Departamento de Planificación e Investigación

## Sheet: ANEXO3
	ANEXO No. 3
	ETAPA: VALORES POR CONSUMOS DE AGUA POTABLE POR RANGOS Y CATEGORÍAS
	TOTAL SISTEMAS
	AÑO 2009
	(Dólares)
	CATEGORÍA COMERCIAL
	RANGOS	ENERO	FEBRERO	MARZO	ABRIL	MAYO	JUNIO	JULIO	AGOSTO	SETBRE	OCTUBRE	NOVBRE	DCBRE	PROMEDIO	PORCENT.
	0	1420	1488	1436.2	1192	1200	1216.2	1176.2	1260	1204	1248	1412	1344	1299.72	0.00629101
	1 -20	25667.6	27207	26114.8	26205.6	26830.1	27274.5	27109.6	27399.1	27466.6	28139.7	28436.8	27862.6	27142.8	0.131379
	21-40	25779.5	24635.8	25024.8	26444.2	25884.1	26250.4	26377.3	26220.1	26382.5	26440.7	26370.2	26445.3	26021.2	0.12595
	41-50	10595	10098.1	11869.1	10591.5	11089.6	11384.5	10030.2	10404.2	11390.5	10686.6	10060.4	11283.8	10790.3	0.0522282
	51-100	38191.4	34120.2	37130.7	38460.1	38527.1	35286.3	36687.3	38230.3	38218.7	37237.1	38037.2	37497.6	37302	0.180553
	101-200	38787.7	36684.9	41164.1	37326.3	38282.8	36392.5	36443.1	35048.1	34954.1	36532.7	36644.6	38889.4	37262.5	0.180362
	201-300	18140.8	17839.6	18718.8	21993.4	21586	20037.4	20153.2	21986.8	17790.8	19617	15321.3	18852.5	19336.5	0.0935941
	301-500	16834.2	13629.4	13657.6	15722	14424.3	14055.1	17898.2	18919.3	18229	21952	16002.4	19601.8	16743.8	0.0810448
	501-1000	13401	12501	15999.8	15202.5	17631.5	14538.7	14250.5	15308	12264.6	11712.5	13800.8	13634.6	14187.1	0.0686699
	MÁS 1000	14313.3	14902.5	14669.4	12014.9	11973.8	14773.4	13152.3	16519.7	20010	22695.3	22466.4	20665.5	16513	0.0799279
	TOTAL	203130	193106	205785	205152	207429	201209	203278	211295	207911	216262	208552	216077	206599	1
	CATEGORÍA ESPECIAL SIN REBAJA (100%)
	RANGOS	ENERO	FEBRERO	MARZO	ABRIL	MAYO	JUNIO	JULIO	AGOSTO	SETBRE	OCTUBRE	NOVBRE	DCBRE	PROMEDIO	PORCENT.
	0	100	100	116	104	96	104	124	112	112	108	112	124	109.333	0.00189436
	1 -20	961.6	975.6	901.3	959.2	959.3	1029.4	1080.8	1133.8	1165.2	1118.9	1091.2	1007.2	1031.96	0.0178802
	21-40	835.1	1144.6	746.3	1193	1020.81	1071.53	1172.92	1333.37	1164.7	1032.22	1085.02	1175.23	1081.23	0.0187339
	41-50	446.8	414.8	619.6	505.4	611.9	421.1	502.6	427.4	601.4	500.5	357.1	622.9	502.625	0.00870871
	51-100	2616.3	2617	2605.4	2106.9	2598.8	2357.35	2067.2	2322.6	2173.2	2440.3	2579.2	2759.4	2436.97	0.0422241
	101-200	3700.2	3378.8	3914.2	3772.1	3750.9	4474.8	4651.4	3169.5	4577.3	4801.2	4889.9	3825.8	4075.51	0.0706141
	201-300	2948.5	2739.4	2494.8	3169	3395.4	2722.3	2846.5	2653.5	2355.7	2555.7	3340.8	2363.9	2798.79	0.0484931
	301-500	4192.1	3982.3	5093.1	5817	4902.7	6267.4	4971.5	5469.5	4870	4466.5	3450	5704.5	4932.22	0.0854578
	501-1000	6642.1	5871.8	7710.8	7282.6	7024.5	6545	6916.3	9387.9	11379	9711.6	8897.2	9845	8101.15	0.140364
	MÁS 1000	32132.2	30698.8	26593.2	33072.9	28475.1	36212.6	33247.1	35158.6	29155.7	38511	34278.4	34209.6	32645.4	0.56563
	TOTAL	54574.9	51923.1	50794.7	57982.1	52835.4	61205.5	57580.3	61168.2	57554.2	65245.9	60080.8	61637.5	57715.2	1
	CATEGORÍA ESPECIAL CON REBAJA (50%)
	RANGOS	ENERO	FEBRERO	MARZO	ABRIL	MAYO	JUNIO	JULIO	AGOSTO	SETBRE	OCTUBRE	NOVBRE	DCBRE	PROMEDIO	PORCENT.
	0	10	8	6	4	2	2	4	6	2	4	4	4	4.66667	0.000284107
	1-20	177.55	177.85	171.45	162.1	143.95	189.05	239.2	261.35	177.65	132.45	128.45	153.1	176.179	0.0107258
	21-40	230.2	267.55	304.85	293.7	271.6	249.8	418.65	478.43	306.73	320.17	409.27	325.81	323.063	0.0196682
	41-50	335.15	314.05	274.25	320.65	208.85	226.8	276.35	327.8	230.7	276.75	221.4	230.4	270.262	0.0164536
	51-100	1273.95	1143.45	1442.85	1379.85	1350.2	1309	1554	1078.55	1335.35	1474.15	1217.85	1246.95	1317.18	0.0801901
	101-200	3210.35	2928.6	2452.25	2813	3028.75	3192.25	2200.3	1971.25	2893.55	2757.75	3446.95	3640.45	2877.95	0.17521
	201-300	2007.55	2724.55	2132.5	2142.2	2695.35	2064.35	1507.75	1560.3	2216.5	2910.15	2614.15	2239.05	2234.53	0.136039
	301-500	2360	2034.15	2453.85	2319.9	2985.55	2382.6	1532.95	2175.4	2822.05	2571.6	1815.9	2258.7	2309.39	0.140596
	501-1000	2557.4	2499.15	2548.85	2813.2	2863.85	2421.75	1829.85	2008.95	2108.9	2464.05	2415.95	3213.35	2478.77	0.150908
	MÁS 1000	3593.15	3595.25	5222.6	3762.1	2736.7	4273.35	4356.4	6233.25	5656.45	4623.7	4673.05	4478.55	4433.71	0.269925
	TOTAL	15755.3	15692.6	17009.5	16010.7	16286.8	16311	13919.4	16101.3	17749.9	17534.8	16947	17790.4	16425.7	1
	CATEGORÍA INDUSTRIAL
	RANGOS	ENERO	FEBRERO	MARZO	ABRIL	MAYO	JUNIO	JULIO	AGOSTO	SETBRE	OCTUBRE	NOVBRE	DCBRE	PROMEDIO	PORCENT.
	0	72	64	72	76	60	68	68	68	60	48	52	52	63.3333	0.00139993
	1-20	689.6	704.4	577.8	696.2	573.9	591.2	560.6	541.6	640.7	606.6	581.8	628.3	616.058	0.0136175
	21-40	582.5	930.6	772	711.9	975.7	833.9	710.5	1037.6	828.5	754.7	790.5	876.9	817.108	0.0180616
	41-50	506.1	245	393.3	492.8	614	504.7	706.5	362.7	589	490.7	431.6	433	480.783	0.0106273
	51-100	2753.55	3050.45	2848	1931.7	2298.75	2251.5	1929.6	2271.6	1866.45	2413.65	2265.15	2173.15	2337.8	0.0516752
	101-200	3518.4	2431.35	4199.4	4280.4	2921.4	3294.6	4348.25	4344.6	3869.55	4208.85	4311.9	4364.55	3841.1	0.0849047
	201-300	3609.9	3974.9	2886.8	2637.2	2859.6	4265.9	3126.9	2298.6	3394.7	3077.7	3613.1	2144.5	3157.48	0.0697937
	301-500	4408.1	4372.1	4592.6	6126.1	5323.5	4254.8	4798.2	4595	3815.6	4056.4	3739.1	5060.3	4595.15	0.101572
	501-1000	9093.9	6481.5	6090.1	7104.7	8868.3	9329.9	9719.5	8602.2	9542.7	11154.6	10538.6	10747.7	8939.48	0.1976
	MÁS 1000	21705.5	20442	26345.9	19639.1	22633.7	20675.9	18304.2	16060.2	19840.4	16617.6	22157.5	20281	20391.9	0.450748
	TOTAL	46939.6	42696.3	48777.9	43696.1	47128.9	46070.4	44272.2	40182.1	44447.6	43428.8	48481.2	46761.4	45240.2	1
	CATEGORÍA CONSTRUCCIÓN
	RANGOS	ENERO	FEBRERO	MARZO	ABRIL	MAYO	JUNIO	JULIO	AGOSTO	SETBRE	OCTUBRE	NOVBRE	DCBRE	PROMEDIO	PORCENT.
	0	776	932	1409.7	1101.7	1172	1328	1197.7	1144	1011.3	864	700	672	1025.7	0.0598539
	1-20	6723.7	6561	6324.3	6654	7416.7	7500.4	6884.8	6922.5	6705.8	6982.1	7239.3	7096.1	6917.56	0.403668
	21-40	3544.4	2781	3478.4	3092	3187.1	3199.8	3152.51	3257.2	3532.8	3087.5	3236.2	3104.5	3221.12	0.187966
	41-50	863.3	802.5	849.4	641.8	646.7	637.6	991.9	637.8	880	1052	765.8	651.6	785.033	0.04581
	51-100	1544.35	1432.2	1225.85	1871	1834.3	1944.9	2007.1	1796.85	2431.05	1801	1430.25	1509.3	1735.68	0.101284
	101-200	1076.4	924.85	968.1	1823.85	1191.5	597.35	1162.5	1086.35	1077.8	498.3	787.35	1375.6	1047.5	0.0611258
	MÁS 200	3504.75	3340.8	2684.55	2836.3	3599.4	4299.6	855	1804.1	1590.6	1545.45	1613.7	1175.55	2404.15	0.140292
	TOTAL	18032.9	16774.4	16940.3	18020.7	19047.7	19507.7	16251.5	16648.8	17229.3	15830.4	15772.6	15584.6	17136.7	1
	CATEGORÍA RESIDENCIAL
	RANGOS	ENERO	FEBRERO	MARZO	ABRIL	MAYO	JUNIO	JULIO	AGOSTO	SEPTBRE	OCTUBRE	NOVBRE	DCBRE	PROMEDIO	PORCENT.
	0	8044.8	8623.8	9092.6	8526.5	8521.6	8645.7	8393.5	8335.1	8917.5	8185.7	8216.3	8569.6	8506.06	0.0127019
	1-20	137887	148959	143904	142152	145858	146285	146572	148865	145444	149000	154128	149468	146544	0.218831
	21-40	217691	208380	214895	218699	216486	218413	219069	220731	228397	228600	221800	224711	219823	0.328257
	41-60	139226	118942	127314	132832	134511	129441	133317	134461	140948	137475	129509	138536	133043	0.19867
	61-80	69794.1	57784	63642.9	66130	64508.9	61366.6	66422.2	66481.9	70043.4	66265.7	61243.4	72800.7	65540.3	0.0978702
	81-100	33590.2	25203.4	32748.3	33279.2	32407.3	30348.9	29561.1	30246.9	34517.8	33297.6	30458.6	35401.3	31755	0.0474193
	101-150	31529.9	23948.8	29663.2	28146.9	29472.4	27624.5	29282.9	32106.2	33059	32031.4	30336.5	32745.4	29995.6	0.0447919
	151-200	12179.4	10815.6	12131.4	12835.2	11718.3	11028.1	11259.9	13207.3	12085.4	10686.9	12646.2	14381.3	12081.3	0.0180407
	201-300	10245.7	8755.31	9163.99	11416.6	9297.47	9023.5	9439.51	9497.46	9754.85	9104.73	8980.13	11818.4	9708.13	0.014497
	MÁS 300	14544.4	9632.33	13002.1	13507.8	14199.1	12261.5	12721.2	13977.9	15104.8	11339.9	10104.4	11646.4	12670.1	0.0189201
	TOTAL	674733	621045	655558	667525	666980	654438	666039	677909	698272	685987	667423	700078	669666	1
	CATEGORÍA GRATUITO
	RANGOS	ENERO	FEBRERO	MARZO	ABRIL	MAYO	JUNIO	JULIO	AGOSTO	SETBRE	OCTUBRE	NOVBRE	DCBRE	PROMEDIO	PORCENT.
	0	0												0	0
	1 -20
	21-40
	41-50
	51-100
	101-200
	MÁS 200
	TOTAL	0	0	0	0	0	0	0	0	0	0	0	0
	RESUMEN
	CATEGORÍA	ENERO	FEBRERO	MARZO	ABRIL	MAYO	JUNIO	JULIO	AGOSTO	SEPTBRE	OCTUBRE	NOVBRE	DCBRE	PROMEDIO	PORCENT.
	COMERCIAL	203130	193106	205785	205152	207429	201209	203278	211295	207911	216262	208552	216077	206599	0.203991
	ESPECIAL S/REBAJA	54574.9	51923.1	50794.7	57982.1	52835.4	61205.5	57580.3	61168.2	57554.2	65245.9	60080.8	61637.5	57715.2	0.0569868
	ESPECIAL C/REBAJA	15755.3	15692.6	17009.5	16010.7	16286.8	16311	13919.4	16101.3	17749.9	17534.8	16947	17790.4	16425.7	0.0162184
	INDUSTRIAL	46939.6	42696.3	48777.9	43696.1	47128.9	46070.4	44272.2	40182.1	44447.6	43428.8	48481.2	46761.4	45240.2	0.0446692
	CONSTRUCCIÓN	18032.9	16774.4	16940.3	18020.7	19047.7	19507.7	16251.5	16648.8	17229.3	15830.4	15772.6	15584.6	17136.7	0.0169204
	RESIDENCIAL	674733	621045	655558	667525	666980	654438	666039	677909	698272	685987	667423	700078	669666	0.661214
	GRATUITO	0	0	0	0	0	0	0	0	0	0	0	0		0
	TOTAL	1.01317e+06	941238	994865	1.00839e+06	1.00971e+06	998742	1.00134e+06	1.0233e+06	1.04316e+06	1.04429e+06	1.01726e+06	1.05793e+06	1.01278e+06	1
	FUENTE: DWH - Estadísticas de Agua Potable y Alcantarillado
	ELABORACIÓN: DIRECCIÓN GENERAL DE PLANIFICACIÓN - Departamento de Planificación e Investigación

## Sheet: ANEXO4
	ANEXO No. 4.
	ETAPA: CONSUMO PROMEDIO DE AGUA POTABLE POR RANGOS Y CATEGORÍAS
	TOTAL SISTEMAS
	AÑO 2009
	(m3)
	CATEGORÍA COMERCIAL
	RANGOS	ENERO	FEBRERO	MARZO	ABRIL	MAYO	JUNIO	JULIO	AGOSTO	SETBRE	OCTUBRE	NOVBRE	DCBRE	PROMEDIO
	0	0	0	0	0	0	0	0	0	0	0	0	0	0
	1 -20	7.89	7.90174	7.87794	7.97344	8.08963	7.98203	7.97359	8.09835	8.023	8.08134	7.92146	7.83045	7.97017
	21-40	29.3175	29.1128	29.3837	29.3547	29.3021	29.485	28.9742	29.4105	29.2261	29.4304	29.5474	29.7326	29.3567
	41-50	45.3095	45.2643	45.5061	45.4539	45.2045	45.5637	45.2482	45.4132	45.0566	45.2155	45.3226	45.1783	45.3119
	51-100	70.1433	69.9454	70.2959	70.095	69.7997	68.8013	69.1242	70.551	69.7708	69.0048	69.7681	69.5032	69.7362
	101-200	140.39	140.745	139.593	139.235	141.416	137.569	137.576	139.828	137.642	137.783	139.963	138.065	139.155
	201-300	243.88	246.096	243.299	243.813	246.898	245.707	241.5	243.681	239.797	241.366	239.422	243.244	243.322
	301-500	382.326	367.917	373.167	378.146	361.205	370.784	358.184	370.24	368.878	383.679	367.791	376.549	371.834
	501-1000	693.789	689.556	681.696	647.13	665.231	649.591	666.952	693.045	661.778	644.389	647.286	708.684	670.264
	MÁS 1000	2739.2	2378.33	2341.33	2301.4	2863.75	2357.83	1802.29	2260.43	1918.6	1977.82	1958	1981	2157.41
	TOTAL	38.7247	36.4302	38.7927	38.8653	38.8996	37.5922	37.9192	39.2608	38.3708	39.3606	37.5652	38.9298	38.3949
	CATEGORÍA ESPECIAL SIN REBAJA (100%)
	RANGOS	ENERO	FEBRERO	MARZO	ABRIL	MAYO	JUNIO	JULIO	AGOSTO	SETBRE	OCTUBRE	NOVBRE	DCBRE	PROMEDIO
	0	0	0	0	0	0	0	0	0	0	0	0	0	0
	1 -20	9.11828	9.33333	8.65556	9.40659	8.94624	9.50515	8.81308	9.37963	9.24107	9.05505	8.42342	8.31068	9.00911
	21-40	28.3714	30.6222	28.6774	29.7708	29.4286	28.7174	29.2041	29.8772	30.4565	30.2381	30.3182	29.02	29.6
	41-50	43.3846	43.6667	46.3529	45.8571	45.7059	44.4167	45.5714	45.1667	44.7647	45.3571	45.3	43.7222	44.9647
	51-100	72.2708	73.8298	70.2449	71.4359	73.2553	69.1111	72	73.2857	71.9	71.7556	72.6809	74.7143	72.2313
	101-200	145.314	140.727	145.568	143.944	139.108	136.111	138.739	135.781	149.976	143.391	142.915	132.615	141.223
	201-300	242.059	238.875	248.857	246.111	249.579	253.933	248.438	247	253.154	255.071	245.474	235.5	246.868
	301-500	393.533	400.571	398.5	390	378.778	383.522	389.167	385.25	403.529	393.438	373.846	382.619	389.126
	501-1000	626.867	639.538	682.75	687.867	711.071	662.143	611.812	664.85	701.304	625.045	629.8	697.5	662.005
	MÁS 1000	2694.47	2735.25	2916.62	3369.07	2706.2	2580.85	2632.94	2637.79	2969.36	2870.74	2874.82	2709.17	2790.63
	TOTAL	243.409	230.548	225.417	250.774	224.216	247.191	225.539	240.185	225.348	253.849	232.908	235.545	236.281
	CATEGORÍA ESPECIAL CON REBAJA (50%)
	RANGOS	ENERO	FEBRERO	MARZO	ABRIL	MAYO	JUNIO	JULIO	AGOSTO	SETBRE	OCTUBRE	NOVBRE	DCBRE	PROMEDIO
	0	0	0	0	0	0	0	0	0	0	0	0	0	0
	1-20	10.7188	11.1613	11.3548	9.87097	9.53571	9.27027	8.89583	7.96429	9.97059	9	8.10714	9.06452	9.46747
	21-40	30.6	29.9091	29.4615	29.25	31.2381	32.4	30.1111	30.5349	31.7692	29.8148	32.303	31.3846	30.716
	41-50	46.1429	45.1364	45	45.6667	45.0769	46.7692	43.6667	45.4211	47.4667	46.1765	44.6	45.875	45.5481
	51-100	71.0408	72.2558	72.7273	73.3846	70.8545	68.2727	71.5254	71.8205	68.6038	72.7018	71.9362	69.5417	71.2026
	101-200	146.065	138.915	143.125	146.852	146.897	144.597	149.714	142.692	144.6	143.519	140.912	146.386	144.444
	201-300	250.565	239.03	241.4	238.346	238.938	241.24	233.158	246.474	239.357	250.559	241.688	245.667	242.294
	301-500	376.667	363.471	382.105	374.667	391.955	376.105	405.182	391.5	378.238	379.3	393.385	397.625	383.133
	501-1000	667.615	624.538	630.385	677.462	698.286	743	667.333	728.7	669.909	730.273	691.833	716.4	685.757
	MÁS 1000	3416.33	3418.33	1943.75	2850.25	2600.67	2571.2	3274.5	2964.5	2687.83	2636.4	2664.6	3193.25	2757.2
	TOTAL	186.715	185.186	202.593	191.273	193.413	193.449	164.5	188.036	205.606	199.438	192.961	202.852	192.228
	CATEGORÍA INDUSTRIAL
	RANGOS	ENERO	FEBRERO	MARZO	ABRIL	MAYO	JUNIO	JULIO	AGOSTO	SETBRE	OCTUBRE	NOVBRE	DCBRE	PROMEDIO
	0	0	0	0	0	0	0	0	0	0	0	0	0	0
	1-20	9.07463	8.74286	8.37288	8.78261	7.91667	8	7.5082	7.72414	8.6875	8.22222	8.09836	8.71429	8.34082
	21-40	28.9583	30.1892	28.75	30.5714	30.0256	29.3235	30.5357	30.4146	30.1515	29.0645	27.5	29.0556	29.5592
	41-50	45.9286	44.2857	45.3636	44.5714	45.8824	45.7857	44.75	46.1	46.875	44.3571	45.6667	45.8333	45.4783
	51-100	71.1333	73.4792	70.7234	68.6061	72.027	70.8108	68.5455	69.7895	68.4062	70.325	71.1622	72.1714	70.7273
	101-200	136.963	141.5	141.871	140.25	133.826	133.538	135.147	138.242	135.7	142.161	141.188	138.818	138.329
	201-300	255.2	246.647	255.083	229.083	252.25	250.389	258.385	241.7	237.267	250.308	255.467	252.222	248.795
	301-500	378.231	374.769	364.429	404.824	398	397.583	382.786	364.643	351.833	376.917	379.273	376.067	379.852
	501-1000	712.2	690.909	800.222	761.727	743.214	731.867	764.333	722.429	749.6	729	686.222	744.647	733.738
	MÁS 1000	2420.91	2083.75	2149.87	2186.09	2130.69	2303.91	2242.4	1961.9	2021.08	2550.88	2472.27	2489.5	2237.05
	TOTAL	220.494	199.932	230.839	206.053	222.863	217.036	209.198	188.765	211.588	208.091	232.291	225.173	214.341
	CATEGORÍA CONSTRUCCIÓN
	RANGOS	ENERO	FEBRERO	MARZO	ABRIL	MAYO	JUNIO	JULIO	AGOSTO	SETBRE	OCTUBRE	NOVBRE	DCBRE	PROMEDIO
	0	0	0	0	0	0	0	0	0	0	0	0	0	0
	1-20	6.93045	6.88472	7.27234	6.98427	7.58427	7.54369	7.32597	7.15776	7.61781	7.84646	7.80824	7.51861	7.37522
	21-40	29.0483	28.0085	28.0608	28.0687	28.4737	27.295	28.097	28.292	28.2238	28.75	28.0657	27.8258	28.1865
	41-50	44.9583	44.1304	45.125	45.1667	45.5	44.8889	44.8214	45.2222	44.8	44.0667	46.381	46	45.0189
	51-100	71.6538	75.2273	66.3636	67.5455	65.6061	71.0938	67.9429	67	67.6667	66.5	65.1538	70.6	68.3278
	101-200	141	125.375	144.571	142.786	128	134.4	151.25	130.222	127.333	131.5	137.833	147.9	137.286
	MÁS 200	569.167	649.2	524.2	696.5	502.571	695.333	420	301.833	265.333	258.167	269	292.75	449.762
	TOTAL	14.5734	13.2414	12.2278	13.3384	13.2861	12.8489	11.5891	11.8975	13.2604	12.6953	12.8494	12.7684	12.8645
	CATEGORÍA RESIDENCIAL
	RANGOS	ENERO	FEBRERO	MARZO	ABRIL	MAYO	JUNIO	JULIO	AGOSTO	SEPTBRE	OCTUBRE	NOVBRE	DCBRE	PROMEDIO
	0	0	0	0	0	0	0	0	0	0	0	0	0	0
	1-20	10.3883	10.451	10.4491	10.3986	10.3827	10.4385	10.4451	10.5263	10.5501	10.5568	10.5352	10.3963	10.4606
	21-40	28.9497	28.6954	28.834	28.8748	28.8438	28.7907	28.8116	28.8142	28.857	28.8421	28.7027	28.834	28.8212
	41-60	48.4026	48.3024	48.3164	48.3361	48.4326	48.2531	48.3164	48.3418	48.377	48.3603	48.2597	48.2972	48.334
	61-80	68.8938	68.7885	68.7111	68.5822	68.5345	68.4579	68.6271	68.6022	68.5899	68.5464	68.5228	68.6423	68.6259
	81-100	88.7213	88.5593	88.9488	89.0052	89.1141	88.8366	88.2204	88.8114	88.9987	88.9673	88.8307	88.6707	88.8159
	101-150	118.773	118.87	117.699	118.511	118.854	119.89	117.878	118.358	118.842	117.958	117.919	118.62	118.499
	151-200	172.298	169.208	170.477	170.426	170.913	168.967	169.786	171.886	170.523	171.526	171.152	171.23	170.726
	201-300	240.456	236.8	237.569	241.344	243.849	238.781	238.592	242.539	239.397	236.859	239.113	239.87	239.664
	MÁS 300	492.807	435.395	460.685	489.981	487.804	470.811	437.726	524.056	537.621	508.477	473.214	460.551	482.193
	TOTAL	23.5393	21.7748	22.6219	22.9053	22.6905	22.3717	22.6446	22.8032	23.2687	22.8995	22.2394	22.9328	22.7249
	CATEGORÍA GRATUITO
	RANGOS	ENERO	FEBRERO	MARZO	ABRIL	MAYO	JUNIO	JULIO	AGOSTO	SETBRE	OCTUBRE	NOVBRE	DCBRE	PROMEDIO
	0	0	0	0	0	0	0	0	0	0	0	0	0	0
	1 -20	5.9	8.30769	6.88889	9.90909	8.375	7	5.5	7.57143	5.28571	10.2857	5.42857	6	7.33981
	21-40	31.6667	29.6667	29	32.5	26.3333	31.3333	25.25	23.75	28	27	31.3333	33.5	28.6905
	41-50	46.5	42.5	43		49			42	49	44	48	45	54.9692
	51-100	65.5	80	68.8	70.25	90.5	0	58.5	99		77.5	97		71.8222
	101-200	131.6	111	129	166.5	147.5	131	138.5	150.333	147.25	132	163	135.25	139.946
	MÁS 200	1042.33	1121.69	1157	1169	1103.21	1287	974.75	1060.25	1003.8	736.333	843	808.167	1060.63
	TOTAL	350.641	391.051	436.436	441.513	422.821	297.276	204.522	216.565	252.435	211.957	246.13	241.304	324.645
	RESUMEN
	CATEGORÍA	ENERO	FEBRERO	MARZO	ABRIL	MAYO	JUNIO	JULIO	AGOSTO	SEPTBRE	OCTUBRE	NOVBRE	DCBRE	PROMEDIO
	COMERCIAL	38.7247	36.4302	38.7927	38.8653	38.8996	37.5922	37.9192	39.2608	38.3708	39.3606	37.5652	38.9298	38.3949
	ESPECIAL S/REBAJA	243.409	230.548	225.417	250.774	224.216	247.191	225.539	240.185	225.348	253.849	232.908	235.545	236.281
	ESPECIAL C/REBAJA	186.715	185.186	202.593	191.273	193.413	193.449	164.5	188.036	205.606	199.438	192.961	202.852	192.228
	INDUSTRIAL	220.494	199.932	230.839	206.053	222.863	217.036	209.198	188.765	211.588	208.091	232.291	225.173	214.341
	CONSTRUCCIÓN	14.5734	13.2414	12.2278	13.3384	13.2861	12.8489	11.5891	11.8975	13.2604	12.6953	12.8494	12.7684	12.8645
	RESIDENCIAL	23.5393	21.7748	22.6219	22.9053	22.6905	22.3717	22.6446	22.8032	23.2687	22.8995	22.2394	22.9328	22.7249
	GRATUITO	350.641	391.051	436.436	441.513	422.821	297.276	204.522	216.565	252.435	211.957	246.13	241.304	324.645
	TOTAL	26.3307	24.4601	25.4744	25.7493	25.5042	25.1334	25.1854	25.4786	25.9241	25.7324	24.9958	25.7288	25.4755
	FUENTE: DWH - Estadísticas de Agua Potable y Alcantarillado
	ELABORACIÓN: DIRECCIÓN GENERAL DE PLANIFICACIÓN - Departamento de Planificación e Investigación

## Sheet: ANEXO5
	ANEXO No. 5.
	ETAPA: VALOR PROMEDIO DE AGUA POTABLE POR RANGOS Y CATEGORÍAS
	TOTAL SISTEMAS
	AÑO 2009
	(Dólares)
	CATEGORÍA COMERCIAL
	RANGOS	ENERO	FEBRERO	MARZO	ABRIL	MAYO	JUNIO	JULIO	AGOSTO	SETBRE	OCTUBRE	NOVBRE	DCBRE	PROMEDIO
	0	4	4	3.98944	3.57958	3.48837	3.54577	3.57508	3.63112	3.65957	3.61739	3.69634	3.71271	3.71259
	1 -20	9.47494	9.47979	9.45846	9.53624	9.65806	9.61047	9.54563	9.62385	9.57358	9.61712	9.50428	9.44815	9.54417
	21-40	24.5052	24.3678	24.5582	24.6222	24.5115	24.6251	24.2661	24.5737	24.4509	24.6879	24.7608	24.808	24.5619
	41-50	36.0374	36.0646	36.1863	36.1485	36.0052	36.2564	36.0799	36.1257	35.8192	35.9818	36.0588	35.9357	36.0578
	51-100	60.1439	60.0707	60.3751	59.9066	59.8247	58.9088	59.1731	60.8763	59.998	59.1065	59.9956	59.7095	59.8428
	101-200	135.149	135.369	134.085	132.834	136.238	131.857	132.04	133.771	131.902	131.887	134.229	132.277	133.478
	201-300	241.877	244.378	243.101	241.686	245.295	244.359	239.919	241.613	240.416	239.231	239.395	241.699	241.958
	301-500	391.494	378.593	379.379	383.463	369.854	379.868	365.268	378.387	372.02	391.999	372.149	384.35	379.104
	501-1000	705.316	694.5	695.641	660.978	678.137	660.85	678.595	695.816	681.367	650.697	657.181	717.611	680.982
	MÁS 1000	2862.66	2483.75	2444.9	2402.97	2993.44	2462.22	1878.9	2359.95	2001	2063.21	2042.4	2066.55	2251.78
	TOTAL	37.1082	35.0784	37.1991	37.0914	37.2538	36.0396	36.3581	37.6708	36.8114	37.8543	36.1818	37.4419	36.8439
	CATEGORÍA ESPECIAL SIN REBAJA (100%)
	RANGOS	ENERO	FEBRERO	MARZO	ABRIL	MAYO	JUNIO	JULIO	AGOSTO	SETBRE	OCTUBRE	NOVBRE	DCBRE	PROMEDIO
	0	4	4	4	3.85185	3.69231	3.58621	3.64706	3.6129	3.5	3.48387	3.5	3.75758	3.70621
	1 -20	10.3398	10.4903	10.0144	10.5407	10.3151	10.6124	10.1009	10.4981	10.4036	10.2651	9.83063	9.77864	10.2597
	21-40	23.86	25.4356	24.0742	24.8542	24.305	23.2941	23.9371	23.3925	25.3196	24.5767	24.6595	23.5046	24.252
	41-50	34.3692	34.5667	36.4471	36.1	35.9941	35.0917	35.9	35.6167	35.3765	35.75	35.71	34.6056	35.4794
	51-100	54.5063	55.6809	53.1714	54.0231	55.2936	52.3856	54.4	55.3	54.33	54.2289	54.8766	56.3143	54.559
	101-200	105.72	102.388	105.789	104.781	101.376	99.44	101.117	99.0469	108.983	104.374	104.04	98.0974	102.96
	201-300	173.441	171.213	178.2	176.056	178.705	181.487	177.906	176.9	181.208	182.55	175.832	168.85	176.766
	301-500	279.473	284.45	282.95	277	272.372	272.496	276.194	273.475	286.471	279.156	265.385	271.643	276.573
	501-1000	442.807	451.677	481.925	485.507	501.75	467.5	432.269	469.395	494.739	441.436	444.86	492.25	467.374
	MÁS 1000	1890.13	1918.67	2045.63	2362.35	1898.34	1810.63	1847.06	1850.45	2082.55	2026.89	2016.38	1900.53	1958.73
	TOTAL	174.361	165.36	161.767	179.511	161.084	176.894	161.742	171.821	161.669	182.251	166.891	168.87	169.377
	CATEGORÍA ESPECIAL CON REBAJA (50%)
	RANGOS	ENERO	FEBRERO	MARZO	ABRIL	MAYO	JUNIO	JULIO	AGOSTO	SETBRE	OCTUBRE	NOVBRE	DCBRE	PROMEDIO
	0	2	2	2	2	2	2	2	2	1	1.33333	1.33333	1.33333	1.75
	1-20	5.54844	5.7371	5.53065	5.22903	5.14107	5.10946	4.98333	4.66696	5.225	4.73036	4.5875	4.93871	5.09434
	21-40	11.51	12.1614	11.725	12.2375	12.9333	12.49	11.6292	11.1263	11.7973	11.8581	12.4021	12.5312	11.9653
	41-50	15.9595	14.275	15.2361	15.269	16.0654	17.4462	15.3528	17.2526	15.38	16.2794	14.76	14.4	15.5921
	51-100	25.999	26.5919	26.2336	26.5356	24.5491	23.8	26.339	27.6551	25.1953	25.8623	25.9117	25.9781	25.827
	101-200	51.7798	49.6373	51.0885	52.0926	52.2198	51.4879	52.3881	50.5449	52.61	51.0694	50.6904	52.0064	51.4686
	201-300	87.2848	82.5621	85.3	82.3923	84.2297	82.574	79.3553	82.1211	79.1607	85.5926	81.6922	82.9278	83.0167
	301-500	131.111	119.656	129.15	128.883	135.707	125.4	139.359	135.963	134.383	128.58	139.685	141.169	131.965
	501-1000	196.723	192.242	196.065	216.4	204.561	242.175	203.317	200.895	191.718	224.005	201.329	214.223	206.564
	MÁS 1000	1197.72	1198.42	652.825	940.525	912.233	854.67	1089.1	1038.88	942.742	924.74	934.61	1119.64	950.081
	TOTAL	64.0459	63.5328	69.1441	65.3498	65.9385	66.0362	56.1268	64.4051	70.7167	68.4952	66.1991	69.4936	65.8125
	CATEGORÍA INDUSTRIAL
	RANGOS	ENERO	FEBRERO	MARZO	ABRIL	MAYO	JUNIO	JULIO	AGOSTO	SETBRE	OCTUBRE	NOVBRE	DCBRE	PROMEDIO
	0	4	4	4	3.8	3.33333	3.57895	3.57895	3.57895	3.75	3.69231	4	4	3.76238
	1-20	10.2925	10.0629	9.79322	10.0899	9.565	9.53548	9.19016	9.33793	10.0109	9.62857	9.5377	9.97302	9.76579
	21-40	24.2708	25.1514	24.125	25.425	25.0179	24.5265	25.375	25.3073	25.1061	24.3452	23.25	24.3583	24.6985
	41-50	36.15	35	35.7545	35.2	36.1176	36.05	35.325	36.27	36.8125	35.05	35.9667	36.0833	35.8348
	51-100	61.19	63.551	60.5957	58.5364	62.1284	60.8514	58.4727	59.7789	58.3266	60.3413	61.2203	62.09	60.722
	101-200	130.311	135.075	135.465	133.762	127.017	126.715	127.89	131.655	128.985	135.769	134.747	132.259	131.695
	201-300	240.66	233.818	240.567	219.767	238.3	236.994	240.531	229.86	226.313	236.746	240.873	238.278	235.34
	301-500	339.085	336.315	328.043	360.359	354.9	354.567	342.729	328.214	317.967	338.033	339.918	337.353	340.381
	501-1000	606.26	589.227	676.678	645.882	633.45	621.993	647.967	614.443	636.18	619.7	585.478	632.218	623.684
	MÁS 1000	1973.23	1703.5	1756.39	1785.37	1741.05	1879.63	1830.42	1606.02	1653.37	2077.2	2014.32	2028.1	1826.14
	TOTAL	188.512	171.471	196.685	176.907	190.036	185.768	179.24	162.681	181.419	178.719	198.694	192.434	183.53
	CATEGORÍA CONSTRUCCIÓN
	RANGOS	ENERO	FEBRERO	MARZO	ABRIL	MAYO	JUNIO	JULIO	AGOSTO	SETBRE	OCTUBRE	NOVBRE	DCBRE	PROMEDIO
	0	4	3.91597	3.99348	3.68462	3.59509	3.56989	3.68523	3.69032	3.69088	3.61506	3.57143	3.55556	3.71294
	1-20	8.82375	8.79491	8.97064	8.72084	9.2593	9.10243	8.9413	8.80725	9.18603	9.3219	9.31699	9.10924	9.03076
	21-40	24.4441	23.5678	23.5027	23.6031	23.9632	23.0201	23.5262	23.7752	24.7049	24.1211	23.6219	23.5189	23.7867
	41-50	35.9708	34.8913	35.3917	35.6556	35.9278	35.4222	35.425	35.4333	35.2	35.0667	36.4667	36.2	35.5487
	51-100	59.3981	65.1	55.7205	56.697	55.5848	60.7781	57.3457	56.1516	57.8821	56.2812	55.0096	60.372	57.856
	101-200	134.55	115.606	138.3	130.275	119.15	119.47	145.312	120.706	119.756	124.575	131.225	137.56	128.265
	MÁS 200	584.125	668.16	536.91	709.075	514.2	716.6	427.5	300.683	265.1	257.575	268.95	293.887	457.933
	TOTAL	15.4789	14.4606	13.4021	14.2794	14.3431	13.974	12.482	12.8265	14.019	13.3252	13.4924	13.4699	13.7847
	CATEGORÍA RESIDENCIAL
	RANGOS	ENERO	FEBRERO	MARZO	ABRIL	MAYO	JUNIO	JULIO	AGOSTO	SEPTBRE	OCTUBRE	NOVBRE	DCBRE	PROMEDIO
	0	1.69901	1.69793	1.6986	1.59463	1.56331	1.58028	1.59815	1.61034	1.69987	1.60472	1.6082	1.61966	1.63027
	1-20	3.66011	3.67139	3.66878	3.65494	3.69813	3.6595	3.6612	3.68396	3.67738	3.70105	3.67295	3.64529	3.67126
	21-40	8.58098	8.50428	8.54418	8.56031	8.55709	8.54311	8.54603	8.56875	8.56576	8.55988	8.51407	8.55652	8.55028
	41-60	17.2715	17.2505	17.2606	17.2891	17.354	17.2497	17.3004	17.3363	17.4787	17.3361	17.2633	17.2824	17.3075
	61-80	30.2532	30.3328	30.2917	30.2654	30.3001	30.215	30.427	30.3293	30.3613	30.2998	30.3486	30.4224	30.3217
	81-100	42.3583	42.7176	42.9767	42.9964	43.4998	43.1092	43.1549	43.2099	43.4732	43.5263	43.3266	43.3309	43.1454
	101-150	60.6345	61.094	60.291	60.6614	61.6578	62.0774	61.3897	61.3884	62.2581	61.8367	61.7851	62.6108	61.4874
	151-200	92.9727	90.1303	91.9047	91.0298	93.0026	91.1417	89.3644	94.338	91.5558	93.7448	95.8048	94.6139	92.5177
	201-300	129.692	125.076	127.278	126.851	127.363	123.61	124.204	124.967	125.062	128.236	126.481	128.46	126.49
	MÁS 300	255.165	224.008	240.78	250.145	253.555	231.349	205.181	258.849	260.427	257.724	240.581	237.681	242.878
	TOTAL	8.46325	7.74661	8.12168	8.22288	8.17889	7.9866	8.09922	8.18869	8.37006	8.19628	7.93776	8.27535	8.14924
	CATEGORÍA GRATUITO
	RANGOS	ENERO	FEBRERO	MARZO	ABRIL	MAYO	JUNIO	JULIO	AGOSTO	SETBRE	OCTUBRE	NOVBRE	DCBRE	PROMEDIO
	0
	1 -20
	21-40
	41-50
	51-100
	101-200
	MÁS 200
	TOTAL
	RESUMEN
	CATEGORÍA	ENERO	FEBRERO	MARZO	ABRIL	MAYO	JUNIO	JULIO	AGOSTO	SEPTBRE	OCTUBRE	NOVBRE	DCBRE	PROMEDIO
	COMERCIAL	37.1082	35.0784	37.1991	37.0914	37.2538	36.0396	36.3581	37.6708	36.8114	37.8543	36.1818	37.4419	36.8439
	ESPECIAL S/REBAJA	174.361	165.36	161.767	179.511	161.084	176.894	161.742	171.821	161.669	182.251	166.891	168.87	169.377
	ESPECIAL C/REBAJA	64.0459	63.5328	69.1441	65.3498	65.9385	66.0362	56.1268	64.4051	70.7167	68.4952	66.1991	69.4936	65.8125
	INDUSTRIAL	188.512	171.471	196.685	176.907	190.036	185.768	179.24	162.681	181.419	178.719	198.694	192.434	183.53
	CONSTRUCCIÓN	15.4789	14.4606	13.4021	14.2794	14.3431	13.974	12.482	12.8265	14.019	13.3252	13.4924	13.4699	13.7847
	RESIDENCIAL	8.46325	7.74661	8.12168	8.22288	8.17889	7.9866	8.09922	8.18869	8.37006	8.19628	7.93776	8.27535	8.14924
	GRATUITO	0	0	0	0	0	0	0	0	0	0	0	0	0
	TOTAL	11.6174	10.7344	11.2592	11.3524	11.306	11.123	11.1258	11.2986	11.4411	11.416	11.0694	11.4478	11.2665
	FUENTE: DWH - Estadísticas de Agua Potable y Alcantarillado
	ELABORACIÓN: DIRECCIÓN GENERAL DE PLANIFICACIÓN - Departamento de Planificación e Investigación

## Sheet: ANEXO6
	ANEXO No. 6.
	ETAPA: NÚMERO DE CONEXIONES, CONSUMO Y VALORES DE AGUA POTABLE POR CATEGORÍAS
	TOTAL SISTEMAS
	AÑO 2009
	NÚMERO DE CONEXIONES (Número)
	COD.	CATEGORÍA	ENERO	FEBRERO	MARZO	ABRIL	MAYO	JUNIO	JULIO	AGOSTO	SEPTBRE	OCTUBRE	NOVBRE	DCBRE	PROMEDIO	PORCENT.
	R	RESIDENCIAL	79725	80170	80717	81179	81549	81942	82235	82786	83425	83695	84082	84598	82175.2	0.914147
	M	COMERCIAL	5474	5505	5531	5531	5568	5583	5591	5609	5648	5713	5764	5771	5607.33	0.062378
	I	INDUSTRIAL	249	249	248	247	248	248	247	247	245	243	244	243	246.5	0.00274215
	C	CONSTRUCCIÓN	1165	1160	1265	1262	1328	1396	1302	1298	1229	1188	1169	1157	1243.25	0.0138304
	E	ESPECIAL SIN REBAJA	313	314	314	323	328	346	356	356	356	358	360	365	340.75	0.00379062
	D	ESPECIAL CON REBAJA	246	247	246	245	247	247	248	250	251	256	256	256	249.583	0.00277645
	G	GRATUITOS	39	39	39	39	39	29	23	23	23	23	23	23	30.1667	0.000335585
		TOTALES	87211	87684	88360	88826	89307	89791	90002	90569	91177	91476	91898	92413	89892.8	1
	CONSUMOS (m3)
	COD	CATEGORÍA	ENERO	FEBRERO	MARZO	ABRIL	MAYO	JUNIO	JULIO	AGOSTO	SEPTBRE	OCTUBRE	NOVBRE	DCBRE	PROMEDIO	PORCENT.
	R	RESIDENCIAL	1876671	1745688	1825974	1859431	1850390	1.83318e+06	1862177	1887789	1941193	1916577	1869936	1940072	1.86742e+06	0.81546
	M	COMERCIAL	211979	200548	214596	214964	216593	209877	212006	220214	216718	224867	216526	224664	215296	0.0940147
	I	INDUSTRIAL	54903	49783	57248	50895	55270	53825	51672	46625	51839	50566	56679	54717	52835.2	0.0230719
	C	CONSTRUCCIÓN	16978	15360	15461	16833	17644	17936.7	15089	15443	16297	15082	15021	14773	15993.1	0.00698383
	E	ESPECIAL SIN REBAJA	76187	72392	70781	81000	73543	85528	80292	85506	80224	90878	83847	85974	80512.7	0.035158
	D	ESPECIAL CON REBAJA	45932	45741	49838	46862	47773	47782	40796	47009	51607	51056	49398	51930	47977	0.0209504
	G	GRATUITOS	13675	15251	17021	17219	16490	8621	4704	4981	5806	4875	5661	5550	9987.83	0.00436145
		TOTALES	2296325	2144763	2250919	2287204	2277703	2.25675e+06	2266736	2307567	2363684	2353901	2297068	2377680	2.29003e+06	1
	VALORES (Dólares)
	COD	CATEGORÍA	ENERO	FEBRERO	MARZO	ABRIL	MAYO	JUNIO	JULIO	AGOSTO	SEPTBRE	OCTUBRE	NOVBRE	DCBRE	PROMEDIO	PORCENT.
	R	RESIDENCIAL	674732	621045	655558	667525	666980	654438	666039	677909	698272	685987	667423	700078	669666	0.661214
	M	COMERCIAL	203130	193106	205778	205152	207429	201209	203278	211295	207911	216262	208552	216077	206598	0.203991
	I	INDUSTRIAL	46939.6	42696.3	48777.9	43696.1	47128.8	46070.4	44272.2	40182.1	44447.6	43428.8	48481.2	46761.4	45240.2	0.0446692
	C	CONSTRUCCIÓN	18032.9	16774.3	16947.8	18020.7	19047.7	19507.7	16251.5	16648.8	17229.3	15830.4	15772.6	15584.6	17137.4	0.0169211
	E	ESPECIAL SIN REBAJA	54574.9	51923.1	50794.7	57982.1	52835.4	61205.5	57580.3	61168.2	57554.2	65245.9	60080.8	61637.5	57715.2	0.0569868
	D	ESPECIAL CON REBAJA	15755.3	15692.6	17009.5	16010.7	16286.8	16311	13919.5	16101.3	17749.9	17534.8	16947	17790.4	16425.7	0.0162184
	G	GRATUITOS														0
		TOTALES	1.01317e+06	941238	994865	1.00839e+06	1.00971e+06	998742	1.00134e+06	1.0233e+06	1.04316e+06	1.04429e+06	1.01726e+06	1.05793e+06	1.01278e+06	1
	FUENTE: DWH - Estadísticas de Agua Potable y Alcantarillado
	ELABORACIÓN: DIRECCIÓN GENERAL DE PLANIFICACIÓN - Departamento de Planificación e Investigación

## Sheet: ANEXO7
	ANEXO No. 7.
	ETAPA: CONSUMOS Y VALORES DE AGUA POTABLE POR CONEXIÓN Y POR CATEGORÍAS
	TOTAL SISTEMAS
	AÑO 2009
	CONSUMO PROMEDIO POR CONEXIÓN (m3)
	COD.	CATEGORÍA	ENERO	FEBRERO	MARZO	ABRIL	MAYO	JUNIO	JULIO	AGOSTO	SEPTBRE	OCTUBRE	NOVBRE	DCBRE	PROMEDIO
	R	RESIDENCIAL	23.5393	21.7748	22.6219	22.9053	22.6905	22.3717	22.6446	22.8032	23.2687	22.8995	22.2394	22.9328	22.7243
	M	COMERCIAL	38.7247	36.4302	38.7988	38.8653	38.8996	37.5922	37.9192	39.2608	38.3708	39.3606	37.5652	38.9298	38.3931
	I	INDUSTRIAL	220.494	199.932	230.839	206.053	222.863	217.036	209.198	188.765	211.588	208.091	232.291	225.173	214.36
	C	CONSTRUCCIÓN	14.5734	13.2414	12.2221	13.3384	13.2861	12.8486	11.5891	11.8975	13.2604	12.6953	12.8494	12.7684	12.8808
	E	ESPECIAL SIN REBAJA	243.409	230.548	225.417	250.774	224.216	247.191	225.539	240.185	225.348	253.849	232.908	235.545	236.244
	D	ESPECIAL CON REBAJA	186.715	185.186	202.593	191.273	193.413	193.449	164.5	188.036	205.606	199.438	192.961	202.852	192.169
	G	GRATUITOS	350.641	391.051	436.436	441.513	422.821	297.276	204.522	216.565	252.435	211.957	246.13	241.304	309.388
		TOTALES	26.3307	24.4601	25.4744	25.7493	25.5042	25.1334	25.1854	25.4786	25.9241	25.7324	24.9958	25.7288	25.4748
	VALOR PROMEDIO POR CONEXIÓN (Dólares)
	COD	CATEGORÍA	ENERO	FEBRERO	MARZO	ABRIL	MAYO	JUNIO	JULIO	AGOSTO	SEPTBRE	OCTUBRE	NOVBRE	DCBRE	PROMEDIO
	R	RESIDENCIAL	8.46325	7.74661	8.12168	8.22288	8.17889	7.9866	8.09922	8.18869	8.37006	8.19628	7.93776	8.27535	8.14894
	M	COMERCIAL	37.1082	35.0784	37.2044	37.0914	37.2538	36.0396	36.3581	37.6708	36.8114	37.8543	36.1818	37.4419	36.8412
	I	INDUSTRIAL	188.512	171.471	196.685	176.907	190.036	185.768	179.24	162.681	181.419	178.719	198.694	192.434	183.547
	C	CONSTRUCCIÓN	15.4789	14.4606	13.3975	14.2794	14.3431	13.974	12.482	12.8265	14.019	13.3252	13.4924	13.4699	13.7957
	E	ESPECIAL SIN REBAJA	174.361	165.36	161.767	179.511	161.084	176.894	161.742	171.821	161.669	182.251	166.891	168.87	169.352
	D	ESPECIAL CON REBAJA	64.0459	63.5328	69.1441	65.3498	65.9385	66.0362	56.1268	64.4051	70.7167	68.4952	66.1991	69.4936	65.7903
	G	GRATUITOS	0	0	0	0	0	0	0	0	0	0	0	0	0
		TOTALES	11.6174	10.7344	11.2592	11.3524	11.306	11.123	11.1258	11.2986	11.4411	11.416	11.0694	11.4478	11.2659
	VALOR PROMEDIO POR M3 (Dólares)
	COD	CATEGORÍA	ENERO	FEBRERO	MARZO	ABRIL	MAYO	JUNIO	JULIO	AGOSTO	SEPTBRE	OCTUBRE	NOVBRE	DCBRE	PROMEDIO
	R	RESIDENCIAL	0.359537	0.35576	0.359018	0.358994	0.360454	0.356996	0.357667	0.359102	0.359713	0.357923	0.356923	0.360852	0.358578
	M	COMERCIAL	0.958258	0.962894	0.958908	0.954357	0.957692	0.9587	0.958831	0.959501	0.959362	0.961731	0.963173	0.961779	0.959599
	I	INDUSTRIAL	0.854954	0.857648	0.852045	0.858554	0.852702	0.855929	0.856794	0.861814	0.857416	0.858854	0.855365	0.854605	0.85639
	C	CONSTRUCCIÓN	1.06213	1.09208	1.09616	1.07055	1.07956	1.08758	1.07704	1.07808	1.05721	1.04962	1.05004	1.05494	1.07125
	E	ESPECIAL SIN REBAJA	0.716328	0.717249	0.717632	0.715828	0.718429	0.715619	0.717136	0.715367	0.717419	0.717951	0.716553	0.716932	0.71687
	D	ESPECIAL CON REBAJA	0.343014	0.343075	0.341295	0.341656	0.340921	0.341362	0.341196	0.342515	0.343943	0.343442	0.34307	0.342583	0.342339
	G	GRATUITOS	0	0	0	0	0	0	0	0	0	0	0	0	0
		TOTALES	0.441212	0.438854	0.441982	0.440882	0.443301	0.442557	0.441754	0.443456	0.44133	0.443642	0.44285	0.444942	0.44223
	FUENTE: DWH - Estadísticas de Agua Potable y Alcantarillado
	ELABORACIÓN: DIRECCIÓN GENERAL DE PLANIFICACIÓN - Departamento de Planificación e Investigación
