# Supplementary material for: Looking inside the Blackbox: Cuenca’s water metabolism
Source: PLoS One. 2022 Sep 22;17(9):e0273629. doi: 10.1371/journal.pone.0273629 (PMC9499241; doi:10.1371/journal.pone.0273629)
Supplement: S5 File — (ZIP) [file pone.0273629.s006.zip › 2009/Sistema Culebrillas.XLS]

## Sheet: ANEXO1
	ANEXO No. 1
	ETAPA: NÚMERO DE CONEXIONES DE AGUA POTABLE POR RANGOS Y CATEGORÍAS DE CONSUMO
	SISTEMA CULEBRILLAS
	AÑO 2009
	(Número)
	CATEGORÍA COMERCIAL
	RANGOS	ENERO	FEBRERO	MARZO	ABRIL	MAYO	JUNIO	JULIO	AGOSTO	SETBRE	OCTUBRE	NOVBRE	DCBRE	PROMEDIO	PORCENT.
	0		1		1	3	2	5	3	3	3	3	4	2.8	0.0814348
	1 -20	11	13	17	17	17	18	13	15	10	10	13	15	14.0833	0.409598
	21-40	4	6	7	7	4	4	7	7	6	6	3	2	5.25	0.15269
	41-50	2	3			2	2	1	1		1	1	2	1.66667	0.0484731
	51-100	5	3	4	4	5	3	4	7	4	7	7	4	4.75	0.138148
	101-200	1	1	2	2	2	4	3	3	3	2	3	2	2.33333	0.0678623
	201-300	1		1		1					1		1	1	0.0290839
	301-500	1	2											1.5	0.0436258
	501-1000								1					1	0.0290839
	MÁS 1000														0
	TOTAL	25	29	31	31	34	33	33	37	26	30	30	30	34.3833	1
	CATEGORÍA ESPECIAL SIN REBAJA
	RANGOS	ENERO	FEBRERO	MARZO	ABRIL	MAYO	JUNIO	JULIO	AGOSTO	SETBRE	OCTUBRE	NOVBRE	DCBRE	PROMEDIO	PORCENT.
	0	1	1	1	1	1	1	1						1	0.0908108
	1 -20	4	4	5	5	4	3	4	4	3	5	4	4	4.08333	0.370811
	21-40		2		1	2	2	3	4	2				2.28571	0.207568
	41-50	2	1	1	1					1		1	1	1.14286	0.103784
	51-100	1		1		1					1		1	1	0.0908108
	101-200						2					1		1.5	0.136216
	201-300														0
	301-500														0
	501-1000														0
	MÁS 1000														0
	TOTAL	8	8	8	8	8	8	8	8	6	6	6	6	11.0119	1
	CATEGORÍA ESPECIAL CON REBAJA (50%)
	RANGOS	ENERO	FEBRERO	MARZO	ABRIL	MAYO	JUNIO	JULIO	AGOSTO	SETBRE	OCTUBRE	NOVBRE	DCBRE	PROMEDIO	PORCENT.
	0							1	1		1	1	1	1	0.0960512
	1 -20	1	1	1	1	1	1	2	3	1	3	3	3	1.75	0.16809
	21-40							2	1	1		2	1	1.4	0.134472
	41-50	1	1	1							2			1.25	0.120064
	51-100	2	2	3	4	3	3			2	1	1	2	2.3	0.220918
	101-200		1			1	1	1	1	1	1	2	1	1.11111	0.106724
	201-300								1	2	2	1	2	1.6	0.153682
	301-500														0
	501-1000														0
	MÁS 1000														0
	TOTAL	4	5	5	5	5	5	6	7	7	10	10	10	10.4111	1
	CATEGORÍA INDUSTRIAL
	RANGOS	ENERO	FEBRERO	MARZO	ABRIL	MAYO	JUNIO	JULIO	AGOSTO	SETBRE	OCTUBRE	NOVBRE	DCBRE	PROMEDIO	PORCENT.
	0														0
	1 -20	1	1	1	1									1	0.166667
	21-40					1			1					1	0.166667
	41-50						1	1		1				1	0.166667
	51-100														0
	101-200										1			1	0.166667
	201-300											1		1	0.166667
	301-500												1	1	0.166667
	501-1000														0
	MÁS 1000														0
	TOTAL	1	1	1	1	1	1	1	1	1	1	1	1	6	1
	CATEGORÍA CONSTRUCCIÓN
	RANGOS	ENERO	FEBRERO	MARZO	ABRIL	MAYO	JUNIO	JULIO	AGOSTO	SETBRE	OCTUBRE	NOVBRE	DCBRE	PROMEDIO	PORCENT.
	0	15	7	9	12	7	10	7	5	11	9	9	6	8.91667	0.161656
	1 -20	42	42	37	35	41	39	30	33	22	28	33	39	35.0833	0.636048
	21-40	8	6	10	5	8	5	10	7	6	5	5	4	6.58333	0.119353
	41-50	2	1		2	1	1	1	1		1	1	1	1.2	0.0217556
	51-100	2	1			1	1		1	3	1		1	1.375	0.0249282
	101-200				1	1								1	0.0181296
	MÁS 200	1		1										1	0.0181296
	TOTAL	70	57	57	55	59	56	48	47	42	44	48	51	55.1583	1
	CATEGORÍA RESIDENCIAL
	RANGOS	ENERO	FEBRERO	MARZO	ABRIL	MAYO	JUNIO	JULIO	AGOSTO	SETBRE	OCTUBRE	NOVBRE	DCBRE	PROMEDIO	PORCENT.
	0	430	449	479	498	517	515	536	453	461	446	450	464	474.833	0.115557
	0-20	2277	2606	2634	2577	2666	2595	2712	2639	2311	2430	2479	2453	2531.58	0.616096
	21-40	973	835	809	855	801	874	807	947	878	818	779	794	847.5	0.206251
	41-60	260	169	151	188	175	198	173	194	174	142	138	161	176.917	0.0430551
	61-80	88	37	38	40	42	49	41	50	32	31	37	39	43.6667	0.0106269
	81-100	34	13	12	17	15	15	11	11	18	11	7	8	14.3333	0.00348821
	101-150	26	11	8	14	14	7	8	15	7	5	8	9	11	0.002677
	151-200	4	5	1	2	5	4	2		1	1	3	1	2.63636	0.000641595
	201-300	2	2	3	5	4	5	2	3		3	2	5	3.27273	0.000796463
	MÁS 300	4	4	2	1	5	5	4	3	2				3.33333	0.000811212
	TOTAL	4098	4131	4137	4197	4244	4267	4296	4315	3884	3887	3903	3934	4109.08	1
	CATEGORÍA GRATUITO
	RANGOS	ENERO	FEBRERO	MARZO	ABRIL	MAYO	JUNIO	JULIO	AGOSTO	SETBRE	OCTUBRE	NOVBRE	DCBRE	PROMEDIO	PORCENT.
	0
	1 -20
	21-40
	41-50
	51-100
	101-200
	MÁS 200
	TOTAL	0	0	0	0	0	0	0	0	0	0	0	0
	RESUMEN
	CATEGORÍA	ENERO	FEBRERO	MARZO	ABRIL	MAYO	JUNIO	JULIO	AGOSTO	SETBRE	OCTUBRE	NOVBRE	DCBRE	PROMEDIO	PORCENT.
	COMERCIAL	25	29	31	31	34	33	33	37	26	30	30	30	34.3833	0.00813606
	ESPECIAL S/REBAJA	8	8	8	8	8	8	8	8	6	6	6	6	11.0119	0.00260573
	ESPECIAL C/REBAJA	4	5	5	5	5	5	6	7	7	10	10	10	10.4111	0.00246356
	INDUSTRIAL	1	1	1	1	1	1	1	1	1	1	1	1	6	0.00141977
	CONSTRUCCIÓN	70	57	57	55	59	56	48	47	42	44	48	51	55.1583	0.013052
	RESIDENCIAL	4098	4131	4137	4197	4244	4267	4296	4315	3884	3887	3903	3934	4109.08	0.972323
	GRATUITO	0	0	0	0	0	0	0	0	0	0	0	0	0	0
	TOTAL	4206	4231	4239	4297	4351	4370	4392	4415	3966	3978	3998	4032	4226.04	1
	FUENTE: DWH - Estadísticas de Agua Potable y Alcantarillado
	ELABORACIÓN: DIRECCIÓN GENERAL DE PLANIFICACIÓN - Departamento de Planificación e Investigación

## Sheet: ANEXO2
	ANEXO No. 2
	ETAPA: CONSUMOS DE AGUA POTABLE POR RANGOS Y CATEGORÍAS
	SISTEMA CULEBRILLAS
	AÑO 2009
	(m3)
	CATEGORÍA COMERCIAL
	RANGOS	ENERO	FEBRERO	MARZO	ABRIL	MAYO	JUNIO	JULIO	AGOSTO	SETBRE	OCTUBRE	NOVBRE	DCBRE	PROMEDIO	PORCENT.
	0														0
	1 -20	121	154	238	200	230	239	147	176	93	88	119	137	161.833	0.0660691
	21-40	107	153	217	210	133	119	173	211	187	152	72	66	150	0.0612381
	41-50	97	137			91	87	45	44		46	44	95	76.2222	0.031118
	51-100	384	259	281	315	345	185	285	501	312	531	538	342	356.5	0.145543
	101-200	163	142	307	259	286	533	360	406	394	238	391	211	307.5	0.125538
	201-300	211		268		299					236		268	256.4	0.104676
	301-500	346	696											521	0.2127
	501-1000								620					620	0.253117
	MÁS 1000														0
	TOTAL	1429	1541	1311	984	1384	1163	1010	1958	986	1291	1164	1119	2449.46	1
	CATEGORÍA ESPECIAL SIN REBAJA (100%)
	RANGOS	ENERO	FEBRERO	MARZO	ABRIL	MAYO	JUNIO	JULIO	AGOSTO	SETBRE	OCTUBRE	NOVBRE	DCBRE	PROMEDIO	PORCENT.
	0														0
	1 -20	55	41	62	58	57	33	43	41	39	43	40	50	46.8333	0.11291
	21-40		71		31	59	60	85	98	53				65.2857	0.157396
	41-50	82	41	41						46		45	44	49.8333	0.120142
	51-100	52		52	77	93					55		96	70.8333	0.170771
	101-200						244					120		182	0.438781
	201-300														0
	301-500														0
	501-1000														0
	MÁS 1000														0
	TOTAL	189	153	155	166	209	337	128	139	138	98	205	190	414.786	1
	CATEGORÍA ESPECIAL CON REBAJA (50%)
	RANGOS	ENERO	FEBRERO	MARZO	ABRIL	MAYO	JUNIO	JULIO	AGOSTO	SETBRE	OCTUBRE	NOVBRE	DCBRE	PROMEDIO	PORCENT.
	0														0
	1 -20	14	6	8	9	9	11	27	31	18	25	20	16	16.1667	0.019625
	21-40							65	34	46	90	84	38	59.5	0.0722282
	41-50	48	43	43										44.6667	0.0542217
	51-100	140	177	191	276	198	231			127	55	51	112	155.8	0.189129
	101-200		130			112	129	145	132	109	112	253	151	141.444	0.171702
	201-300								212	506	557	250	506	406.2	0.493094
	301-500														0
	501-1000														0
	MÁS 1000														0
	TOTAL	202	356	242	285	319	371	237	409	806	839	658	823	823.778	1
	CATEGORÍA INDUSTRIAL
	RANGOS	ENERO	FEBRERO	MARZO	ABRIL	MAYO	JUNIO	JULIO	AGOSTO	SETBRE	OCTUBRE	NOVBRE	DCBRE	PROMEDIO	PORCENT.
	0														0
	1 -20		16	20	19									18.3333	0.022417
	21-40	22				50		41	29					35.5	0.0434074
	41-50						49			47				48	0.0586917
	51-100														0
	101-200										164			164	0.20053
	201-300											212		212	0.259222
	301-500												340	340	0.415733
	501-1000														0
	MÁS 1000														0
	TOTAL	22	16	20	19	50	49	41	29	47	164	212	340	817.833	1
	CATEGORÍA CONSTRUCCIÓN
	RANGOS	ENERO	FEBRERO	MARZO	ABRIL	MAYO	JUNIO	JULIO	AGOSTO	SETBRE	OCTUBRE	NOVBRE	DCBRE	PROMEDIO	PORCENT.
	0														0
	1 -20	265	275	219	259	323	314	215	273	225	282	341	292	273.583	0.289302
	21-40	235	157	297	152	228	123	299	191	168	135	128	93	183.833	0.194395
	41-50	82	46		94	48	45	46	42		45	43	44	53.5	0.0565738
	51-100	110	76			53	55		53	180	61		54	80.25	0.0848608
	101-200				112	120								116	0.122665
	MÁS 200	214		263										238.5	0.252203
	TOTAL	906	554	779	617	772	537	560	559	573	523	512	483	945.667	1
	CATEGORÍA RESIDENCIAL
	RANGOS	ENERO	FEBRERO	MARZO	ABRIL	MAYO	JUNIO	JULIO	AGOSTO	SETBRE	OCTUBRE	NOVBRE	DCBRE	PROMEDIO	PORCENT.
	0														0
	0-20	21400	24755	25009	24575	25315	25003	25845	25889	23721	24471	24823	24066	24572.7	0.375969
	21-40	27608	23407	22492	23777	22282	24550	22848	26513	24562	22797	21648	22248	23727.7	0.36304
	41-60	12603	8157	7326	9093	8391	9491	8242	9162	8293	6701	6617	7701	8481.42	0.129768
	61-80	6056	2549	2641	2731	2907	3263	2835	3370	2183	2130	2558	2647	2989.17	0.0457351
	81-100	3046	1143	1063	1497	1303	1321	966	954	1585	1001	602	701	1265.17	0.0193574
	101-150	3127	1280	962	1693	1736	861	989	1774	842	587	920	1058	1319.08	0.0201824
	151-200	719	832	178	364	851	717	355		167	189	491	159	456.545	0.00698528
	201-300	567	496	698	1262	1021	1140	497	681		633	481	1254	793.636	0.0121429
	MÁS 300	2229	1771	667	355	4059	2011	1634	1701	1349				1752.89	0.0268197
	TOTAL	77355	64390	61036	65347	67865	68357	64211	70044	62702	58509	58140	59834	65358.2	1
	CATEGORÍA GRATUITO
	RANGOS	ENERO	FEBRERO	MARZO	ABRIL	MAYO	JUNIO	JULIO	AGOSTO	SETBRE	OCTUBRE	NOVBRE	DCBRE	PROMEDIO	PORCENT.
	0	0												0	#DIV/0!
	1 -20
	21-40
	41-50
	51-100
	101-200
	MÁS 200
	TOTAL	0	0	0	0	0	0	0	0	0	0	0	0
	RESUMEN
	CATEGORÍA	ENERO	FEBRERO	MARZO	ABRIL	MAYO	JUNIO	JULIO	AGOSTO	SETBRE	OCTUBRE	NOVBRE	DCBRE	PROMEDIO	PORCENT.
	COMERCIAL	1429	1541	1311	984	1384	1163	1010	1958	986	1291	1164	1119	2449.46	0.0345921
	ESPECIAL S/REBAJA	189	153	155	166	209	337	128	139	138	98	205	190	414.786	0.00585775
	ESPECIAL C/REBAJA	202	356	242	285	319	371	237	409	806	839	658	823	823.778	0.0116337
	INDUSTRIAL	22	16	20	19	50	49	41	29	47	164	212	340	817.833	0.0115497
	CONSTRUCCIÓN	906	554	779	617	772	537	560	559	573	523	512	483	945.667	0.013355
	RESIDENCIAL	77355	64390	61036	65347	67865	68357	64211	70044	62702	58509	58140	59834	65358.2	0.923012
	GRATUITO	0	0	0	0	0	0	0	0	0	0	0	0	0	0
	TOTAL	80103	67010	63543	67418	70599	70814	66187	73138	65252	61424	60891	62789	70809.8	1
	FUENTE: DWH - Estadísticas de Agua Potable y Alcantarillado
	ELABORACIÓN: DIRECCIÓN GENERAL DE PLANIFICACIÓN - Departamento de Planificación e Investigación

## Sheet: ANEXO3
	ANEXO No. 3
	ETAPA: VALORES POR CONSUMOS DE AGUA POTABLE POR RANGOS Y CATEGORÍAS
	SISTEMA CULEBRILLAS
	AÑO 2009
	(Dólares)
	CATEGORÍA COMERCIAL
	RANGOS	ENERO	FEBRERO	MARZO	ABRIL	MAYO	JUNIO	JULIO	AGOSTO	SETBRE	OCTUBRE	NOVBRE	DCBRE	PROMEDIO	PORCENT.
	0		4			12	8	8	8	12	12	12	16	10.2222	0.00456123
	1 -20	128.7	159.8	234.6	208	229	239.3	154.9	179.2	105.1	101.6	135.3	155.9	169.283	0.0755355
	21-40	90.9	131.1	179.9	175	109.1	99.3	149.1	175.7	154.9	130.4	62.4	54.2	126	0.0562221
	41-50	75.9	107.9			71.7	68.9	35.5	34.8		36.2	34.8	74.5	60.0222	0.0267824
	51-100	335.7	231.45	241.05	276.75	294.75	153.75	245.25	431.55	273.6	463.05	470.4	305.1	310.2	0.138414
	101-200	157.65	135.6	295.35	244.95	273.3	505.65	337.5	418.05	373.2	222.9	370.05	194.55	294.063	0.131213
	201-300	208.05		267.9		300.45					234.3		267.9	255.72	0.114104
	301-500	349.8	703.8											526.8	0.235062
	501-1000								488.8					488.8	0.218106
	MÁS 1000														0
	TOTAL	1346.7	1473.65	1218.8	904.7	1290.3	1074.9	930.25	1736.1	918.8	1200.45	1084.95	1068.15	2241.11	1
	CATEGORÍA ESPECIAL SIN REBAJA (100%)
	RANGOS	ENERO	FEBRERO	MARZO	ABRIL	MAYO	JUNIO	JULIO	AGOSTO	SETBRE	OCTUBRE	NOVBRE	DCBRE	PROMEDIO	PORCENT.
	0	4	4	4										4	0.0120881
	1 -20	54.5	44.7	63.4	60.6	55.9	35.1	46.1	44.7	39.3	50.1	44	51	49.1167	0.148432
	21-40		57.7		25.7	49.3	50	71.5	59.82	45.1				51.3029	0.155039
	41-50	65.4	32.7	32.7						36.2		35.5	34.8	39.55	0.119521
	51-100	40.4		40.4	57.6	69.1					42.5		71.2	53.5333	0.16178
	101-200						178.8					88		133.4	0.403139
	201-300														0
	301-500														0
	501-1000														0
	MÁS 1000														0
	TOTAL	164.3	139.1	140.5	143.9	174.3	263.9	117.6	104.52	120.6	92.6	167.5	157	330.903	1
	CATEGORÍA ESPECIAL CON REBAJA (50%)
	RANGOS	ENERO	FEBRERO	MARZO	ABRIL	MAYO	JUNIO	JULIO	AGOSTO	SETBRE	OCTUBRE	NOVBRE	DCBRE	PROMEDIO	PORCENT.
	0							2	2			2	2	2	0.00648417
	1-20	6.9	4.1	4.8	5.15	5.15	5.85	13.45	16.85	8.3	2	13	11.6	8.09583	0.0262474
	21-40							26.75	13.9		14.75	33.4	15.3	20.82	0.0675002
	41-50	18.8	17.05	17.05						18.1	35.5			21.3	0.0690564
	51-100	53	65.95	72.85	104.6	75.3	86.85			48.45	21.25	19.85	43.2	59.13	0.191704
	101-200		47.5			41.2	47.15	52.75	48.2	40.15	41.2	92.55	54.85	51.7278	0.167706
	201-300								76.2	181.1	198.95	89.5	181.1	145.37	0.471302
	301-500														0
	501-1000														0
	MÁS 1000														0
	TOTAL	78.7	134.6	94.7	109.75	121.65	139.85	94.95	157.15	296.1	313.65	250.3	308.05	308.444	1
	CATEGORÍA INDUSTRIAL
	RANGOS	ENERO	FEBRERO	MARZO	ABRIL	MAYO	JUNIO	JULIO	AGOSTO	SETBRE	OCTUBRE	NOVBRE	DCBRE	PROMEDIO	PORCENT.
	0														0
	1-20		15.2	18	17.3	39								22.375	0.0296951
	21-40	19.4							24.3					21.85	0.0289983
	41-50						38.3	32.7		36.9				35.9667	0.0477333
	51-100														0
	101-200										158.7			158.7	0.210619
	201-300											206.1		206.1	0.273527
	301-500												308.5	308.5	0.409427
	501-1000														0
	MÁS 1000														0
	TOTAL	19.4	15.2	18	17.3	39	38.3	32.7	24.3	36.9	158.7	206.1	308.5	753.492	1
	CATEGORÍA CONSTRUCCIÓN
	RANGOS	ENERO	FEBRERO	MARZO	ABRIL	MAYO	JUNIO	JULIO	AGOSTO	SETBRE	OCTUBRE	NOVBRE	DCBRE	PROMEDIO	PORCENT.
	0	60	28	36	44	20	28	28	20	40	32	32	20	32.3333	0.0330905
	1-20	369	360.5	301.3	322	390.1	375.8	271.2	323	249.7	309.4	370.7	361.1	333.65	0.341464
	21-40	217.9	133.9	247.9	126.4	193	106.1	249.3	161.7	141.6	114.5	109.6	81.1	156.917	0.160591
	41-50	76.7	36.2		73.8	37.6	35.5	36.2	33.4		35.5	34.1	34.8	43.38	0.0443959
	51-100	87.8	66.3			42.15	44.25		42.15	148.5	50.55		43.2	65.6125	0.067149
	101-200				104.1	112.5								108.3	0.110836
	MÁS 200	211.2		262.65										236.925	0.242473
	TOTAL	1022.6	624.9	847.85	670.3	795.35	589.65	584.7	580.25	579.8	541.95	546.4	540.2	977.117	1
	CATEGORÍA RESIDENCIAL
	RANGOS	ENERO	FEBRERO	MARZO	ABRIL	MAYO	JUNIO	JULIO	AGOSTO	SEPTBRE	OCTUBRE	NOVBRE	DCBRE	PROMEDIO	PORCENT.
	0	731	763.3	814.3	804.1	797.3	812.6	855.1	712.3	754.8	731	734.4	763.3	772.792	0.0318909
	1-20	8127.3	9316.7	9422.6	9232	9526.9	9346.3	9705.3	9596.3	8616.5	8970.8	9116	8921	9158.14	0.37793
	21-40	8082.74	7031.3	6751.18	7129.3	6688.59	7364.74	6863.41	7941.84	7378.1	6851.64	6502.07	6690.21	7106.26	0.293255
	41-60	4184.01	2929.54	2655	3268.28	2995.57	3397.28	2933.95	3240.3	2962.3	2354.75	2369.02	2740.11	3002.51	0.123905
	61-80	2249.34	1129.17	1182.45	1215.15	1250.22	1420.66	1268.85	1466.52	972.15	951.6	1146.4	1163.72	1284.69	0.0530153
	81-100	1151.75	540.78	524.15	704.2	632.45	618.95	473	450.25	727.95	497.75	294	344.45	579.973	0.0239338
	101-150	1414.4	591.25	514.1	843.86	787.47	447.4	486.83	944.6	450	312.05	486.8	562.6	653.447	0.0269658
	151-200	362.95	471.3	101.8	119.01	483.65	410.45	149.36		94.65	108.95	277.45	89.45	242.638	0.010013
	201-300	325.8	294.6	412	750.8	520.6	598.23	295.25	400.95		367.75	284.85	745.6	454.221	0.0187444
	MÁS 300	1180.86	1095.55	405.75	216.85	2522.7	1222.7	849.72	895.65	409.63				977.712	0.0403473
	TOTAL	27810.2	24163.5	22783.3	24283.5	26205.5	25639.3	23880.8	25648.7	22366.1	21146.3	21211	22020.4	24232.4	1
	CATEGORÍA GRATUITO
	RANGOS	ENERO	FEBRERO	MARZO	ABRIL	MAYO	JUNIO	JULIO	AGOSTO	SETBRE	OCTUBRE	NOVBRE	DCBRE	PROMEDIO	PORCENT.
	0
	1 -20
	21-40
	41-50
	51-100
	101-200
	MÁS 200
	TOTAL	0	0	0	0	0	0	0	0	0	0	0	0
	RESUMEN
	CATEGORÍA	ENERO	FEBRERO	MARZO	ABRIL	MAYO	JUNIO	JULIO	AGOSTO	SEPTBRE	OCTUBRE	NOVBRE	DCBRE	PROMEDIO	PORCENT.
	COMERCIAL	1346.7	1473.65	1218.8	904.7	1290.3	1074.9	930.25	1736.1	918.8	1200.45	1084.95	1068.15	2241.11	0.0776991
	ESPECIAL S/REBAJA	164.3	139.1	140.5	143.9	174.3	263.9	117.6	104.52	120.6	92.6	167.5	157	330.903	0.0114724
	ESPECIAL C/REBAJA	78.7	134.6	94.7	109.75	121.65	139.85	94.95	157.15	296.1	313.65	250.3	308.05	308.444	0.0106937
	INDUSTRIAL	19.4	15.2	18	17.3	39	38.3	32.7	24.3	36.9	158.7	206.1	308.5	753.492	0.0261235
	CONSTRUCCIÓN	1022.6	624.9	847.85	670.3	795.35	589.65	584.7	580.25	579.8	541.95	546.4	540.2	977.117	0.0338766
	RESIDENCIAL	27810.2	24163.5	22783.3	24283.5	26205.5	25639.3	23880.8	25648.7	22366.1	21146.3	21211	22020.4	24232.4	0.840135
	GRATUITO	0	0	0	0	0	0	0	0	0	0	0	0	0	0
	TOTAL	30441.9	26550.9	25103.2	26129.5	28626.1	27745.9	25641	28251	24318.3	23453.6	23466.2	24402.3	28843.4	1
	FUENTE: DWH - Estadísticas de Agua Potable y Alcantarillado
	ELABORACIÓN: DIRECCIÓN GENERAL DE PLANIFICACIÓN - Departamento de Planificación e Investigación

## Sheet: ANEXO4
	ANEXO No. 4.
	ETAPA: CONSUMO PROMEDIO DE AGUA POTABLE POR RANGOS Y CATEGORÍAS
	SISTEMA CULEBRILLAS
	AÑO 2009
	(m3)
	CATEGORÍA COMERCIAL
	RANGOS	ENERO	FEBRERO	MARZO	ABRIL	MAYO	JUNIO	JULIO	AGOSTO	SETBRE	OCTUBRE	NOVBRE	DCBRE	PROMEDIO
	0				0	0	0	0	0	0	0	0	0	0
	1 -20	11	11.8462	14	11.7647	13.5294	13.2778	11.3077	11.7333	9.3	8.8	9.15385	9.13333	11.4911
	21-40	26.75	25.5	31	30	33.25	29.75	24.7143	30.1429	31.1667	25.3333	24	33	28.5714
	41-50	48.5	45.6667			45.5	43.5	45	44		46	44	47.5	45.7333
	51-100	76.8	86.3333	70.25	78.75	69	61.6667	71.25	71.5714	78	75.8571	76.8571	85.5	75.0526
	101-200	163	142	153.5	129.5	143	133.25	120	135.333	131.333	119	130.333	105.5	131.786
	201-300	211		268		299					236		268	256.4
	301-500	346	348											347.333
	501-1000								620					620
	MÁS 1000
	TOTAL	57.16	53.1379	42.2903	31.7419	40.7059	35.2424	30.6061	52.9189	37.9231	43.0333	38.8	37.3	71.2396
	CATEGORÍA ESPECIAL SIN REBAJA (100%)
	RANGOS	ENERO	FEBRERO	MARZO	ABRIL	MAYO	JUNIO	JULIO	AGOSTO	SETBRE	OCTUBRE	NOVBRE	DCBRE	PROMEDIO
	0	0	0	0	0	0	0	0
	1 -20	13.75	10.25	12.4	11.6	14.25	11	10.75	10.25	13	8.6	10	12.5	11.4694
	21-40		35.5		31	29.5	30	28.3333	24.5	26.5				28.5625
	41-50	41	41	41	0					46		45	44	43.6042
	51-100	52		52		93					55		96	70.8333
	101-200						122					120		121.333
	201-300
	301-500
	501-1000
	MÁS 1000
	TOTAL	23.625	19.125	19.375	20.75	26.125	42.125	16	17.375	23	16.3333	34.1667	31.6667	37.667
	CATEGORÍA ESPECIAL CON REBAJA (50%)
	RANGOS	ENERO	FEBRERO	MARZO	ABRIL	MAYO	JUNIO	JULIO	AGOSTO	SETBRE	OCTUBRE	NOVBRE	DCBRE	PROMEDIO
	0										0	0	0	0
	1-20	14	6	8	9	9	11	13.5	10.3333	18	8.33333	6.66667	5.33333	9.2381
	21-40							32.5	34	46		42	38	42.5
	41-50	48	43	43							0			35.7333
	51-100	70	88.5	63.6667	69	66	77			63.5	55	51	56	67.7391
	101-200		130			112	129	145	132	109	112	126.5	151	127.3
	201-300								212	253	278.5	250	253	253.875
	301-500
	501-1000
	MÁS 1000
	TOTAL	50.5	71.2	48.4	57	63.8	74.2	39.5	58.4286	115.143	83.9	65.8	82.3	79.1249
	CATEGORÍA INDUSTRIAL
	RANGOS	ENERO	FEBRERO	MARZO	ABRIL	MAYO	JUNIO	JULIO	AGOSTO	SETBRE	OCTUBRE	NOVBRE	DCBRE	PROMEDIO
	0
	1-20		16	20	19									18.3333
	21-40					50			29					35.5
	41-50						49	0		47				48
	51-100
	101-200										164			164
	201-300											212		212
	301-500												340	340
	501-1000
	MÁS 1000
	TOTAL	22	16	20	19	50	49	41	29	47	164	212	340	136.306
	CATEGORÍA CONSTRUCCIÓN
	RANGOS	ENERO	FEBRERO	MARZO	ABRIL	MAYO	JUNIO	JULIO	AGOSTO	SETBRE	OCTUBRE	NOVBRE	DCBRE	PROMEDIO
	0	0	0	0	0	0	0	0	0	0	0	0	0	0
	1-20	6.30952	6.54762	5.91892	7.4	7.87805	8.05128	7.16667	8.27273	10.2273	10.0714	10.3333	7.48718	7.7981
	21-40	29.375	26.1667	29.7	30.4	28.5	24.6	29.9	27.2857	28	27	25.6	23.25	27.9241
	41-50	41	46		47	48	45	46	42		45	43	44	44.5833
	51-100	55	76			53	55		53	60	61		54	58.3636
	101-200				112	120								116
	MÁS 200	214		263										238.5
	TOTAL	12.9429	9.7193	13.6667	11.2182	13.0847	9.58929	11.6667	11.8936	13.6429	11.8864	10.6667	9.47059	17.1446
	CATEGORÍA RESIDENCIAL
	RANGOS	ENERO	FEBRERO	MARZO	ABRIL	MAYO	JUNIO	JULIO	AGOSTO	SEPTBRE	OCTUBRE	NOVBRE	DCBRE	PROMEDIO
	0	0	0	0	0	0	0	0	0	0	0	0	0	0
	1-20	9.39833	9.49923	9.49468	9.53628	9.4955	9.63507	9.52987	9.81016	10.2644	10.0704	10.0133	9.81084	9.70644
	21-40	28.3741	28.0323	27.8022	27.8094	27.8177	28.0892	28.3123	27.9968	27.9749	27.8692	27.7895	28.0202	27.9972
	41-60	48.4731	48.2663	48.5166	48.367	47.9486	47.9343	47.6416	47.2268	47.6609	47.1901	47.9493	47.8323	47.9402
	61-80	68.8182	68.8919	69.5	68.275	69.2143	66.5918	69.1463	67.4	68.2188	68.7097	69.1351	67.8718	68.4542
	81-100	89.5882	87.9231	88.5833	88.0588	86.8667	88.0667	87.8182	86.7273	88.0556	91	86	87.625	88.2674
	101-150	120.269	116.364	120.25	120.929	124	123	123.625	118.267	120.286	117.4	115	117.556	119.917
	151-200	179.75	166.4	178	182	170.2	179.25	177.5		167	189	163.667	159	173.172
	201-300	283.5	248	232.667	252.4	255.25	228	248.5	227		211	240.5	250.8	242.5
	MÁS 300	557.25	442.75	333.5	355	811.8	402.2	408.5	567	674.5				525.867
	TOTAL	18.8763	15.587	14.7537	15.5699	15.9908	16.0199	14.9467	16.2327	16.1437	15.0525	14.8962	15.2095	15.9058
	CATEGORÍA GRATUITO
	RANGOS	ENERO	FEBRERO	MARZO	ABRIL	MAYO	JUNIO	JULIO	AGOSTO	SETBRE	OCTUBRE	NOVBRE	DCBRE	PROMEDIO
	0
	1 -20
	21-40
	41-50
	51-100
	101-200
	MÁS 200
	TOTAL
	RESUMEN
	CATEGORÍA	ENERO	FEBRERO	MARZO	ABRIL	MAYO	JUNIO	JULIO	AGOSTO	SEPTBRE	OCTUBRE	NOVBRE	DCBRE	PROMEDIO
	COMERCIAL	57.16	53.1379	42.2903	31.7419	40.7059	35.2424	30.6061	52.9189	37.9231	43.0333	38.8	37.3	71.2396
	ESPECIAL S/REBAJA	23.625	19.125	19.375	20.75	26.125	42.125	16	17.375	23	16.3333	34.1667	31.6667	37.667
	ESPECIAL C/REBAJA	50.5	71.2	48.4	57	63.8	74.2	39.5	58.4286	115.143	83.9	65.8	82.3	79.1249
	INDUSTRIAL	22	16	20	19	50	49	41	29	47	164	212	340	136.306
	CONSTRUCCIÓN	12.9429	9.7193	13.6667	11.2182	13.0847	9.58929	11.6667	11.8936	13.6429	11.8864	10.6667	9.47059	17.1446
	RESIDENCIAL	18.8763	15.587	14.7537	15.5699	15.9908	16.0199	14.9467	16.2327	16.1437	15.0525	14.8962	15.2095	15.9058
	GRATUITO
	TOTAL	19.0449	15.8379	14.9901	15.6896	16.2259	16.2046	15.0699	16.5658	16.4528	15.4409	15.2304	15.5727	16.7556
	FUENTE: DWH - Estadísticas de Agua Potable y Alcantarillado
	ELABORACIÓN: DIRECCIÓN GENERAL DE PLANIFICACIÓN - Departamento de Planificación e Investigación

## Sheet: ANEXO5
	ANEXO No. 5.
	ETAPA: VALOR PROMEDIO DE AGUA POTABLE POR RANGOS Y CATEGORÍAS
	SISTEMA CULEBRILLAS
	AÑO 2009
	(Dólares)
	CATEGORÍA COMERCIAL
	RANGOS	ENERO	FEBRERO	MARZO	ABRIL	MAYO	JUNIO	JULIO	AGOSTO	SETBRE	OCTUBRE	NOVBRE	DCBRE	PROMEDIO
	0		4		0	4	4	1.6	2.66667	4	4	4	4	3.65079
	1 -20	11.7	12.2923	13.8	12.2353	13.4706	13.2944	11.9154	11.9467	10.51	10.16	10.4077	10.3933	12.0201
	21-40	22.725	21.85	25.7	25	27.275	24.825	21.3	25.1	25.8167	21.7333	20.8	27.1	24
	41-50	37.95	35.9667			35.85	34.45	35.5	34.8		36.2	34.8	37.25	36.0133
	51-100	67.14	77.15	60.2625	69.1875	58.95	51.25	61.3125	61.65	68.4	66.15	67.2	76.275	65.3053
	101-200	157.65	135.6	147.675	122.475	136.65	126.412	112.5	139.35	124.4	111.45	123.35	97.275	126.027
	201-300	208.05		267.9		300.45					234.3		267.9	255.72
	301-500	349.8	351.9											351.2
	501-1000								488.8					488.8
	MÁS 1000
	TOTAL	53.868	50.8155	39.3161	29.1839	37.95	32.5727	28.1894	46.9216	35.3385	40.015	36.165	35.605	65.1801
	CATEGORÍA ESPECIAL SIN REBAJA (100%)
	RANGOS	ENERO	FEBRERO	MARZO	ABRIL	MAYO	JUNIO	JULIO	AGOSTO	SETBRE	OCTUBRE	NOVBRE	DCBRE	PROMEDIO
	0	4	4	4	0	0	0	0						4
	1 -20	13.625	11.175	12.68	12.12	13.975	11.7	11.525	11.175	13.1	10.02	11	12.75	12.0286
	21-40		28.85		25.7	24.65	25	23.8333	14.955	22.55				22.445
	41-50	32.7	32.7	32.7	0					36.2		35.5	34.8	34.6063
	51-100	40.4		40.4		69.1					42.5		71.2	53.5333
	101-200						89.4					88		88.9333
	201-300
	301-500
	501-1000
	MÁS 1000
	TOTAL	20.5375	17.3875	17.5625	17.9875	21.7875	32.9875	14.7	13.065	20.1	15.4333	27.9167	26.1667	30.0496
	CATEGORÍA ESPECIAL CON REBAJA (50%)
	RANGOS	ENERO	FEBRERO	MARZO	ABRIL	MAYO	JUNIO	JULIO	AGOSTO	SETBRE	OCTUBRE	NOVBRE	DCBRE	PROMEDIO
	0							2	2		0	2	2	2
	1-20	6.9	4.1	4.8	5.15	5.15	5.85	6.725	5.61667	8.3	0.666667	4.33333	3.86667	4.62619
	21-40							13.375	13.9	0		16.7	15.3	14.8714
	41-50	18.8	17.05	17.05							17.75			17.04
	51-100	26.5	32.975	24.2833	26.15	25.1	28.95			24.225	21.25	19.85	21.6	25.7087
	101-200		47.5			41.2	47.15	52.75	48.2	40.15	41.2	46.275	54.85	46.555
	201-300								76.2	90.55	99.475	89.5	90.55	90.8563
	301-500
	501-1000
	MÁS 1000
	TOTAL	19.675	26.92	18.94	21.95	24.33	27.97	15.825	22.45	42.3	31.365	25.03	30.805	29.6264
	CATEGORÍA INDUSTRIAL
	RANGOS	ENERO	FEBRERO	MARZO	ABRIL	MAYO	JUNIO	JULIO	AGOSTO	SETBRE	OCTUBRE	NOVBRE	DCBRE	PROMEDIO
	0
	1-20	0	15.2	18	17.3									22.375
	21-40								24.3					21.85
	41-50						38.3	32.7		36.9				35.9667
	51-100
	101-200										158.7			158.7
	201-300											206.1		206.1
	301-500												308.5	308.5
	501-1000
	MÁS 1000
	TOTAL	19.4	15.2	18	17.3	39	38.3	32.7	24.3	36.9	158.7	206.1	308.5	125.582
	CATEGORÍA CONSTRUCCIÓN
	RANGOS	ENERO	FEBRERO	MARZO	ABRIL	MAYO	JUNIO	JULIO	AGOSTO	SETBRE	OCTUBRE	NOVBRE	DCBRE	PROMEDIO
	0	4	4	4	3.66667	2.85714	2.8	4	4	3.63636	3.55556	3.55556	3.33333	3.62617
	1-20	8.78571	8.58333	8.14324	9.2	9.51463	9.6359	9.04	9.78788	11.35	11.05	11.2333	9.25897	9.51021
	21-40	27.2375	22.3167	24.79	25.28	24.125	21.22	24.93	23.1	23.6	22.9	21.92	20.275	23.8354
	41-50	38.35	36.2		36.9	37.6	35.5	36.2	33.4		35.5	34.1	34.8	36.15
	51-100	43.9	66.3			42.15	44.25		42.15	49.5	50.55		43.2	47.7182
	101-200				104.1	112.5								108.3
	MÁS 200	211.2		262.65										236.925
	TOTAL	14.6086	10.9632	14.8746	12.1873	13.4805	10.5295	12.1813	12.3457	13.8048	12.317	11.3833	10.5922	17.7148
	CATEGORÍA RESIDENCIAL
	RANGOS	ENERO	FEBRERO	MARZO	ABRIL	MAYO	JUNIO	JULIO	AGOSTO	SEPTBRE	OCTUBRE	NOVBRE	DCBRE	PROMEDIO
	0	1.7	1.7	1.7	1.61466	1.54217	1.57786	1.59534	1.57241	1.63731	1.63901	1.632	1.64504	1.6275
	1-20	3.5693	3.5751	3.5773	3.58246	3.57348	3.60166	3.57865	3.63634	3.72847	3.69169	3.67729	3.63677	3.61755
	21-40	8.30703	8.42072	8.34509	8.33836	8.3503	8.42648	8.50485	8.38631	8.4033	8.37609	8.34669	8.42596	8.38497
	41-60	16.0923	17.3346	17.5828	17.3845	17.1175	17.158	16.9592	16.7026	17.0247	16.5827	17.1668	17.0193	16.9713
	61-80	25.5607	30.5181	31.1171	30.3788	29.7671	28.9931	30.9476	29.3304	30.3797	30.6968	30.9838	29.839	29.4203
	81-100	33.875	41.5985	43.6792	41.4235	42.1633	41.2633	43	40.9318	40.4417	45.25	42	43.0562	40.4633
	101-150	54.4	53.75	64.2625	60.2757	56.2479	63.9143	60.8537	62.9733	64.2857	62.41	60.85	62.5111	59.4042
	151-200	90.7375	94.26	101.8	59.505	96.73	102.612	74.68		94.65	108.95	92.4833	89.45	92.0352
	201-300	162.9	147.3	137.333	150.16	130.15	119.646	147.625	133.65		122.583	142.425	149.12	138.79
	MÁS 300	295.215	273.887	202.875	216.85	504.54	244.54	212.43	298.55	204.815				293.314
	TOTAL	6.78627	5.84931	5.50721	5.78593	6.17471	6.00874	5.55884	5.94408	5.75852	5.44026	5.43453	5.59747	5.89728
	CATEGORÍA GRATUITO
	RANGOS	ENERO	FEBRERO	MARZO	ABRIL	MAYO	JUNIO	JULIO	AGOSTO	SETBRE	OCTUBRE	NOVBRE	DCBRE	PROMEDIO
	0
	1 -20
	21-40
	41-50
	51-100
	101-200
	MÁS 200
	TOTAL
	RESUMEN
	CATEGORÍA	ENERO	FEBRERO	MARZO	ABRIL	MAYO	JUNIO	JULIO	AGOSTO	SEPTBRE	OCTUBRE	NOVBRE	DCBRE	PROMEDIO
	COMERCIAL	53.868	50.8155	39.3161	29.1839	37.95	32.5727	28.1894	46.9216	35.3385	40.015	36.165	35.605	65.1801
	ESPECIAL S/REBAJA	20.5375	17.3875	17.5625	17.9875	21.7875	32.9875	14.7	13.065	20.1	15.4333	27.9167	26.1667	30.0496
	ESPECIAL C/REBAJA	19.675	26.92	18.94	21.95	24.33	27.97	15.825	22.45	42.3	31.365	25.03	30.805	29.6264
	INDUSTRIAL	19.4	15.2	18	17.3	39	38.3	32.7	24.3	36.9	158.7	206.1	308.5	125.582
	CONSTRUCCIÓN	14.6086	10.9632	14.8746	12.1873	13.4805	10.5295	12.1813	12.3457	13.8048	12.317	11.3833	10.5922	17.7148
	RESIDENCIAL	6.78627	5.84931	5.50721	5.78593	6.17471	6.00874	5.55884	5.94408	5.75852	5.44026	5.43453	5.59747	5.89728
	GRATUITO
	TOTAL	7.23772	6.27533	5.92196	6.08087	6.57919	6.34918	5.83811	6.39887	6.13169	5.89584	5.86949	6.05217	6.82517
	FUENTE: DWH - Estadísticas de Agua Potable y Alcantarillado
	ELABORACIÓN: DIRECCIÓN GENERAL DE PLANIFICACIÓN - Departamento de Planificación e Investigación

## Sheet: ANEXO6
	ANEXO No. 6.
	ETAPA: NÚMERO DE CONEXIONES, CONSUMO Y VALORES DE AGUA POTABLE POR CATEGORÍAS
	SISTEMA CULEBRILLAS
	AÑO 2009
	NÚMERO DE CONEXIONES (Número)
	COD.	CATEGORÍA	ENERO	FEBRERO	MARZO	ABRIL	MAYO	JUNIO	JULIO	AGOSTO	SEPTBRE	OCTUBRE	NOVBRE	DCBRE	PROMEDIO	PORCENT.				NÚMERO DE CONEXIONES DE AGUA POTABLE URBANO (Número)																	NÚMERO DE CONEXIONES DE AGUA POTABLE RURAL (Número)
	R	RESIDENCIAL	4098	4131	4137	4197	4244	4267	4296	4315	3884	3887	3903	3934	4107.75	0.976582				COD.	CATEGORÍA	ENERO	FEBRERO	MARZO	ABRIL	MAYO	JUNIO	JULIO	AGOSTO	SEPTBRE	OCTUBRE	NOVBRE	DCBRE	PROMEDIO	PORCENT.		COD.	CATEGORÍA	ENERO	FEBRERO	MARZO	ABRIL	MAYO	JUNIO	JULIO	AGOSTO	SEPTBRE	OCTUBRE	NOVBRE
	M	COMERCIAL	25	29	31	31	34	33	33	37	26	30	30	30	30.75	0.00731055				R	RESIDENCIAL	1598	1621	1623	1655	1689	1700	1726	1742	856	862	867	878	1401.42	#DIV/0!		R	RESIDENCIAL	2500	2510	2514	2542	2555	2567	2570	2573	3028	3025	3036
	I	INDUSTRIAL	1	1	1	1	1	1	1	1	1	1	1	1	1	0.000237741				M	COMERCIAL	16	19	21	21	23	22	22	24	10	12	12	12	17.8333	#DIV/0!		M	COMERCIAL	9	10	10	10	11	11	11	13	16	18	18
	C	CONSTRUCCIÓN	70	57	57	55	59	56	48	47	42	44	48	51	52.8333	0.0125607				I	INDUSTRIAL													#DIV/0!	#DIV/0!		I	INDUSTRIAL	1	1	1	1	1	1	1	1	1	1	1
	E	ESPECIAL SIN REBAJA	8	8	8	8	8	8	8	8	6	6	6	6	7.33333	0.00174344				C	CONSTRUCCIÓN	44	35	34	33	35	33	27	23	11	10	11	10	25.5	#DIV/0!		C	CONSTRUCCIÓN	26	22	23	22	24	23	21	24	31	34	37
	D	ESPECIAL CON REBAJA	4	5	5	5	5	5	6	7	7	10	10	10	6.58333	0.00156513				E	ESPECIAL SIN REBAJA	3	3	3	3	3	3	3	3	1	1	1	1	2.33333	#DIV/0!		E	ESPECIAL SIN REBAJA	5	5	5	5	5	5	5	5	5	5	5
	G	GRATUITOS														0				D	ESPECIAL CON REBAJA	1	1	1	1	1	1	2	2	3	3	3	3	1.83333	#DIV/0!		D	ESPECIAL CON REBAJA	3	4	4	4	4	4	4	5	4	7	7
		TOTALES	4206	4231	4239	4297	4351	4370	4392	4415	3966	3978	3998	4032	4206.25	1				G	GRATUITOS													#DIV/0!	#DIV/0!		G	GRATUITOS
																					TOTALES	1662	1679	1682	1713	1751	1759	1780	1794	881	888	894	904	#DIV/0!	#DIV/0!			TOTALES	2544	2552	2557	2584	2600	2611	2612	2621	3085	3090	3104
	CONSUMOS (m3)
	COD	CATEGORÍA	ENERO	FEBRERO	MARZO	ABRIL	MAYO	JUNIO	JULIO	AGOSTO	SEPTBRE	OCTUBRE	NOVBRE	DCBRE	PROMEDIO	PORCENT.						1659	1673	1679	1706	1746	1756	1773	1788	880	886	890	900						2542	2550	2554	2582	2596	2608	2608	2616	3078	3082	3095
	R	RESIDENCIAL	77355	64390	61036	65347	67865	68357	64211	70044	62702	58509	58140	59834	64815.8	0.961222
	M	COMERCIAL	1429	1541	1311	984	1384	1163	1010	1958	986	1291	1164	1119	1278.33	0.0189577
	I	INDUSTRIAL	22	16	20	19	50	49	41	29	47	164	212	340	84.0833	0.00124696
	C	CONSTRUCCIÓN	906	554	779	617	772	537	560	559	573	523	512	483	614.583	0.0091143
	E	ESPECIAL SIN REBAJA	189	153	155	166	209	337	128	139	138	98	205	190	175.583	0.00260391
	D	ESPECIAL CON REBAJA	202	356	242	285	319	371	237	409	806	839	658	823	462.25	0.00685519
	G	GRATUITOS														0
		TOTALES	80103	67010	63543	67418	70599	70814	66187	73138	65252	61424	60891	62789	67430.7	1
	VALORES (Dólares)
	COD	CATEGORÍA	ENERO	FEBRERO	MARZO	ABRIL	MAYO	JUNIO	JULIO	AGOSTO	SEPTBRE	OCTUBRE	NOVBRE	DCBRE	PROMEDIO	PORCENT.
	R	RESIDENCIAL	27810.2	24163.5	22783.3	24283.5	26205.5	25639.3	23880.8	25648.7	22366.1	21146.3	21211	22020.4	23929.9	0.914138
	M	COMERCIAL	1346.7	1473.65	1218.8	904.7	1290.3	1074.9	930.25	1736.1	918.8	1200.45	1084.95	1068.15	1187.31	0.0453562
	I	INDUSTRIAL	19.4	15.2	18	17.3	39	38.3	32.7	24.3	36.9	158.7	206.1	308.5	76.2	0.00291089
	C	CONSTRUCCIÓN	1022.6	624.9	847.85	670.3	795.35	589.65	584.7	580.35	579.8	541.95	546.4	540.2	660.337	0.0252254
	E	ESPECIAL SIN REBAJA	164.3	139.1	140.5	144.2	121.65	263.9	117.6	104.52	120.6	92.6	167.5	157	144.456	0.00551831
	D	ESPECIAL CON REBAJA	78.7	134.6	94.7	109.75	174.3	139.85	94.95	157.15	296.1	313.65	250.3	308.05	179.342	0.00685098
	G	GRATUITOS														0
		TOTALES	30441.9	26550.9	25103.2	26129.8	28626	27745.9	25641	28251.1	24318.3	23453.6	23466.2	24402.3	26177.5	0.0858617
	FUENTE: DWH - Estadísticas de Agua Potable y Alcantarillado
	ELABORACIÓN: DIRECCIÓN GENERAL DE PLANIFICACIÓN - Departamento de Planificación e Investigación
[truncated: 35 more columns]

## Sheet: ANEXO7
	ANEXO No. 7.
	ETAPA: CONSUMOS Y VALORES DE AGUA POTABLE POR CONEXIÓN Y POR CATEGORÍAS
	SISTEMA CULEBRILLAS
	AÑO 2009
	CONSUMO PROMEDIO POR CONEXIÓN (m3)
	COD.	CATEGORÍA	ENERO	FEBRERO	MARZO	ABRIL	MAYO	JUNIO	JULIO	AGOSTO	SEPTBRE	OCTUBRE	NOVBRE	DCBRE	PROMEDIO	PORCENT.
	R	RESIDENCIAL	18.8763	15.587	14.7537	15.5699	15.9908	16.0199	14.9467	16.2327	16.1437	15.0525	14.8962	15.2095	15.7732	0.984159
	M	COMERCIAL	57.16	53.1379	42.2903	31.7419	40.7059	35.2424	30.6061	52.9189	37.9231	43.0333	38.8	37.3	41.7383	2.60423
	I	INDUSTRIAL	22	16	20	19	50	49	41	29	47	164	212	340	84.0833	5.24632
	C	CONSTRUCCIÓN	12.9429	9.7193	13.6667	11.2182	13.0847	9.58929	11.6667	11.8936	13.6429	11.8864	10.6667	9.47059	11.6206	0.725062
	E	ESPECIAL SIN REBAJA	23.625	19.125	19.375	20.75	26.125	42.125	16	17.375	23	16.3333	34.1667	31.6667	24.1389	1.50613
	D	ESPECIAL CON REBAJA	50.5	71.2	48.4	57	63.8	74.2	39.5	58.4286	115.143	83.9	65.8	82.3	67.5143	4.2125
	G	GRATUITOS
		TOTALES	19.0449	15.8379	14.9901	15.6896	16.2259	16.2046	15.0699	16.5658	16.4528	15.4409	15.2304	15.5727	16.0271	1
	VALOR PROMEDIO POR CONEXIÓN (Dólares)
	COD	CATEGORÍA	ENERO	FEBRERO	MARZO	ABRIL	MAYO	JUNIO	JULIO	AGOSTO	SEPTBRE	OCTUBRE	NOVBRE	DCBRE	PROMEDIO	PORCENT.
	R	RESIDENCIAL	6.78627	5.84931	5.50721	5.78593	6.17471	6.00874	5.55884	5.94408	5.75852	5.44026	5.43453	5.59747	5.82049	0.363165
	M	COMERCIAL	53.868	50.8155	39.3161	29.1839	37.95	32.5727	28.1894	46.9216	35.3385	40.015	36.165	35.605	38.8284	2.42267
	I	INDUSTRIAL	19.4	15.2	18	17.3	39	38.3	32.7	24.3	36.9	158.7	206.1	308.5	76.2	4.75444
	C	CONSTRUCCIÓN	14.6086	10.9632	14.8746	12.1873	13.4805	10.5295	12.1813	12.3479	13.8048	12.317	11.3833	10.5922	12.4392	0.776132
	E	ESPECIAL SIN REBAJA	20.5375	17.3875	17.5625	18.025	15.2063	32.9875	14.7	13.065	20.1	15.4333	27.9167	26.1667	19.924	1.24314
	D	ESPECIAL CON REBAJA	19.675	26.92	18.94	21.95	34.86	27.97	15.825	22.45	42.3	31.365	25.03	30.805	26.5075	1.65392
	G	GRATUITOS
		TOTALES	7.23772	6.27533	5.92196	6.08094	6.57919	6.34918	5.83811	6.3989	6.13169	5.89584	5.86949	6.05217	6.21921	0.388043
	VALOR PROMEDIO POR M3 (Dólares)
	COD	CATEGORÍA	ENERO	FEBRERO	MARZO	ABRIL	MAYO	JUNIO	JULIO	AGOSTO	SEPTBRE	OCTUBRE	NOVBRE	DCBRE	PROMEDIO	PORCENT.
	R	RESIDENCIAL	0.359513	0.375268	0.373277	0.371609	0.386141	0.37508	0.371911	0.36618	0.356704	0.361419	0.364826	0.368026	0.369163	0.0230336
	M	COMERCIAL	0.942407	0.956295	0.929672	0.919411	0.932298	0.924248	0.92104	0.88667	0.931846	0.929861	0.932088	0.954558	0.930033	0.0580287
	I	INDUSTRIAL	0.881818	0.95	0.9	0.910526	0.78	0.781633	0.797561	0.837931	0.785106	0.967683	0.97217	0.907353	0.872648	0.0544482
	C	CONSTRUCCIÓN	1.1287	1.12798	1.08838	1.08639	1.03025	1.09804	1.04411	1.03819	1.01187	1.03623	1.06719	1.11843	1.07298	0.0669477
	E	ESPECIAL SIN REBAJA	0.869312	0.90915	0.906452	0.868675	0.582057	0.783086	0.91875	0.751942	0.873913	0.944898	0.817073	0.826316	0.837635	0.0522636
	D	ESPECIAL CON REBAJA	0.389604	0.37809	0.391322	0.385088	0.546395	0.376954	0.400633	0.38423	0.36737	0.373838	0.380395	0.374301	0.395685	0.0246885
	G	GRATUITOS
		TOTALES	0.380034	0.396224	0.395058	0.387579	0.405474	0.391814	0.387402	0.386272	0.372683	0.381832	0.385381	0.38864	0.388199	0.0242214
	FUENTE: DWH - Estadísticas de Agua Potable y Alcantarillado
	ELABORACIÓN: DIRECCIÓN GENERAL DE PLANIFICACIÓN - Departamento de Planificación e Investigación
