# Supplementary material for: Looking inside the Blackbox: Cuenca’s water metabolism
Source: PLoS One. 2022 Sep 22;17(9):e0273629. doi: 10.1371/journal.pone.0273629 (PMC9499241; doi:10.1371/journal.pone.0273629)
Supplement: S5 File — (ZIP) [file pone.0273629.s006.zip › 2009/Sistema Tomebamba - Macha╠üngara Centro.XLS]

## Sheet: ANEXO1
	ANEXO No. 1
	ETAPA: NÚMERO DE CONEXIONES DE AGUA POTABLE POR RANGOS Y CATEGORÍAS DE CONSUMO
	SISTEMA TOMEBAMBA - MACHÁNGARA CENTRO
	AÑO 2009
	(Número)
	CATEGORÍA COMERCIAL
	RANGOS	ENERO	FEBRERO	MARZO	ABRIL	MAYO	JUNIO	JULIO	AGOSTO	SETBRE	OCTUBRE	NOVBRE	DCBRE	PROMEDIO	PORCENT.
	0	353	368	357	329	338	339	322	341	318	331	369	346	342.583	0.0622907
	1 -20	2665	2820	2708	2694	2727	2780	2789	2795	2810	2870	2929	2885	2789.33	0.507175
	21-40	1039	998	1002	1059	1040	1054	1071	1051	1059	1043	1042	1043	1041.75	0.189418
	41-50	285	275	325	290	302	307	273	282	314	292	275	310	294.167	0.0534873
	51-100	626	558	604	631	633	593	610	612	622	613	618	615	611.25	0.111141
	101-200	282	267	302	277	276	269	271	258	258	269	264	286	273.25	0.0496841
	201-300	74	73	76	90	87	82	84	91	70	79	58	74	78.1667	0.0142128
	301-500	42	34	36	41	39	37	49	50	49	55	43	49	43.6667	0.00793975
	501-1000	18	17	22	22	25	21	20	20	16	16	17	16	19.1667	0.00348501
	MÁS 1000	5	6	6	5	4	6	6	6	8	9	9	7	6.41667	0.00116672
	TOTAL	5389	5416	5438	5438	5471	5488	5495	5506	5524	5577	5624	5631	5499.75	1
	CATEGORÍA ESPECIAL SIN REBAJA (100%)
	RANGOS	ENERO	FEBRERO	MARZO	ABRIL	MAYO	JUNIO	JULIO	AGOSTO	SETBRE	OCTUBRE	NOVBRE	DCBRE	PROMEDIO	PORCENT.
	0	23	23	27	25	25	26	32	30	27	26	27	27	26.5	0.0855529
	1 -20	82	82	77	82	82	86	95	97	90	86	91	83	86.0833	0.277912
	21-40	33	42	30	39	35	41	42	48	41	39	39	45	39.5	0.127522
	41-50	9	8	13	11	15	11	14	11	15	12	8	16	11.9167	0.0384719
	51-100	43	43	43	37	43	43	34	41	36	41	46	44	41.1667	0.132903
	101-200	33	31	37	35	36	41	45	29	41	44	41	38	37.5833	0.121334
	201-300	17	16	14	18	19	15	16	15	13	14	19	14	15.8333	0.0511165
	301-500	15	14	18	21	18	23	18	20	17	16	13	21	17.8333	0.0575733
	501-1000	15	13	16	15	14	14	16	20	23	22	20	20	17.3333	0.0559591
	MÁS 1000	16	15	12	13	14	19	17	18	14	19	17	18	16	0.0516546
	TOTAL	286	287	287	296	301	319	329	329	317	319	321	326	309.75	1
	CATEGORÍA ESPECIAL CON REBAJA (50%)
	RANGOS	ENERO	FEBRERO	MARZO	ABRIL	MAYO	JUNIO	JULIO	AGOSTO	SETBRE	OCTUBRE	NOVBRE	DCBRE	PROMEDIO	PORCENT.
	0	3	3	2	2	1	1	1	2	2	2	2	2	1.91667	0.00888717
	1 -20	25	23	22	26	22	27	32	38	23	23	20	23	25.3333	0.117465
	21-40	15	18	22	17	15	17	32	38	21	16	25	19	21.25	0.0985317
	41-50	20	20	16	19	11	12	16	15	13	13	12	11	14.8333	0.068779
	51-100	41	36	46	43	50	48	54	38	42	49	38	40	43.75	0.202859
	101-200	58	55	46	49	49	54	39	35	48	46	58	61	49.8333	0.231066
	201-300	22	31	23	26	31	24	19	18	26	30	29	24	25.25	0.117079
	301-500	18	16	18	17	21	19	11	16	21	19	13	16	17.0833	0.0792117
	501-1000	12	12	13	13	14	10	9	10	11	11	12	14	11.75	0.0544822
	MÁS 1000	3	3	8	4	3	5	4	6	6	5	5	4	4.66667	0.0216383
	TOTAL	217	217	216	216	217	217	217	216	213	214	214	214	215.667	1
	CATEGORÍA INDUSTRIAL
	RANGOS	ENERO	FEBRERO	MARZO	ABRIL	MAYO	JUNIO	JULIO	AGOSTO	SETBRE	OCTUBRE	NOVBRE	DCBRE	PROMEDIO	PORCENT.
	0	18	16	18	20	18	19	19	19	15	13	13	13	16.75	0.0702797
	1 -20	64	66	56	65	58	60	59	56	62	61	60	62	60.75	0.254895
	21-40	23	36	31	28	39	34	28	39	33	31	33	35	32.5	0.136364
	41-50	14	7	11	14	16	13	19	10	14	14	11	11	12.8333	0.0538462
	51-100	43	47	47	32	36	37	33	38	32	38	36	34	37.75	0.158392
	101-200	27	18	29	32	23	25	33	32	28	29	30	30	28	0.117483
	201-300	15	17	12	12	12	17	12	10	14	13	13	8	12.9167	0.0541958
	301-500	12	12	14	16	15	11	13	14	10	8	9	13	12.25	0.0513986
	501-1000	15	11	8	11	12	15	15	13	13	17	16	15	13.4167	0.0562937
	MÁS 1000	11	12	15	11	13	11	10	10	12	8	11	10	11.1667	0.0468531
	TOTAL	242	242	241	241	242	242	241	241	233	232	232	231	238.333	1
	CATEGORÍA CONSTRUCCIÓN
	RANGOS	ENERO	FEBRERO	MARZO	ABRIL	MAYO	JUNIO	JULIO	AGOSTO	SETBRE	OCTUBRE	NOVBRE	DCBRE	PROMEDIO	PORCENT.
	0	152	206	306	254	277	322	281	271	221	183	145	143	230.083	0.220263
	1 -20	639	624	589	653	688	708	673	696	616	621	623	611	645.083	0.617551
	21-40	126	104	128	116	114	123	114	121	122	102	105	100	114.583	0.109693
	41-50	20	21	21	15	17	17	24	13	16	23	13	14	17.8333	0.0170722
	51-100	24	18	22	30	30	29	33	28	31	24	20	21	25.8333	0.0247308
	101-200	8	7	7	11	9	5	8	8	7	4	6	9	7.41667	0.00710012
	MÁS 200	3	4	2	3	5	4	1	5	5	5	5	3	3.75	0.00358995
	TOTAL	972	984	1075	1082	1140	1208	1134	1142	1018	962	917	901	1044.58	1
	CATEGORÍA RESIDENCIAL
	RANGOS	ENERO	FEBRERO	MARZO	ABRIL	MAYO	JUNIO	JULIO	AGOSTO	SETBRE	OCTUBRE	NOVBRE	DCBRE	PROMEDIO	PORCENT.
	0	3652	3970	4215	4180	4257	4184	4030	4027	3500	3396	3418	3502	3860.92	0.055043
	0-20	31521	33993	32576	32319	32743	33252	33200	33737	30775	31320	32668	31602	32475.5	0.462986
	21-40	23190	22486	23180	23475	23298	23516	23564	23408	23407	23446	22979	23216	23263.8	0.331659
	41-60	7533	6492	6992	7258	7335	7058	7271	7225	7317	7206	6866	7353	7158.83	0.10206
	61-80	2146	1817	1999	2082	2021	1915	2078	2055	2118	1986	1827	2225	2022.42	0.0288325
	81-100	733	557	731	738	696	658	639	659	688	667	634	766	680.5	0.00970153
	101-150	476	369	468	434	449	428	451	483	460	450	428	477	447.75	0.00638334
	151-200	124	108	124	135	116	110	119	134	112	106	111	136	119.583	0.00170484
	201-300	73	68	66	82	67	67	71	68	63	62	59	80	68.8333	0.00098132
	MÁS 300	51	36	51	49	46	44	54	44	49	38	40	44	45.5	0.000648669
	TOTAL	69499	69896	70402	70752	71028	71232	71477	71840	68489	68677	69030	69401	70143.6	1
	CATEGORÍA GRATUITO
	RANGOS	ENERO	FEBRERO	MARZO	ABRIL	MAYO	JUNIO	JULIO	AGOSTO	SETBRE	OCTUBRE	NOVBRE	DCBRE	PROMEDIO	PORCENT.
	0	3	3	4	4	4	3	3	3	2	4	3	2	3.16667	0.107002
	1 -20	9	12	9	10	8	9	5	6	6	6	6	6	7.66667	0.259058
	21-40	3	3	4	4	5	3	4	4	3	1	2	2	3.16667	0.107002
	41-50	2	4	1		1			1	1	1	1	1	1.44444	0.048808
	51-100	4	1	4	4	2	3	2	1		2	1		2.4	0.0810963
	101-200	5	2	2	2	4	4	4	3	4	1	2	4	3.08333	0.104186
	MÁS 200	12	13	14	14	14	6	4	4	5	6	6	6	8.66667	0.292848
	TOTAL	38	38	38	38	38	28	22	22	21	21	21	21	29.5944	1
	RESUMEN
	CATEGORÍA	ENERO	FEBRERO	MARZO	ABRIL	MAYO	JUNIO	JULIO	AGOSTO	SETBRE	OCTUBRE	NOVBRE	DCBRE	PROMEDIO	PORCENT.
	COMERCIAL	5389	5416	5438	5438	5471	5488	5495	5506	5524	5577	5624	5631	5499.75	0.0709817
	ESPECIAL S/REBAJA	286	287	287	296	301	319	329	329	317	319	321	326	309.75	0.00399774
	ESPECIAL C/REBAJA	217	217	216	216	217	217	217	216	213	214	214	214	215.667	0.00278347
	INDUSTRIAL	242	242	241	241	242	242	241	241	233	232	232	231	238.333	0.00307601
	CONSTRUCCIÓN	972	984	1075	1082	1140	1208	1134	1142	1018	962	917	901	1044.58	0.0134818
	RESIDENCIAL	69499	69896	70402	70752	71028	71232	71477	71840	68489	68677	69030	69401	70143.6	0.905297
	GRATUITO	38	38	38	38	38	28	22	22	21	21	21	21	29.5944	0.000381956
	TOTAL	76643	77080	77697	78063	78437	78734	78915	79296	75815	76002	76359	76725	77481.3	1
	FUENTE: DWH - Estadísticas de Agua Potable y Alcantarillado
	ELABORACIÓN: DIRECCIÓN GENERAL DE PLANIFICACIÓN - Departamento de Planificación e Investigación

## Sheet: ANEXO2
	ANEXO No. 2
	ETAPA: CONSUMOS DE AGUA POTABLE POR RANGOS Y CATEGORÍAS
	SISTEMA TOMEBAMBA - MACHÁNGARA CENTRO
	AÑO 2009
	(m3)
	CATEGORÍA COMERCIAL
	RANGOS	ENERO	FEBRERO	MARZO	ABRIL	MAYO	JUNIO	JULIO	AGOSTO	SETBRE	OCTUBRE	NOVBRE	DCBRE	PROMEDIO	PORCENT.
	0														0
	1 -20	21011	22215	21222	21397	21994	22077	22164	22550	22485	23136	23136	22524	22159.2	0.105847
	21-40	30469	29078	29447	31081	30492	31068	31065	30915	30973	30731	30804	31007	30594.2	0.146137
	41-50	12915	12447	14789	13186	13651	13993	12359	12801	14159	13211	12468	13993	13331	0.0636774
	51-100	43885	39052	42531	44270	44266	40845	42144	43144	43430	42250	43072	42724	42634.4	0.203649
	101-200	39604	37580	42119	38522	38948	37011	37306	36052	35602	36953	36969	39424	38007.5	0.181548
	201-300	18080	17965	18466	21967	21428	20148	20286	22175	16777	19039	13840	18054	19018.8	0.0908458
	301-500	16094	12549	13434	15504	14087	13719	17551	18512	18075	21004	15815	18514	16238.2	0.0775639
	501-1000	12502	11737	15021	13996	16546	13398	13090	13816	10711	10497	10505	11500	12776.6	0.0610292
	MÁS 1000	13696	14270	14048	11507	11455	14147	11336	14247	16246	18948	18976	16230	14592.2	0.0697016
	TOTAL	208256	196893	211077	211430	212867	206406	207301	214212	208458	215769	205585	213970	209352	1
	CATEGORÍA ESPECIAL SIN REBAJA (100%)
	RANGOS	ENERO	FEBRERO	MARZO	ABRIL	MAYO	JUNIO	JULIO	AGOSTO	SETBRE	OCTUBRE	NOVBRE	DCBRE	PROMEDIO	PORCENT.
	0														0
	1 -20	731	770	646	773	720	807	850	921	838	820	806	691	781.083	0.0099075
	21-40	941	1286	850	1144	1023	1183	1212	1455	1258	1194	1207	1296	1170.75	0.0148502
	41-50	389	351	609	502	692	484	638	497	668	546	359	698	536.083	0.00679984
	51-100	3186	3202	3063	2632	3139	2968	2453	3013	2562	2929	3364	3234	2978.75	0.0377834
	101-200	4800	4405	5386	5075	5034	5664	6249	4022	6186	6373	5962	5053	5350.75	0.0678705
	201-300	4115	3822	3484	4430	4742	3809	3975	3705	3291	3571	4664	3297	3908.75	0.0495798
	301-500	5903	5608	7173	8190	6818	8821	7005	7705	6860	6295	4860	8035	6939.42	0.0880217
	501-1000	9403	8314	10924	10318	9955	9270	9789	13297	16130	13751	12596	13950	11474.8	0.145549
	MÁS 1000	44606	42751	36647	45867	39363	50454	46193	48734	41571	54544	48872	48765	45697.2	0.579638
	TOTAL	74074	70509	68782	78931	71486	83460	78364	83349	79364	90023	82690	85019	78837.6	1
	CATEGORÍA ESPECIAL CON REBAJA (50%)
	RANGOS	ENERO	FEBRERO	MARZO	ABRIL	MAYO	JUNIO	JULIO	AGOSTO	SETBRE	OCTUBRE	NOVBRE	DCBRE	PROMEDIO	PORCENT.
	0														0
	1 -20	271	269	248	272	237	259	258	298	202	217	141	206	239.833	0.00526791
	21-40	469	529	665	499	490	558	960	1135	663	496	822	602	657.333	0.0144382
	41-50	921	903	719	864	500	559	702	690	619	606	541	505	677.417	0.0148794
	51-100	2941	2607	3377	3199	3540	3233	3881	2742	2903	3541	2708	2800	3122.67	0.068589
	101-200	8484	7721	6578	7181	7217	7900	5829	4960	6965	6634	8227	8909	7217.08	0.158522
	201-300	5543	7474	5595	6197	7416	5741	4430	4471	6196	7488	7047	5918	6126.33	0.134564
	301-500	6780	5841	6802	6368	8238	7146	4457	6264	7943	7137	5114	6362	6537.67	0.143599
	501-1000	8161	7484	8195	8807	9776	7430	6006	7287	7369	8033	8302	10134	8082	0.17752
	MÁS 1000	10249	10255	15550	11401	7802	12856	13098	17787	16127	13182	13323	12773	12866.9	0.28262
	TOTAL	43819	43083	47729	44788	45216	45682	39621	45634	48987	47334	46225	48209	45527.2	1
	CATEGORÍA INDUSTRIAL
	RANGOS	ENERO	FEBRERO	MARZO	ABRIL	MAYO	JUNIO	JULIO	AGOSTO	SETBRE	OCTUBRE	NOVBRE	DCBRE	PROMEDIO	PORCENT.
	0														0
	1 -20	567	555	452	553	454	476	431	429	539	496	493	548	499.417	0.00972886
	21-40	673	1081	893	856	1171	997	855	1191	995	901	913	1024	962.5	0.0187499
	41-50	643	310	499	624	730	592	854	461	655	621	498	508	582.917	0.0113555
	51-100	3036	3440	3324	2192	2584	2620	2262	2652	2189	2656	2577	2446	2664.83	0.0519122
	101-200	3698	2547	4086	4488	3078	3355	4447	4423	3813	4140	4204	4168	3870.58	0.0754007
	201-300	3828	4193	3061	2749	3027	4258	3129	2417	3330	3254	3329	1998	3214.42	0.0626183
	301-500	4555	4423	5102	6434	5970	4312	4865	5105	3502	2939	3342	4997	4628.83	0.0901718
	501-1000	10683	7600	6623	8379	9386	10978	11465	9516	9866	12488	11006	11165	9929.58	0.193433
	MÁS 1000	26630	25005	32248	24047	27699	25343	22424	19619	24253	20407	27195	24895	24980.4	0.48663
	TOTAL	54313	49154	56288	50322	54099	52931	50732	45813	49142	47902	53557	51749	51333.5	1
	CATEGORÍA CONSTRUCCIÓN
	RANGOS	ENERO	FEBRERO	MARZO	ABRIL	MAYO	JUNIO	JULIO	AGOSTO	SETBRE	OCTUBRE	NOVBRE	DCBRE	PROMEDIO	PORCENT.
	0														0
	1 -20	4484	4373	4407	4583	5203	5401	4997	4947	4544	4749	4762	4539	4749.08	0.35752
	21-40	3632	2929	3580	3255	3233	3396	3153	3406	3376	2908	2971	2809	3220.67	0.242458
	41-50	901	928	945	678	771	763	1075	598	715	1015	597	643	802.417	0.0604074
	51-100	1753	1367	1460	2048	1993	2094	2258	1923	2140	1579	1306	1421	1778.5	0.133889
	101-200	1128	883	1012	1625	1160	672	1210	1059	894	526	827	1310	1025.5	0.0772015
	MÁS 200	2103	2499	1368	2039	2758	2862	481	1534	1375	1289	1325	854	1707.25	0.128525
	TOTAL	14001	12979	12772	14228	15118	15188	13174	13467	13044	12066	11788	11576	13283.4	1
	CATEGORÍA RESIDENCIAL
	RANGOS	ENERO	FEBRERO	MARZO	ABRIL	MAYO	JUNIO	JULIO	AGOSTO	SETBRE	OCTUBRE	NOVBRE	DCBRE	PROMEDIO	PORCENT.
	0														0
	0-20	335901	363882	348779	344463	348393	355150	355383	361438	332809	339359	352957	339554	348172	0.207549
	21-40	672895	646678	670101	679743	673700	678415	680099	676152	677446	677968	661162	671511	672156	0.400678
	41-60	364664	313608	337821	350828	355475	340793	351589	349474	354293	348771	331438	355314	346172	0.206357
	61-80	147892	124927	137368	142814	138484	131201	142561	140991	145237	136059	125211	152702	138787	0.0827324
	81-100	65004	49315	65014	65688	62049	58483	56385	58591	61353	59499	56353	67925	60471.6	0.0360477
	101-150	56480	43852	54994	51451	53289	51289	53037	56969	54543	53022	50303	56566	52982.9	0.0315836
	151-200	21342	18296	21133	22984	19789	18537	20146	23020	19119	18099	18988	23319	20397.7	0.0121592
	201-300	17586	16080	15720	19746	16334	16064	16926	16492	15132	14811	14114	19143	16512.3	0.00984315
	MÁS 300	25039	15936	23832	23637	21093	21419	23963	23817	25489	18947	19242	20298	21892.7	0.0130504
	TOTAL	1706803	1592574	1674762	1701354	1688606	1671351	1700089	1706944	1685421	1666535	1629768	1706332	1.67754e+06	1
	CATEGORÍA GRATUITO
	RANGOS	ENERO	FEBRERO	MARZO	ABRIL	MAYO	JUNIO	JULIO	AGOSTO	SETBRE	OCTUBRE	NOVBRE	DCBRE	PROMEDIO	PORCENT.
	0														0
	1 -20	52	100	62	102	67	65	28	46	32	67	31	37	57.4167	0.00573407
	21-40	95	89	116	130	137	94	101	95	84	26	66	67	91.6667	0.00915454
	41-50	93	170	43		49			42	49	44	48	45	64.7778	0.00646921
	51-100	262	80	275	281	181	211	117	99		155	97		175.8	0.0175567
	101-200	658	222	258	333	590	524	554	451	589	132	326	541	431.5	0.0430929
	MÁS 200	12508	14582	16198	16366	15445	7722	3899	4241	5019	4418	5058	4849	9192.08	0.917993
	TOTAL	13668	15243	16952	17212	16469	8616	4699	4974	5773	4842	5626	5539	10013.2	1
	RESUMEN
	CATEGORÍA	ENERO	FEBRERO	MARZO	ABRIL	MAYO	JUNIO	JULIO	AGOSTO	SETBRE	OCTUBRE	NOVBRE	DCBRE	PROMEDIO	PORCENT.
	COMERCIAL	208256	196893	211077	211430	212867	206406	207301	214212	208458	215769	205585	213970	209352	0.100366
	ESPECIAL S/REBAJA	74074	70509	68782	78931	71486	83460	78364	83349	79364	90023	82690	85019	78837.6	0.0377956
	ESPECIAL C/REBAJA	43819	43083	47729	44788	45216	45682	39621	45634	48987	47334	46225	48209	45527.2	0.0218263
	INDUSTRIAL	54313	49154	56288	50322	54099	52931	50732	45813	49142	47902	53557	51749	51333.5	0.0246099
	CONSTRUCCIÓN	14001	12979	12772	14228	15118	15188	13174	13467	13044	12066	11788	11576	13283.4	0.00636822
	RESIDENCIAL	1706803	1592574	1674762	1701354	1688606	1671351	1700089	1706944	1685421	1666535	1629768	1706332	1.67754e+06	0.804234
	GRATUITO	13668	15243	16952	17212	16469	8616	4699	4974	5773	4842	5626	5539	10013.2	0.00480046
	TOTAL	2114934	1980435	2088362	2118265	2103861	2083634	2093980	2114393	2090189	2084471	2035239	2122394	2.08589e+06	1
	FUENTE: DWH - Estadísticas de Agua Potable y Alcantarillado
	ELABORACIÓN: DIRECCIÓN GENERAL DE PLANIFICACIÓN - Departamento de Planificación e Investigación

## Sheet: ANEXO3
	ANEXO No. 3
	ETAPA: VALORES POR CONSUMOS DE AGUA POTABLE POR RANGOS Y CATEGORÍAS
	SISTEMA TOMEBAMBA - MACHÁNGARA CENTRO
	AÑO 2009
	(Dólares)
	CATEGORÍA COMERCIAL
	RANGOS	ENERO	FEBRERO	MARZO	ABRIL	MAYO	JUNIO	JULIO	AGOSTO	SETBRE	OCTUBRE	NOVBRE	DCBRE	PROMEDIO	PORCENT.
	0	1412	1472	1424.2	1180	1176	1200.2	1160.2	1240	1164	1196	1364	1284	1272.72	0.00633896
	1 -20	25237.5	26682.9	25532.5	25629.8	26290.8	26639.3	26568.9	26840.9	26861.5	27558.7	27789.3	27209	26570.1	0.132336
	21-40	25466.4	24335.3	24610.3	26072	25504.4	25948.3	26012.3	25829.9	25909.1	25776.4	25813.4	25871.7	25595.8	0.127484
	41-50	10274.8	9919.2	11761.2	10487.1	10875.2	11136.7	9856.2	10185.6	11256.2	10514	9920.5	11132.7	10609.9	0.0528445
	51-100	37624.1	33544.3	36543.2	37841	37956.3	34982	36073.7	37226.2	37356.5	36182.4	37034.2	36702.8	36588.9	0.182237
	101-200	38132.8	36148.8	40458.8	36747.2	37520.8	35481.1	35812.3	34457.7	34131.9	35367	35491.8	37772.1	36460.2	0.181595
	201-300	17932.8	17839.6	18450.8	21775.9	21285.5	20037.4	20153.2	21986.8	16828.3	18866.8	13845.1	17941.6	18912	0.094194
	301-500	16484.5	12925.5	13657.6	15722	14424.3	14055.1	17898.2	18919.3	18229	21459.3	16002.4	18904.3	16556.8	0.0824637
	501-1000	12700.5	11805.8	15322.4	14283.6	16857.5	13614.5	13302.2	13981.1	11030.5	10582.5	10612.4	11611.9	12975.4	0.064626
	MÁS 1000	14313.3	14902.5	14669.4	12014.9	11973.8	14773.4	11821.8	14878.4	16950.3	19773.9	19803.3	16947	15235.1	0.075881
	TOTAL	199579	189576	202430	201753	203865	197868	198659	205546	199717	207277	197676	205377	200777	1
	CATEGORÍA ESPECIAL SIN REBAJA (100%)
	RANGOS	ENERO	FEBRERO	MARZO	ABRIL	MAYO	JUNIO	JULIO	AGOSTO	SETBRE	OCTUBRE	NOVBRE	DCBRE	PROMEDIO	PORCENT.
	0	92	92	108	100	96	96	120	108	96	92	96	104	100	0.00177225
	1 -20	835.7	863	756.2	865.1	836.9	904.9	967	1025.4	939.3	910	920.9	811.7	886.342	0.0157082
	21-40	790.7	1068.2	715	957.5	843.71	967.32	991.62	1160.94	1044.6	967.02	976.12	1046.73	960.788	0.0170276
	41-50	308.3	277.7	478.3	395.4	544.4	382.8	502.6	391.9	528.3	430.2	283.3	552.6	422.983	0.00749633
	51-100	2398.2	2413.4	2316.1	1991.1	2370	2249.95	1853.1	2273.1	1937.4	2214.3	2538.8	2440.5	2249.66	0.0398697
	101-200	3492	3203.5	3914.2	3693.2	3667.8	4136.1	4554.3	2931.4	4494.2	4637.1	4337.4	3738.5	3899.98	0.0691174
	201-300	2948.5	2739.4	2494.8	3169	3395.4	2722.3	2846.5	2653.5	2355.7	2555.7	3340.8	2363.9	2798.79	0.0496016
	301-500	4192.1	3982.3	5093.1	5817	4902.7	6267.4	4971.5	5469.5	4870	4466.5	3450	5704.5	4932.22	0.0874113
	501-1000	6642.1	5871.8	7710.8	7282.6	7024.5	6545	6916.3	9387.9	11379	9711.6	8897.2	9845	8101.15	0.143573
	MÁS 1000	31288.2	29985.7	25700.9	32158.9	27610.1	35394.5	32403.1	34185.8	29155.7	38511	34278.4	34209.6	32073.5	0.568423
	TOTAL	52987.8	50497	49287.4	56429.8	51291.5	59666.3	56126	59587.4	56800.2	64495.4	59118.9	60817	56425.4	1
	CATEGORÍA ESPECIAL CON REBAJA (50%)
	RANGOS	ENERO	FEBRERO	MARZO	ABRIL	MAYO	JUNIO	JULIO	AGOSTO	SETBRE	OCTUBRE	NOVBRE	DCBRE	PROMEDIO	PORCENT.
	0	6	6	4	4	2	2	2	4	2	2	2	2	3.16667	0.000204292
	1-20	138.35	134.9	117.05	140.2	121.45	139.65	148.05	173.55	107.7	110.2	82.35	110.85	127.025	0.00819478
	21-40	170.15	214.4	261.5	208.65	201.5	212.3	367.25	406.13	239.68	190.02	310.91	236.91	251.617	0.0162326
	41-50	316.35	278.55	238.4	283.4	174.75	207.65	242.95	259.25	194.15	206.1	170.6	140.25	226.033	0.0145821
	51-100	1068.95	954.45	1206.8	1145.9	1215.25	1112.3	1425.35	1055.9	1056.8	1247.1	964.3	1042.65	1124.65	0.0725544
	101-200	3002.15	2754.35	2346.05	2540.85	2554.7	2803.5	2033.65	1751.5	2533.75	2351.15	2952.7	3154.15	2564.88	0.165468
	201-300	1928.55	2575.65	1974.5	2142.2	2612.85	1960.85	1507.75	1484.1	2035.4	2541.3	2367.7	1982.8	2092.8	0.135013
	301-500	2360	1913.85	2291.55	2186.3	2848.8	2382.6	1532.95	2175.4	2822.05	2412.45	1815.9	2258.7	2250.05	0.145158
	501-1000	2374.1	2274.9	2548.85	2813.2	2863.85	2421.75	1829.85	2008.95	2108.9	2464.05	2415.95	2997.15	2426.79	0.15656
	MÁS 1000	3593.15	3595.25	5222.6	3762.1	2736.7	4273.35	4356.4	6233.25	5656.45	4623.7	4673.05	4478.55	4433.71	0.286033
	TOTAL	14957.8	14702.3	16211.3	15226.8	15331.8	15516	13446.2	15552	16756.9	16148.1	15755.5	16404	15500.7	1
	CATEGORÍA INDUSTRIAL
	RANGOS	ENERO	FEBRERO	MARZO	ABRIL	MAYO	JUNIO	JULIO	AGOSTO	SETBRE	OCTUBRE	NOVBRE	DCBRE	PROMEDIO	PORCENT.
	0	72	64	72	76	60	68	68	68	56	48	52	52	63	0.00143493
	1-20	648.9	648.5	536.4	643.1	551.2	569.2	533.7	520.3	620.8	583.2	577.1	623.6	588	0.0133927
	21-40	563.1	901.4	749.1	711.9	975.7	833.9	710.5	990.4	828.5	754.7	771.1	857.5	803.983	0.0183121
	41-50	506.1	245	393.3	492.8	575	466.4	673.8	362.7	514.5	490.7	392.6	399.6	459.375	0.0104631
	51-100	2607.3	2972.6	2848	1869.6	2227.2	2251.5	1929.6	2271.6	1866.45	2275.8	2219.85	2102.65	2286.85	0.0520868
	101-200	3518.4	2431.35	3898.8	4280.4	2921.4	3185.25	4206.35	4212.15	3625.65	3955.5	4009.2	3971.4	3684.65	0.0839243
	201-300	3609.9	3974.9	2886.8	2637.2	2859.6	4030.2	2906.4	2298.6	3175	3077.7	3137.7	1890.4	3040.37	0.0692496
	301-500	4082	3976.4	4592.6	5731.2	5323.5	3851.1	4366.5	4595	3166.6	2643.2	3002.1	4472.1	4150.19	0.0945277
	501-1000	9093.9	6481.5	5590.4	7104.7	7980.1	9329.9	9719.5	8087.3	8367.3	10610.9	9388.8	9479.5	8436.15	0.192148
	MÁS 1000	21705.5	20442	26345.9	19639.1	22633.7	20675.9	18304.2	16060.2	19840.4	16617.6	22157.5	20281	20391.9	0.464461
	TOTAL	46407.1	42137.7	47913.3	43186	46107.4	45261.4	43418.6	39466.2	42061.2	41057.3	45707.9	44129.8	43904.5	1
	CATEGORÍA CONSTRUCCIÓN
	RANGOS	ENERO	FEBRERO	MARZO	ABRIL	MAYO	JUNIO	JULIO	AGOSTO	SETBRE	OCTUBRE	NOVBRE	DCBRE	PROMEDIO	PORCENT.
	0	608	804	1221.7	961.7	1020	1180	1057.7	1020	819.3	664	516	508	865.033	0.0608117
	1-20	5657.6	5536.8	5352.1	5691.8	6354.3	6465.2	6043.9	6090.5	5530.2	5683.8	5707	5500.1	5801.11	0.407817
	21-40	3040.3	2461.8	2997.3	2737.3	2721.9	2857.2	2644.11	2864.2	2966.8	2439.6	2496.4	2371	2716.49	0.190969
	41-50	711.4	733.6	740.8	535.3	609.1	602.1	849.9	466.6	560.5	809.1	469.9	506.1	632.867	0.0444904
	51-100	1456.55	1183.8	1225.85	1721.45	1697	1795.35	1909.5	1618.8	1835.85	1333.95	1101.3	1202.1	1506.79	0.105927
	101-200	1076.4	812.35	968.1	1494.05	1079	597.35	1162.5	1003.95	844.2	498.3	787.35	1254	964.796	0.067825
	MÁS 200	2167.65	2569.95	1409.4	2065.45	2828.4	2951.1	491.55	1526.75	1376.25	1285.95	1323.75	856.2	1737.7	0.12216
	TOTAL	14717.9	14102.3	13915.2	15207	16309.7	16448.3	14159.2	14590.8	13933.1	12714.7	12401.7	12197.5	14224.8	1
	CATEGORÍA RESIDENCIAL
	RANGOS	ENERO	FEBRERO	MARZO	ABRIL	MAYO	JUNIO	JULIO	AGOSTO	SEPTBRE	OCTUBRE	NOVBRE	DCBRE	PROMEDIO	PORCENT.
	0	6205.2	6738.5	7158	6646.3	6658.4	6607.4	6431.7	6492.3	5620	5424.9	5482.7	5654.1	6259.96	0.010455
	1-20	116534	125975	120598	119194	122478	122685	122651	124919	113979	117032	120869	116514	120286	0.200893
	21-40	199434	191476	198427	201365	199707	201146	201568	200926	200836	200968	195884	199053	199232	0.332745
	41-60	130423	111972	120661	125449	127411	121854	125943	125378	128130	125084	118520	127169	124000	0.207096
	61-80	65396.2	55128.1	60596.3	63001	61282.5	57950.4	63186.1	62352	64281.1	60108.9	55454.2	67697.6	61369.5	0.102495
	81-100	31317.9	23883.8	31396.9	31748.4	30298.8	28385.8	27576.6	28547.2	30018	29105.1	27495.2	33176.9	29412.6	0.049123
	101-150	29051.7	22572.2	28184.7	26328.2	27750.9	26612.7	27648.8	29689	28524.7	27728.6	26275.5	29828	27516.3	0.0459559
	151-200	11542.3	9676.59	11417.2	12383	10768.6	9990.3	10669.5	12665.4	10241.6	9852.36	10613.1	12874.1	11057.8	0.0184681
	201-300	9443.13	8460.71	8362.74	10244	8588.17	8291.62	8724.46	8619.66	7991.18	7942.88	7333.43	10141.5	8678.63	0.0144945
	MÁS 300	12857.1	7918.73	12364.5	12439.5	10509.6	10200	11229.9	11611.6	12470.3	9452.76	9720.75	10519.9	10941.2	0.0182733
	TOTAL	612204	563802	599167	608799	605454	593723	605629	611200	602092	592699	577648	612628	598754	1
	CATEGORÍA GRATUITO
	RANGOS	ENERO	FEBRERO	MARZO	ABRIL	MAYO	JUNIO	JULIO	AGOSTO	SETBRE	OCTUBRE	NOVBRE	DCBRE	PROMEDIO	PORCENT.
	0
	1 -20
	21-40
	41-50
	51-100
	101-200
	MÁS 200
	TOTAL	0	0	0	0	0	0	0	0	0	0	0	0
	RESUMEN
	CATEGORÍA	ENERO	FEBRERO	MARZO	ABRIL	MAYO	JUNIO	JULIO	AGOSTO	SEPTBRE	OCTUBRE	NOVBRE	DCBRE	PROMEDIO	PORCENT.
	COMERCIAL	199579	189576	202430	201753	203865	197868	198659	205546	199717	207277	197676	205377	200777	0.215985
	ESPECIAL S/REBAJA	52987.8	50497	49287.4	56429.8	51291.5	59666.3	56126	59587.4	56800.2	64495.4	59118.9	60817	56425.4	0.0606995
	ESPECIAL C/REBAJA	14957.8	14702.3	16211.3	15226.8	15331.8	15516	13446.2	15552	16756.9	16148.1	15755.5	16404	15500.7	0.0166749
	INDUSTRIAL	46407.1	42137.7	47913.3	43186	46107.4	45261.4	43418.6	39466.2	42061.2	41057.3	45707.9	44129.8	43904.5	0.0472301
	CONSTRUCCIÓN	14717.9	14102.3	13915.2	15207	16309.7	16448.3	14159.2	14590.8	13933.1	12714.7	12401.7	12197.5	14224.8	0.0153023
	RESIDENCIAL	612204	563802	599167	608799	605454	593723	605629	611200	602092	592699	577648	612628	598754	0.644108
	GRATUITO	0	0	0	0	0	0	0	0	0	0	0	0		0
	TOTAL	940853	874817	928925	940602	938359	928483	931438	945943	931360	934392	908308	951554	929586	1
	FUENTE: DWH - Estadísticas de Agua Potable y Alcantarillado
	ELABORACIÓN: DIRECCIÓN GENERAL DE PLANIFICACIÓN - Departamento de Planificación e Investigación

## Sheet: ANEXO4
	ANEXO No. 4.
	ETAPA: CONSUMO PROMEDIO DE AGUA POTABLE POR RANGOS Y CATEGORÍAS
	SISTEMA TOMEBAMBA - MACHÁNGARA CENTRO
	AÑO 2009
	(m3)
	CATEGORÍA COMERCIAL
	RANGOS	ENERO	FEBRERO	MARZO	ABRIL	MAYO	JUNIO	JULIO	AGOSTO	SETBRE	OCTUBRE	NOVBRE	DCBRE	PROMEDIO
	0	0	0	0	0	0	0	0	0	0	0	0	0	0
	1 -20	7.88405	7.87766	7.83678	7.94246	8.06527	7.94137	7.94693	8.06798	8.00178	8.06132	7.89894	7.80728	7.94428
	21-40	29.3253	29.1363	29.3882	29.3494	29.3192	29.4763	29.0056	29.4148	29.2474	29.464	29.5624	29.7287	29.3681
	41-50	45.3158	45.2618	45.5046	45.469	45.202	45.5798	45.2711	45.3936	45.0924	45.2432	45.3382	45.1387	45.3178
	51-100	70.1038	69.9857	70.4156	70.1585	69.9305	68.8786	69.0885	70.4967	69.8232	68.9233	69.6958	69.4699	69.7496
	101-200	140.44	140.749	139.467	139.069	141.116	137.587	137.661	139.736	137.992	137.372	140.034	137.846	139.094
	201-300	244.324	246.096	242.974	244.078	246.299	245.707	241.5	243.681	239.671	241	238.621	243.973	243.31
	301-500	383.19	369.088	373.167	378.146	361.205	370.784	358.184	370.24	368.878	381.891	367.791	377.837	371.866
	501-1000	694.556	690.412	682.773	636.182	661.84	638	654.5	690.8	669.438	656.062	617.941	718.75	666.604
	MÁS 1000	2739.2	2378.33	2341.33	2301.4	2863.75	2357.83	1889.33	2374.5	2030.75	2105.33	2108.44	2318.57	2274.1
	TOTAL	38.6446	36.354	38.8152	38.8801	38.9082	37.6104	37.7254	38.9052	37.7368	38.6891	36.5549	37.9986	38.0657
	CATEGORÍA ESPECIAL SIN REBAJA (100%)
	RANGOS	ENERO	FEBRERO	MARZO	ABRIL	MAYO	JUNIO	JULIO	AGOSTO	SETBRE	OCTUBRE	NOVBRE	DCBRE	PROMEDIO
	0	0	0	0	0	0	0	0	0	0	0	0	0	0
	1 -20	8.91463	9.39024	8.38961	9.42683	8.78049	9.38372	8.94737	9.49485	9.31111	9.53488	8.85714	8.3253	9.07357
	21-40	28.5152	30.619	28.3333	29.3333	29.2286	28.8537	28.8571	30.3125	30.6829	30.6154	30.9487	28.8	29.6392
	41-50	43.2222	43.875	46.8462	45.6364	46.1333	44	45.5714	45.1818	44.5333	45.5	44.875	43.625	44.986
	51-100	74.093	74.4651	71.2326	71.1351	73	69.0233	72.1471	73.4878	71.1667	71.439	73.1304	73.5	72.3583
	101-200	145.455	142.097	145.568	145	139.833	138.146	138.867	138.69	150.878	144.841	145.415	132.974	142.37
	201-300	242.059	238.875	248.857	246.111	249.579	253.933	248.438	247	253.154	255.071	245.474	235.5	246.868
	301-500	393.533	400.571	398.5	390	378.778	383.522	389.167	385.25	403.529	393.438	373.846	382.619	389.126
	501-1000	626.867	639.538	682.75	687.867	711.071	662.143	611.812	664.85	701.304	625.045	629.8	697.5	662.005
	MÁS 1000	2787.88	2850.07	3053.92	3528.23	2811.64	2655.47	2717.24	2707.44	2969.36	2870.74	2874.82	2709.17	2856.08
	TOTAL	259	245.676	239.659	266.659	237.495	261.63	238.188	253.34	250.36	282.204	257.601	260.794	254.52
	CATEGORÍA ESPECIAL CON REBAJA (50%)
	RANGOS	ENERO	FEBRERO	MARZO	ABRIL	MAYO	JUNIO	JULIO	AGOSTO	SETBRE	OCTUBRE	NOVBRE	DCBRE	PROMEDIO
	0	0	0	0	0	0	0	0	0	0	0	0	0	0
	1-20	10.84	11.6957	11.2727	10.4615	10.7727	9.59259	8.0625	7.84211	8.78261	9.43478	7.05	8.95652	9.46711
	21-40	31.2667	29.3889	30.2273	29.3529	32.6667	32.8235	30	29.8684	31.5714	31	32.88	31.6842	30.9333
	41-50	46.05	45.15	44.9375	45.4737	45.4545	46.5833	43.875	46	47.6154	46.6154	45.0833	45.9091	45.6685
	51-100	71.7317	72.4167	73.413	74.3953	70.8	67.3542	71.8704	72.1579	69.119	72.2653	71.2632	70	71.3752
	101-200	146.276	140.382	143	146.551	147.286	146.296	149.462	141.714	145.104	144.217	141.845	146.049	144.824
	201-300	251.955	241.097	243.261	238.346	239.226	239.208	233.158	248.389	238.308	249.6	243	246.583	242.627
	301-500	376.667	365.062	377.889	374.588	392.286	376.105	405.182	391.5	378.238	375.632	393.385	397.625	382.693
	501-1000	680.083	623.667	630.385	677.462	698.286	743	667.333	728.7	669.909	730.273	691.833	723.857	687.83
	MÁS 1000	3416.33	3418.33	1943.75	2850.25	2600.67	2571.2	3274.5	2964.5	2687.83	2636.4	2664.6	3193.25	2757.2
	TOTAL	201.931	198.539	220.968	207.352	208.369	210.516	182.585	211.269	229.986	221.187	216.005	225.276	211.1
	CATEGORÍA INDUSTRIAL
	RANGOS	ENERO	FEBRERO	MARZO	ABRIL	MAYO	JUNIO	JULIO	AGOSTO	SETBRE	OCTUBRE	NOVBRE	DCBRE	PROMEDIO
	0	0	0	0	0	0	0	0	0	0	0	0	0	0
	1-20	8.85938	8.40909	8.07143	8.50769	7.82759	7.93333	7.30508	7.66071	8.69355	8.13115	8.21667	8.83871	8.22085
	21-40	29.2609	30.0278	28.8065	30.5714	30.0256	29.3235	30.5357	30.5385	30.1515	29.0645	27.6667	29.2571	29.6154
	41-50	45.9286	44.2857	45.3636	44.5714	45.625	45.5385	44.9474	46.1	46.7857	44.3571	45.2727	46.1818	45.4221
	51-100	70.6047	73.1915	70.7234	68.5	71.7778	70.8108	68.5455	69.7895	68.4062	69.8947	71.5833	71.9412	70.5916
	101-200	136.963	141.5	140.897	140.25	133.826	134.2	134.758	138.219	136.179	142.759	140.133	138.933	138.235
	201-300	255.2	246.647	255.083	229.083	252.25	250.471	260.75	241.7	237.857	250.308	256.077	249.75	248.858
	301-500	379.583	368.583	364.429	402.125	398	392	374.231	364.643	350.2	367.375	371.333	384.385	377.864
	501-1000	712.2	690.909	827.875	761.727	782.167	731.867	764.333	732	758.923	734.588	687.875	744.333	740.093
	MÁS 1000	2420.91	2083.75	2149.87	2186.09	2130.69	2303.91	2242.4	1961.9	2021.08	2550.88	2472.27	2489.5	2237.05
	TOTAL	224.434	203.116	233.56	208.805	223.55	218.723	210.506	190.095	210.91	206.474	230.849	224.022	215.385
	CATEGORÍA CONSTRUCCIÓN
	RANGOS	ENERO	FEBRERO	MARZO	ABRIL	MAYO	JUNIO	JULIO	AGOSTO	SETBRE	OCTUBRE	NOVBRE	DCBRE	PROMEDIO
	0	0	0	0	0	0	0	0	0	0	0	0	0	0
	1-20	7.01721	7.00801	7.48217	7.01838	7.5625	7.62853	7.42496	7.10776	7.37662	7.64734	7.64366	7.42881	7.36197
	21-40	28.8254	28.1635	27.9688	28.0603	28.3596	27.6098	27.6579	28.1488	27.6721	28.5098	28.2952	28.09	28.1076
	41-50	45.05	44.1905	45	45.2	45.3529	44.8824	44.7917	46	44.6875	44.1304	45.9231	45.9286	44.9953
	51-100	73.0417	75.9444	66.3636	68.2667	66.4333	72.2069	68.4242	68.6786	69.0323	65.7917	65.3	67.6667	68.8452
	101-200	141	126.143	144.571	147.727	128.889	134.4	151.25	132.375	127.714	131.5	137.833	145.556	138.27
	MÁS 200	701	624.75	684	679.667	551.6	715.5	481	306.8	275	257.8	265	284.667	455.267
	TOTAL	14.4043	13.19	11.8809	13.1497	13.2614	12.5728	11.6173	11.7925	12.8134	12.5426	12.855	12.8479	12.7165
	CATEGORÍA RESIDENCIAL
	RANGOS	ENERO	FEBRERO	MARZO	ABRIL	MAYO	JUNIO	JULIO	AGOSTO	SEPTBRE	OCTUBRE	NOVBRE	DCBRE	PROMEDIO
	0	0	0	0	0	0	0	0	0	0	0	0	0	0
	1-20	10.6564	10.7046	10.7066	10.6582	10.6402	10.6806	10.7043	10.7134	10.8143	10.8352	10.8044	10.7447	10.7211
	21-40	29.0166	28.7591	28.9086	28.956	28.9166	28.8491	28.8618	28.8855	28.942	28.9161	28.7724	28.9245	28.8928
	41-60	48.4089	48.3068	48.3154	48.3367	48.4628	48.2846	48.355	48.3701	48.4205	48.4001	48.2724	48.3223	48.356
	61-80	68.9152	68.7545	68.7184	68.5946	68.5225	68.5123	68.6049	68.6088	68.5727	68.5091	68.5337	68.6301	68.6245
	81-100	88.6821	88.5368	88.9384	89.0081	89.1509	88.8799	88.2394	88.909	89.1759	89.2039	88.8849	88.6749	88.8635
	101-150	118.655	118.84	117.509	118.551	118.684	119.834	117.599	117.948	118.572	117.827	117.53	118.587	118.331
	151-200	172.113	169.407	170.427	170.252	170.595	168.518	169.294	171.791	170.705	170.745	171.063	171.463	170.573
	201-300	240.904	236.471	238.182	240.805	243.791	239.761	238.394	242.529	240.19	238.887	239.22	239.287	239.889
	MÁS 300	490.961	442.667	467.294	482.388	458.543	486.795	443.759	541.295	520.184	498.605	481.05	461.318	481.158
	TOTAL	24.5587	22.7849	23.7886	24.0467	23.7738	23.4635	23.7851	23.7604	24.6086	24.2663	23.6096	24.5866	23.9159
	CATEGORÍA GRATUITO
	RANGOS	ENERO	FEBRERO	MARZO	ABRIL	MAYO	JUNIO	JULIO	AGOSTO	SETBRE	OCTUBRE	NOVBRE	DCBRE	PROMEDIO
	0	0	0	0	0	0	0	0	0	0	0	0	0	0
	1 -20	5.77778	8.33333	6.88889	10.2	8.375	7.22222	5.6	7.66667	5.33333	11.1667	5.16667	6.16667	7.48913
	21-40	31.6667	29.6667	29	32.5	27.4	31.3333	25.25	23.75	28	26	33	33.5	28.9474
	41-50	46.5	42.5	43		49			42	49	44	48	45	44.8462
	51-100	65.5	80	68.75	70.25	90.5	70.3333	58.5	99		77.5	97		73.25
	101-200	131.6	111	129	166.5	147.5	131	138.5	150.333	147.25	132	163	135.25	139.946
	MÁS 200	1042.33	1121.69	1157	1169	1103.21	1287	974.75	1060.25	1003.8	736.333	843	808.167	1060.63
	TOTAL	359.684	401.132	446.105	452.947	433.395	307.714	213.591	226.091	274.905	230.571	267.905	263.762	338.349
	RESUMEN
	CATEGORÍA	ENERO	FEBRERO	MARZO	ABRIL	MAYO	JUNIO	JULIO	AGOSTO	SEPTBRE	OCTUBRE	NOVBRE	DCBRE	PROMEDIO
	COMERCIAL	38.6446	36.354	38.8152	38.8801	38.9082	37.6104	37.7254	38.9052	37.7368	38.6891	36.5549	37.9986	38.0657
	ESPECIAL S/REBAJA	259	245.676	239.659	266.659	237.495	261.63	238.188	253.34	250.36	282.204	257.601	260.794	254.52
	ESPECIAL C/REBAJA	201.931	198.539	220.968	207.352	208.369	210.516	182.585	211.269	229.986	221.187	216.005	225.276	211.1
	INDUSTRIAL	224.434	203.116	233.56	208.805	223.55	218.723	210.506	190.095	210.91	206.474	230.849	224.022	215.385
	CONSTRUCCIÓN	14.4043	13.19	11.8809	13.1497	13.2614	12.5728	11.6173	11.7925	12.8134	12.5426	12.855	12.8479	12.7165
	RESIDENCIAL	24.5587	22.7849	23.7886	24.0467	23.7738	23.4635	23.7851	23.7604	24.6086	24.2663	23.6096	24.5866	23.9159
	GRATUITO	359.684	401.132	446.105	452.947	433.395	307.714	213.591	226.091	274.905	230.571	267.905	263.762	338.349
	TOTAL	27.5946	25.6932	26.8783	27.1353	26.8223	26.4642	26.5346	26.6646	27.5696	27.4265	26.6536	27.6624	26.9212
	FUENTE: DWH - Estadísticas de Agua Potable y Alcantarillado
	ELABORACIÓN: DIRECCIÓN GENERAL DE PLANIFICACIÓN - Departamento de Planificación e Investigación

## Sheet: ANEXO5
	ANEXO No. 5.
	ETAPA: VALOR PROMEDIO DE AGUA POTABLE POR RANGOS Y CATEGORÍAS
	SISTEMA TOMEBAMBA - MACHÁNGARA CENTRO
	AÑO 2009
	(Dólares)
	CATEGORÍA COMERCIAL
	RANGOS	ENERO	FEBRERO	MARZO	ABRIL	MAYO	JUNIO	JULIO	AGOSTO	SETBRE	OCTUBRE	NOVBRE	DCBRE	PROMEDIO
	0	4	4	3.98936	3.58663	3.47929	3.54041	3.60311	3.63636	3.66038	3.61329	3.69648	3.71098	3.71506
	1 -20	9.46998	9.46202	9.42855	9.51366	9.64092	9.58248	9.52632	9.60318	9.55925	9.60233	9.48764	9.4312	9.52561
	21-40	24.5105	24.3841	24.5612	24.6195	24.5235	24.6189	24.2879	24.5765	24.4656	24.7137	24.7729	24.8051	24.57
	41-50	36.0519	36.0698	36.1883	36.1624	36.0106	36.2759	36.1033	36.1191	35.8478	36.0068	36.0745	35.9119	36.0678
	51-100	60.1024	60.1152	60.5019	59.9699	59.9626	58.9916	59.1372	60.8271	60.0587	59.0252	59.9258	59.6794	59.8591
	101-200	135.223	135.389	133.97	132.661	135.945	131.9	132.149	133.557	132.294	131.476	134.438	132.07	133.432
	201-300	242.334	244.378	242.774	241.954	244.661	244.359	239.919	241.613	240.405	238.82	238.709	242.454	241.944
	301-500	392.487	380.163	379.379	383.463	369.854	379.868	365.268	378.387	372.02	390.17	372.149	385.803	379.163
	501-1000	705.583	694.456	696.47	649.255	674.302	648.312	665.11	699.055	689.409	661.403	624.259	725.741	676.978
	MÁS 1000	2862.66	2483.75	2444.9	2402.97	2993.44	2462.22	1970.3	2479.72	2118.79	2197.1	2200.37	2421	2374.31
	TOTAL	37.0344	35.0029	37.2252	37.1007	37.2628	36.0547	36.1527	37.3312	36.1545	37.1664	35.1487	36.4726	36.5066
	CATEGORÍA ESPECIAL SIN REBAJA (100%)
	RANGOS	ENERO	FEBRERO	MARZO	ABRIL	MAYO	JUNIO	JULIO	AGOSTO	SETBRE	OCTUBRE	NOVBRE	DCBRE	PROMEDIO
	0	4	4	4	4	3.84	3.69231	3.75	3.6	3.55556	3.53846	3.55556	3.85185	3.77358
	1 -20	10.1915	10.5244	9.82078	10.55	10.2061	10.5221	10.1789	10.5711	10.4367	10.5814	10.1198	9.77952	10.2963
	21-40	23.9606	25.4333	23.8333	24.5513	24.106	23.5932	23.61	24.1863	25.478	24.7954	25.0287	23.2607	24.3238
	41-50	34.2556	34.7125	36.7923	35.9455	36.2933	34.8	35.9	35.6273	35.22	35.85	35.4125	34.5375	35.4951
	51-100	55.7721	56.1256	53.8628	53.8135	55.1163	52.3244	54.5029	55.4415	53.8167	54.0073	55.1913	55.4659	54.6477
	101-200	105.818	103.339	105.789	105.52	101.883	100.88	101.207	101.083	109.615	105.389	105.79	98.3816	103.769
	201-300	173.441	171.213	178.2	176.056	178.705	181.487	177.906	176.9	181.208	182.55	175.832	168.85	176.766
	301-500	279.473	284.45	282.95	277	272.372	272.496	276.194	273.475	286.471	279.156	265.385	271.643	276.573
	501-1000	442.807	451.677	481.925	485.507	501.75	467.5	432.269	469.395	494.739	441.436	444.86	492.25	467.374
	MÁS 1000	1955.51	1999.05	2141.74	2473.76	1972.15	1862.87	1906.06	1899.21	2082.55	2026.89	2016.38	1900.53	2004.59
	TOTAL	185.272	175.948	171.733	190.641	170.404	187.042	170.596	181.117	179.18	202.18	184.171	186.555	182.164
	CATEGORÍA ESPECIAL CON REBAJA (50%)
	RANGOS	ENERO	FEBRERO	MARZO	ABRIL	MAYO	JUNIO	JULIO	AGOSTO	SETBRE	OCTUBRE	NOVBRE	DCBRE	PROMEDIO
	0	2	2	2	2	2	2	2	2	1	1	1	1	1.65217
	1-20	5.534	5.86522	5.32045	5.39231	5.52045	5.17222	4.62656	4.56711	4.68261	4.7913	4.1175	4.81957	5.01414
	21-40	11.3433	11.9111	11.8864	12.2735	13.4333	12.4882	11.4766	10.6876	11.4133	11.8763	12.4364	12.4689	11.8408
	41-50	15.8175	13.9275	14.9	14.9158	15.8864	17.3042	15.1844	17.2833	14.9346	15.8538	14.2167	12.75	15.2382
	51-100	26.072	26.5125	26.2348	26.6488	24.305	23.1729	26.3954	27.7868	25.1619	25.451	25.3763	26.0663	25.7062
	101-200	51.7612	50.0791	51.0011	51.8541	52.1367	51.9167	52.1449	50.0429	52.7865	51.112	50.9086	51.7074	51.4691
	201-300	87.6614	83.0855	85.8478	82.3923	84.2855	81.7021	79.3553	82.45	78.2846	84.71	81.6448	82.6167	82.8833
	301-500	131.111	119.616	127.308	128.606	135.657	125.4	139.359	135.963	134.383	126.971	139.685	141.169	131.71
	501-1000	197.842	189.575	196.065	216.4	204.561	242.175	203.317	200.895	191.718	224.005	201.329	214.082	206.535
	MÁS 1000	1197.72	1198.42	652.825	940.525	912.233	854.67	1089.1	1038.88	942.742	924.74	934.61	1119.64	950.081
	TOTAL	68.9297	67.7525	75.0523	70.4944	70.6537	71.5021	61.9641	72.0001	78.6708	75.4583	73.6236	76.6543	71.8735
	CATEGORÍA INDUSTRIAL
	RANGOS	ENERO	FEBRERO	MARZO	ABRIL	MAYO	JUNIO	JULIO	AGOSTO	SETBRE	OCTUBRE	NOVBRE	DCBRE	PROMEDIO
	0	4	4	4	3.8	3.33333	3.57895	3.57895	3.57895	3.73333	3.69231	4	4	3.76119
	1-20	10.1391	9.82576	9.57857	9.89385	9.50345	9.48667	9.04576	9.29107	10.0129	9.56066	9.61833	10.0581	9.67901
	21-40	24.4826	25.0389	24.1645	25.425	25.0179	24.5265	25.375	25.3949	25.1061	24.3452	23.3667	24.5	24.7379
	41-50	36.15	35	35.7545	35.2	35.9375	35.8769	35.4632	36.27	36.75	35.05	35.6909	36.3273	35.7955
	51-100	60.6349	63.2468	60.5957	58.425	61.8667	60.8514	58.4727	59.7789	58.3266	59.8895	61.6625	61.8426	60.5787
	101-200	130.311	135.075	134.441	133.762	127.017	127.41	127.465	131.63	129.488	136.397	133.64	132.38	131.595
	201-300	240.66	233.818	240.567	219.767	238.3	237.071	242.2	229.86	226.786	236.746	241.362	236.3	235.383
	301-500	340.167	331.367	328.043	358.2	354.9	350.1	335.885	328.214	316.66	330.4	333.567	344.008	338.791
	501-1000	606.26	589.227	698.8	645.882	665.008	621.993	647.967	622.1	643.638	624.171	586.8	631.967	628.781
	MÁS 1000	1973.23	1703.5	1756.39	1785.37	1741.05	1879.63	1830.42	1606.02	1653.37	2077.2	2014.32	2028.1	1826.14
	TOTAL	191.765	174.123	198.81	179.195	190.526	187.03	180.16	163.76	180.52	176.971	197.017	191.038	184.215
	CATEGORÍA CONSTRUCCIÓN
	RANGOS	ENERO	FEBRERO	MARZO	ABRIL	MAYO	JUNIO	JULIO	AGOSTO	SETBRE	OCTUBRE	NOVBRE	DCBRE	PROMEDIO
	0	4	3.90291	3.99248	3.78622	3.68231	3.6646	3.76406	3.76384	3.70724	3.62842	3.55862	3.55245	3.75965
	1-20	8.85383	8.87308	9.08676	8.71639	9.2359	9.13164	8.98053	8.75072	8.9776	9.15266	9.16051	9.0018	8.9928
	21-40	24.1294	23.6712	23.4164	23.5974	23.8763	23.2293	23.1939	23.6711	24.318	23.9176	23.7752	23.71	23.7076
	41-50	35.57	34.9333	35.2762	35.6867	35.8294	35.4176	35.4125	35.8923	35.0312	35.1783	36.1462	36.15	35.4879
	51-100	60.6896	65.7667	55.7205	57.3817	56.5667	61.9086	57.8636	57.8143	59.221	55.5813	55.065	57.2429	58.3274
	101-200	134.55	116.05	138.3	135.823	119.889	119.47	145.312	125.494	120.6	124.575	131.225	139.333	130.085
	MÁS 200	722.55	642.487	704.7	688.483	565.68	737.775	491.55	305.35	275.25	257.19	264.75	285.4	463.387
	TOTAL	15.1419	14.3316	12.9444	14.0546	14.3068	13.6161	12.486	12.7765	13.6867	13.2169	13.5242	13.5377	13.6177
	CATEGORÍA RESIDENCIAL
	RANGOS	ENERO	FEBRERO	MARZO	ABRIL	MAYO	JUNIO	JULIO	AGOSTO	SEPTBRE	OCTUBRE	NOVBRE	DCBRE	PROMEDIO
	0	1.69912	1.69736	1.69822	1.59002	1.56411	1.57921	1.59596	1.61219	1.60571	1.59744	1.60407	1.61453	1.62137
	1-20	3.69701	3.70592	3.70204	3.68804	3.74059	3.68956	3.69432	3.70274	3.70361	3.73664	3.69992	3.68692	3.70389
	21-40	8.59999	8.51534	8.56028	8.57785	8.57187	8.55358	8.55405	8.58363	8.58015	8.57152	8.52449	8.57395	8.56407
	41-60	17.3136	17.2477	17.257	17.2843	17.3703	17.2646	17.3213	17.3534	17.5113	17.3583	17.2618	17.2949	17.3212
	61-80	30.4735	30.3402	30.3133	30.2598	30.3228	30.2613	30.4072	30.3416	30.3499	30.2663	30.3526	30.4259	30.3447
	81-100	42.7256	42.8793	42.9506	43.0196	43.5328	43.1395	43.1559	43.319	43.6309	43.6359	43.3677	43.3118	43.222
	101-150	61.033	61.1711	60.2238	60.664	61.8059	62.1791	61.3056	61.468	62.0103	61.6191	61.3912	62.5326	61.4545
	151-200	93.0828	89.5981	92.0745	91.7262	92.8326	90.8209	89.6597	94.5181	91.4426	92.9468	95.6139	94.6622	92.4697
	201-300	129.358	124.422	126.708	124.927	128.182	123.756	122.88	126.76	126.844	128.111	124.295	126.769	126.082
	MÁS 300	252.099	219.965	242.442	253.868	228.47	231.818	207.96	263.899	254.496	248.757	243.019	239.09	240.466
	TOTAL	8.80882	8.06629	8.51065	8.60468	8.52415	8.33506	8.47306	8.5078	8.79107	8.63024	8.36807	8.82737	8.53611
	CATEGORÍA GRATUITO
	RANGOS	ENERO	FEBRERO	MARZO	ABRIL	MAYO	JUNIO	JULIO	AGOSTO	SETBRE	OCTUBRE	NOVBRE	DCBRE	PROMEDIO
	0
	1 -20
	21-40
	41-50
	51-100
	101-200
	MÁS 200
	TOTAL
	RESUMEN
	CATEGORÍA	ENERO	FEBRERO	MARZO	ABRIL	MAYO	JUNIO	JULIO	AGOSTO	SEPTBRE	OCTUBRE	NOVBRE	DCBRE	PROMEDIO
	COMERCIAL	37.0344	35.0029	37.2252	37.1007	37.2628	36.0547	36.1527	37.3312	36.1545	37.1664	35.1487	36.4726	36.5066
	ESPECIAL S/REBAJA	185.272	175.948	171.733	190.641	170.404	187.042	170.596	181.117	179.18	202.18	184.171	186.555	182.164
	ESPECIAL C/REBAJA	68.9297	67.7525	75.0523	70.4944	70.6537	71.5021	61.9641	72.0001	78.6708	75.4583	73.6236	76.6543	71.8735
	INDUSTRIAL	191.765	174.123	198.81	179.195	190.526	187.03	180.16	163.76	180.52	176.971	197.017	191.038	184.215
	CONSTRUCCIÓN	15.1419	14.3316	12.9444	14.0546	14.3068	13.6161	12.486	12.7765	13.6867	13.2169	13.5242	13.5377	13.6177
	RESIDENCIAL	8.80882	8.06629	8.51065	8.60468	8.52415	8.33506	8.47306	8.5078	8.79107	8.63024	8.36807	8.82737	8.53611
	GRATUITO	0	0	0	0	0	0	0	0	0	0	0	0	0
	TOTAL	12.2758	11.3495	11.9557	12.0493	11.9632	11.7927	11.8031	11.9293	12.2846	12.2943	11.8952	12.4021	11.9976
	FUENTE: DWH - Estadísticas de Agua Potable y Alcantarillado
	ELABORACIÓN: DIRECCIÓN GENERAL DE PLANIFICACIÓN - Departamento de Planificación e Investigación

## Sheet: ANEXO6
	ANEXO No. 6.
	ETAPA: NÚMERO DE CONEXIONES, CONSUMO Y VALORES DE AGUA POTABLE POR CATEGORÍAS
	SISTEMA TOMEBAMBA - MACHÁNGARA CENTRO
	AÑO 2009
	NÚMERO DE CONEXIONES (Número)																			NÚMERO DE CONEXIONES DE AGUA POTABLE URBANO (Número)																	NÚMERO DE CONEXIONES DE AGUA POTABLE RURAL (Número)
	COD.	CATEGORÍA	ENERO	FEBRERO	MARZO	ABRIL	MAYO	JUNIO	JULIO	AGOSTO	SEPTBRE	OCTUBRE	NOVBRE	DCBRE	PROMEDIO	PORCENT.				COD.	CATEGORÍA	ENERO	FEBRERO	MARZO	ABRIL	MAYO	JUNIO	JULIO	AGOSTO	SEPTBRE	OCTUBRE	NOVBRE	DCBRE	PROMEDIO	PORCENT.		COD.	CATEGORÍA	ENERO	FEBRERO	MARZO	ABRIL	MAYO	JUNIO	JULIO	AGOSTO	SEPTBRE	OCTUBRE	NOVBRE
	R	RESIDENCIAL	69499	69896	70402	70752	71028	71232	71477	71840	68489	68677	69030	69401	70143.6	0.905306				R	RESIDENCIAL	64467	64846	65231	65574	65863	66024	66244	66571	64786	64952	65284	65651	65457.8	0.9015		R	RESIDENCIAL	5032	5050	5171	5178	5165	5208	5233	5269	3703	3725	3746
	M	COMERCIAL	5389	5416	5437	5438	5471	5488	5495	5506	5524	5577	5624	5631	5499.67	0.0709813				M	COMERCIAL	5307	5335	5356	5354	5388	5405	5411	5422	5441	5495	5542	5549	5417.08	0.0746054		M	COMERCIAL	82	81	81	84	83	83	84	84	83	82	82
	I	INDUSTRIAL	242	242	241	241	242	242	241	241	233	232	232	231	238.333	0.00307604				I	INDUSTRIAL	241	241	240	239	239	239	238	238	229	228	228	227	235.583	0.00324451		I	INDUSTRIAL	1	1	1	2	3	3	3	3	4	4	4
	C	CONSTRUCCIÓN	972	984	1076	1082	1140	1208	1134	1142	1018	962	917	901	1044.67	0.013483				C	CONSTRUCCIÓN	892	906	1001	1021	1083	1153	1060	1074	981	910	864	839	982	0.0135243		C	CONSTRUCCIÓN	80	78	75	61	57	55	74	68	37	52	53
	E	ESPECIAL SIN REBAJA	286	287	287	296	301	319	329	329	317	319	321	326	309.75	0.00399778				E	ESPECIAL SIN REBAJA	277	278	278	287	292	304	312	312	307	308	310	315	298.333	0.00410872		E	ESPECIAL SIN REBAJA	9	9	9	9	9	15	17	17	10	11	11
	D	ESPECIAL CON REBAJA	217	217	216	216	217	217	217	216	213	214	214	214	215.667	0.0027835				D	ESPECIAL CON REBAJA	191	191	190	191	192	192	192	191	189	190	190	190	190.75	0.00262705		D	ESPECIAL CON REBAJA	26	26	26	25	25	25	25	25	24	24	24
	G	GRATUITOS	38	38	38	38	38	28	22	22	21	21	21	21	28.8333	0.000372137				G	GRATUITOS	38	38	37	37	37	27	21	21	21	21	21	21	28.3333	0.000390213		G	GRATUITOS			1	1	1	1	1	1
		TOTALES	76643	77080	77697	78063	78437	78734	78915	79296	75815	76002	76359	76725	77480.5	1					TOTALES	71413	71835	72333	72703	73094	73344	73478	73829	71954	72104	72439	72792	72609.8	1			TOTALES	5230	5245	5364	5360	5343	5390	5437	5467	3861	3898	3920
	CONSUMOS (m3)																					69189	69481	70042	70480	70857	71070	71218	71540	69657	69783	70050	70398						5199	5215	5335	5330	5310	5358	5403	5437	3832	3870	3888
	COD	CATEGORÍA	ENERO	FEBRERO	MARZO	ABRIL	MAYO	JUNIO	JULIO	AGOSTO	SEPTBRE	OCTUBRE	NOVBRE	DCBRE	PROMEDIO	PORCENT.
	R	RESIDENCIAL	1706803	1592574	1674762	1701354	1688606	1.67135e+06	1700089	1706944	1685421	1666535	1629768	1706332	1.67754e+06	0.804251
	M	COMERCIAL	208256	196893	211072	211430	212867	206406	207301	214212	208458	215769	205585	213970	209352	0.100368
	I	INDUSTRIAL	54313	49154	56288	50322	54099	52931	50732	45813	49142	47902	53557	51749	51333.5	0.0246104
	C	CONSTRUCCIÓN	14001	12979	12777	14228	15118	15187.7	13174	13467	13044	12066	11788	11576	13283.8	0.00636855
	E	ESPECIAL SIN REBAJA	74074	70509	68782	78931	71486	83460	78364	83349	79364	90023	82690	85019	78837.6	0.0377964
	D	ESPECIAL CON REBAJA	43819	43083	47729	44788	45216	45682	39621	45634	48987	47334	46225	48209	45527.2	0.0218268
	G	GRATUITOS	13668	15243	16952	17212	16469	8616	4699	4974	5773	4842	5626	5539	9967.75	0.00477876
		TOTALES	2114934	1980435	2088362	2118265	2103861	2.08363e+06	2093980	2114393	2090189	2084471	2035239	2122394	2.08585e+06	1
	VALORES (Dólares)
	COD	CATEGORÍA	ENERO	FEBRERO	MARZO	ABRIL	MAYO	JUNIO	JULIO	AGOSTO	SEPTBRE	OCTUBRE	NOVBRE	DCBRE	PROMEDIO	PORCENT.
	R	RESIDENCIAL	612204	563802	599167	608799	605454	593723	605629	611200	602092	592699	577648	612628	598754	0.644108
	M	COMERCIAL	199579	189576	202423	201753	203865	197868	198659	205546	199717	207277	197676	205377	200776	0.215985
	I	INDUSTRIAL	46407.1	42137.7	47913.3	43186	46107.4	45261.3	43418.6	39466.2	42061.2	41057.3	45707.9	44129.8	43904.5	0.0472301
	C	CONSTRUCCIÓN	14717.9	14102.3	13922.8	15207	16309.7	16448.3	14159.2	14590.8	13933.1	12714.7	12401.7	12197.5	14225.4	0.015303
	E	ESPECIAL SIN REBAJA	52987.8	50497	49287.4	56429.8	51291.5	59666.3	56126	59587.4	56800.2	64495.4	59118.9	60817	56425.4	0.0606995
	D	ESPECIAL CON REBAJA	14957.8	14702.3	16211.3	15226.8	15331.9	15516	13446.2	15552	16756.9	16148.1	15755.5	16404	15500.7	0.0166749
	G	GRATUITOS														0
		TOTALES	940853	874817	928925	940602	938359	928483	931438	945943	931361	934392	908308	951554	929586	1
	FUENTE: DWH - Estadísticas de Agua Potable y Alcantarillado
	ELABORACIÓN: DIRECCIÓN GENERAL DE PLANIFICACIÓN - Departamento de Planificación e Investigación
[truncated: 35 more columns]

## Sheet: ANEXO7
	ANEXO No. 7.
	ETAPA: CONSUMOS Y VALORES DE AGUA POTABLE POR CONEXIÓN Y POR CATEGORÍAS
	SISTEMA TOMEBAMBA - MACHÁNGARA CENTRO
	AÑO 2009
	CONSUMO PROMEDIO POR CONEXIÓN (m3)
	COD.	CATEGORÍA	ENERO	FEBRERO	MARZO	ABRIL	MAYO	JUNIO	JULIO	AGOSTO	SEPTBRE	OCTUBRE	NOVBRE	DCBRE	PROMEDIO	PORCENT.
	R	RESIDENCIAL	24.5587	22.7849	23.7886	24.0467	23.7738	23.4635	23.7851	23.7604	24.6086	24.2663	23.6096	24.5866	23.9194	0.888373
	M	COMERCIAL	38.6446	36.354	38.8214	38.8801	38.9082	37.6104	37.7254	38.9052	37.7368	38.6891	36.5549	37.9986	38.0691	1.4139
	I	INDUSTRIAL	224.434	203.116	233.56	208.805	223.55	218.723	210.506	190.095	210.91	206.474	230.849	224.022	215.42	8.00077
	C	CONSTRUCCIÓN	14.4043	13.19	11.8745	13.1497	13.2614	12.5726	11.6173	11.7925	12.8134	12.5426	12.855	12.8479	12.7434	0.473295
	E	ESPECIAL SIN REBAJA	259	245.676	239.659	266.659	237.495	261.63	238.188	253.34	250.36	282.204	257.601	260.794	254.384	9.44789
	D	ESPECIAL CON REBAJA	201.931	198.539	220.968	207.352	208.369	210.516	182.585	211.269	229.986	221.187	216.005	225.276	211.165	7.84273
	G	GRATUITOS	359.684	401.132	446.105	452.947	433.395	307.714	213.591	226.091	274.905	230.571	267.905	263.762	323.15	12.0019
		TOTALES	27.5946	25.6932	26.8783	27.1353	26.8223	26.4642	26.5346	26.6646	27.5696	27.4265	26.6536	27.6624	26.9249	1
	VALOR PROMEDIO POR CONEXIÓN (Dólares)
	COD	CATEGORÍA	ENERO	FEBRERO	MARZO	ABRIL	MAYO	JUNIO	JULIO	AGOSTO	SEPTBRE	OCTUBRE	NOVBRE	DCBRE	PROMEDIO	PORCENT.
	R	RESIDENCIAL	8.80882	8.06629	8.51065	8.60468	8.52415	8.33506	8.47306	8.5078	8.79107	8.63024	8.36807	8.82737	8.53727	0.711465
	M	COMERCIAL	37.0344	35.0029	37.2306	37.1007	37.2628	36.0547	36.1527	37.3312	36.1545	37.1664	35.1487	36.4726	36.5094	3.04256
	I	INDUSTRIAL	191.765	174.123	198.81	179.195	190.526	187.03	180.16	163.76	180.52	176.971	197.017	191.038	184.243	15.3541
	C	CONSTRUCCIÓN	15.1419	14.3316	12.9394	14.0546	14.3068	13.6161	12.486	12.7765	13.6867	13.2169	13.5242	13.5377	13.6349	1.13628
	E	ESPECIAL SIN REBAJA	185.272	175.948	171.733	190.641	170.404	187.042	170.596	181.117	179.18	202.18	184.171	186.555	182.07	15.173
	D	ESPECIAL CON REBAJA	68.9297	67.7525	75.0523	70.4944	70.6537	71.5021	61.9641	72.0001	78.6708	75.4583	73.6236	76.6543	71.8963	5.99158
	G	GRATUITOS	0	0	0	0	0	0	0	0	0	0	0	0	0	0
		TOTALES	12.2758	11.3495	11.9557	12.0493	11.9632	11.7927	11.8031	11.9293	12.2846	12.2943	11.8952	12.4021	11.9996	41.4091
	VALOR PROMEDIO POR M3 (Dólares)
	COD	CATEGORÍA	ENERO	FEBRERO	MARZO	ABRIL	MAYO	JUNIO	JULIO	AGOSTO	SEPTBRE	OCTUBRE	NOVBRE	DCBRE	PROMEDIO	PORCENT.
	R	RESIDENCIAL	0.358685	0.354019	0.357762	0.357832	0.358552	0.355235	0.356234	0.358067	0.357235	0.355648	0.354436	0.359032	0.356895	0.800848
	M	COMERCIAL	0.958333	0.962837	0.959023	0.954233	0.957709	0.958635	0.958312	0.959544	0.95807	0.960643	0.961531	0.959841	0.959059	2.15207
	I	INDUSTRIAL	0.854438	0.857258	0.851217	0.858193	0.852278	0.855101	0.855841	0.861464	0.855911	0.85711	0.853445	0.852765	0.855419	1.9195
	C	CONSTRUCCIÓN	1.0512	1.08655	1.08967	1.06881	1.07883	1.083	1.07478	1.08345	1.06816	1.05376	1.05206	1.05369	1.07033	2.40175
	E	ESPECIAL SIN REBAJA	0.715336	0.716178	0.716574	0.714926	0.717504	0.714909	0.716222	0.714915	0.715692	0.716433	0.714946	0.715335	0.715747	1.60609
	D	ESPECIAL CON REBAJA	0.341353	0.341255	0.339653	0.339975	0.33908	0.339651	0.339371	0.340799	0.342068	0.341152	0.340843	0.340269	0.340456	0.76396
	G	GRATUITOS	0	0	0	0	0	0	0	0	0	0	0	0	0	0
		TOTALES	0.444862	0.44173	0.44481	0.444043	0.446017	0.445608	0.444817	0.447383	0.445587	0.448263	0.446291	0.44834	0.445646	9.64422
	FUENTE: DWH - Estadísticas de Agua Potable y Alcantarillado
	ELABORACIÓN: DIRECCIÓN GENERAL DE PLANIFICACIÓN - Departamento de Planificación e Investigación
