# Supplementary material for: Looking inside the Blackbox: Cuenca’s water metabolism
Source: PLoS One. 2022 Sep 22;17(9):e0273629. doi: 10.1371/journal.pone.0273629 (PMC9499241; doi:10.1371/journal.pone.0273629)
Supplement: S5 File — (ZIP) [file pone.0273629.s006.zip › 2009/Sistema Yanuncay.XLS]

## Sheet: ANEXO1
	ANEXO No. 1
	ETAPA: NÚMERO DE CONEXIONES DE AGUA POTABLE POR RANGOS Y CATEGORÍAS DE CONSUMO
	SISTEMA YANUNCAY
	AÑO 2009
	(Número)
	CATEGORÍA COMERCIAL
	RANGOS	ENERO	FEBRERO	MARZO	ABRIL	MAYO	JUNIO	JULIO	AGOSTO	SETBRE	OCTUBRE	NOVBRE	DCBRE	PROMEDIO	PORCENT.
	0	1	1	2	1	1	1	1	1	5	8	8	9	3.25	0.0911757
	1 -20	12	15	12	15	13	15	12	15	24	23	23	21	16.6667	0.467568
	21-40	3	3	5	2	6	4	6	4	6	8	8	10	5.41667	0.15196
	41-50	4	1	1		2	2	2	3	2	2	2		2.1	0.0589135
	51-100	3	4	4	6	2	2	3	5	4	2	2	4	3.41667	0.0958514
	101-200	2	1	1	1	1	1	1		1	2	3	2	1.45455	0.0408059
	201-300									1	1			1	0.0280541
	301-500														0
	501-1000	1	1	1	1	1	1	1	1		1	2	1	1.09091	0.0306044
	MÁS 1000									1	1	1	2	1.25	0.0350676
	TOTAL	26	26	26	26	26	26	26	29	44	48	49	49	35.6455	1
	CATEGORÍA ESPECIAL SIN REBAJA
	RANGOS	ENERO	FEBRERO	MARZO	ABRIL	MAYO	JUNIO	JULIO	AGOSTO	SETBRE	OCTUBRE	NOVBRE	DCBRE	PROMEDIO	PORCENT.
	0										1	1	1	1	0.102966
	1 -20									5	3	4	3	3.75	0.386124
	21-40					1	1		1	1	2	1	3	1.42857	0.147095
	41-50		1	1	2						1	1		1.2	0.12356
	51-100	2	1	1		1		2	1	2	1		1	1.33333	0.137289
	101-200						1					1		1	0.102966
	201-300														0
	301-500														0
	501-1000														0
	MÁS 1000														0
	TOTAL	2	2	2	2	2	2	2	2	8	8	8	8	9.7119	1
	CATEGORÍA ESPECIAL CON REBAJA
	RANGOS	ENERO	FEBRERO	MARZO	ABRIL	MAYO	JUNIO	JULIO	AGOSTO	SETBRE	OCTUBRE	NOVBRE	DCBRE	PROMEDIO	PORCENT.
	0	1												1	0.107931
	1 -20		1	1	1	1	1	2	2	1	1	1	1	1.18182	0.127555
	21-40		1						1	1	1	1	1	1	0.107931
	41-50			1			1		1	1				1	0.107931
	51-100	1			1			2	1	3	1	3	2	1.75	0.18888
	101-200	2		1	2	2	2		1	1	4	2	3	2	0.215863
	201-300		2	1		1								1.33333	0.143908
	301-500														0
	501-1000														0
	MÁS 1000														0
	TOTAL	4	4	4	4	4	4	4	6	7	7	7	7	9.26515	1
	CATEGORÍA INDUSTRIAL
	RANGOS	ENERO	FEBRERO	MARZO	ABRIL	MAYO	JUNIO	JULIO	AGOSTO	SETBRE	OCTUBRE	NOVBRE	DCBRE	PROMEDIO	PORCENT.
	0									1				1	0.142857
	1 -20	1	1	1	1	1	1	1	1	1	1			1	0.142857
	21-40											1	1	1	0.142857
	41-50														0
	51-100										1	1	1	1	0.142857
	101-200									1				1	0.142857
	201-300														0
	301-500											1	1	1	0.142857
	501-1000									1	1			1	0.142857
	MÁS 1000														0
	TOTAL	1	1	1	1	1	1	1	1	4	3	3	3	7	1
	CATEGORÍA CONSTRUCCIÓN
	RANGOS	ENERO	FEBRERO	MARZO	ABRIL	MAYO	JUNIO	JULIO	AGOSTO	SETBRE	OCTUBRE	NOVBRE	DCBRE	PROMEDIO	PORCENT.
	0	10	11	15	14	18	16	14	15	22	16	14	12	14.75	0.232365
	1 -20	30	33	37	34	35	36	35	26	37	42	52	55	37.6667	0.593384
	21-40	5	6	6	6	5	7	7	5	9	11	12	10	7.41667	0.116839
	41-50	2	1	1				1	1	3	2	1	1	1.44444	0.0227551
	51-100		1		1	1	1	1	2	1	1	2	1	1.2	0.0189043
	101-200				1				1	1			1	1	0.0157535
	MÁS 200														0
	TOTAL	47	52	59	56	59	60	58	50	73	72	81	80	63.4778	1
	CATEGORÍA RESIDENCIAL
	RANGOS	ENERO	FEBRERO	MARZO	ABRIL	MAYO	JUNIO	JULIO	AGOSTO	SETBRE	OCTUBRE	NOVBRE	DCBRE	PROMEDIO	PORCENT.
	0	137	129	157	155	165	146	136	166	360	328	329	363	214.25	0.0859708
	0-20	996	1070	1021	1018	1048	1081	1039	1031	1961	1949	2097	2088	1366.58	0.548361
	21-40	503	488	504	512	495	466	525	524	985	1043	978	990	667.75	0.267944
	41-60	132	108	121	123	121	137	127	144	238	259	196	233	161.583	0.0648376
	61-80	43	23	30	34	27	29	36	47	56	73	68	58	43.6667	0.0175219
	81-100	15	11	12	10	19	22	23	17	38	35	19	22	20.25	0.0081256
	101-150	9	4	5	8	7	6	7	8	18	19	13	13	9.75	0.00391232
	151-200	1	2	4	3	3	3	3	1	6	1	5	6	3.16667	0.00127067
	201-300	3		1	3			3	3	4	1	6	3	3	0.00120379
	MÁS 300		1		1	1		1	5	4	3		1	2.125	0.000852686
	TOTAL	1839	1836	1855	1867	1886	1890	1900	1946	3670	3711	3711	3777	2492.12	1
	CATEGORÍA GRATUITO
	RANGOS	ENERO	FEBRERO	MARZO	ABRIL	MAYO	JUNIO	JULIO	AGOSTO	SETBRE	OCTUBRE	NOVBRE	DCBRE	PROMEDIO	PORCENT.
	0
	1 -20
	21-40
	41-50
	51-100
	101-200
	MÁS 200
	TOTAL	0	0	0	0	0	0	0	0	0	0	0	0
	RESUMEN
	CATEGORÍA	ENERO	FEBRERO	MARZO	ABRIL	MAYO	JUNIO	JULIO	AGOSTO	SETBRE	OCTUBRE	NOVBRE	DCBRE	PROMEDIO	PORCENT.
	COMERCIAL	26	26	26	26	26	26	26	29	44	48	49	49	35.6455	0.0136196
	ESPECIAL S/REBAJA	2	2	2	2	2	2	2	2	8	8	8	8	9.7119	0.00371076
	ESPECIAL C/REBAJA	4	4	4	4	4	4	4	6	7	7	7	7	9.26515	0.00354007
	INDUSTRIAL	1	1	1	1	1	1	1	1	4	3	3	3	7	0.00267459
	CONSTRUCCIÓN	47	52	59	56	59	60	58	50	73	72	81	80	63.4778	0.0242538
	RESIDENCIAL	1839	1836	1855	1867	1886	1890	1900	1946	3670	3711	3711	3777	2492.12	0.952201
	GRATUITO	0	0	0	0	0	0	0	0	0	0	0	0	0	0
	TOTAL	1919	1921	1947	1956	1978	1983	1991	2034	3806	3849	3859	3924	2617.23	1
	FUENTE: DWH - Estadísticas de Agua Potable y Alcantarillado
	ELABORACIÓN: DIRECCIÓN GENERAL DE PLANIFICACIÓN - Departamento de Planificación e Investigación

## Sheet: ANEXO2
	ANEXO No. 2
	ETAPA: CONSUMOS DE AGUA POTABLE POR RANGOS Y CATEGORÍAS
	SISTEMA YANUNCAY
	AÑO 2009
	(m3)
	CATEGORÍA COMERCIAL
	RANGOS	ENERO	FEBRERO	MARZO	ABRIL	MAYO	JUNIO	JULIO	AGOSTO	SETBRE	OCTUBRE	NOVBRE	DCBRE	PROMEDIO	PORCENT.
	0														0
	1 -20	104	115	83	129	85	116	94	144	226	210	205	184	141.25	0.0397388
	21-40	96	83	136	62	164	125	162	114	166	254	226	297	157.083	0.0441933
	41-50	180	41	42		94	93	86	141	84	86	88		93.5	0.026305
	51-100	218	244	240	363	120	123	205	380	262	158	125	275	226.083	0.0636055
	101-200	287	123	104	148	154	115	116		130	267	357	366	197	0.0554233
	201-300									201	288			244.5	0.0687868
	301-500														0
	501-1000	680	675	658	888	750	893	916	811		568	1826	889	868.545	0.244354
	MÁS 1000									1185	1519	1262	2540	1626.5	0.457594
	TOTAL	1565	1281	1263	1590	1367	1465	1579	1590	2254	3350	4089	4551	3554.46	1
	CATEGORÍA ESPECIAL SIN REBAJA (100%)
	RANGOS	ENERO	FEBRERO	MARZO	ABRIL	MAYO	JUNIO	JULIO	AGOSTO	SETBRE	OCTUBRE	NOVBRE	DCBRE	PROMEDIO	PORCENT.
	0														0
	1 -20					34					28	44	29	33.75	0.0922131
	21-40						21		31	41	49	26	84	42	0.114754
	41-50		41	47	92					35	47	49	74	55	0.150273
	51-100	126	83	59		79		151	65	126	89			97.25	0.26571
	101-200						110					166		138	0.377049
	201-300														0
	301-500														0
	501-1000														0
	MÁS 1000														0
	TOTAL	126	124	106	92	113	131	151	96	202	213	285	187	366	1
	CATEGORÍA ESPECIAL CON REBAJA (50%)
	RANGOS	ENERO	FEBRERO	MARZO	ABRIL	MAYO	JUNIO	JULIO	AGOSTO	SETBRE	OCTUBRE	NOVBRE	DCBRE	PROMEDIO	PORCENT.
	0														0
	1 -20		1	18	8	1	1	14	19	1	1	1	1	6	0.00750289
	21-40		35						40	26	29	39	24	32.1667	0.0402238
	41-50			48			49		42	47				46.5	0.0581474
	51-100	51			75			178	59	203	84	231	168	131.125	0.163969
	101-200	265		188	287	304	275		158	195	609	252	446	297.9	0.372519
	201-300		414	214		230								286	0.357638
	301-500														0
	501-1000														0
	MÁS 1000														0
	TOTAL	316	450	468	370	535	325	192	318	472	723	523	639	799.692	1
	CATEGORÍA INDUSTRIAL
	RANGOS	ENERO	FEBRERO	MARZO	ABRIL	MAYO	JUNIO	JULIO	AGOSTO	SETBRE	OCTUBRE	NOVBRE	DCBRE	PROMEDIO	PORCENT.
	0														0
	1 -20	14	11	14	20	12	10	15	16	16	19			14.7	0.0112828
	21-40											22	22	22	0.0168858
	41-50														0
	51-100										97	56	80	77.6667	0.0596121
	101-200									133				133	0.102083
	201-300														0
	301-500											344	304	324	0.248682
	501-1000									829	634			731.5	0.561454
	MÁS 1000														0
	TOTAL	14	11	14	20	12	10	15	16	978	750	422	406	1302.87	1
	CATEGORÍA CONSTRUCCIÓN
	RANGOS	ENERO	FEBRERO	MARZO	ABRIL	MAYO	JUNIO	JULIO	AGOSTO	SETBRE	OCTUBRE	NOVBRE	DCBRE	PROMEDIO	PORCENT.
	0														0
	1 -20	251	243	255	235	278	250	226	180	357	331	397	443	287.167	0.367641
	21-40	164	156	179	164	138	170	213	153	286	340	346	278	215.583	0.275998
	41-50	96	41	47				42	47	140	84	43	50	65.5556	0.0839266
	51-100		54		56	58	59	58	109	77	90	128	99	78.8	0.100883
	101-200				112				113	142			169	134	0.171552
	MÁS 200														0
	TOTAL	511	494	481	567	474	479	539	602	1002	845	914	1039	781.106	1
	CATEGORÍA RESIDENCIAL
	RANGOS	ENERO	FEBRERO	MARZO	ABRIL	MAYO	JUNIO	JULIO	AGOSTO	SETBRE	OCTUBRE	NOVBRE	DCBRE	PROMEDIO	PORCENT.
	0														0
	0-20	9740	10354	10276	10005	10277	10540	10259	10448	19845	19384	21433	20988	13629.1	0.278765
	21-40	14430	13825	14414	14686	14093	13349	15199	15010	28142	29596	27845	28385	19081.2	0.390281
	41-60	6402	5188	5791	5898	5806	6509	6075	6826	11234	12413	9391	11194	7727.25	0.158051
	61-80	2985	1647	2068	2323	1867	1996	2485	3255	3879	5068	4648	4037	3021.5	0.0618009
	81-100	1334	988	1078	891	1704	1953	2019	1489	3330	3015	1660	1904	1780.42	0.0364161
	101-150	1019	502	571	907	825	710	827	1016	2190	2288	1548	1568	1164.25	0.0238132
	151-200	190	363	683	526	563	544	525	176	1043	170	861	1021	555.417	0.0113603
	201-300	637		235	713			710	745	943	206	1441	711	704.556	0.0144108
	MÁS 300		369		370	435		563	2112	3377	2192		400	1227.25	0.0251018
	TOTAL	36737	33236	35116	36319	35570	35601	38662	41077	73983	74332	68827	70208	48890.9	1
	CATEGORÍA GRATUITO
	RANGOS	ENERO	FEBRERO	MARZO	ABRIL	MAYO	JUNIO	JULIO	AGOSTO	SETBRE	OCTUBRE	NOVBRE	DCBRE	PROMEDIO	PORCENT.
	0
	1 -20
	21-40
	41-50
	51-100
	101-200
	MÁS 200
	TOTAL	0	0	0	0	0	0	0	0	0	0	0	0
	RESUMEN
	CATEGORÍA	ENERO	FEBRERO	MARZO	ABRIL	MAYO	JUNIO	JULIO	AGOSTO	SETBRE	OCTUBRE	NOVBRE	DCBRE	PROMEDIO	PORCENT.
	COMERCIAL	1565	1281	1263	1590	1367	1465	1579	1590	2254	3350	4089	4551	3554.46	0.0638201
	ESPECIAL S/REBAJA	126	124	106	92	113	131	151	96	202	213	285	187	366	0.0065715
	ESPECIAL C/REBAJA	316	450	468	370	535	325	192	318	472	723	523	639	799.692	0.0143584
	INDUSTRIAL	14	11	14	20	12	10	15	16	978	750	422	406	1302.87	0.0233929
	CONSTRUCCIÓN	511	494	481	567	474	479	539	602	1002	845	914	1039	781.106	0.0140247
	RESIDENCIAL	36737	33236	35116	36319	35570	35601	38662	41077	73983	74332	68827	70208	48890.9	0.877832
	GRATUITO	0	0	0	0	0	0	0	0	0	0	0	0	0	0
	TOTAL	39269	35596	37448	38958	38071	38011	41138	43699	78891	80213	75060	77030	55695	1
	FUENTE: DWH - Estadísticas de Agua Potable y Alcantarillado
	ELABORACIÓN: DIRECCIÓN GENERAL DE PLANIFICACIÓN - Departamento de Planificación e Investigación

## Sheet: ANEXO3
	ANEXO No. 3
	ETAPA: VALORES POR CONSUMOS DE AGUA POTABLE POR RANGOS Y CATEGORÍAS
	SISTEMA YANUNCAY
	AÑO 2009
	(Dólares)
	CATEGORÍA COMERCIAL
	RANGOS	ENERO	FEBRERO	MARZO	ABRIL	MAYO	JUNIO	JULIO	AGOSTO	SETBRE	OCTUBRE	NOVBRE	DCBRE	PROMEDIO	PORCENT.
	0	4	4	8	4	4	4	4	4	16	28	28	32	11.6667	0.00302866
	1 -20	120.8	140.5	106.1	150.3	111.5	141.2	113.8	160.8	250.2	239	235.5	212.8	165.208	0.0428879
	21-40	79.2	70.1	115.2	51.4	138.8	103.5	137.4	95.8	140.2	209.8	190.2	247.9	131.625	0.0341697
	41-50	142	32.7	33.4		73.8	73.1	68.2	110.7	66.8	68.2	69.6		73.85	0.0191714
	51-100	188.4	202.2	198	300.15	99	102.15	174.75	331.5	221.1	138.9	104.25	234.75	191.263	0.0496516
	101-200	274.35	115.65	95.7	141.9	148.2	107.25	108.3		123	253.35	305.65	357.3	184.605	0.0479232
	201-300									197.55	288.9	1890.3		792.25	0.205667
	301-500														0
	501-1000		695.25	677.4	918.9	774	924.15	948.3	838.05		582.9		919.95	808.767	0.209955
	MÁS 1000	700.5								1230.75	1581.45	1311.6	2640	1492.86	0.387545
	TOTAL	1509.25	1260.4	1233.8	1566.65	1349.3	1455.35	1554.75	1540.85	2245.6	3390.5	4135.1	4644.7	3852.09	1
	CATEGORÍA ESPECIAL SIN REBAJA (100%)
	RANGOS	ENERO	FEBRERO	MARZO	ABRIL	MAYO	JUNIO	JULIO	AGOSTO	SETBRE	OCTUBRE	NOVBRE	DCBRE	PROMEDIO	PORCENT.
	0										4	4	4	4	0.0137997
	1 -20						6.31		25.7	48.7	31.6	46.8	32.3	31.9017	0.110058
	21-40					27.8				28.5	42.3	22.2	70.8	38.32	0.132201
	41-50		32.7	36.9	72.4						36.9	38.3		43.44	0.149865
	51-100	96.2	62.1	45.3		59.3		113.7	49.5	96.2	66.3		55.8	71.6	0.247014
	101-200						81					120.2		100.6	0.347062
	201-300														0
	301-500														0
	501-1000														0
	MÁS 1000														0
	TOTAL	96.2	94.8	82.2	72.4	87.1	87.31	113.7	75.2	173.4	181.1	231.5	162.9	289.862	1
	CATEGORÍA ESPECIAL CON REBAJA (50%)
	RANGOS	ENERO	FEBRERO	MARZO	ABRIL	MAYO	JUNIO	JULIO	AGOSTO	SETBRE	OCTUBRE	NOVBRE	DCBRE	PROMEDIO	PORCENT.
	0	2												2	0.00670191
	1-20		2.35	8.3	4.8	2.35	2.35	8.9	10.65	2.35	2.35	2.35	2.35	4.46364	0.0149574
	21-40		14.25						16	11.1	12.15	15.65	10.4	13.2583	0.0444281
	41-50			18.8			19.15		16.7	18.45				18.275	0.0612387
	51-100	19.85			28.25			66.3	22.65	77.05	31.4	86.85	62.8	49.3938	0.165516
	101-200	96.75		67.8	104.45	110.4	100.25		57.3	70.25	221.15	92.2	162.1	108.265	0.362791
	201-300		148.9	76.9		82.5								102.767	0.344366
	301-500														0
	501-1000														0
	MÁS 1000														0
	TOTAL	118.6	165.5	171.8	137.5	195.25	121.75	75.2	123.3	179.2	267.05	197.05	237.65	298.422	1
	CATEGORÍA INDUSTRIAL
	RANGOS	ENERO	FEBRERO	MARZO	ABRIL	MAYO	JUNIO	JULIO	AGOSTO	SETBRE	OCTUBRE	NOVBRE	DCBRE	PROMEDIO	PORCENT.
	0									4				4	0.00348041
	1-20	13.8	11.7	13.8	18	12.4	11	14.5	15.2	15.2	17.3			14.29	0.0124338
	21-40											19.4	19.4	19.4	0.01688
	41-50														0
	51-100										88.35	45.3	70.5	68.05	0.0592105
	101-200									126.15				126.15	0.109763
	201-300														0
	301-500											311.7	279.7	295.7	0.257289
	501-1000									699.7	543.7			621.7	0.540943
	MÁS 1000														0
	TOTAL	13.8	11.7	13.8	18	12.4	11	14.5	15.2	845.05	649.35	376.4	369.6	1149.29	1
	CATEGORÍA CONSTRUCCIÓN
	RANGOS	ENERO	FEBRERO	MARZO	ABRIL	MAYO	JUNIO	JULIO	AGOSTO	SETBRE	OCTUBRE	NOVBRE	DCBRE	PROMEDIO	PORCENT.
	0	40	44	60	44	56	48	40	44	76	52	44	40	49	0.0609621
	1-20	295.7	302.1	327.2	299.8	334.6	319.7	299.6	226	397.9	396.4	485.9	530.1	351.25	0.436999
	21-40	134.8	133.2	149.3	138.1	116.6	147	177.1	127.1	243.5	285.5	290.2	234.6	181.417	0.225705
	41-50	75.2	32.7	36.9				33.4	36.9	110	66.8	34.1	39	51.6667	0.0642797
	51-100		43.2		45.3	44.6	48.45	46	87.45	67.35	81	107.4	90.45	66.12	0.0822615
	101-200				81.7				82.4	131.6			121.6	104.325	0.129793
	MÁS 200														0
	TOTAL	545.7	555.2	573.4	608.9	551.8	563.15	596.1	603.85	1026.35	881.7	961.6	1055.75	803.778	1
	CATEGORÍA RESIDENCIAL
	RANGOS	ENERO	FEBRERO	MARZO	ABRIL	MAYO	JUNIO	JULIO	AGOSTO	SEPTBRE	OCTUBRE	NOVBRE	DCBRE	PROMEDIO	PORCENT.
	0				253.3	258.4	215.9	205.7	266.9	1032.9	515.1	516.8	581.4	427.378	0.0238735
	1-20	231.4	219.3	266.9	3672.1	3773.4	3879.9	3752.2	3775.3	7173.4	7055.9	7711.4	7606.3	4093.13	0.228644
	21-40	3576.8	3833.2	3735.1	4400.17	4230.24	3994.31	4549.13	4493.77	8442.85	8862.33	8343.06	8496.9	5579.82	0.311691
	41-60	4336.6	4138.75	4305.07	2101.88	2083.35	2322.55	2166.43	2416.89	3976	4439.11	3365.75	4002.89	3304.61	0.184597
	61-80	2309.82	1863.08	2059.74	1033.35	836.25	883.54	1102.68	1458.45	1715.04	2263.36	2037.97	1763.48	1610.56	0.0899667
	81-100	1309.39	746.85	910.55	422.55	841.5	961.65	988.65	712.75	1630.3	1469.25	795.3	929.8	976.545	0.0545502
	101-150	656.6	454.77	533.9	476.35	434.95	376.1	406.4	549.2	1144.8	1221.1	825.5	838.5	659.847	0.0368593
	151-200	521.65	270.7	265.1	245.65	324.25	309.9	230.3	100.5	526.55	96.6	490.15	580.25	330.133	0.0184414
	201-300	94	208.15	388.35	421.75			419.8	279.2	415.17	120	805.8	362.85	351.507	0.0196353
	MÁS 300	356.75	225.95	138.85	226.6	268.85		126.98	1063.6	1743.45	1285.3		246.1	568.243	0.0317423
	TOTAL	13393	11960.8	12603.6	13253.7	13051.2	12943.9	13948.3	15116.6	27800.5	27328	24891.7	25408.5	17901.8	1
	CATEGORÍA GRATUITO
	RANGOS	ENERO	FEBRERO	MARZO	ABRIL	MAYO	JUNIO	JULIO	AGOSTO	SETBRE	OCTUBRE	NOVBRE	DCBRE	PROMEDIO	PORCENT.
	0	0
	1 -20
	21-40
	41-50
	51-100
	101-200
	MÁS 200
	TOTAL	0	0	0	0	0	0	0	0	0	0	0	0
	RESUMEN
	CATEGORÍA	ENERO	FEBRERO	MARZO	ABRIL	MAYO	JUNIO	JULIO	AGOSTO	SEPTBRE	OCTUBRE	NOVBRE	DCBRE	PROMEDIO	PORCENT.
	COMERCIAL	1509.25	1260.4	1233.8	1566.65	1349.3	1455.35	1554.75	1540.85	2245.6	3390.5	4135.1	4644.7	3852.09	0.158554
	ESPECIAL S/REBAJA	96.2	94.8	82.2	72.4	87.1	87.31	113.7	75.2	173.4	181.1	231.5	162.9	289.862	0.0119308
	ESPECIAL C/REBAJA	118.6	165.5	171.8	137.5	195.25	121.75	75.2	123.3	179.2	267.05	197.05	237.65	298.422	0.0122832
	INDUSTRIAL	13.8	11.7	13.8	18	12.4	11	14.5	15.2	845.05	649.35	376.4	369.6	1149.29	0.0473052
	CONSTRUCCIÓN	545.7	555.2	573.4	608.9	551.8	563.15	596.1	603.85	1026.35	881.7	961.6	1055.75	803.778	0.0330838
	RESIDENCIAL	13393	11960.8	12603.6	13253.7	13051.2	12943.9	13948.3	15116.6	27800.5	27328	24891.7	25408.5	17901.8	0.736843
	GRATUITO	0	0	0	0	0	0	0	0	0	0	0	0	0	0
	TOTAL	15676.6	14048.4	14678.6	15657.2	15247	15182.4	16302.5	17475	32270.1	32697.8	30793.4	31879.1	24295.2	1
	FUENTE: DWH - Estadísticas de Agua Potable y Alcantarillado
	ELABORACIÓN: DIRECCIÓN GENERAL DE PLANIFICACIÓN - Departamento de Planificación e Investigación

## Sheet: ANEXO4
	ANEXO No. 4.
	ETAPA: CONSUMO PROMEDIO DE AGUA POTABLE POR RANGOS Y CATEGORÍAS
	SISTEMA YANUNCAY
	AÑO 2009
	(m3)
	CATEGORÍA COMERCIAL
	RANGOS	ENERO	FEBRERO	MARZO	ABRIL	MAYO	JUNIO	JULIO	AGOSTO	SETBRE	OCTUBRE	NOVBRE	DCBRE	PROMEDIO
	0	0	0	0	0	0	0	0	0	0	0	0	0	0
	1 -20	8.66667	7.66667	6.91667	8.6	6.53846	7.73333	7.83333	9.6	9.41667	9.13043	8.91304	8.7619	8.475
	21-40	32	27.6667	27.2	31	27.3333	31.25	27	28.5	27.6667	31.75	28.25	29.7	29
	41-50	45	41	42		47	46.5	43	47	42	43	44		44.5238
	51-100	72.6667	61	60	60.5	60	61.5	68.3333	76	65.5	79	62.5	68.75	66.1707
	101-200	143.5	123	104	148	154	115	116		130	133.5	119	183	135.438
	201-300									201	288			244.5
	301-500
	501-1000	680	675	658	888	750	893	916	811		568	913	889	796.167
	MÁS 1000									1185	1519	1262	1270	1301.2
	TOTAL	60.1923	49.2692	48.5769	61.1538	52.5769	56.3462	60.7308	54.8276	51.2273	69.7917	83.449	92.8776	99.7171
	CATEGORÍA ESPECIAL SIN REBAJA (100%)
	RANGOS	ENERO	FEBRERO	MARZO	ABRIL	MAYO	JUNIO	JULIO	AGOSTO	SETBRE	OCTUBRE	NOVBRE	DCBRE	PROMEDIO
	0										0	0	0	0
	1 -20										9.33333	11	9.66667	9
	21-40						21		31	41	24.5	26	28	29.4
	41-50		41	47	46						47	49		45.8333
	51-100	63	83	59		79		75.5	65	63	89			72.9375
	101-200						110					166		138
	201-300
	301-500
	501-1000
	MÁS 1000
	TOTAL	63	62	53	46	56.5	65.5	75.5	48	25.25	26.625	35.625	23.375	37.6857
	CATEGORÍA ESPECIAL CON REBAJA (50%)
	RANGOS	ENERO	FEBRERO	MARZO	ABRIL	MAYO	JUNIO	JULIO	AGOSTO	SETBRE	OCTUBRE	NOVBRE	DCBRE	PROMEDIO
	0	0												0
	1-20		1	18	8	1	1	7	9.5	1	1	1	1	5.07692
	21-40		35						40	26	29	39	24	32.1667
	41-50			48			49		42	47				46.5
	51-100	51			75			89	59	67.6667	84	77	84	74.9286
	101-200	132.5		188	143.5	152	137.5		158	195	152.25	126	148.667	148.95
	201-300		207	214		230								214.5
	301-500
	501-1000
	MÁS 1000
	TOTAL	79	112.5	117	92.5	133.75	81.25	48	53	67.4286	103.286	74.7143	91.2857	86.3118
	CATEGORÍA INDUSTRIAL
	RANGOS	ENERO	FEBRERO	MARZO	ABRIL	MAYO	JUNIO	JULIO	AGOSTO	SETBRE	OCTUBRE	NOVBRE	DCBRE	PROMEDIO
	0													0
	1-20	14	11	14	20	12	10	15	16	16	19			14.7
	21-40											22	22	22
	41-50
	51-100										97	56	80	77.6667
	101-200									133				133
	201-300
	301-500											344	304	324
	501-1000									829	634			731.5
	MÁS 1000
	TOTAL	14	11	14	20	12	10	15	16	244.5	250	140.667	135.333	186.124
	CATEGORÍA CONSTRUCCIÓN
	RANGOS	ENERO	FEBRERO	MARZO	ABRIL	MAYO	JUNIO	JULIO	AGOSTO	SETBRE	OCTUBRE	NOVBRE	DCBRE	PROMEDIO
	0	0	0	0	0	0	0	0	0	0	0	0	0	0
	1-20	8.36667	7.36364	6.89189	6.91176	7.94286	6.94444	6.45714	6.92308	9.64865	7.88095	7.63462	8.05455	7.62389
	21-40	32.8	26	29.8333	27.3333	27.6	24.2857	30.4286	30.6	31.7778	30.9091	28.8333	27.8	29.0674
	41-50	48	41	47				42	47	46.6667	42	43	50	45.3846
	51-100		54		56	58	59	58	54.5	77	90	64	99	65.6667
	101-200				112				113	142			169	134
	MÁS 200
	TOTAL	10.8723	9.5	8.15254	10.125	8.0339	7.98333	9.2931	12.04	13.726	11.7361	11.284	12.9875	12.3052
	CATEGORÍA RESIDENCIAL
	RANGOS	ENERO	FEBRERO	MARZO	ABRIL	MAYO	JUNIO	JULIO	AGOSTO	SEPTBRE	OCTUBRE	NOVBRE	DCBRE	PROMEDIO
	0	0	0	0	0	0	0	0	0	0	0	0	0	0
	1-20	9.77912	9.67664	10.0646	9.82809	9.8063	9.75023	9.87392	10.1339	10.1198	9.94561	10.2208	10.0517	9.97311
	21-40	28.6879	28.3299	28.5992	28.6836	28.4707	28.6459	28.9505	28.645	28.5706	28.3758	28.4714	28.6717	28.5753
	41-60	48.5	48.037	47.8595	47.9512	47.9835	47.5109	47.8346	47.4028	47.2017	47.9266	47.9133	48.0429	47.8221
	61-80	69.4186	71.6087	68.9333	68.3235	69.1481	68.8276	69.0278	69.2553	69.2679	69.4247	68.3529	69.6034	69.1947
	81-100	88.9333	89.8182	89.8333	89.1	89.6842	88.7727	87.7826	87.5882	87.6316	86.1429	87.3684	86.5455	87.9218
	101-150	113.222	125.5	114.2	113.375	117.857	118.333	118.143	127	121.667	120.421	119.077	120.615	119.41
	151-200	190	181.5	170.75	175.333	187.667	181.333	175	176	173.833	170	172.2	170.167	175.395
	201-300	212.333		235	237.667			236.667	248.333	235.75	206	240.167	237	234.852
	MÁS 300		369		370	435		563	422.4	844.25	730.667		400	577.529
	TOTAL	19.9766	18.1024	18.9305	19.4531	18.86	18.8365	20.3484	21.1084	20.1589	20.0302	18.5468	18.5883	19.6182
	CATEGORÍA GRATUITO
	RANGOS	ENERO	FEBRERO	MARZO	ABRIL	MAYO	JUNIO	JULIO	AGOSTO	SETBRE	OCTUBRE	NOVBRE	DCBRE	PROMEDIO
	0
	1 -20
	21-40
	41-50
	51-100
	101-200
	MÁS 200
	TOTAL
	RESUMEN
	CATEGORÍA	ENERO	FEBRERO	MARZO	ABRIL	MAYO	JUNIO	JULIO	AGOSTO	SEPTBRE	OCTUBRE	NOVBRE	DCBRE	PROMEDIO
	COMERCIAL	60.1923	49.2692	48.5769	61.1538	52.5769	56.3462	60.7308	54.8276	51.2273	69.7917	83.449	92.8776	99.7171
	ESPECIAL S/REBAJA	63	62	53	46	56.5	65.5	75.5	48	25.25	26.625	35.625	23.375	37.6857
	ESPECIAL C/REBAJA	79	112.5	117	92.5	133.75	81.25	48	53	67.4286	103.286	74.7143	91.2857	86.3118
	INDUSTRIAL	14	11	14	20	12	10	15	16	244.5	250	140.667	135.333	186.124
	CONSTRUCCIÓN	10.8723	9.5	8.15254	10.125	8.0339	7.98333	9.2931	12.04	13.726	11.7361	11.284	12.9875	12.3052
	RESIDENCIAL	19.9766	18.1024	18.9305	19.4531	18.86	18.8365	20.3484	21.1084	20.1589	20.0302	18.5468	18.5883	19.6182
	GRATUITO
	TOTAL	20.4633	18.5299	19.2337	19.9172	19.2472	19.1684	20.662	21.4843	20.7281	20.84	19.4506	19.6305	21.2802
	FUENTE: DWH - Estadísticas de Agua Potable y Alcantarillado
	ELABORACIÓN: DIRECCIÓN GENERAL DE PLANIFICACIÓN - Departamento de Planificación e Investigación

## Sheet: ANEXO5
	ANEXO No. 5.
	ETAPA: VALOR PROMEDIO DE AGUA POTABLE POR RANGOS Y CATEGORÍAS
	SISTEMA YANUNCAY
	AÑO 2009
	(Dólares)
	CATEGORÍA COMERCIAL
	RANGOS	ENERO	FEBRERO	MARZO	ABRIL	MAYO	JUNIO	JULIO	AGOSTO	SETBRE	OCTUBRE	NOVBRE	DCBRE	PROMEDIO
	0	4	4	4	4	4	4	4	4	3.2	3.5	3.5	3.55556	3.58974
	1 -20	10.0667	9.36667	8.84167	10.02	8.57692	9.41333	9.48333	10.72	10.425	10.3913	10.2391	10.1333	9.9125
	21-40	26.4	23.3667	23.04	25.7	23.1333	25.875	22.9	23.95	23.3667	26.225	23.775	24.79	24.3
	41-50	35.5	32.7	33.4	#DIV/0!	36.9	36.55	34.1	36.9	33.4	34.1	34.8		35.1667
	51-100	62.8	50.55	49.5	50.025	49.5	51.075	58.25	66.3	55.275	69.45	52.125	58.6875	55.9793
	101-200	137.175	115.65	95.7	141.9	148.2	107.25	108.3		123	126.675	101.883	178.65	126.916
	201-300									197.55	288.9			792.25
	301-500
	501-1000	0	695.25	677.4	918.9	774	924.15	948.3	838.05		582.9	0	919.95	741.369
	MÁS 1000									1230.75	1581.45	1311.6	1320	1194.29
	TOTAL	58.0481	48.4769	47.4538	60.2558	51.8962	55.975	59.7981	53.1328	51.0364	70.6354	84.3898	94.7898	108.067
	CATEGORÍA ESPECIAL SIN REBAJA (100%)
	RANGOS	ENERO	FEBRERO	MARZO	ABRIL	MAYO	JUNIO	JULIO	AGOSTO	SETBRE	OCTUBRE	NOVBRE	DCBRE	PROMEDIO
	0										4	4	4	4
	1 -20									9.74	10.5333	11.7	10.7667	8.50711
	21-40					27.8	0		0	28.5	21.15	22.2	23.6	26.824
	41-50		32.7	36.9	36.2						36.9	38.3		36.2
	51-100	48.1	62.1	45.3		59.3		56.85	49.5	48.1	66.3		55.8	53.7
	101-200						81					120.2		100.6
	201-300
	301-500
	501-1000
	MÁS 1000
	TOTAL	48.1	47.4	41.1	36.2	43.55	43.655	56.85	37.6	21.675	22.6375	28.9375	20.3625	29.846
	CATEGORÍA ESPECIAL CON REBAJA (50%)
	RANGOS	ENERO	FEBRERO	MARZO	ABRIL	MAYO	JUNIO	JULIO	AGOSTO	SETBRE	OCTUBRE	NOVBRE	DCBRE	PROMEDIO
	0	2												2
	1-20		2.35	8.3	4.8	2.35	2.35	4.45	5.325	2.35	2.35	2.35	2.35	3.77692
	21-40		14.25						16	11.1	12.15	15.65	10.4	13.2583
	41-50			18.8			19.15		16.7	18.45				18.275
	51-100	19.85			28.25			33.15	22.65	25.6833	31.4	28.95	31.4	28.225
	101-200	48.375		67.8	52.225	55.2	50.125		57.3	70.25	55.2875	46.1	54.0333	54.1325
	201-300		74.45	76.9		82.5								77.075
	301-500
	501-1000
	MÁS 1000
	TOTAL	29.65	41.375	42.95	34.375	48.8125	30.4375	18.8	20.55	25.6	38.15	28.15	33.95	32.2091
	CATEGORÍA INDUSTRIAL
	RANGOS	ENERO	FEBRERO	MARZO	ABRIL	MAYO	JUNIO	JULIO	AGOSTO	SETBRE	OCTUBRE	NOVBRE	DCBRE	PROMEDIO
	0													4
	1-20	13.8	11.7	13.8	18	12.4	11	14.5	15.2	15.2	17.3			14.29
	21-40											19.4	19.4	19.4
	41-50
	51-100										88.35	45.3	70.5	68.05
	101-200									126.15				126.15
	201-300
	301-500											311.7	279.7	295.7
	501-1000									699.7	543.7			621.7
	MÁS 1000
	TOTAL	13.8	11.7	13.8	18	12.4	11	14.5	15.2	211.263	216.45	125.467	123.2	164.184
	CATEGORÍA CONSTRUCCIÓN
	RANGOS	ENERO	FEBRERO	MARZO	ABRIL	MAYO	JUNIO	JULIO	AGOSTO	SETBRE	OCTUBRE	NOVBRE	DCBRE	PROMEDIO
	0	4	4	4	3.14286	3.11111	3	2.85714	2.93333	3.45455	3.25	3.14286	3.33333	3.32203
	1-20	9.85667	9.15455	8.84324	8.81765	9.56	8.88056	8.56	8.69231	10.7541	9.4381	9.34423	9.63818	9.32522
	21-40	26.96	22.2	24.8833	23.0167	23.32	21	25.3	25.42	27.0556	25.9545	24.1833	23.46	24.4607
	41-50	37.6	32.7	36.9				33.4	36.9	36.6667	33.4	34.1	39	35.7692
	51-100		43.2		45.3	44.6	48.45	46	43.725	67.35	81	53.7	90.45	55.1
	101-200				81.7				82.4	131.6			121.6	104.325
	MÁS 200
	TOTAL	11.6106	10.6769	9.71864	10.8732	9.35254	9.38583	10.2776	12.077	14.0596	12.2458	11.8716	13.1969	12.6624
	CATEGORÍA RESIDENCIAL
	RANGOS	ENERO	FEBRERO	MARZO	ABRIL	MAYO	JUNIO	JULIO	AGOSTO	SEPTBRE	OCTUBRE	NOVBRE	DCBRE	PROMEDIO
	0	0	0	0	1.63419	1.56606	1.47877	1.5125	1.60783	2.86917	1.57043	1.57082	1.60165	1.99476
	1-20	0.232329	0.204953	0.26141	3.60717	3.60057	3.58918	3.61136	3.66178	3.65803	3.62027	3.67735	3.64286	2.99515
	21-40	7.11093	7.85492	7.41091	8.59408	8.54594	8.57148	8.66501	8.5759	8.57142	8.49696	8.53074	8.58273	8.35615
	41-60	32.853	38.3218	35.5791	17.0885	17.2178	16.9529	17.0585	16.784	16.7059	17.1394	17.1722	17.1798	20.4514
	61-80	53.7167	81.0035	68.658	30.3926	30.9722	30.4669	30.63	31.0309	30.6257	31.0049	29.9701	30.4048	36.8831
	81-100	87.2927	67.8955	75.8792	42.255	44.2895	43.7114	42.9848	41.9265	42.9026	41.9786	41.8579	42.2636	48.2244
	101-150	72.9556	113.692	106.78	59.5438	62.1357	62.6833	58.0571	68.65	63.6	64.2684	63.5	64.5	67.6767
	151-200	521.65	135.35	66.275	81.8833	108.083	103.3	76.7667	100.5	87.7583	96.6	98.03	96.7083	104.253
	201-300	31.3333		388.35	140.583			139.933	93.0667	103.793	120	134.3	120.95	117.169
	MÁS 300		225.95		226.6	268.85		126.98	212.72	435.863	428.433		246.1	267.408
	TOTAL	7.28277	6.51457	6.79437	7.09893	6.92004	6.8486	7.34119	7.76802	7.57506	7.36407	6.70755	6.72716	7.18334
	CATEGORÍA GRATUITO
	RANGOS	ENERO	FEBRERO	MARZO	ABRIL	MAYO	JUNIO	JULIO	AGOSTO	SETBRE	OCTUBRE	NOVBRE	DCBRE	PROMEDIO
	0
	1 -20
	21-40
	41-50
	51-100
	101-200
	MÁS 200
	TOTAL
	RESUMEN
	CATEGORÍA	ENERO	FEBRERO	MARZO	ABRIL	MAYO	JUNIO	JULIO	AGOSTO	SEPTBRE	OCTUBRE	NOVBRE	DCBRE	PROMEDIO
	COMERCIAL	58.0481	48.4769	47.4538	60.2558	51.8962	55.975	59.7981	53.1328	51.0364	70.6354	84.3898	94.7898	108.067
	ESPECIAL S/REBAJA	48.1	47.4	41.1	36.2	43.55	43.655	56.85	37.6	21.675	22.6375	28.9375	20.3625	29.846
	ESPECIAL C/REBAJA	29.65	41.375	42.95	34.375	48.8125	30.4375	18.8	20.55	25.6	38.15	28.15	33.95	32.2091
	INDUSTRIAL	13.8	11.7	13.8	18	12.4	11	14.5	15.2	211.263	216.45	125.467	123.2	164.184
	CONSTRUCCIÓN	11.6106	10.6769	9.71864	10.8732	9.35254	9.38583	10.2776	12.077	14.0596	12.2458	11.8716	13.1969	12.6624
	RESIDENCIAL	7.28277	6.51457	6.79437	7.09893	6.92004	6.8486	7.34119	7.76802	7.57506	7.36407	6.70755	6.72716	7.18334
	GRATUITO
	TOTAL	8.16913	7.31304	7.53907	8.00468	7.70831	7.65628	8.18811	8.59143	8.47873	8.49513	7.97963	8.12413	9.28281
	FUENTE: DWH - Estadísticas de Agua Potable y Alcantarillado
	ELABORACIÓN: DIRECCIÓN GENERAL DE PLANIFICACIÓN - Departamento de Planificación e Investigación

## Sheet: ANEXO6
	ANEXO No. 6.
	ETAPA: NÚMERO DE CONEXIONES, CONSUMO Y VALORES DE AGUA POTABLE POR CATEGORÍAS
	SISTEMA YANUNCAY
	AÑO 2009
	NÚMERO DE CONEXIONES (Número)
	COD.	CATEGORÍA	ENERO	FEBRERO	MARZO	ABRIL	MAYO	JUNIO	JULIO	AGOSTO	SEPTBRE	OCTUBRE	NOVBRE	DCBRE	PROMEDIO	PORCENT.				NÚMERO DE CONEXIONES DE AGUA POTABLE URBANO (Número)																	NÚMERO DE CONEXIONES DE AGUA POTABLE RURAL (Número)
	R	RESIDENCIAL	1839	1836	1855	1867	1886	1890	1900	1946	3670	3711	3711	3777	2490.67	0.958963				COD.	CATEGORÍA	ENERO	FEBRERO	MARZO	ABRIL	MAYO	JUNIO	JULIO	AGOSTO	SEPTBRE	OCTUBRE	NOVBRE	DCBRE	PROMEDIO	PORCENT.		COD.	CATEGORÍA	ENERO	FEBRERO	MARZO	ABRIL	MAYO	JUNIO	JULIO	AGOSTO	SEPTBRE	OCTUBRE	NOVBRE
	M	COMERCIAL	26	26	26	26	26	26	26	29	44	48	49	49	33.4167	0.0128662				R	RESIDENCIAL	1424	1421	1439	1446	1464	1469	1478	1512	3001	3034	3033	3088	1984.08	#DIV/0!		R	RESIDENCIAL	415	415	416	421	422	421	422	434	669	677	678
	I	INDUSTRIAL	1	1	1	1	1	1	1	1	4	3	3	3	1.75	0.00067379				M	COMERCIAL	18	18	18	18	18	18	18	22	34	38	39	39	24.8333	#DIV/0!		M	COMERCIAL	8	8	8	8	8	8	8	7	10	10	10
	C	CONSTRUCCIÓN	47	52	59	56	59	60	58	50	73	72	81	80	62.25	0.0239677				I	INDUSTRIAL	1	1	1	1	1	1	1	1	4	3	3	3	1.75	#DIV/0!		I	INDUSTRIAL
	E	ESPECIAL SIN REBAJA	2	2	2	2	2	2	2	2	8	8	8	8	4	0.00154009				C	CONSTRUCCIÓN	38	43	51	50	52	53	51	46	62	59	67	67	53.25	#DIV/0!		C	CONSTRUCCIÓN	9	9	8	6	7	7	7	4	11	13	14
	D	ESPECIAL CON REBAJA	4	4	4	4	4	4	4	6	7	7	7	7	5.16667	0.00198928				E	ESPECIAL SIN REBAJA									6	6	6	6	6	#DIV/0!		E	ESPECIAL SIN REBAJA	2	2	2	2	2	2	2	2	2	2	2
	G	GRATUITOS														0				D	ESPECIAL CON REBAJA								2	2	2	2	2	2	#DIV/0!		D	ESPECIAL CON REBAJA	4	4	4	4	4	4	4	4	5	5	5
		TOTALES	1919	1921	1947	1956	1978	1983	1991	2034	3806	3849	3859	3924	2597.25	1				G	GRATUITOS													#DIV/0!	#DIV/0!		G	GRATUITOS
																					TOTALES	1481	1483	1509	1515	1535	1541	1548	1583	3109	3142	3150	3205	#DIV/0!	#DIV/0!			TOTALES	438	438	438	441	443	442	443	451	697	707	709
	CONSUMOS (m3)
	COD	CATEGORÍA	ENERO	FEBRERO	MARZO	ABRIL	MAYO	JUNIO	JULIO	AGOSTO	SEPTBRE	OCTUBRE	NOVBRE	DCBRE	PROMEDIO	PORCENT.						1473	1473	1499	1503	1524	1530	1540	1575	3091	3120	3126	3182						437	437	438	440	443	442	442	451	696	706	708
	R	RESIDENCIAL	36737	33236	35116	36319	35570	35601	38662	41077	73983	74332	68827	70208	48305.7	0.929873
	M	COMERCIAL	1565	1281	1263	1590	1367	1465	1579	1590	2254	3350	4089	4551	2162	0.041618
	I	INDUSTRIAL	14	11	14	20	12	10	15	16	978	750	422	406	222.333	0.00427987
	C	CONSTRUCCIÓN	511	494	481	567	474	479	539	602	1002	845	914	1039	662.25	0.0127482
	E	ESPECIAL SIN REBAJA	126	124	106	92	113	131	151	96	202	213	285	187	152.167	0.00292917
	D	ESPECIAL CON REBAJA	316	450	468	370	535	325	192	318	472	723	523	639	444.25	0.00855171
	G	GRATUITOS														0
		TOTALES	39269	35596	37448	38958	38071	38011	41138	43699	78891	80213	75060	77030	51948.7	1
	VALORES (Dólares)
	COD	CATEGORÍA	ENERO	FEBRERO	MARZO	ABRIL	MAYO	JUNIO	JULIO	AGOSTO	SEPTBRE	OCTUBRE	NOVBRE	DCBRE	PROMEDIO	PORCENT.
	R	RESIDENCIAL	13393	11960.8	12603.6	13253	13051.2	12943.9	13948.3	15116.6	27800.5	27328	24891.7	25408.5	17641.6	0.840385
	M	COMERCIAL	1509.25	1260.4	1233.8	1566.65	1349.3	1455.35	1554.75	1540.85	2245.6	3390.5	4135.1	4644.7	2157.19	0.102761
	I	INDUSTRIAL	13.8	11.7	13.8	18	12.4	11	14.5	15.2	845.05	649.35	376.4	369.6	195.9	0.00933201
	C	CONSTRUCCIÓN	545.7	555.2	573.4	608.9	551.8	563.15	596.1	603.85	1026.35	881.7	961.6	1055.75	710.292	0.0338359
	E	ESPECIAL SIN REBAJA	96.2	94.8	82.2	72.4	87.1	87.31	113.7	75.2	173.4	181.1	231.5	162.9	121.484	0.00578709
	D	ESPECIAL CON REBAJA	118.6	165.5	171.8	137.5	195.25	121.75	75.2	123.3	179.2	267.05	197.05	237.65	165.821	0.00789914
	G	GRATUITOS														0
		TOTALES	15676.6	14048.4	14678.6	15656.4	15247	15182.4	16302.5	17475	32270.1	32697.7	30793.4	31879.1	20992.3	1
	FUENTE: DWH - Estadísticas de Agua Potable y Alcantarillado
	ELABORACIÓN: DIRECCIÓN GENERAL DE PLANIFICACIÓN - Departamento de Planificación e Investigación
[truncated: 35 more columns]

## Sheet: ANEXO7
	ANEXO No. 7.
	ETAPA: CONSUMOS Y VALORES DE AGUA POTABLE POR CONEXIÓN Y POR CATEGORÍAS
	SISTEMA YANUNCAY
	AÑO 2009
	CONSUMO PROMEDIO POR CONEXIÓN (m3)
	COD.	CATEGORÍA	ENERO	FEBRERO	MARZO	ABRIL	MAYO	JUNIO	JULIO	AGOSTO	SEPTBRE	OCTUBRE	NOVBRE	DCBRE	PROMEDIO	PORCENT.
	R	RESIDENCIAL	19.9766	18.1024	18.9305	19.4531	18.86	18.8365	20.3484	21.1084	20.1589	20.0302	18.5468	18.5883	19.4117	0.973199
	M	COMERCIAL	60.1923	49.2692	48.5769	61.1538	52.5769	56.3462	60.7308	54.8276	51.2273	69.7917	83.449	92.8776	61.7516	3.0959
	I	INDUSTRIAL	14	11	14	20	12	10	15	16	244.5	250	140.667	135.333	73.5417	3.68699
	C	CONSTRUCCIÓN	10.8723	9.5	8.15254	10.125	8.0339	7.98333	9.2931	12.04	13.726	11.7361	11.284	12.9875	10.4778	0.525302
	E	ESPECIAL SIN REBAJA	63	62	53	46	56.5	65.5	75.5	48	25.25	26.625	35.625	23.375	48.3646	2.42474
	D	ESPECIAL CON REBAJA	79	112.5	117	92.5	133.75	81.25	48	53	67.4286	103.286	74.7143	91.2857	87.8095	4.40231
	G	GRATUITOS
		TOTALES	20.4633	18.5299	19.2337	19.9172	19.2472	19.1684	20.662	21.4843	20.7281	20.84	19.4506	19.6305	19.9463	1
	VALOR PROMEDIO POR CONEXIÓN (Dólares)
	COD	CATEGORÍA	ENERO	FEBRERO	MARZO	ABRIL	MAYO	JUNIO	JULIO	AGOSTO	SEPTBRE	OCTUBRE	NOVBRE	DCBRE	PROMEDIO	PORCENT.
	R	RESIDENCIAL	7.28277	6.51457	6.79437	7.09855	6.92004	6.8486	7.34119	7.76802	7.57506	7.36407	6.70755	6.72716	7.0785	0.354878
	M	COMERCIAL	58.0481	48.4769	47.4538	60.2558	51.8962	55.975	59.7981	53.1328	51.0364	70.6354	84.3898	94.7898	61.324	3.07446
	I	INDUSTRIAL	13.8	11.7	13.8	18	12.4	11	14.5	15.2	211.262	216.45	125.467	123.2	65.5649	3.28708
	C	CONSTRUCCIÓN	11.6106	10.6769	9.71864	10.8732	9.35254	9.38583	10.2776	12.077	14.0596	12.2458	11.8716	13.1969	11.2789	0.565462
	E	ESPECIAL SIN REBAJA	48.1	47.4	41.1	36.2	43.55	43.655	56.85	37.6	21.675	22.6375	28.9375	20.3625	37.339	1.87198
	D	ESPECIAL CON REBAJA	29.65	41.375	42.95	34.375	48.8125	30.4375	18.8	20.55	25.6	38.15	28.15	33.95	32.7333	1.64108
	G	GRATUITOS
		TOTALES	8.16913	7.31304	7.53907	8.00432	7.70831	7.65628	8.18811	8.59143	8.47873	8.49513	7.97963	8.12413	8.02061	0.402111
	VALOR PROMEDIO POR M3 (Dólares)
	COD	CATEGORÍA	ENERO	FEBRERO	MARZO	ABRIL	MAYO	JUNIO	JULIO	AGOSTO	SEPTBRE	OCTUBRE	NOVBRE	DCBRE	PROMEDIO	PORCENT.
	R	RESIDENCIAL	0.364565	0.359873	0.358912	0.364905	0.366916	0.363581	0.360775	0.368005	0.375768	0.367649	0.361656	0.361903	0.364542	0.0182762
	M	COMERCIAL	0.964377	0.983919	0.97688	0.985314	0.987052	0.993413	0.984642	0.969088	0.996273	1.01209	1.01127	1.02059	0.990409	0.0496539
	I	INDUSTRIAL	0.985714	1.06364	0.985714	0.9	1.03333	1.1	0.966667	0.95	0.864059	0.8658	0.891943	0.910345	0.959768	0.0481177
	C	CONSTRUCCIÓN	1.06791	1.12389	1.1921	1.0739	1.16414	1.17568	1.10594	1.00307	1.0243	1.04343	1.05208	1.01612	1.08688	0.0544904
	E	ESPECIAL SIN REBAJA	0.763492	0.764516	0.775472	0.786957	0.770796	0.666489	0.75298	0.783333	0.858416	0.850235	0.812281	0.871123	0.788007	0.0395065
	D	ESPECIAL CON REBAJA	0.375316	0.367778	0.367094	0.371622	0.364953	0.374615	0.391667	0.387736	0.379661	0.369364	0.376769	0.371909	0.374874	0.0187942
	G	GRATUITOS
		TOTALES	0.39921	0.394661	0.391972	0.40188	0.40049	0.399421	0.396289	0.399894	0.409046	0.407637	0.41025	0.413853	0.40205	0.0201567
	FUENTE: DWH - Estadísticas de Agua Potable y Alcantarillado
	ELABORACIÓN: DIRECCIÓN GENERAL DE PLANIFICACIÓN - Departamento de Planificación e Investigación
