# Supplementary material for: Looking inside the Blackbox: Cuenca’s water metabolism
Source: PLoS One. 2022 Sep 22;17(9):e0273629. doi: 10.1371/journal.pone.0273629 (PMC9499241; doi:10.1371/journal.pone.0273629)
Supplement: S5 File — (ZIP) [file pone.0273629.s006.zip › 2009/Sistema - Macha╠üngara Norte.XLS]

## Sheet: ANEXO1
	ANEXO No. 1
	ETAPA: NÚMERO DE CONEXIONES DE AGUA POTABLE POR RANGOS Y CATEGORÍAS DE CONSUMO
	SISTEMA MACHÁNGARA NORTE
	AÑO 2009
	(Número)
	CATEGORÍA COMERCIAL
	RANGOS	ENERO	FEBRERO	MARZO	ABRIL	MAYO	JUNIO	JULIO	AGOSTO	SETBRE	OCTUBRE	NOVBRE	DCBRE	PROMEDIO	PORCENT.
	0									1	1	1	1	1	0.148481
	1 -20									1	1	1	1	1	0.148481
	21-40									1	1	1	1	1	0.148481
	41-50														0
	51-100									1	2	2	2	1.75	0.259843
	101-200									1	1			1	0.148481
	201-300									1		1	1	1	0.148481
	301-500														0
	501-1000									1	1	1	1	1	0.148481
	MÁS 1000														0
	TOTAL	0	0	0	0	0	0	0	0	7	7	7	7	7.75	1.15073
	CATEGORÍA ESPECIAL SIN REBAJA
	RANGOS	ENERO	FEBRERO	MARZO	ABRIL	MAYO	JUNIO	JULIO	AGOSTO	SETBRE	OCTUBRE	NOVBRE	DCBRE	PROMEDIO	PORCENT.
	0	1	1	1	1		1	1	1	3	3	4	3	1.81818	0.269966
	1 -20	2	1	2	1	2	2	2	1	6	6	5	5	2.91667	0.433071
	21-40		1						1				1	1	0.148481
	41-50				1	1								1	0.148481
	51-100														0
	101-200														0
	201-300														0
	301-500														0
	501-1000														0
	MÁS 1000														0
	TOTAL	3	3	3	3	3	3	3	3	9	9	9	9	6.73485	1
	CATEGORÍA ESPECIAL CON REBAJA (50%)
	RANGOS	ENERO	FEBRERO	MARZO	ABRIL	MAYO	JUNIO	JULIO	AGOSTO	SETBRE	OCTUBRE	NOVBRE	DCBRE	PROMEDIO	PORCENT.
	0														0
	1 -20	1	3	2	1	2	2	6	6	3				2.88889	0.23575
	21-40	2	1	3	2	1	1		1	2	4	4	3	2.18182	0.178049
	41-50				1	2		1			1	1	2	1.33333	0.108808
	51-100	3	3	2	3	1	4			4	2	2	2	2.6	0.212175
	101-200					1					1	1	2	1.25	0.102007
	201-300	1										1		1	0.0816057
	301-500										1			1	0.0816057
	501-1000														0
	MÁS 1000														0
	TOTAL	7	7	7	7	7	7	7	7	9	9	9	9	12.254	1
	CATEGORÍA INDUSTRIAL
	RANGOS	ENERO	FEBRERO	MARZO	ABRIL	MAYO	JUNIO	JULIO	AGOSTO	SETBRE	OCTUBRE	NOVBRE	DCBRE	PROMEDIO	PORCENT.
	0														0
	1 -20									1	1	1	1	1	0.0816057
	21-40														0
	41-50														0
	51-100														0
	101-200											1	1	1	0.0816057
	201-300												1	1	0.0816057
	301-500									2	3			2.5	0.204014
	501-1000									1		2	1	1.33333	0.108808
	MÁS 1000														0
	TOTAL	0	0	0	0	0	0	0	0	4	4	4	4	6.83333	0.557639
	CATEGORÍA CONSTRUCCIÓN
	RANGOS	ENERO	FEBRERO	MARZO	ABRIL	MAYO	JUNIO	JULIO	AGOSTO	SETBRE	OCTUBRE	NOVBRE	DCBRE	PROMEDIO	PORCENT.
	0	1	2	1	2	1	3	2	1	2	6	6	7	2.83333	0.20282
	1 -20	5	5	5	5	6	5	5	5	6	9	11	11	6.5	0.465293
	21-40	2		2	1	1	1	1	1	3	1	3	2	1.63636	0.117137
	41-50									1	1		1	1	0.0715835
	51-100								1					1	0.0715835
	101-200		1											1	0.0715835
	MÁS 200														0
	TOTAL	8	8	8	8	8	9	8	8	12	17	20	21	13.9697	1
	CATEGORÍA RESIDENCIAL
	RANGOS	ENERO	FEBRERO	MARZO	ABRIL	MAYO	JUNIO	JULIO	AGOSTO	SETBRE	OCTUBRE	NOVBRE	DCBRE	PROMEDIO	PORCENT.
	0	172	171	162	161	161	189	168	155	341	340	328	342	224.167	0.151314
	0-20	744	744	789	773	784	718	745	699	1336	1399	1416	1448	966.25	0.652224
	21-40	128	131	97	118	110	142	133	182	440	416	406	392	224.583	0.151595
	41-60	17	14	12	12	13	15	15	30	96	79	89	69	38.4167	0.0259315
	61-80	3	2	5	4	3	6	6	6	31	21	20	24	10.9167	0.00736881
	81-100		1	1	1	1	2	1	2	20	17	11	6	5.72727	0.00386594
	101-150	1	3		2		1	2	3	8	13	15	9	5.7	0.00384753
	151-200	1		1			1	1		5	3	4	3	2.375	0.00160314
	201-300									4	1	2		2.33333	0.00157501
	MÁS 300				1					1	1			1	0.000675006
	TOTAL	1066	1066	1067	1072	1072	1074	1071	1077	2282	2290	2291	2293	1481.47	1
	CATEGORÍA GRATUITO
	RANGOS	ENERO	FEBRERO	MARZO	ABRIL	MAYO	JUNIO	JULIO	AGOSTO	SETBRE	OCTUBRE	NOVBRE	DCBRE	PROMEDIO	PORCENT.
	0
	1 -20
	21-40
	41-50
	51-100
	101-200
	MÁS 200
	TOTAL	0	0	0	0	0	0	0	0	0	0	0	0
	RESUMEN
	CATEGORÍA	ENERO	FEBRERO	MARZO	ABRIL	MAYO	JUNIO	JULIO	AGOSTO	SETBRE	OCTUBRE	NOVBRE	DCBRE	PROMEDIO	PORCENT.
	COMERCIAL	0	0	0	0	0	0	0	0	7	7	7	7	7.75	0.00506864
	ESPECIAL S/REBAJA	3	3	3	3	3	3	3	3	9	9	9	9	6.73485	0.00440471
	ESPECIAL C/REBAJA	7	7	7	7	7	7	7	7	9	9	9	9	12.254	0.00801436
	INDUSTRIAL	0	0	0	0	0	0	0	0	4	4	4	4	6.83333	0.00446912
	CONSTRUCCIÓN	8	8	8	8	8	9	8	8	12	17	20	21	13.9697	0.00913643
	RESIDENCIAL	1066	1066	1067	1072	1072	1074	1071	1077	2282	2290	2291	2293	1481.47	0.968907
	GRATUITO	0	0	0	0	0	0	0	0	0	0	0	0	0	0
	TOTAL	1084	1084	1085	1090	1090	1093	1089	1095	2323	2336	2340	2343	1529.01	1
	FUENTE: DWH - Estadísticas de Agua Potable y Alcantarillado
	ELABORACIÓN: DIRECCIÓN GENERAL DE PLANIFICACIÓN - Departamento de Planificación e Investigación

## Sheet: ANEXO2
	ANEXO No. 2
	ETAPA: CONSUMOS DE AGUA POTABLE POR RANGOS Y CATEGORÍAS
	SISTEMA MACHÁNGARA NORTE
	AÑO 2009
	(m3)
	CATEGORÍA COMERCIAL
	RANGOS	ENERO	FEBRERO	MARZO	ABRIL	MAYO	JUNIO	JULIO	AGOSTO	SETBRE	OCTUBRE	NOVBRE	DCBRE	PROMEDIO	PORCENT.
	0														0
	1 -20									8	12	19	7	11.5	0.134241
	21-40									28	22	23	23	24	0.280156
	41-50														0
	51-100									76	149	176	117	129.5	1.51167
	101-200									110	197			153.5	1.79183
	201-300									256		223	201	226.667	2.64591
	301-500														0
	501-1000									559	534	562	555	552.5	6.44942
	MÁS 1000														0
	TOTAL	0	0	0	0	0	0	0	0	1037	914	1003	903	1097.67	12.8132
	CATEGORÍA ESPECIAL SIN REBAJA (100%)
	RANGOS	ENERO	FEBRERO	MARZO	ABRIL	MAYO	JUNIO	JULIO	AGOSTO	SETBRE	OCTUBRE	NOVBRE	DCBRE	PROMEDIO	PORCENT.
	0														0
	1 -20	22	2	12	8	9	11	4	3	39	20	18	20	14	0.163424
	21-40		21						21				38	26.6667	0.311284
	41-50				48	42								45	0.525292
	51-100														0
	101-200														0
	201-300														0
	301-500														0
	501-1000														0
	MÁS 1000														0
	TOTAL	22	23	12	56	51	11	4	24	39	20	18	58	85.6667	1
	CATEGORÍA ESPECIAL CON REBAJA (50%)
	RANGOS	ENERO	FEBRERO	MARZO	ABRIL	MAYO	JUNIO	JULIO	AGOSTO	SETBRE	OCTUBRE	NOVBRE	DCBRE	PROMEDIO	PORCENT.
	0														0
	1 -20	7	28	21	6	8	20	75	51	51				29.6667	0.0255714
	21-40	68	37	79	62	35	31	43	30	70	119	122	94	65.8333	0.0567455
	41-50				50	86					41	44	91	62.4	0.0537861
	51-100	186	157	132	196	70	291			239	157	158	114	170	0.146533
	101-200					125					136	101	303	166.25	0.1433
	201-300	220										214		217	0.187045
	301-500										449			449	0.387019
	501-1000														0
	MÁS 1000														0
	TOTAL	481	222	232	314	324	342	118	81	360	902	639	602	1160.15	1
	CATEGORÍA INDUSTRIAL
	RANGOS	ENERO	FEBRERO	MARZO	ABRIL	MAYO	JUNIO	JULIO	AGOSTO	SETBRE	OCTUBRE	NOVBRE	DCBRE	PROMEDIO	PORCENT.
	0														0
	1 -20									1	3	1	1	1.5	0.000634428
	21-40														0
	41-50														0
	51-100														0
	101-200											178	163	170.5	0.0721134
	201-300												272	272	0.115043
	301-500									720	1246			983	0.415762
	501-1000									549		1346	917	937.333	0.396447
	MÁS 1000														0
	TOTAL	0	0	0	0	0	0	0	0	1270	1249	1525	1353	2364.33	1
	CATEGORÍA CONSTRUCCIÓN
	RANGOS	ENERO	FEBRERO	MARZO	ABRIL	MAYO	JUNIO	JULIO	AGOSTO	SETBRE	OCTUBRE	NOVBRE	DCBRE	PROMEDIO	PORCENT.
	0														0
	1 -20	24	30	32	28	54	22	19	33	29	73	75	77	41.3333	0.131838
	21-40	58		50	36	36	21	36	31	96	21	68	66	47.1818	0.150493
	41-50									50	47		41	46	0.146723
	51-100								59					59	0.188189
	101-200		120											120	0.382757
	MÁS 200														0
	TOTAL	82	150	82	64	90	43	55	123	175	141	143	184	313.515	1
	CATEGORÍA RESIDENCIAL
	RANGOS	ENERO	FEBRERO	MARZO	ABRIL	MAYO	JUNIO	JULIO	AGOSTO	SETBRE	OCTUBRE	NOVBRE	DCBRE	PROMEDIO	PORCENT.
	0														0
	0-20	5789	5975	6328	5960	5943	5813	6166	5858	11907	12131	12636	12350	8071.33	0.412535
	21-40	3462	3589	2624	3231	2995	3848	3772	5083	12413	11706	11448	11003	6264.5	0.320186
	41-60	780	661	556	571	589	704	710	1489	4673	3826	4322	3257	1844.83	0.0942915
	61-80	187	124	350	298	195	391	444	438	2159	1474	1318	1643	751.75	0.0384228
	81-100		82	82	89	91	170	87	176	1766	1479	952	564	503.455	0.0257321
	101-150	103	351		257		137	242	327	1006	1493	1865	1074	685.5	0.0350367
	151-200	165		154			151	195		821	543	698	549	409.5	0.02093
	201-300									955	241	444		546.667	0.0279408
	MÁS 300				541					324	598			487.667	0.0249252
	TOTAL	10486	10782	10094	10947	9813	11214	11616	13371	36024	33491	33683	30440	19565.2	1
	CATEGORÍA GRATUITO
	RANGOS	ENERO	FEBRERO	MARZO	ABRIL	MAYO	JUNIO	JULIO	AGOSTO	SETBRE	OCTUBRE	NOVBRE	DCBRE	PROMEDIO	PORCENT.
	0
	1 -20
	21-40
	41-50
	51-100
	101-200
	MÁS 200
	TOTAL	0	0	0	0	0	0	0	0	0	0	0	0
	RESUMEN
	CATEGORÍA	ENERO	FEBRERO	MARZO	ABRIL	MAYO	JUNIO	JULIO	AGOSTO	SETBRE	OCTUBRE	NOVBRE	DCBRE	PROMEDIO	PORCENT.
	COMERCIAL	0	0	0	0	0	0	0	0	1037	914	1003	903	1097.67	0.044645
	ESPECIAL S/REBAJA	22	23	12	56	51	11	4	24	39	20	18	58	85.6667	0.00348429
	ESPECIAL C/REBAJA	481	222	232	314	324	342	118	81	360	902	639	602	1160.15	0.0471864
	INDUSTRIAL	0	0	0	0	0	0	0	0	1270	1249	1525	1353	2364.33	0.0961637
	CONSTRUCCIÓN	82	150	82	64	90	43	55	123	175	141	143	184	313.515	0.0127515
	RESIDENCIAL	10486	10782	10094	10947	9813	11214	11616	13371	36024	33491	33683	30440	19565.2	0.795769
	GRATUITO	0	0	0	0	0	0	0	0	0	0	0	0	0	0
	TOTAL	11071	11177	10420	11381	10278	11610	11793	13599	38905	36717	37011	33540	24586.5	1
	FUENTE: DWH - Estadísticas de Agua Potable y Alcantarillado
	ELABORACIÓN: DIRECCIÓN GENERAL DE PLANIFICACIÓN - Departamento de Planificación e Investigación

## Sheet: ANEXO3
	ANEXO No. 3
	ETAPA: VALORES POR CONSUMOS DE AGUA POTABLE POR RANGOS Y CATEGORÍAS
	SISTEMA MACHÁNGARA NORTE
	AÑO 2009
	(Dólares)
	CATEGORÍA COMERCIAL
	RANGOS	ENERO	FEBRERO	MARZO	ABRIL	MAYO	JUNIO	JULIO	AGOSTO	SETBRE	OCTUBRE	NOVBRE	DCBRE	PROMEDIO	PORCENT.
	0									4	4	4	4	4	0.00367647
	1 -20									9.6	12.4	17.3	8.9	12.05	0.0110754
	21-40									23.6	19.4	20.1	20.1	20.8	0.0191176
	41-50														0
	51-100									66.3	129.45	157.8	95.85	112.35	0.103263
	101-200									102	193.35			147.675	0.135731
	201-300									255.3		220.65	197.55	224.5	0.206342
	301-500														0
	501-1000									573.45	547.2	576.6	569.25	566.625	0.520795
	MÁS 1000														0
	TOTAL	0	0	0	0	0	0	0	0	1034.25	905.8	996.45	895.65	1088	1
	CATEGORÍA ESPECIAL SIN REBAJA (100%)
	RANGOS	ENERO	FEBRERO	MARZO	ABRIL	MAYO	JUNIO	JULIO	AGOSTO	SETBRE	OCTUBRE	NOVBRE	DCBRE	PROMEDIO	PORCENT.
	0	4	4	4	4			4	4	8	8	12	8	6	0.0734631
	1 -20	23.4	5.4	16.4	9.6	14.3	4	10.8	6.1	51.3	38	32.6	34	20.4917	0.250897
	21-40		18.7		37.6		15.7		6.31				30.6	21.782	0.266696
	41-50					33.4								33.4	0.408945
	51-100														0
	101-200														0
	201-300														0
	301-500														0
	501-1000														0
	MÁS 1000														0
	TOTAL	27.4	28.1	20.4	51.2	47.7	19.7	14.8	16.41	59.3	46	44.6	72.6	81.6737	1
	CATEGORÍA ESPECIAL CON REBAJA (50%)
	RANGOS	ENERO	FEBRERO	MARZO	ABRIL	MAYO	JUNIO	JULIO	AGOSTO	SETBRE	OCTUBRE	NOVBRE	DCBRE	PROMEDIO	PORCENT.
	0														0
	1-20	4.45	15.8	11.35	4.1	6.8	11	38.25	29.85	23.85		50.7	38.9	21.3682	0.0495025
	21-40	27.8	14.95	33.65	25.7	14.25	12.85		12.5	28.5	49.65			24.4278	0.0565905
	41-50				19.5	34.1		17.05			16.35	17.4	35.85	23.375	0.0541516
	51-100	71.1	60.95	50.2	74.6	26.5	109.85			91.65	58.95	59.3	43.9	64.7	0.149887
	101-200					45.75					49.6	37.35	110.05	60.6875	0.140591
	201-300	79										76.9		77.95	0.180583
	301-500										159.15			159.15	0.368694
	501-1000														0
	MÁS 1000														0
	TOTAL	182.35	91.7	95.2	123.9	127.4	133.7	55.3	42.35	144	333.7	241.65	228.7	431.658	1
	CATEGORÍA INDUSTRIAL
	RANGOS	ENERO	FEBRERO	MARZO	ABRIL	MAYO	JUNIO	JULIO	AGOSTO	SETBRE	OCTUBRE	NOVBRE	DCBRE	PROMEDIO	PORCENT.
	0														0
	1-20									4.74	6.1	4.7	4.7	5.06	0.00240853
	21-40														0
	41-50														0
	51-100														0
	101-200											173.4	157.65	165.525	0.0787889
	201-300												254.1	254.1	0.12095
	301-500									649	1106.3			877.65	0.417756
	501-1000									475.7		1149.8	770.1	798.533	0.380097
	MÁS 1000														0
	TOTAL	0	0	0	0	0	0	0	0	1129.44	1112.4	1327.9	1186.55	2100.87	1
	CATEGORÍA CONSTRUCCIÓN
	RANGOS	ENERO	FEBRERO	MARZO	ABRIL	MAYO	JUNIO	JULIO	AGOSTO	SETBRE	OCTUBRE	NOVBRE	DCBRE	PROMEDIO	PORCENT.
	0	4	8	4	8	4	8	4	4	8	24	24	28	10.6667	0.035134
	1-20	36.8	41	43.1	39.6	61.8	35.4	33.3	43.1	44.3	87.1	96.5	97.9	54.9917	0.181132
	21-40	49.3		43	29.2	29.2	18.7	29.2	25.7	91.9	18.7	59.6	54.2	40.7909	0.134358
	41-50									39	36.9		32.7	36.2	0.119236
	51-100								48.45					48.45	0.159585
	101-200		112.5											112.5	0.370554
	MÁS 200														0
	TOTAL	90.1	161.5	90.1	76.8	95	62.1	66.5	121.25	183.2	166.7	180.1	212.8	303.599	1
	CATEGORÍA RESIDENCIAL
	RANGOS	ENERO	FEBRERO	MARZO	ABRIL	MAYO	JUNIO	JULIO	AGOSTO	SEPTBRE	OCTUBRE	NOVBRE	DCBRE	PROMEDIO	PORCENT.
	0	292.4	290.7	275.4	261.8	255	307.7	278.8	253.3	555.9	554.2	527	554.2	367.2	0.0474283
	1-20	2411.6	2445	2589.8	2495.2	2521.1	2367	2485.5	2343.3	4611.9	4764	4897	4892.2	3235.3	0.417878
	21-40	1038.68	1074.6	789.36	966.57	897.31	1158.51	1129.73	1526.17	3713.23	3505.49	3420.96	3283.68	1875.36	0.242225
	41-60	268.7	233.05	185.95	204.35	192.8	247.1	251	546.34	1691.1	1378.8	1556.2	1149.95	658.778	0.0850891
	61-80	79.85	52.8	121.85	138.1	85.05	170.75	205.2	199.3	970.45	666.2	576.7	732.35	333.217	0.0430389
	81-100		39.4	39.4	43.95	45.25	82.7	42.65	86.6	867.9	725.05	465.9	283.2	247.455	0.0319617
	101-150	53.05	186.45		139.25		48	129.5	170.85	542.7	789.75	1003.75	573	363.63	0.0469672
	151-200	93.35		71			84.25	112.85		464.15	311.25	398.1	315.15	231.262	0.0298703
	201-300									425.3	142.75	260.8		276.283	0.0356853
	MÁS 300				153.8					91.2	216.2			153.733	0.0198565
	TOTAL	4237.63	4322	4072.76	4403.02	3996.51	4466.01	4635.23	5125.86	13933.8	13053.7	13106.4	11783.7	7742.22	1
	CATEGORÍA GRATUITO
	RANGOS	ENERO	FEBRERO	MARZO	ABRIL	MAYO	JUNIO	JULIO	AGOSTO	SETBRE	OCTUBRE	NOVBRE	DCBRE	PROMEDIO	PORCENT.
	0
	1 -20
	21-40
	41-50
	51-100
	101-200
	MÁS 200
	TOTAL	0	0	0	0	0	0	0	0	0	0	0	0
	RESUMEN
	CATEGORÍA	ENERO	FEBRERO	MARZO	ABRIL	MAYO	JUNIO	JULIO	AGOSTO	SEPTBRE	OCTUBRE	NOVBRE	DCBRE	PROMEDIO	PORCENT.
	COMERCIAL	0	0	0	0	0	0	0	0	1034.25	905.8	996.45	895.65	1088	0.0926114
	ESPECIAL S/REBAJA	27.4	28.1	20.4	51.2	47.7	19.7	14.8	16.41	59.3	46	44.6	72.6	81.6737	0.00695212
	ESPECIAL C/REBAJA	182.35	91.7	95.2	123.9	127.4	133.7	55.3	42.35	144	333.7	241.65	228.7	431.658	0.0367431
	INDUSTRIAL	0	0	0	0	0	0	0	0	1129.44	1112.4	1327.9	1186.55	2100.87	0.178828
	CONSTRUCCIÓN	90.1	161.5	90.1	76.8	95	62.1	66.5	121.25	183.2	166.7	180.1	212.8	303.599	0.0258426
	RESIDENCIAL	4237.63	4322	4072.76	4403.02	3996.51	4466.01	4635.23	5125.86	13933.8	13053.7	13106.4	11783.7	7742.22	0.659023
	GRATUITO	0	0	0	0	0	0	0	0	0	0	0	0	0	0
	TOTAL	4537.48	4603.3	4278.46	4654.92	4266.61	4681.51	4771.83	5305.87	16484	15618.3	15897.1	14380	11748	1
	FUENTE: DWH - Estadísticas de Agua Potable y Alcantarillado
	ELABORACIÓN: DIRECCIÓN GENERAL DE PLANIFICACIÓN - Departamento de Planificación e Investigación

## Sheet: ANEXO4
	ANEXO No. 4.
	ETAPA: CONSUMO PROMEDIO DE AGUA POTABLE POR RANGOS Y CATEGORÍAS
	SISTEMA MACHÁNGARA NORTE
	AÑO 2009
	(m3)
	CATEGORÍA COMERCIAL
	RANGOS	ENERO	FEBRERO	MARZO	ABRIL	MAYO	JUNIO	JULIO	AGOSTO	SETBRE	OCTUBRE	NOVBRE	DCBRE	PROMEDIO
	0									0	0	0	0	0
	1 -20									8	12	19	7	11.5
	21-40									28	22	23	23	24
	41-50
	51-100									76	74.5	88	58.5	74
	101-200									110	197			153.5
	201-300									256		223	201	226.667
	301-500
	501-1000									559	534	562	555	552.5
	MÁS 1000
	TOTAL									148.143	130.571	143.286	129	141.634
	CATEGORÍA ESPECIAL SIN REBAJA (100%)
	RANGOS	ENERO	FEBRERO	MARZO	ABRIL	MAYO	JUNIO	JULIO	AGOSTO	SETBRE	OCTUBRE	NOVBRE	DCBRE	PROMEDIO
	0	0	0	0	0		0	0	0	0	0	0	0	0
	1 -20	11	2	6	8	4.5	5.5	2	3	6.5	3.33333	3.6	4	4.8
	21-40		21						21				38	26.6667
	41-50				48	42								45
	51-100
	101-200
	201-300
	301-500
	501-1000
	MÁS 1000
	TOTAL	7.33333	7.66667	4	18.6667	17	3.66667	1.33333	8	4.33333	2.22222	2	6.44444	12.7199
	CATEGORÍA ESPECIAL CON REBAJA (50%)
	RANGOS	ENERO	FEBRERO	MARZO	ABRIL	MAYO	JUNIO	JULIO	AGOSTO	SETBRE	OCTUBRE	NOVBRE	DCBRE	PROMEDIO
	0
	1-20	7	9.33333	10.5	6	4	10	12.5	8.5	17				10.2692
	21-40	34	37	26.3333	31	35	31		30	35	29.75	30.5	31.3333	30.1736
	41-50				50	43		0			41	44	45.5	46.8
	51-100	62	52.3333	66	65.3333	70	72.75			59.75	78.5	79	57	65.3846
	101-200					125					136	101	151.5	133
	201-300	220										214		217
	301-500										449			449
	501-1000
	MÁS 1000
	TOTAL	68.7143	31.7143	33.1429	44.8571	46.2857	48.8571	16.8571	11.5714	40	100.222	71	66.8889	94.6749
	CATEGORÍA INDUSTRIAL
	RANGOS	ENERO	FEBRERO	MARZO	ABRIL	MAYO	JUNIO	JULIO	AGOSTO	SETBRE	OCTUBRE	NOVBRE	DCBRE	PROMEDIO
	0
	1-20									1	3	1	1	1.5
	21-40
	41-50
	51-100
	101-200											178	163	170.5
	201-300												272	272
	301-500									360	415.333			393.2
	501-1000									549		673	917	703
	MÁS 1000
	TOTAL									317.5	312.25	381.25	338.25	346
	CATEGORÍA CONSTRUCCIÓN
	RANGOS	ENERO	FEBRERO	MARZO	ABRIL	MAYO	JUNIO	JULIO	AGOSTO	SETBRE	OCTUBRE	NOVBRE	DCBRE	PROMEDIO
	0	0	0	0	0	0	0	0	0	0	0	0	0	0
	1-20	4.8	6	6.4	5.6	9	4.4	3.8	6.6	4.83333	8.11111	6.81818	7	6.35897
	21-40	29		25	36	36	21	36	31	32	21	22.6667	33	28.8333
	41-50									50	47		41	46
	51-100								59					59
	101-200		120											120
	MÁS 200
	TOTAL	10.25	18.75	10.25	8	11.25	4.77778	6.875	15.375	14.5833	8.29412	7.15	8.7619	22.4425
	CATEGORÍA RESIDENCIAL
	RANGOS	ENERO	FEBRERO	MARZO	ABRIL	MAYO	JUNIO	JULIO	AGOSTO	SEPTBRE	OCTUBRE	NOVBRE	DCBRE	PROMEDIO
	0	0	0	0	0	0	0	0	0	0	0	0	0	0
	1-20	7.78091	8.03091	8.02028	7.71022	7.58036	8.0961	8.27651	8.38054	8.91243	8.67119	8.92373	8.52901	8.35326
	21-40	27.0469	27.3969	27.0515	27.3814	27.2273	27.0986	28.3609	27.9286	28.2114	28.1394	28.197	28.0689	27.8939
	41-60	45.8824	47.2143	46.3333	47.5833	45.3077	46.9333	47.3333	49.6333	48.6771	48.4304	48.5618	47.2029	48.0217
	61-80	62.3333	62	70	74.5	65	65.1667	74	73	69.6452	70.1905	65.9	68.4583	68.8626
	81-100		82	82	89	91	85	87	88	88.3	87	86.5455	94	87.9048
	101-150	103	117		128.5		137	121	109	125.75	114.846	124.333	119.333	120.263
	151-200	165		154			151	195		164.2	181	174.5	183	172.421
	201-300									238.75	241	222		234.286
	MÁS 300				541					324	598			487.667
	TOTAL	9.83677	10.1144	9.46017	10.2118	9.15392	10.4413	10.8459	12.415	15.7862	14.6249	14.7023	13.2752	13.2066
	CATEGORÍA GRATUITO
	RANGOS	ENERO	FEBRERO	MARZO	ABRIL	MAYO	JUNIO	JULIO	AGOSTO	SETBRE	OCTUBRE	NOVBRE	DCBRE	PROMEDIO
	0
	1 -20
	21-40
	41-50
	51-100
	101-200
	MÁS 200
	TOTAL
	RESUMEN
	CATEGORÍA	ENERO	FEBRERO	MARZO	ABRIL	MAYO	JUNIO	JULIO	AGOSTO	SEPTBRE	OCTUBRE	NOVBRE	DCBRE	PROMEDIO
	COMERCIAL	0	0	0	0	0	0	0	0	148.143	130.571	143.286	129	141.634
	ESPECIAL S/REBAJA	7.33333	7.66667	4	18.6667	17	3.66667	1.33333	8	4.33333	2.22222	2	6.44444	12.7199
	ESPECIAL C/REBAJA	68.7143	31.7143	33.1429	44.8571	46.2857	48.8571	16.8571	11.5714	40	100.222	71	66.8889	94.6749
	INDUSTRIAL	0	0	0	0	0	0	0	0	317.5	312.25	381.25	338.25	346
	CONSTRUCCIÓN	10.25	18.75	10.25	8	11.25	4.77778	6.875	15.375	14.5833	8.29412	7.15	8.7619	22.4425
	RESIDENCIAL	9.83677	10.1144	9.46017	10.2118	9.15392	10.4413	10.8459	12.415	15.7862	14.6249	14.7023	13.2752	13.2066
	GRATUITO	0	0	0	0	0	0	0	0	0	0	0	0	0
	TOTAL	10.2131	10.3109	9.60369	10.4413	9.42936	10.6221	10.8292	12.4192	16.7477	15.7179	15.8167	14.315	16.08
	FUENTE: DWH - Estadísticas de Agua Potable y Alcantarillado
	ELABORACIÓN: DIRECCIÓN GENERAL DE PLANIFICACIÓN - Departamento de Planificación e Investigación

## Sheet: ANEXO5
	ANEXO No. 5.
	ETAPA: VALOR PROMEDIO DE AGUA POTABLE POR RANGOS Y CATEGORÍAS
	SISTEMA MACHÁNGARA NORTE
	AÑO 2009
	(Dólares)
	CATEGORÍA COMERCIAL
	RANGOS	ENERO	FEBRERO	MARZO	ABRIL	MAYO	JUNIO	JULIO	AGOSTO	SETBRE	OCTUBRE	NOVBRE	DCBRE	PROMEDIO
	0									4	4	4	4	4
	1 -20									9.6	12.4	17.3	8.9	12.05
	21-40									23.6	19.4	20.1	20.1	20.8
	41-50
	51-100									66.3	64.725	78.9	47.925	64.2
	101-200									102	193.35			147.675
	201-300									255.3		220.65	197.55	224.5
	301-500
	501-1000									573.45	547.2	576.6	569.25	566.625
	MÁS 1000
	TOTAL									147.75	129.4	142.35	127.95	140.387
	CATEGORÍA ESPECIAL SIN REBAJA (100%)
	RANGOS	ENERO	FEBRERO	MARZO	ABRIL	MAYO	JUNIO	JULIO	AGOSTO	SETBRE	OCTUBRE	NOVBRE	DCBRE	PROMEDIO
	0	4	4	4	4		0	4	4	2.66667	2.66667	3	2.66667	3.3
	1 -20	11.7	5.4	8.2	9.6	7.15	2	5.4	6.1	8.55	6.33333	6.52	6.8	7.02571
	21-40		18.7						6.31				30.6	21.782
	41-50					33.4								33.4
	51-100
	101-200
	201-300
	301-500
	501-1000
	MÁS 1000
	TOTAL	9.13333	9.36667	6.8	17.0667	15.9	6.56667	4.93333	5.47	6.58889	5.11111	4.95556	8.06667	12.127
	CATEGORÍA ESPECIAL CON REBAJA (50%)
	RANGOS	ENERO	FEBRERO	MARZO	ABRIL	MAYO	JUNIO	JULIO	AGOSTO	SETBRE	OCTUBRE	NOVBRE	DCBRE	PROMEDIO
	0
	1-20	4.45	5.26667	5.675	4.1	3.4	5.5	6.375	4.975	7.95				7.39668
	21-40	13.9	14.95	11.2167	12.85	14.25	12.85		12.5	14.25	12.4125	0	0	11.1961
	41-50				19.5	17.05		17.05			16.35	17.4	17.925	17.5312
	51-100	23.7	20.3167	25.1	24.8667	26.5	27.4625			22.9125	29.475	29.65	21.95	24.8846
	101-200					45.75					49.6	37.35	55.025	48.55
	201-300	79										76.9		77.95
	301-500										159.15			159.15
	501-1000
	MÁS 1000
	TOTAL	26.05	13.1	13.6	17.7	18.2	19.1	7.9	6.05	16	37.0778	26.85	25.4111	35.2258
	CATEGORÍA INDUSTRIAL
	RANGOS	ENERO	FEBRERO	MARZO	ABRIL	MAYO	JUNIO	JULIO	AGOSTO	SETBRE	OCTUBRE	NOVBRE	DCBRE	PROMEDIO
	0
	1-20									4.74	6.1	4.7	4.7	5.06
	21-40
	41-50
	51-100
	101-200											173.4	157.65	165.525
	201-300												254.1	254.1
	301-500									324.5	368.767			351.06
	501-1000									475.7		574.9	770.1	598.9
	MÁS 1000
	TOTAL									282.36	278.1	331.975	296.637	307.444
	CATEGORÍA CONSTRUCCIÓN
	RANGOS	ENERO	FEBRERO	MARZO	ABRIL	MAYO	JUNIO	JULIO	AGOSTO	SETBRE	OCTUBRE	NOVBRE	DCBRE	PROMEDIO
	0	4	4	4	4	4	2.66667	2	4	4	4	4	4	3.76471
	1-20	7.36	8.2	8.62	7.92	10.3	7.08	6.66	8.62	7.38333	9.67778	8.77273	8.9	8.46026
	21-40	24.65		21.5	29.2	29.2	18.7	29.2	25.7	30.6333	18.7	19.8667	27.1	24.9278
	41-50									39	36.9		32.7	36.2
	51-100								48.45					48.45
	101-200		112.5											112.5
	MÁS 200
	TOTAL	11.2625	20.1875	11.2625	9.6	11.875	6.9	8.3125	15.1562	15.2667	9.80588	9.005	10.1333	21.7327
	CATEGORÍA RESIDENCIAL
	RANGOS	ENERO	FEBRERO	MARZO	ABRIL	MAYO	JUNIO	JULIO	AGOSTO	SEPTBRE	OCTUBRE	NOVBRE	DCBRE	PROMEDIO
	0	1.7	1.7	1.7	1.62609	1.58385	1.62804	1.65952	1.63419	1.63021	1.63	1.60671	1.62047	1.63807
	1-20	3.2414	3.28629	3.28238	3.22794	3.21569	3.29666	3.33624	3.35236	3.45202	3.40529	3.45833	3.37859	3.34831
	21-40	8.11469	8.20305	8.13773	8.19127	8.15736	8.15852	8.49421	8.38555	8.43916	8.42666	8.42601	8.37673	8.35039
	41-60	15.8059	16.6464	15.4958	17.0292	14.8308	16.4733	16.7333	18.2113	17.6156	17.4532	17.4854	16.6659	17.1482
	61-80	26.6167	26.4	24.37	34.525	28.35	28.4583	34.2	33.2167	31.3048	31.7238	28.835	30.5146	30.5237
	81-100		39.4	39.4	43.95	45.25	41.35	42.65	43.3	43.395	42.65	42.3545	47.2	43.2063
	101-150	53.05	62.15		69.625		48	64.75	56.95	67.8375	60.75	66.9167	63.6667	63.7947
	151-200	93.35		71			84.25	112.85		92.83	103.75	99.525	105.05	97.3737
	201-300									106.325	142.75	130.4		118.407
	MÁS 300				153.8					91.2	216.2			153.733
	TOTAL	3.97526	4.05441	3.81702	4.10729	3.72809	4.1583	4.32795	4.75939	6.10597	5.7003	5.72082	5.139	5.22604
	CATEGORÍA GRATUITO
	RANGOS	ENERO	FEBRERO	MARZO	ABRIL	MAYO	JUNIO	JULIO	AGOSTO	SETBRE	OCTUBRE	NOVBRE	DCBRE	PROMEDIO
	0
	1 -20
	21-40
	41-50
	51-100
	101-200
	MÁS 200
	TOTAL
	RESUMEN
	CATEGORÍA	ENERO	FEBRERO	MARZO	ABRIL	MAYO	JUNIO	JULIO	AGOSTO	SEPTBRE	OCTUBRE	NOVBRE	DCBRE	PROMEDIO
	COMERCIAL	0	0	0	0	0	0	0	0	147.75	129.4	142.35	127.95	140.387
	ESPECIAL S/REBAJA	9.13333	9.36667	6.8	17.0667	15.9	6.56667	4.93333	5.47	6.58889	5.11111	4.95556	8.06667	12.127
	ESPECIAL C/REBAJA	26.05	13.1	13.6	17.7	18.2	19.1	7.9	6.05	16	37.0778	26.85	25.4111	35.2258
	INDUSTRIAL	0	0	0	0	0	0	0	0	282.36	278.1	331.975	296.637	307.444
	CONSTRUCCIÓN	11.2625	20.1875	11.2625	9.6	11.875	6.9	8.3125	15.1562	15.2667	9.80588	9.005	10.1333	21.7327
	RESIDENCIAL	3.97526	4.05441	3.81702	4.10729	3.72809	4.1583	4.32795	4.75939	6.10597	5.7003	5.72082	5.139	5.22604
	GRATUITO	0	0	0	0	0	0	0	0	0	0	0	0	0
	TOTAL	4.18587	4.24659	3.94328	4.27057	3.91432	4.28317	4.38185	4.84554	7.09601	6.68591	6.79364	6.13744	7.68341
	FUENTE: DWH - Estadísticas de Agua Potable y Alcantarillado
	ELABORACIÓN: DIRECCIÓN GENERAL DE PLANIFICACIÓN - Departamento de Planificación e Investigación

## Sheet: ANEXO6
	ANEXO No. 6.
	ETAPA: NÚMERO DE CONEXIONES, CONSUMO Y VALORES DE AGUA POTABLE POR CATEGORÍAS
	SISTEMA MACHÁNGARA NORTE
	AÑO 2009
	NÚMERO DE CONEXIONES (Número)																			NÚMERO DE CONEXIONES DE AGUA POTABLE URBANO (Número)																	NÚMERO DE CONEXIONES DE AGUA POTABLE RURAL (Número)
	COD.	CATEGORÍA	ENERO	FEBRERO	MARZO	ABRIL	MAYO	JUNIO	JULIO	AGOSTO	SEPTBRE	OCTUBRE	NOVBRE	DCBRE	PROMEDIO					COD.	CATEGORÍA	ENERO	FEBRERO	MARZO	ABRIL	MAYO	JUNIO	JULIO	AGOSTO	SEPTBRE	OCTUBRE	NOVBRE	DCBRE	PROMEDIO	PORCENT.		COD.	CATEGORÍA	ENERO	FEBRERO	MARZO	ABRIL	MAYO	JUNIO	JULIO	AGOSTO	SEPTBRE	OCTUBRE	NOVBRE
	R	RESIDENCIAL	1066	1066	1067	1072	1072	1074	1071	1077	2282	2290	2291	2293	1476.75					R	RESIDENCIAL									245	246	246	246	245.75	#DIV/0!		R	RESIDENCIAL	1066	1066	1067	1072	1072	1074	1071	1077	2037	2044	2045
	M	COMERCIAL									7	7	7	7	7					M	COMERCIAL									6	6	6	6	6	#DIV/0!		M	COMERCIAL									1	1	1
	I	INDUSTRIAL									4	4	4	4	4					I	INDUSTRIAL									4	4	4	4	4	#DIV/0!		I	INDUSTRIAL
	C	CONSTRUCCIÓN	8	8	8	8	8	9	8	8	12	17	20	21	11.25					C	CONSTRUCCIÓN									1	1	2	2	1.5	#DIV/0!		C	CONSTRUCCIÓN	8	8	8	8	8	9	8	8	11	16	18
	E	ESPECIAL SIN REBAJA	3	3	3	3	3	3	3	3	9	9	9	9	5					E	ESPECIAL SIN REBAJA													#DIV/0!	#DIV/0!		E	ESPECIAL SIN REBAJA	3	3	3	3	3	3	3	3	9	9	9
	D	ESPECIAL CON REBAJA	7	7	7	7	7	7	7	7	9	9	9	9	7.66667					D	ESPECIAL CON REBAJA									2	2	2	2	2	#DIV/0!		D	ESPECIAL CON REBAJA	7	7	7	7	7	7	7	7	7	7	7
	G	GRATUITOS																		G	GRATUITOS													#DIV/0!	#DIV/0!		G	GRATUITOS
		TOTALES	1084	1084	1085	1090	1090	1093	1089	1095	2323	2336	2340	2343	1511.67						TOTALES	0	0	0	0	0	0	0	0	258	259	260	260	#DIV/0!	#DIV/0!			TOTALES	1084	1084	1085	1090	1090	1093	1089	1095	2065	2077	2080
	CONSUMOS (m3)																													253	254	255	258						1084	1084	1085	1090	1090	1093	1089	1095	2064	2077	2080
	COD	CATEGORÍA	ENERO	FEBRERO	MARZO	ABRIL	MAYO	JUNIO	JULIO	AGOSTO	SEPTBRE	OCTUBRE	NOVBRE	DCBRE	PROMEDIO
	R	RESIDENCIAL	10486	10782	10094	10947	9813	11214	11616	13371	36024	33491	33683	30440	18496.8
	M	COMERCIAL									1037	914	1003	903	964.25
	I	INDUSTRIAL									1270	1249	1525	1353	1349.25
	C	CONSTRUCCIÓN	82	150	82	64	90	43	55	123	175	141	143	184	111
	E	ESPECIAL SIN REBAJA	22	23	12	56	51	11	4	24	39	20	18	58	28.1667
	D	ESPECIAL CON REBAJA	481	222	232	314	324	342	118	81	360	902	639	602	384.75
	G	GRATUITOS
		TOTALES	11071	11177	10420	11381	10278	11610	11793	13599	38905	36717	37011	33540	21334.2
	VALORES (Dólares)
	COD	CATEGORÍA	ENERO	FEBRERO	MARZO	ABRIL	MAYO	JUNIO	JULIO	AGOSTO	SEPTBRE	OCTUBRE	NOVBRE	DCBRE	PROMEDIO
	R	RESIDENCIAL	4237.63	4322	4072.36	4403.02	3996.51	4466.01	4635.23	5125.86	13933.8	13053.7	13106.4	11783.7	7261.36
	M	COMERCIAL									1034.25	905.8	996.45	895.65	958.038
	I	INDUSTRIAL									1129.4	1112.4	1327.9	1186.55	1189.06
	C	CONSTRUCCIÓN	90.1	161.5	90.1	76.8	95	62	66.5	121.25	183.2	166.7	180.1	212.8	125.504
	E	ESPECIAL SIN REBAJA	27.4	28.1	20.4	51.2	47.7	19.7	14.8	16.41	59.3	46	44.6	72.6	37.3508
	D	ESPECIAL CON REBAJA	182.35	91.7	95.2	123.9	127.4	133.7	55.3	42.35	144	333.7	241.65	228.7	149.996
	G	GRATUITOS
		TOTALES	4537.48	4603.3	4278.06	4654.92	4266.61	4681.41	4771.83	5305.87	16484	15618.3	15897.1	14380	9721.31
	FUENTE: DWH - Estadísticas de Agua Potable y Alcantarillado
	ELABORACIÓN: DIRECCIÓN GENERAL DE PLANIFICACIÓN - Departamento de Planificación e Investigación
[truncated: 35 more columns]

## Sheet: ANEXO7
	ANEXO No. 7.
	ETAPA: CONSUMOS Y VALORES DE AGUA POTABLE POR CONEXIÓN Y POR CATEGORÍAS
	SISTEMA MACHÁNGARA NORTE
	AÑO 2009
	CONSUMO PROMEDIO POR CONEXIÓN (m3)
	COD.	CATEGORÍA	ENERO	FEBRERO	MARZO	ABRIL	MAYO	JUNIO	JULIO	AGOSTO	SEPTBRE	OCTUBRE	NOVBRE	DCBRE	PROMEDIO
	R	RESIDENCIAL	9.83677	10.1144	9.46017	10.2118	9.15392	10.4413	10.8459	12.415	15.7862	14.6249	14.7023	13.2752	12.5253
	M	COMERCIAL									148.143	130.571	143.286	129	137.75
	I	INDUSTRIAL									317.5	312.25	381.25	338.25	337.312
	C	CONSTRUCCIÓN	10.25	18.75	10.25	8	11.25	4.77778	6.875	15.375	14.5833	8.29412	7.15	8.7619	9.86667
	E	ESPECIAL SIN REBAJA	7.33333	7.66667	4	18.6667	17	3.66667	1.33333	8	4.33333	2.22222	2	6.44444	5.63333
	D	ESPECIAL CON REBAJA	68.7143	31.7143	33.1429	44.8571	46.2857	48.8571	16.8571	11.5714	40	100.222	71	66.8889	50.1848
	G	GRATUITOS
		TOTALES	10.2131	10.3109	9.60369	10.4413	9.42936	10.6221	10.8292	12.4192	16.7477	15.7179	15.8167	14.315	14.113
	VALOR PROMEDIO POR CONEXIÓN (Dólares)
	COD	CATEGORÍA	ENERO	FEBRERO	MARZO	ABRIL	MAYO	JUNIO	JULIO	AGOSTO	SEPTBRE	OCTUBRE	NOVBRE	DCBRE	PROMEDIO
	R	RESIDENCIAL	3.97526	4.05441	3.81664	4.10729	3.72809	4.1583	4.32795	4.75939	6.10597	5.7003	5.72082	5.139	4.91712
	M	COMERCIAL									147.75	129.4	142.35	127.95	136.863
	I	INDUSTRIAL									282.35	278.1	331.975	296.637	297.266
	C	CONSTRUCCIÓN	11.2625	20.1875	11.2625	9.6	11.875	6.88889	8.3125	15.1562	15.2667	9.80588	9.005	10.1333	11.1559
	E	ESPECIAL SIN REBAJA	9.13333	9.36667	6.8	17.0667	15.9	6.56667	4.93333	5.47	6.58889	5.11111	4.95556	8.06667	7.47017
	D	ESPECIAL CON REBAJA	26.05	13.1	13.6	17.7	18.2	19.1	7.9	6.05	16	37.0778	26.85	25.4111	19.5647
	G	GRATUITOS
		TOTALES	4.18587	4.24659	3.94291	4.27057	3.91432	4.28308	4.38185	4.84554	7.09599	6.68591	6.79364	6.13744	6.43085
	VALOR PROMEDIO POR M3 (Dólares)
	COD	CATEGORÍA	ENERO	FEBRERO	MARZO	ABRIL	MAYO	JUNIO	JULIO	AGOSTO	SEPTBRE	OCTUBRE	NOVBRE	DCBRE	PROMEDIO
	R	RESIDENCIAL	0.404123	0.400853	0.403444	0.402212	0.407267	0.398253	0.399038	0.383357	0.386793	0.389767	0.389111	0.387113	0.392575
	M	COMERCIAL									0.997348	0.991028	0.99347	0.99186	0.993557
	I	INDUSTRIAL									0.889291	0.890633	0.870754	0.876977	0.881277
	C	CONSTRUCCIÓN	1.09878	1.07667	1.09878	1.2	1.05556	1.44186	1.20909	0.985772	1.04686	1.18227	1.25944	1.15652	1.13067
	E	ESPECIAL SIN REBAJA	1.24545	1.22174	1.7	0.914286	0.935294	1.79091	3.7	0.68375	1.52051	2.3	2.47778	1.25172	1.32607
	D	ESPECIAL CON REBAJA	0.379106	0.413063	0.410345	0.394586	0.39321	0.390936	0.468644	0.52284	0.4	0.369956	0.378169	0.3799	0.389853
	G	GRATUITOS
		TOTALES	0.409853	0.411855	0.410562	0.409008	0.415121	0.403222	0.404632	0.390166	0.423698	0.425369	0.429524	0.428743	0.455668
	FUENTE: DWH - Estadísticas de Agua Potable y Alcantarillado
	ELABORACIÓN: DIRECCIÓN GENERAL DE PLANIFICACIÓN - Departamento de Planificación e Investigación
