# Supplementary material for: Looking inside the Blackbox: Cuenca’s water metabolism
Source: PLoS One. 2022 Sep 22;17(9):e0273629. doi: 10.1371/journal.pone.0273629 (PMC9499241; doi:10.1371/journal.pone.0273629)
Supplement: S5 File — (ZIP) [file pone.0273629.s006.zip › 2010/Sistema - Macha╠üngara Sur.XLS]

## Sheet: CUADRO1
	CUADRO No.1.
	COBERTURA DEL SERVICIO DE AGUA POTABLE EN EL ÁREA DE SERVICIO DE ETAPA EP
	SISTEMA MACHÁNGARA SUR
	AÑO 2010
									AUXILIAR
	AREA URBANA
	PERIODO	POBLACIÓN: ÁREA DE SERVICIO	TOTAL CONEXIONES CON SERVICIO DE AGUA POTABLE	POBLACIÓN BENEFICIADA CON SERVICIO DE AGUA POTABLE	% DE POBLACIÓN ATENDIDA CON SERVICIO DE AGUA POTABLE (1)				TOTAL CONEXIONES CON SERVICIO DE AGUA POTABLE (1)
									URBANO	RURAL	TOTAL
	ENERO	13487	3066	13487	1				3040	2357	5397
	FEBRERO	13575	3082	13575	1				3065	2405	5470
	MARZO	13664	3099	13664	1				3086	2419	5505
	ABRIL	13753	2918	13338.5	0.969864				2906	2642	5548
	MAYO	13842	2895	13237.6	0.956333				2884	2687	5571
	JUNIO	13932	2908	13292.6	0.954109				2896	2697	5593
	JULIO	14023	2904	13255.9	0.945298				2888	2714	5602
	AGOSTO	14115	2918	13311	0.943039				2900	2724	5624
	SEPTIEMBRE	14207	2937	13402.8	0.943394				2920	2734	5654
	OCTUBRE	14299	2964	13526.7	0.945991				2947	2781	5728
	NOVIEMBRE	14392	3007	13742.5	0.954868				2994	2817	5811							0	0
	DICIEMBRE	14486	3042	13898.5	0.959445				3028	2828	5856							0	0
	AREA RURAL
	PERIODO	POBLACIÓN: ÁREA DE SERVICIO	TOTAL CONEXIONES CON SERVICIO DE AGUA POTABLE	POBLACIÓN BENEFICIADA CON SERVICIO DE AGUA POTABLE	% DE POBLACIÓN ATENDIDA CON SERVICIO DE AGUA POTABLE (1)
	ENERO	13094	2373	10818.6	0.826228
	FEBRERO	13111	2412	11038.9	0.841961
	MARZO	13128	2427	11103.2	0.845766
	ABRIL	13145	2652	12126.8	0.922539
	MAYO	13162	2697	12333.3	0.937041
	JUNIO	13179	2709	12379.2	0.939315
	JULIO	13196	2726	12457.3	0.944018
	AGOSTO	13213	2735	12503.2	0.946277
	SEPTIEMBRE	13230	2745	12549.1	0.948531
	OCTUBRE	13247	2796	12764.8	0.963599
	NOVIEMBRE	13264	2830	12930	0.974821
	DICIEMBRE	13281	2840	12980.5	0.977375
	TOTAL
	PERIODO	POBLACIÓN: ÁREA DE SERVICIO	TOTAL CONEXIONES CON SERVICIO DE AGUA POTABLE	POBLACIÓN BENEFICIADA CON SERVICIO DE AGUA POTABLE	% DE POBLACIÓN ATENDIDA CON SERVICIO DE AGUA POTABLE (1)
	ENERO	26581	5439	24305.6	0.914399
	FEBRERO	26686	5494	24613.9	0.922354
	MARZO	26792	5526	24767.2	0.924426
	ABRIL	26898	5570	25465.3	0.946737
	MAYO	27004	5592	25570.9	0.94693
	JUNIO	27111	5617	25671.9	0.946917
	JULIO	27219	5630	25713.2	0.944678
	AGOSTO	27328	5653	25814.2	0.944605
	SEPTIEMBRE	27437	5682	25951.9	0.945871
	OCTUBRE	27546	5760	26291.5	0.954459
	NOVIEMBRE	27656	5837	26672.5	0.964438
	DICIEMBRE	27767	5882	26879	0.968021
	(1) Para el cálculo de la cobertura de Agua Potable y Alcantarillado, no se consideran a las conexiones de la categoria Industrial; y, a las conexiones de la categoria Comercial que consumen menos de 9m3 de Agua Potable
	(2) A partir de septiembre se realiza un ajuste y redistribución de las conexiones de agua y alcantarillado en los diferentes sistemas administrados por ETAPA EP
	FUENTE: DWH - Estadísticas de Agua Potable y Alcantarillado
	ETAPA EP- UEP: Proyección de la población 2004-2030
	ELABORACIÓN: SUBGERENCIA DE PLANIFICACIÓN - Departamento de Planificación e Investigación

## Sheet: CUADRO2
	CUADRO No.2.
	COBERTURA DEL SERVICIO DE ALCANTARILLADO EN EL ÁREA DE SERVICIO DE ETAPA EP
	SISTEMA MACHÁNGARA SUR
	AÑO 2010
									AUXILIAR
	AREA URBANA
	PERIODO	POBLACIÓN: ÁREA DE SERVICIO	TOTAL CONEXIONES CON SERVICIO DE ALCANTARILLADO	POBLACIÓN BENEFICIADA CON SERVICIO DE ALCANTARILLADO	% DE POBLACIÓN ATENDIDA CON SERVICIO DE ALCANTARILLADO (1)				TOTAL CONEXIONES CON SERVICIO DE ALCANTARILLADO (1)
									URBANO	RURAL	TOTAL
	ENERO	13487	706	3208.41	0.237889				699	781	1480
	FEBRERO	13575	718	3268.08	0.240743				712	814	1526
	MARZO	13664	720	3286.44	0.240518				716	824	1540
	ABRIL	13753	714	3258.9	0.236959				710	837	1547
	MAYO	13842	730	3327.75	0.24041				725	839	1564
	JUNIO	13932	739	3373.65	0.242151				735	845	1580
	JULIO	14023	747	3401.19	0.242544				741	851	1592
	AGOSTO	14115	763	3465.45	0.245515				755	858	1613
	SEPTIEMBRE	14207	783	3561.84	0.25071				776	869	1645
	OCTUBRE	14299	784	3561.84	0.249097				776	869	1645
	NOVIEMBRE	14392	828	3777.57	0.262477				823	904	1727							0	0
	DICIEMBRE	14486	830	3786.75	0.261408				825	916	1741							0	0
	AREA RURAL
	PERIODO	POBLACIÓN: ÁREA DE SERVICIO	TOTAL CONEXIONES CON SERVICIO DE ALCANTARILLADO	POBLACIÓN BENEFICIADA CON SERVICIO DE ALCANTARILLADO	% DE POBLACIÓN ATENDIDA CON SERVICIO DE ALCANTARILLADO (1)
	ENERO	13094	787	3584.79	0.273773
	FEBRERO	13111	820	3736.26	0.284971
	MARZO	13128	831	3782.16	0.288099
	ABRIL	13145	845	3841.83	0.292266
	MAYO	13162	847	3851.01	0.292585
	JUNIO	13179	854	3878.55	0.294298
	JULIO	13196	858	3906.09	0.296006
	AGOSTO	13213	866	3938.22	0.298056
	SEPTIEMBRE	13230	877	3988.71	0.30149
	OCTUBRE	13247	877	3988.71	0.301103
	NOVIEMBRE	13264	911	4149.36	0.312829
	DICIEMBRE	13281	921	4204.44	0.316576
	TOTAL
	PERIODO	POBLACIÓN: ÁREA DE SERVICIO	TOTAL CONEXIONES CON SERVICIO DE ALCANTARILLADO	POBLACIÓN BENEFICIADA CON SERVICIO DE ALCANTARILLADO	% DE POBLACIÓN ATENDIDA CON SERVICIO DE ALCANTARILLADO (1)
	ENERO	26581	1493	6793.2	0.255566
	FEBRERO	26686	1538	7004.34	0.262472
	MARZO	26792	1551	7068.6	0.263832
	ABRIL	26898	1559	7100.73	0.263987
	MAYO	27004	1577	7178.76	0.265841
	JUNIO	27111	1593	7252.2	0.2675
	JULIO	27219	1605	7307.28	0.268462
	AGOSTO	27328	1629	7403.67	0.270919
	SEPTIEMBRE	27437	1660	7550.55	0.275196
	OCTUBRE	27546	1661	7550.55	0.274107
	NOVIEMBRE	27656	1739	7926.93	0.286626
	DICIEMBRE	27767	1751	7991.19	0.287795
	(1) Para el cálculo de la cobertura de Agua Potable y Alcantarillado, no se consideran a las conexiones de la categoria Industrial; y, a las conexiones de la categoria Comercial que consumen menos de 9m3 de Agua Potable
	(2) A partir de septiembre se realiza un ajuste y redistribución de las conexiones de agua y alcantarillado en los diferentes sistemas administrados por ETAPA
	FUENTE: DWH - Estadísticas de Agua Potable y Alcantarillado
	ETAPA - UEP: Proyección de la población 2004-2030
	ELABORACIÓN: SUBGERENCIA DE PLANIFICACIÓN - Departamento de Planificación e Investigación

## Sheet: CUADRO3
	CUADRO No. 3.
	ETAPA EP: NÚMERO DE CONEXIONES CON SERVICIO DE AGUA POTABLE Y ALCANTARILLADO
	SISTEMA MACHÁNGARA SUR
	AÑO 2010
	PERIODO	CONEXIONES CON SERVICIO DE AGUA POTABLE					CONEXIONES CON SERVICIO DE ALCANTARILLADO
		(Número)					( Número)
		MICROMEDIDAS		NO MICROMEDIDAS		TOTAL	TOTAL
		(1)	(2) = (1/5)	(3)	(4) = (3/5)	(5) = (1+3)	(6)
	ENERO	5398	0.992462	41	0.00753815	5439	1493
	FEBRERO	5459	0.993629	35	0.00637059	5494	1538
	MARZO	5498	0.994933	28	0.00506696	5526	1551
	ABRIL	5524	0.991741	46	0.00825853	5570	1559
	MAYO	5571	0.996245	21	0.00375536	5592	1577
	JUNIO	5584	0.994125	33	0.00587502	5617	1593
	JULIO	5606	0.995737	24	0.00426288	5630	1605
	AGOSTO	5623	0.994693	30	0.00530692	5653	1629
	SEPTIEMBRE	5652	0.99472	30	0.00527983	5682	1660
	OCTUBRE	5709	0.991146	51	0.00885417	5760	1661
	NOVIEMBRE	5764	0.987494	73	0.0125064	5837	1739
	DICIEMBRE	5824	0.990139	58	0.00986059	5882	1751
	PROMEDIO	5601	0.993089	39.1667	0.00691128	5640.17	1613
	FUENTE: DWH - Estadísticas de Agua Potable y Alcantarillado
	ELABORACIÓN: SUBGERENCIA DE PLANIFICACIÓN - Departamento de Planificación e Investigación

## Sheet: CUADRO4
	CUADRO No. 4.
	ETAPA EP: CONEXIONES CON SERVICIO DE AGUA POTABLE, CON CONSUMOS MICROMEDIDOS Y ESTIMADOS
	SISTEMA MACHÁNGARA SUR
	AÑO 2010
	PERIODO	CONEXIONES CON MICROMEDICIÓN						CONEXIONES SIN MICROMEDICIÓN						TOTAL CONEXIONES CON SERVICIO DE AGUA POTABLE
		Consumos mayores a cero	Casa Deshabitada	Suspendidas por Falta de pago	Ingresos nuevos con igual lectura	Medidor Detenido	Total Conexiones Micromedidas	Casa Cerrada mes actual	Casa Cerrada con indicador deshabitado	Casa Deshabitada (Consumo Acumulado)	Consumos Acumulados	Sin Medidor	Total
	ENERO	4373	621	24	38	342	5398	22		3	16		41	5439
	FEBRERO	4460	596	22	41	340	5459	19			16		35	5494
	MARZO	4354	881	11	24	228	5498	12		3	13		28	5526
	ABRIL	4391	887	27	19	200	5524	12		3	31		46	5570
	MAYO	4314	935	38	25	259	5571	14		1	6		21	5592
	JUNIO	4296	1022	36	24	206	5584	17		4	12		33	5617
	JULIO	4306	1011	35	14	240	5606	18			6		24	5630
	AGOSTO	4329	967	36	26	265	5623	21			9		30	5653
	SEPTIEMBRE	4454	897	40	31	230	5652	19		2	9		30	5682
	OCTUBRE	4484	912	47	42	224	5709	14		1	36		51	5760
	NOVIEMBRE	4487	932	45	86	214	5764	67		1	5		73	5837
	DICIEMBRE	4458	1032	52	33	249	5824	14		1	43		58	5882
	PROMEDIO	4392.17	891.083	34.4167	33.5833	249.75	5601	20.75	#DIV/0!	2.11111	16.8333	#DIV/0!	39.1667	5640.17
	FUENTE: DWH - Estadísticas de Agua Potable y Alcantarillado
	ELABORACIÓN: SUBGERENCIA DE PLANIFICACIÓN - Departamento de Planificación e Investigación

## Sheet: CUADRO5
	CUADRO No. 5.
	ETAPA EP: NÚMERO DE CONEXIONES CON SERVICIO DE AGUA POTABLE POR CATEGORÍAS
	SISTEMA MACHÁNGARA SUR
	AÑO 2010
		CONEXIONES CON SERVICIO DE AGUA POTABLE POR CATEGORÍAS
	PERIODO	(Número)
		RESIDENCIAL	COMERCIAL	INDUSTRIAL		ESPECIAL			TOTAL
				INDUSTRIAL	CONSTRUCCIÓN	ESPECIAL SIN REBAJA	ESPECIAL CON REBAJA	GRATUITOS
	ENERO	5231	54	4	117	16	15	2	5439
	FEBRERO	5272	56	4	128	16	16	2	5494
	MARZO	5305	56	4	126	17	16	2	5526
	ABRIL	5347	61	4	123	17	16	2	5570
	MAYO	5365	61	4	127	17	16	2	5592
	JUNIO	5395	60	4	123	17	16	2	5617
	JULIO	5414	62	4	115	17	16	2	5630
	AGOSTO	5449	61	4	104	17	16	2	5653
	SEPTIEMBRE	5481	64	4	98	17	16	2	5682
	OCTUBRE	5556	67	4	97	17	16	3	5760
	NOVIEMBRE	5636	68	4	94	16	16	3	5837
	DICIEMBRE	5683	68	4	92	16	16	3	5882
	PROMEDIO	5427.83	61.5	4	112	16.6667	15.9167	2.25	5640.17
	FUENTE: DWH - Estadísticas de Agua Potable y Alcantarillado
	ELABORACIÓN: SUBGERENCIA DE PLANIFICACIÓN - Departamento de Planificación e Investigación

## Sheet: CUADRO6
	CUADRO No. 6.
	ETAPA EP: NÚMERO DE CONEXIONES CON SERVICIO DE ALCANTARILLADO POR CATEGORÍAS
	SISTEMA MACHÁNGARA SUR
	AÑO 2010
		CONEXIONES CON SERVICIO DE ALCANTARILLADO POR CATEGORÍAS
	PERIODO	(Número)
		RESIDENCIAL	COMERCIAL	INDUSTRIAL		ESPECIAL			TOTAL
				INDUSTRIAL	CONSTRUCCIÓN	ESPECIAL SIN REBAJA	ESPECIAL CON REBAJA	GRATUITOS
	ENERO	1386	23		69	8	7		1493
	FEBRERO	1417	25		80	8	8		1538
	MARZO	1431	25		78	9	8		1551
	ABRIL	1440	28		74	9	8		1559
	MAYO	1456	28		76	9	8		1577
	JUNIO	1477	27		72	9	8		1593
	JULIO	1496	27		65	9	8		1605
	AGOSTO	1527	27		58	9	8		1629
	SEPTIEMBRE	1564	27		52	9	8		1660
	OCTUBRE	1568	27		49	9	8		1661
	NOVIEMBRE	1648	26		48	9	8		1739
	DICIEMBRE	1663	25	0	46	9	8	0	1751
	PROMEDIO	1506.08	26.25	0	63.9167	8.83333	7.91667	0	1613
	FUENTE: DWH - Estadísticas de Agua Potable y Alcantarillado
	ELABORACIÓN: SUBGERENCIA DE PLANIFICACIÓN - Departamento de Planificación e Investigación

## Sheet: CUADRO7
	CUADRO No. 7.
	ETAPA EP: CATEGORIA RESIDENCIAL.- CLASIFICACIÓN DE LAS CONEXIONES CON SERVICIO DE AGUA POTABLE SEGÚN ESTADO
	SISTEMA MACHÁNGARA SUR
	AÑO 2010
	PERIODO	CONEXIONES CON SERVICIO DE AGUA POTABLE (Número)
		ACTUALES	NUEVAS		TOTAL NUEVAS E INCORPORADAS	TOTAL
			NO TENIAN AGUA	DE OTROS SISTEMAS A ETAPA
	31 DICIEMBRE				0	0
	ENERO	5191	40		40	5231
	FEBRERO	5240	32		32	5272
	MARZO	5278	27		27	5305
	ABRIL	5303	44		44	5347
	MAYO	5344	21		21	5365
	JUNIO	5371	24		24	5395
	JULIO	5400	14		14	5414
	AGOSTO	5421	28		28	5449
	SEPTIEMBRE	5450	31		31	5481
	OCTUBRE	5484	72		72	5556
	NOVIEMBRE	5550	86		86	5636
	DICIEMBRE	5639	44	0	44	5683
	TOTAL		463	0	463
	PROMEDIO	5389.25	38.5833	0	38.5833	5427.83
	FUENTE: DWH - Estadísticas de Agua Potable y Alcantarillado
	ELABORACIÓN: SUBGERENCIA DE PLANIFICACIÓN - Departamento de Planificación e Investigación

## Sheet: CUADRO8
	CUADRO No. 8.
	ETAPA EP: CONSUMO Y VALORES POR EL SERVICIO DE AGUA POTABLE POR CATEGORÍAS
	SISTEMA MACHÁNGARA SUR
	AÑO 2010
	PERIODO	CONSUMO DE AGUA POTABLE
		(m3)
		RESIDENCIAL	COMERCIAL	INDUSTRIAL		ESPECIAL			TOTAL
				INDUSTRIAL	CONSTRUCCIÓN	ESPECIAL SIN REBAJA	ESPECIAL CON REBAJA	GRATUITOS
	ENERO	83208	4812	731	1773	664	1270	33	92491
	FEBRERO	86260	4314	814	1645	587	1189	6	94815
	MARZO	77450	4167	821	1572	585	1652	33	86280
	ABRIL	83195	5894	856	2055	608	1579	33	94220
	MAYO	72173	4309	889	2037	726	1892	33	82059
	JUNIO	74927	4490	911	1671	912	1787	33	84731
	JULIO	78144	4063	952	1504	945	1862	32	87502
	AGOSTO	79118	3869	812	1846	864	1055	33	87597
	SEPTIEMBRE	87273	5230	964	1891	1273	1787	6	98424
	OCTUBRE	87255	5735	1100	1280	706	1984	88	98148
	NOVIEMBRE	84857	5476	785	1545	759	1980	6	95408
	DICIEMBRE	77105	5401	859	1049	620	2251	11	87296
	PROMEDIO	80913.8	4813.33	874.5	1655.67	770.75	1690.67	28.9167	90747.6
	PERIODO	VALORES POR CONSUMO DE AGUA POTABLE
		(Dólares)
		RESIDENCIAL	COMERCIAL	INDUSTRIAL		ESPECIAL			TOTAL
				INDUSTRIAL	CONSTRUCCIÓN	ESPECIAL SIN REBAJA	ESPECIAL CON REBAJA	GRATUITOS
	ENERO	31794.8	4822	627.65	1870.15	528.8	474.5	0	40117.9
	FEBRERO	33152.8	4305.7	713.2	1740.75	450.12	448.15	0	40810.7
	MARZO	30075.3	4126.85	715.9	1737.75	465.11	607.51	0	37728.5
	ABRIL	31965.5	5914.35	744	2134.3	493.6	584.65	0	41836.4
	MAYO	27909	4270.75	784.3	2190.3	572.2	694.2	0	36420.8
	JUNIO	29069	4494.95	799.8	1803	702.4	657.45	0	37526.6
	JULIO	30567.3	4049	821.95	1603.15	725.5	683.7	0	38450.6
	AGOSTO	30501.9	3854.6	703.15	1905.5	668.8	401.25	0	38035.2
	SEPTIEMBRE	33769.8	5220.4	848.7	1950.15	942.71	657.45	0	43389.2
	OCTUBRE	33620.4	5641.1	956.4	1397	558.2	726.4	0	42899.5
	NOVIEMBRE	33081.1	5466.2	718.95	1607.25	578.91	725	0	42177.4
	DICIEMBRE	29861.8	5382.35	762.95	1139	494	819.85	0	38460
	PROMEDIO	31280.7	4795.69	766.413	1756.52	598.362	623.342	0	39821
	FUENTE: DWH - Estadísticas de Agua Potable y Alcantarillado
	ELABORACIÓN: SUBGERENCIA DE PLANIFICACIÓN - Departamento de Planificación e Investigación

## Sheet: ANEXO1
	ANEXO No. 1
	ETAPA EP: NÚMERO DE CONEXIONES DE AGUA POTABLE POR RANGOS Y CATEGORÍAS DE CONSUMO
	SISTEMA MACHÁNGARA SUR
	AÑO 2010
	(Número)
	CATEGORÍA COMERCIAL
	RANGOS	ENERO	FEBRERO	MARZO	ABRIL	MAYO	JUNIO	JULIO	AGOSTO	SETBRE	OCTUBRE	NOVBRE	DCBRE	PROMEDIO	PORCENT.
	0	1	1	4	4	4	3	3	3	4	4	9	4	3.66667	0.0583512
	1 -20	27	30	26	29	31	31	33	33	29	30	28	35	30.1667	0.480071
	21-40	10	9	9	9	8	10	10	8	11	11	11	11	9.75	0.155161
	41-50	5	6	5	1	2	1	2	5	4	3	3	1	3.16667	0.0503942
	51-100	3	2	4	8	6	4	5	3	4	4	5	4	4.33333	0.0689605
	101-200	5	2	5	3	5	4	3	4	7	8	6	5	4.75	0.0755913
	201-300		3			2	3	2	4	1	3	2	4	2.66667	0.0424372
	301-500	1	1	2	5	2	3	3		2	3	2	3	2.45455	0.0390616
	501-1000		1		1					1		1	0	0.8	0.0127312
	MÁS 1000	2	1	1	1	1	1	1	1	1	1	1	1	1.08333	0.0172401
	TOTAL	54	56	56	61	61	60	62	61	64	67	68	68	62.8379	1
	CATEGORÍA ESPECIAL SIN REBAJA
	RANGOS	ENERO	FEBRERO	MARZO	ABRIL	MAYO	JUNIO	JULIO	AGOSTO	SETBRE	OCTUBRE	NOVBRE	DCBRE	PROMEDIO	PORCENT.
	0	1	1	4	3	5	5	4	5	4	4	5	3	3.66667	0.188944
	1 -20	9	4	4	6	2	4	4	4	4	6	4	7	4.83333	0.249063
	21-40		6	3	4	4	3	2	2	5	3	1	3	3.27273	0.168645
	41-50			1				2				1	0	1	0.0515303
	51-100	3	4	3	2	3	1		2		2	2	1	2.3	0.11852
	101-200	3	1	2	2	3	3	5	3	2	1	2	1	2.33333	0.120237
	201-300						1		1	1		1	1	1	0.0515303
	301-500										1		0	0.5	0.0257651
	501-1000									1			0	0.5	0.0257651
	MÁS 1000												0	0	0
	TOTAL	16	16	17	17	17	17	17	17	17	17	16	16	19.4061	1
	CATEGORÍA ESPECIAL CON REBAJA (50%)
	RANGOS	ENERO	FEBRERO	MARZO	ABRIL	MAYO	JUNIO	JULIO	AGOSTO	SETBRE	OCTUBRE	NOVBRE	DCBRE	PROMEDIO	PORCENT.
	0		1						1	1	1		1	1	0.0537553
	1 -20	4	5	2	5	3	2	4	8	5	1	2	3	3.66667	0.197103
	21-40	3	4	4	4	5	4	3	1	3	7	6	3	3.91667	0.210542
	41-50	1		2	1		3	1				1	1	1.42857	0.0767933
	51-100	3	2	4	1	2	1	3	3	1	1		2	2.09091	0.112397
	101-200	3	2	1	3	3	4	4	2	4	2	3	3	2.83333	0.152307
	201-300		2	1	1	2	1				2	2	1	1.5	0.080633
	301-500	1		2						1	1	1	1	1.16667	0.0627145
	501-1000				1	1	1	1	1	1	1	1	1	1	0.0537553
	MÁS 1000												0	0	0
	TOTAL	15	16	16	16	16	16	16	16	16	16	16	16	18.6028	1
	CATEGORÍA INDUSTRIAL
	RANGOS	ENERO	FEBRERO	MARZO	ABRIL	MAYO	JUNIO	JULIO	AGOSTO	SETBRE	OCTUBRE	NOVBRE	DCBRE	PROMEDIO	PORCENT.
	0												0	0	0
	1 -20									1	1		0	0.666667	0.0919238
	21-40								1	1		1	0	0.75	0.103414
	41-50	1		2	1	1	1	1			1		0	1	0.137886
	51-100	2	1		1	1	1	1	2				1	1.25	0.172357
	101-200		2	1	1		1	1				1	2	1.28571	0.177282
	201-300					1				1	1	1	0	0.8	0.110309
	301-500											1	0	0.5	0.0689429
	501-1000	1	1	1	1	1	1	1	1	1	1		1	1	0.137886
	MÁS 1000												0	0	0
	TOTAL	4	4	4	4	4	4	4	4	4	4	4	4	7.25238	1
	CATEGORÍA CONSTRUCCIÓN
	RANGOS	ENERO	FEBRERO	MARZO	ABRIL	MAYO	JUNIO	JULIO	AGOSTO	SETBRE	OCTUBRE	NOVBRE	DCBRE	PROMEDIO	PORCENT.
	0	24	30	28	30	41	34	33	23	23	25	25	25	28.4167	0.250346
	1 -20	77	76	83	69	65	68	61	65	51	56	52	57	65	0.572639
	21-40	8	18	10	15	13	13	13	8	17	10	9	4	11.5	0.101313
	41-50	3	1	2	2	2	2	2	2	1	4	3		2.18182	0.0192214
	51-100	2	2		4	5	3	4	4	3		1	5	3.3	0.0290724
	101-200	2		2	2		3	2		2	1	3	1	2	0.0176197
	MÁS 200	1	1	1	1	1			2	1	1	1		1.11111	0.0097887
	TOTAL	117	128	126	123	127	123	115	104	98	97	94	92	113.51	1
	CATEGORÍA RESIDENCIAL
	RANGOS	ENERO	FEBRERO	MARZO	ABRIL	MAYO	JUNIO	JULIO	AGOSTO	SETBRE	OCTUBRE	NOVBRE	DCBRE	PROMEDIO	PORCENT.
	0	615	587	681	727	785	841	777	782	702	718	853	956	752	0.138545
	0-20	3233	3251	3366	3228	3404	3337	3331	3365	3348	3428	3371	3484	3345.5	0.61636
	21-40	1009	1046	943	1020	917	919	1005	980	1046	1028	1044	938	991.25	0.182624
	41-60	230	233	189	243	166	191	190	215	231	248	215	202	212.75	0.0391961
	61-80	74	73	65	50	46	51	63	55	76	54	86	56	62.4167	0.0114994
	81-100	30	34	28	31	23	24	19	24	38	32	27	13	26.9167	0.00495901
	101-150	28	31	21	31	14	22	18	15	19	27	25	26	23.0833	0.00425277
	151-200	6	9	5	10	7	5	6	4	11	10	8	2	6.91667	0.0012743
	201-300	3	4	4	5	2	4	3	5	6	7	4	4	4.25	0.000783001
	MÁS 300	3	4	3	2	1	1	2	4	4	4	3	2	2.75	0.000506648
	TOTAL	5231	5272	5305	5347	5365	5395	5414	5449	5481	5556	5636	5683	5427.83	1
	CATEGORÍA GRATUITO
	RANGOS	ENERO	FEBRERO	MARZO	ABRIL	MAYO	JUNIO	JULIO	AGOSTO	SETBRE	OCTUBRE	NOVBRE	DCBRE	PROMEDIO	PORCENT.
	0											2	1	1.5	0.356436
	1 -20	1	2	1	1	1	1	1	1	2	2	1	2	1.33333	0.316832
	21-40	1		1	1	1	1	1	1				0	0.875	0.207921
	41-50												0	0	0
	51-100										1		0	0.5	0.118812
	101-200												0	0	0
	MÁS 200												0	0	0
	TOTAL	2	2	2	2	2	2	2	2	2	3	3	3	4.20833	1
	RESUMEN
	CATEGORÍA	ENERO	FEBRERO	MARZO	ABRIL	MAYO	JUNIO	JULIO	AGOSTO	SETBRE	OCTUBRE	NOVBRE	DCBRE	PROMEDIO	PORCENT.
	COMERCIAL	54	56	56	61	61	60	62	61	64	67	68	68	62.8379	0.0111146
	ESPECIAL S/REBAJA	16	16	17	17	17	17	17	17	17	17	16	16	19.4061	0.00343248
	ESPECIAL C/REBAJA	15	16	16	16	16	16	16	16	16	16	16	16	18.6028	0.00329041
	INDUSTRIAL	4	4	4	4	4	4	4	4	4	4	4	4	7.25238	0.00128278
	CONSTRUCCIÓN	117	128	126	123	127	123	115	104	98	97	94	92	113.51	0.0200772
	RESIDENCIAL	5231	5272	5305	5347	5365	5395	5414	5449	5481	5556	5636	5683	5427.83	0.960058
	GRATUITO	2	2	2	2	2	2	2	2	2	3	3	3	4.20833	0.000744357
	TOTAL	5439	5494	5526	5570	5592	5617	5630	5653	5682	5760	5837	5882	5653.65	1
	FUENTE: DWH - Estadísticas de Agua Potable y Alcantarillado
	ELABORACIÓN: SUBGERENCIA DE PLANIFICACIÓN - Departamento de Planificación e Investigación

## Sheet: ANEXO2
	ANEXO No. 2
	ETAPA EP: CONSUMOS DE AGUA POTABLE POR RANGOS Y CATEGORÍAS
	SISTEMA MACHÁNGARA SUR
	AÑO 2010
	(m3)
	CATEGORÍA COMERCIAL
	RANGOS	ENERO	FEBRERO	MARZO	ABRIL	MAYO	JUNIO	JULIO	AGOSTO	SETBRE	OCTUBRE	NOVBRE	DCBRE	PROMEDIO	PORCENT.
	0												0	0	0
	1 -20	227	251	267	296	296	278	241	240	197	195	268	317	256.083	0.0472204
	21-40	281	250	264	240	241	242	296	228	327	321	325	345	280	0.0516305
	41-50	218	279	219	47	85	43	92	223	182	139	133	42	141.833	0.0261533
	51-100	191	140	273	528	416	234	312	223	302	284	324	263	290.833	0.0536281
	101-200	778	330	845	508	821	538	399	511	903	1113	887	762	699.583	0.128999
	201-300		747			539	782	432	1056	213	670	581	993	668.111	0.123196
	301-500	394	320	794	1919	836	1186	1036		782	1065	699	1017	913.455	0.168436
	501-1000		582		505					581		532		550	0.101417
	MÁS 1000	2723	1415	1505	1851	1075	1187	1255	1388	1743	1948	1727	1662	1623.25	0.299319
	TOTAL	4812	4314	4167	5894	4309	4490	4063	3869	5230	5735	5476	5401	5423.15	1
	CATEGORÍA ESPECIAL SIN REBAJA (100%)
	RANGOS	ENERO	FEBRERO	MARZO	ABRIL	MAYO	JUNIO	JULIO	AGOSTO	SETBRE	OCTUBRE	NOVBRE	DCBRE	PROMEDIO	PORCENT.
	0												0	0	0
	1 -20	84	8	28	51	13	31	30	43	26	45	37	68	38.6667	0.0281066
	21-40		147	82	122	115	88	64	67	153	77	21	89	93.1818	0.0677334
	41-50			49				99				41		63	0.0457944
	51-100	186	311	203	169	194	63		125		154	144	94	164.3	0.119429
	101-200	394	121	223	266	404	456	752	422	243	104	247	108	311.667	0.226549
	201-300						274		207	286		269	261	259.4	0.188556
	301-500										326		0	163	0.118484
	501-1000									565			0	282.5	0.205348
	MÁS 1000												0	0	0
	TOTAL	664	587	585	608	726	912	945	864	1273	706	759	620	1375.72	1
	CATEGORÍA ESPECIAL CON REBAJA (50%)
	RANGOS	ENERO	FEBRERO	MARZO	ABRIL	MAYO	JUNIO	JULIO	AGOSTO	SETBRE	OCTUBRE	NOVBRE	DCBRE	PROMEDIO	PORCENT.
	0												0	0	0
	1 -20	41	51	21	51	22	20	20	51	63	20	27	37	35.3333	0.0157533
	21-40	83	135	118	124	143	120	80	29	92	194	168	80	113.833	0.0507523
	41-50	49		91	47		141	46				45	42	65.8571	0.0293622
	51-100	239	138	312	98	136	76	215	206	54	55		142	151.909	0.0677283
	101-200	380	295	128	405	451	601	591	239	489	264	438	517	399.833	0.178265
	201-300		570	244	216	431	241				512	434	295	367.875	0.164016
	301-500	478		738						360	374	351	398	449.833	0.200557
	501-1000				638	709	588	910	530	729	565	517	740	658.444	0.293566
	MÁS 1000												0	0	0
	TOTAL	1270	1189	1652	1579	1892	1787	1862	1055	1787	1984	1980	2251	2242.92	1
	CATEGORÍA INDUSTRIAL
	RANGOS	ENERO	FEBRERO	MARZO	ABRIL	MAYO	JUNIO	JULIO	AGOSTO	SETBRE	OCTUBRE	NOVBRE	DCBRE	PROMEDIO	PORCENT.
	0												0	0	0
	1 -20									7	1		0	2.66667	0.00173905
	21-40							39	27	28			0	23.5	0.0153254
	41-50	44		94	48	44	45				45	48	0	46	0.0299986
	51-100	135	52		85	56	84	81	171				51	89.375	0.0582853
	101-200		212	150	117		164	122				129	268	166	0.108256
	201-300					204				232	202	252		222.5	0.145102
	301-500											356		356	0.232163
	501-1000	552	550	577	606	585	618	710	614	697	852		540	627.364	0.409131
	MÁS 1000												0	0	0
	TOTAL	731	814	821	856	889	911	952	812	964	1100	785	859	1533.41	1
	CATEGORÍA CONSTRUCCIÓN
	RANGOS	ENERO	FEBRERO	MARZO	ABRIL	MAYO	JUNIO	JULIO	AGOSTO	SETBRE	OCTUBRE	NOVBRE	DCBRE	PROMEDIO	PORCENT.
	0												0	0	0
	1 -20	695	666	649	565	515	508	466	520	342	392	429	398	512.083	0.274416
	21-40	209	533	294	425	386	365	355	241	479	318	256	111	331	0.177377
	41-50	136	41		87	92	92	87	92	43	174	125		96.9	0.0519269
	51-100	158	141	127	223	368	223	303	318	200		53	345	223.545	0.119794
	101-200	227		238	236		483	293		225	110	420	195	269.667	0.144509
	MÁS 200	348	264	264	519	676			675	602	286	262		432.889	0.231977
	TOTAL	1773	1645	1572	2055	2037	1671	1504	1846	1891	1280	1545	1049	1866.08	1
	CATEGORÍA RESIDENCIAL
	RANGOS	ENERO	FEBRERO	MARZO	ABRIL	MAYO	JUNIO	JULIO	AGOSTO	SETBRE	OCTUBRE	NOVBRE	DCBRE	PROMEDIO	PORCENT.
	0												0	0	0
	0-20	29237	29810	29541	29000	29541	29396	28720	30326	30605	31215	30091	31038	29876.7	0.369241
	21-40	28357	29444	26394	28817	25560	25933	28013	27368	29748	28821	29284	25850	27799.1	0.343564
	41-60	11107	11347	9020	11735	8047	9229	9150	10396	11119	12070	10487	9699	10283.8	0.127096
	61-80	5130	5036	4521	3467	3183	3542	4446	3788	5214	3732	5893	3853	4317.08	0.0533541
	81-100	2665	3029	2522	2779	2044	2134	1722	2091	3378	2878	2392	1139	2397.75	0.0296334
	101-150	3365	3719	2484	3701	1712	2568	2320	1747	2314	3217	2975	3140	2771.83	0.0342566
	151-200	1011	1501	845	1715	1225	834	1014	706	1872	1838	1415	359	1194.58	0.0147637
	201-300	707	844	913	1193	481	904	701	1129	1588	1671	923	986	1003.33	0.0124
	MÁS 300	1629	1530	1210	788	380	387	2058	1567	1435	1813	1397	1041	1269.58	0.0156906
	TOTAL	83208	86260	77450	83195	72173	74927	78144	79118	87273	87255	84857	77105	80913.7	1
	CATEGORÍA GRATUITO
	RANGOS	ENERO	FEBRERO	MARZO	ABRIL	MAYO	JUNIO	JULIO	AGOSTO	SETBRE	OCTUBRE	NOVBRE	DCBRE	PROMEDIO	PORCENT.
	0												0	0	0
	1 -20	5	6	5	5	5	5	4	5	6	12	6	11	6.25	0.0909091
	21-40	28		28	28	28	28	28	28				0	24.5	0.356364
	41-50												0	0	0
	51-100										76		0	38	0.552727
	101-200												0	0	0
	MÁS 200												0	0	0
	TOTAL	33	6	33	33	33	33	32	33	6	88	6	11	68.75	1
	RESUMEN
	CATEGORÍA	ENERO	FEBRERO	MARZO	ABRIL	MAYO	JUNIO	JULIO	AGOSTO	SETBRE	OCTUBRE	NOVBRE	DCBRE	PROMEDIO	PORCENT.
	COMERCIAL	4812	4314	4167	5894	4309	4490	4063	3869	5230	5735	5476	5401	5423.15	0.0580489
	ESPECIAL S/REBAJA	664	587	585	608	726	912	945	864	1273	706	759	620	1375.72	0.0147255
	ESPECIAL C/REBAJA	1270	1189	1652	1579	1892	1787	1862	1055	1787	1984	1980	2251	2242.92	0.024008
	INDUSTRIAL	731	814	821	856	889	911	952	812	964	1100	785	859	1533.41	0.0164134
	CONSTRUCCIÓN	1773	1645	1572	2055	2037	1671	1504	1846	1891	1280	1545	1049	1866.08	0.0199744
	RESIDENCIAL	83208	86260	77450	83195	72173	74927	78144	79118	87273	87255	84857	77105	80913.7	0.866094
	GRATUITO	33	6	33	33	33	33	32	33	6	88	6	11	68.75	0.000735894
	TOTAL	92491	94815	86280	94220	82059	84731	87502	87597	98424	98148	95408	87296	93423.8	1
	FUENTE: DWH - Estadísticas de Agua Potable y Alcantarillado
	ELABORACIÓN: SUBGERENCIA DE PLANIFICACIÓN - Departamento de Planificación e Investigación

[truncated: 5 more sheets: ANEXO3, ANEXO4, ANEXO5, ANEXO6, ANEXO7]
