# Supplementary material for: Looking inside the Blackbox: Cuenca’s water metabolism
Source: PLoS One. 2022 Sep 22;17(9):e0273629. doi: 10.1371/journal.pone.0273629 (PMC9499241; doi:10.1371/journal.pone.0273629)
Supplement: S5 File — (ZIP) [file pone.0273629.s006.zip › 2010/Sistema Culebrillas.XLS]

## Sheet: CUADRO1
	CUADRO No.1.
	COBERTURA DEL SERVICIO DE AGUA POTABLE EN EL ÁREA DE SERVICIO DE ETAPA EP
	SISTEMA CULEBRILLAS
	AÑO 2010
									AUXILIAR
	AREA URBANA
	PERIODO	POBLACIÓN: ÁREA DE SERVICIO	TOTAL CONEXIONES CON SERVICIO DE AGUA POTABLE	POBLACIÓN BENEFICIADA CON SERVICIO DE AGUA POTABLE	% DE POBLACIÓN ATENDIDA CON SERVICIO DE AGUA POTABLE (1)				TOTAL CONEXIONES CON SERVICIO DE AGUA POTABLE (1)
									URBANO	RURAL	TOTAL
	ENERO	4072	903	4072	1				897	3129	4026
	FEBRERO	4089	908	4089	1				902	3149	4051
	MARZO	4105	908	4105	1				905	3213	4118
	ABRIL	4122	903	4122	1				899	3348	4247
	MAYO	4139	905	4131	0.998067				900	3353	4253
	JUNIO	4156	910	4153.95	0.999507				905	3364	4269
	JULIO	4172	914	4172	1				909	3286	4195
	AGOSTO	4189	923	4189	1				918	3411	4329
	SEPTIEMBRE	4206	971	4206	1				969	3381	4350
	OCTUBRE	4224	1018	4224	1				1018	3353	4371
	NOVIEMBRE	4241	1033	4241	1				1029	3378	4407							0	0
	DICIEMBRE	4258	1039	4258	1				1034	3390	4424							0	0
	AREA RURAL
	PERIODO	POBLACIÓN: ÁREA DE SERVICIO	TOTAL CONEXIONES CON SERVICIO DE AGUA POTABLE	POBLACIÓN BENEFICIADA CON SERVICIO DE AGUA POTABLE	% DE POBLACIÓN ATENDIDA CON SERVICIO DE AGUA POTABLE (1)
	ENERO	16173	3139	14362.1	0.88803
	FEBRERO	16195	3157	14453.9	0.892492
	MARZO	16218	3220	14747.7	0.90934
	ABRIL	16240	3356	15367.3	0.946264
	MAYO	16263	3362	15390.3	0.946336
	JUNIO	16286	3373	15440.8	0.9481
	JULIO	16309	3294	15082.7	0.924811
	AGOSTO	16331	3419	15656.5	0.958698
	SEPTIEMBRE	16354	3389	15518.8	0.948929
	OCTUBRE	16377	3362	15390.3	0.939749
	NOVIEMBRE	16400	3387	15505	0.945428
	DICIEMBRE	16423	3400	15560.1	0.947458
	TOTAL
	PERIODO	POBLACIÓN: ÁREA DE SERVICIO	TOTAL CONEXIONES CON SERVICIO DE AGUA POTABLE	POBLACIÓN BENEFICIADA CON SERVICIO DE AGUA POTABLE	% DE POBLACIÓN ATENDIDA CON SERVICIO DE AGUA POTABLE (1)
	ENERO	20245	4042	18434.1	0.910551
	FEBRERO	20284	4065	18542.9	0.914164
	MARZO	20323	4128	18852.7	0.927652
	ABRIL	20362	4259	19489.3	0.957142
	MAYO	20402	4267	19521.3	0.956831
	JUNIO	20442	4283	19594.7	0.958552
	JULIO	20481	4208	19254.7	0.940127
	AGOSTO	20520	4342	19845.5	0.967129
	SEPTIEMBRE	20560	4360	19724.8	0.959377
	OCTUBRE	20601	4380	19614.3	0.952103
	NOVIEMBRE	20641	4420	19746	0.956641
	DICIEMBRE	20681	4439	19818.1	0.958276
	(1) Para el cálculo de la cobertura de Agua Potable y Alcantarillado, no se consideran a las conexiones de la categoria Industrial; y, a las conexiones de la categoria Comercial que consumen menos de 9m3 de Agua Potable
	(2) A partir de septiembre se realiza un ajuste y redistribución de las conexiones de agua y alcantarillado en los diferentes sistemas administrados por ETAPA EP
	FUENTE: DWH - Estadísticas de Agua Potable y Alcantarillado
	ETAPA EP - UEP: Proyección de la población 2004-2030
	ELABORACIÓN: SUBGERENCIA DE PLANIFICACIÓN - Departamento de Planificación e Investigación

## Sheet: CUADRO2
	CUADRO No.2.
	COBERTURA DEL SERVICIO DE ALCANTARILLADO EN EL ÁREA DE SERVICIO DE ETAPA EP
	SISTEMA CULEBRILLAS
	AÑO 2010
									AUXILIAR
	AREA URBANA
	PERIODO	POBLACIÓN: ÁREA DE SERVICIO	TOTAL CONEXIONES CON SERVICIO DE ALCANTARILLADO	POBLACIÓN BENEFICIADA CON SERVICIO DE ALCANTARILLADO	% DE POBLACIÓN ATENDIDA CON SERVICIO DE ALCANTARILLADO (1)				TOTAL CONEXIONES CON SERVICIO DE ALCANTARILLADO (1)
									URBANO	RURAL	TOTAL
	ENERO	4072	438	2010.42	0.493718				438	1179	1617
	FEBRERO	4089	443	2033.37	0.497278				443	1196	1639
	MARZO	4105	444	2037.96	0.496458				444	1260	1704
	ABRIL	4122	438	2010.42	0.487729				438	1389	1827
	MAYO	4139	440	2019.6	0.487944				440	1395	1835
	JUNIO	4156	444	2037.96	0.490366				444	1405	1849
	JULIO	4172	447	2051.73	0.491786				447	1422	1869
	AGOSTO	4189	454	2083.86	0.49746				454	1439	1893
	SEPTIEMBRE	4206	427	1959.93	0.465984				427	1483	1910
	OCTUBRE	4224	432	1982.88	0.469432				432	1490	1922
	NOVIEMBRE	4241	443	2033.37	0.479455				443	1512	1955							0	0
	DICIEMBRE	4258	550	2524.5	0.592884				550	1599	2149							0	0
	AREA RURAL
	PERIODO	POBLACIÓN: ÁREA DE SERVICIO	TOTAL CONEXIONES CON SERVICIO DE ALCANTARILLADO	POBLACIÓN BENEFICIADA CON SERVICIO DE ALCANTARILLADO	% DE POBLACIÓN ATENDIDA CON SERVICIO DE ALCANTARILLADO (1)
	ENERO	16173	1184	5411.61	0.334608
	FEBRERO	16195	1200	5489.64	0.338971
	MARZO	16218	1264	5783.4	0.356604
	ABRIL	16240	1393	6375.51	0.392581
	MAYO	16263	1399	6403.05	0.393719
	JUNIO	16286	1409	6448.95	0.395981
	JULIO	16309	1426	6526.98	0.400207
	AGOSTO	16331	1443	6605.01	0.404446
	SEPTIEMBRE	16354	1488	6806.97	0.416227
	OCTUBRE	16377	1495	6839.1	0.417604
	NOVIEMBRE	16400	1518	6940.08	0.423176
	DICIEMBRE	16423	1605	7339.41	0.446898
	TOTAL
	PERIODO	POBLACIÓN: ÁREA DE SERVICIO	TOTAL CONEXIONES CON SERVICIO DE ALCANTARILLADO	POBLACIÓN BENEFICIADA CON SERVICIO DE ALCANTARILLADO	% DE POBLACIÓN ATENDIDA CON SERVICIO DE ALCANTARILLADO (1)
	ENERO	20245	1622	7422.03	0.366611
	FEBRERO	20284	1643	7523.01	0.370884
	MARZO	20323	1708	7821.36	0.384853
	ABRIL	20362	1831	8385.93	0.411842
	MAYO	20402	1839	8422.65	0.412835
	JUNIO	20442	1853	8486.91	0.41517
	JULIO	20481	1873	8578.71	0.418862
	AGOSTO	20520	1897	8688.87	0.423434
	SEPTIEMBRE	20560	1915	8766.9	0.426406
	OCTUBRE	20601	1927	8821.98	0.428231
	NOVIEMBRE	20641	1961	8973.45	0.434739
	DICIEMBRE	20681	2155	9863.91	0.476955
	(1) Para el cálculo de la cobertura de Agua Potable y Alcantarillado, no se consideran a las conexiones de la categoria Industrial; y, a las conexiones de la categoria Comercial que consumen menos de 9m3 de Agua Potable
	(2) A partir de septiembre se realiza un ajuste y redistribución de las conexiones de agua y alcantarillado en los diferentes sistemas administrados por ETAPA EP
	FUENTE: DWH - Estadísticas de Agua Potable y Alcantarillado
	ETAPA EP - UEP: Proyección de la población 2004-2030
	ELABORACIÓN: SUBGERENCIA DE PLANIFICACIÓN - Departamento de Planificación e Investigación

## Sheet: CUADRO3
	CUADRO No. 3.
	ETAPA EP: NÚMERO DE CONEXIONES CON SERVICIO DE AGUA POTABLE Y ALCANTARILLADO
	SISTEMA CULEBRILLAS
	AÑO 2010
	PERIODO	CONEXIONES CON SERVICIO DE AGUA POTABLE					CONEXIONES CON SERVICIO DE ALCANTARILLADO
		(Número)					( Número)
		MICROMEDIDAS		NO MICROMEDIDAS		TOTAL	TOTAL
		(1)	(2) = (1/5)	(3)	(4) = (3/5)	(5) = (1+3)	(6)
	ENERO	4025	0.995794	17	0.00420584	4042	1626
	FEBRERO	4046	0.995326	19	0.00467405	4065	1647
	MARZO	4113	0.996366	15	0.00363372	4128	1710
	ABRIL	4232	0.99366	27	0.00633952	4259	1834
	MAYO	4224	0.989923	43	0.0100773	4267	1842
	JUNIO	4261	0.994863	22	0.00513659	4283	1856
	JULIO	4301	0.998375	7	0.00162488	4308	1876
	AGOSTO	4332	0.997697	10	0.00230309	4342	1901
	SEPTIEMBRE	4349	0.997477	11	0.00252294	4360	1915
	OCTUBRE	4373	0.998402	7	0.00159817	4380	1927
	NOVIEMBRE	4400	0.995475	20	0.00452489	4420	1963
	DICIEMBRE	4408	0.993016	31	0.00698355	4439	2158
	PROMEDIO	4255.33	0.995531	19.0833	0.00446871	4274.42	1854.58
	FUENTE: DWH - Estadísticas de Agua Potable y Alcantarillado
	ELABORACIÓN: SUBGERENCIA DE PLANIFICACIÓN - Departamento de Planificación e Investigación

## Sheet: CUADRO4
	CUADRO No. 4.
	ETAPA EP: CONEXIONES CON SERVICIO DE AGUA POTABLE, CON CONSUMOS MICROMEDIDOS Y ESTIMADOS
	SISTEMA CULEBRILLAS
	AÑO 2010
	PERIODO	CONEXIONES CON MICROMEDICIÓN						CONEXIONES SIN MICROMEDICIÓN						TOTAL CONEXIONES CON SERVICIO DE AGUA POTABLE
		Consumos mayores a cero	Casa Deshabitada	Suspendidas por Falta de pago	Ingresos nuevos con igual lectura	Medidor Detenido	Total Conexiones Micromedidas	Casa Cerrada mes actual	Casa Cerrada con indicador deshabitado	Casa Deshabitada (Consumo Acumulado)	Consumos Acumulados	Sin Medidor	Total
	ENERO	3231	563	16	8	207	4025	7		2	8		17	4042
	FEBRERO	3268	549	14	13	202	4046	12		1	6		19	4065
	MARZO	3224	677	6	64	142	4113	5		2	8		15	4128
	ABRIL	3267	660	14	108	183	4232	21		2	4		27	4259
	MAYO	3287	695	18	8	216	4224	21		3	19		43	4267
	JUNIO	3278	755	50	14	164	4261	5		3	14		22	4283
	JULIO	3302	753	64	26	156	4301	2		1	4		7	4308
	AGOSTO	3374	718	54	4	182	4332	7		1	2		10	4342
	SEPTIEMBRE	3436	733	33	16	131	4349	5		2	4		11	4360
	OCTUBRE	3442	734	39	22	136	4373	3		1	3		7	4380
	NOVIEMBRE	3474	749	32	36	109	4400	19			1		20	4420
	DICIEMBRE	3467	720	39	18	164	4408	14		2	15		31	4439
	PROMEDIO	3337.5	692.167	31.5833	28.0833	166	4255.33	10.0833	#DIV/0!	1.81818	7.33333	#DIV/0!	19.0833	4274.42
	FUENTE: DWH - Estadísticas de Agua Potable y Alcantarillado
	ELABORACIÓN: SUBGERENCIA DE PLANIFICACIÓN - Departamento de Planificación e Investigación

## Sheet: CUADRO5
	CUADRO No. 5.
	ETAPA EP: NÚMERO DE CONEXIONES CON SERVICIO DE AGUA POTABLE POR CATEGORÍAS
	SISTEMA CULEBRILLAS
	AÑO 2010
		CONEXIONES CON SERVICIO DE AGUA POTABLE POR CATEGORÍAS
	PERIODO	(Número)
		RESIDENCIAL	COMERCIAL	INDUSTRIAL		ESPECIAL			TOTAL
				INDUSTRIAL	CONSTRUCCIÓN	ESPECIAL SIN REBAJA	ESPECIAL CON REBAJA	GRATUITOS
	ENERO	3939	31	1	55	6	10	0	4042
	FEBRERO	3971	30	1	47	6	10	0	4065
	MARZO	4031	31	1	49	6	10	0	4128
	ABRIL	4166	31	1	44	6	11	0	4259
	MAYO	4176	32	1	41	6	11	0	4267
	JUNIO	4193	32	1	40	6	11	0	4283
	JULIO	4217	32	1	41	6	11	0	4308
	AGOSTO	4256	32	1	36	6	11	0	4342
	SEPTIEMBRE	4274	32	1	35	7	11	0	4360
	OCTUBRE	4296	32	1	33	7	11	0	4380
	NOVIEMBRE	4337	34	1	30	7	11	0	4420
	DICIEMBRE	4358	34	1	28	7	11	0	4439
	PROMEDIO	4184.5	31.9167	1	39.9167	6.33333	10.75	0	4274.42
	FUENTE: DWH - Estadísticas de Agua Potable y Alcantarillado
	ELABORACIÓN: SUBGERENCIA DE PLANIFICACIÓN - Departamento de Planificación e Investigación

## Sheet: CUADRO6
	CUADRO No. 6.
	ETAPA EP: NÚMERO DE CONEXIONES CON SERVICIO DE ALCANTARILLADO POR CATEGORÍAS
	SISTEMA CULEBRILLAS
	AÑO 2010
		CONEXIONES CON SERVICIO DE ALCANTARILLADO POR CATEGORÍAS
	PERIODO	(Número)
		RESIDENCIAL	COMERCIAL	INDUSTRIAL		ESPECIAL			TOTAL
				INDUSTRIAL	CONSTRUCCIÓN	ESPECIAL SIN REBAJA	ESPECIAL CON REBAJA	GRATUITOS
	ENERO	1571	12	1	33	5	4		1626
	FEBRERO	1597	12	1	28	5	4		1647
	MARZO	1656	13	1	31	5	4		1710
	ABRIL	1783	13	1	27	5	5		1834
	MAYO	1792	14	1	25	5	5		1842
	JUNIO	1806	14	1	25	5	5		1856
	JULIO	1825	14	1	26	5	5		1876
	AGOSTO	1852	14	1	24	5	5		1901
	SEPTIEMBRE	1866	14	1	23	6	5		1915
	OCTUBRE	1879	14	1	21	6	6		1927
	NOVIEMBRE	1916	15	1	19	6	6		1963
	DICIEMBRE	2109	17	1	18	6	7	0	2158
	PROMEDIO	1804.33	13.8333	1	25	5.33333	5.08333	0	1854.58
	FUENTE: DWH - Estadísticas de Agua Potable y Alcantarillado
	ELABORACIÓN: SUBGERENCIA DE PLANIFICACIÓN - Departamento de Planificación e Investigación

## Sheet: CUADRO7
	CUADRO No. 7.
	ETAPA EP: CATEGORIA RESIDENCIAL.- CLASIFICACIÓN DE LAS CONEXIONES CON SERVICIO DE AGUA POTABLE SEGÚN ESTADO
	SISTEMA CULEBRILLAS
	AÑO 2010
	PERIODO	CONEXIONES CON SERVICIO DE AGUA POTABLE (Número)
		ACTUALES	NUEVAS		TOTAL NUEVAS E INCORPORADAS	TOTAL
			NO TENIAN AGUA	DE OTROS SISTEMAS A ETAPA
	31 DICIEMBRE					0
	ENERO	3931	8		8	3939
	FEBRERO	3951	20		20	3971
	MARZO	3969	62		62	4031
	ABRIL	4038	128		128	4166
	MAYO	4168	8		8	4176
	JUNIO	4178	15		15	4193
	JULIO	4191	26		26	4217
	AGOSTO	4066	20		20	4086
	SEPTIEMBRE	4256	18		18	4274
	OCTUBRE	4274	22		22	4296
	NOVIEMBRE	4300	37		37	4337
	DICIEMBRE	4339	19	0	19	4358
	TOTAL		383	0	383
	PROMEDIO	4138.42	31.9167	0	31.9167	4170.33
	FUENTE: DWH - Estadísticas de Agua Potable y Alcantarillado
	ELABORACIÓN: SUBGERENCIA DE PLANIFICACIÓN - Departamento de Planificación e Investigación

## Sheet: CUADRO8
	CUADRO No. 8.
	ETAPA EP: CONSUMO Y VALORES POR EL SERVICIO DE AGUA POTABLE POR CATEGORÍAS
	SISTEMA CULEBRILLAS
	AÑO 2010
	PERIODO	CONSUMO DE AGUA POTABLE
		(m3)
		RESIDENCIAL	COMERCIAL	INDUSTRIAL		ESPECIAL			TOTAL
				INDUSTRIAL	CONSTRUCCIÓN	ESPECIAL SIN REBAJA	ESPECIAL CON REBAJA	GRATUITOS
	ENERO	56927	1114	30	508	152	682	0	59413
	FEBRERO	57419	882	53	436	226	573	0	59589
	MARZO	58018	1159	26	363	195	867	0	60628
	ABRIL	59886	1314	86	470	240	1371	0	63367
	MAYO	57029	1416	142	328	258	820	0	59993
	JUNIO	57410	962	187	320	194	857	0	59930
	JULIO	57378	988	174	308	238	507	0	59593
	AGOSTO	57971	1348	188	258	266	406	0	60437
	SEPTIEMBRE	65218	1445	153	400	245	675	0	68136
	OCTUBRE	59466	1251	160	289	214	588	0	61968
	NOVIEMBRE	63962	1466	224	250	204	667	0	66773
	DICIEMBRE	57239	1371	312	320	144	632	0	60018
	PROMEDIO	58993.6	1226.33	144.583	354.167	214.667	720.417	0	61653.8
	PERIODO	VALORES POR CONSUMO DE AGUA POTABLE
		(Dólares)
		RESIDENCIAL	COMERCIAL	INDUSTRIAL		ESPECIAL			TOTAL
				INDUSTRIAL	CONSTRUCCIÓN	ESPECIAL SIN REBAJA	ESPECIAL CON REBAJA	GRATUITOS
	ENERO	20921	1074.6	25	574.05	130.4	258.7	0	22983.8
	FEBRERO	20898.2	842.05	42.15	489.2	169.81	220.55	0	22661.9
	MARZO	21498.8	1074.25	22.2	446.1	160.5	323.45	0	23525.2
	ABRIL	22302.1	1252.4	76.8	517.65	192	554.45	0	24895.4
	MAYO	21246.3	1381	135.6	390.3	204.6	309	0	23666.8
	JUNIO	21368.2	923.55	182.85	378.8	159.8	321.95	0	23335.1
	JULIO	21226.3	939.65	169.2	375.6	190.6	199.45	0	23100.8
	AGOSTO	21709.3	1295.95	183.9	320.6	197.81	164.1	0	23871.7
	SEPTIEMBRE	23661	1353.7	147.15	420	174.72	258.25	0	26014.9
	OCTUBRE	21607.2	1189.55	154.5	334.3	165.41	227.8	0	23678.8
	NOVIEMBRE	23215.4	1386.9	215.7	295	170.8	255.45	0	25539.3
	DICIEMBRE	21041.8	1309.55	286.1	332.55	128.8	241.2	0	23340
	PROMEDIO	21724.6	1168.6	136.763	406.179	170.438	277.863	0	23884.5
	FUENTE: DWH - Estadísticas de Agua Potable y Alcantarillado
	ELABORACIÓN: SUBGERENCIA DE PLANIFICACIÓN - Departamento de Planificación e Investigación

## Sheet: ANEXO1
	ANEXO No. 1
	ETAPA EP: NÚMERO DE CONEXIONES DE AGUA POTABLE POR RANGOS Y CATEGORÍAS DE CONSUMO
	SISTEMA CULEBRILLAS
	AÑO 2010
	(Número)
	CATEGORÍA COMERCIAL
	RANGOS	ENERO	FEBRERO	MARZO	ABRIL	MAYO	JUNIO	JULIO	AGOSTO	SETBRE	OCTUBRE	NOVBRE	DCBRE	PROMEDIO	PORCENT.
	0	4	3	4	4	4	5	3	6	3	4	4	4	4	0.118577
	1 -20	15	17	13	14	15	17	17	12	12	14	13	14	14.4167	0.427372
	21-40	3	2	3	4	6	2	5	5	6	5	6	6	4.41667	0.130929
	41-50	2	2	3	2	1	2			1	2	1	1	1.7	0.0503953
	51-100	2	3	5	3	1	2	4	4	6	4	7	5	3.83333	0.113636
	101-200	5	3	3	4	3	4	3	4	3	2	1	3	3.16667	0.0938735
	201-300					1			1	1	1	2		1.2	0.0355731
	301-500					1							1	1	0.0296443
	501-1000												0	0	0
	MÁS 1000												0	0	0
	TOTAL	31	30	31	31	32	32	32	32	32	32	34	34	33.7333	1
	CATEGORÍA ESPECIAL SIN REBAJA
	RANGOS	ENERO	FEBRERO	MARZO	ABRIL	MAYO	JUNIO	JULIO	AGOSTO	SETBRE	OCTUBRE	NOVBRE	DCBRE	PROMEDIO	PORCENT.
	0												0	0	0
	1 -20	4	3	4	3	4	4	3	3	4	5	6	6	4.08333	0.469541
	21-40		1		1				2	2	1		0	1.16667	0.134155
	41-50							2					0	1	0.11499
	51-100	2	1	2	2	1	2						1	1.57143	0.180698
	101-200		1			1		1	1	1	1	1	0	0.875	0.100616
	201-300												0	0	0
	301-500												0	0	0
	501-1000												0	0	0
	MÁS 1000												0	0	0
	TOTAL	6	6	6	6	6	6	6	6	7	7	7	7	8.69643	1
	CATEGORÍA ESPECIAL CON REBAJA (50%)
	RANGOS	ENERO	FEBRERO	MARZO	ABRIL	MAYO	JUNIO	JULIO	AGOSTO	SETBRE	OCTUBRE	NOVBRE	DCBRE	PROMEDIO	PORCENT.
	0						1		1				1	1	0.0710671
	1 -20	4	4	3	4	4	4	6	7	4	4	4	4	4.33333	0.307957
	21-40	1	1	1				2	2	2	2	2	2	1.66667	0.118445
	41-50		1	2	1	1	2	1				1	1	1.25	0.0888339
	51-100	3	2	1	3	4	1	1		3	4	3	2	2.45455	0.174437
	101-200	1	1	1		1	2			1				1.16667	0.0829116
	201-300	1	1	1	1		1	1	1	1	1			1	0.0710671
	301-500			1	2	1						1	1	1.2	0.0852805
	501-1000												0	0	0
	MÁS 1000												0	0	0
	TOTAL	10	10	10	11	11	11	11	11	11	11	11	11	14.0712	1
	CATEGORÍA INDUSTRIAL
	RANGOS	ENERO	FEBRERO	MARZO	ABRIL	MAYO	JUNIO	JULIO	AGOSTO	SETBRE	OCTUBRE	NOVBRE	DCBRE	PROMEDIO	PORCENT.
	0												0	0	0
	1 -20												0	0	0
	21-40	1		1										1	0.2
	41-50												0	0	0
	51-100		1		1									1	0.2
	101-200					1	1	1	1	1	1			1	0.2
	201-300											1		1	0.2
	301-500												1	1	0.2
	501-1000												0	0	0
	MÁS 1000												0	0	0
	TOTAL	1	1	1	1	1	1	1	1	1	1	1	1	5	1
	CATEGORÍA CONSTRUCCIÓN
	RANGOS	ENERO	FEBRERO	MARZO	ABRIL	MAYO	JUNIO	JULIO	AGOSTO	SETBRE	OCTUBRE	NOVBRE	DCBRE	PROMEDIO	PORCENT.
	0	6	6	10	11	8	10	6	6	5	6	6	6	7.16667	0.173387
	1 -20	43	36	35	28	30	26	31	28	24	24	21	17	28.5833	0.691532
	21-40	5	4	3	2	1	2	4	2	5	3	3	3	3.08333	0.0745968
	41-50		1	1	1	2	1			1			0	1	0.0241935
	51-100	1			2		1						2	1.5	0.0362903
	101-200												0	0	0
	MÁS 200												0	0	0
	TOTAL	55	47	49	44	41	40	41	36	35	33	30	28	41.3333	1
	CATEGORÍA RESIDENCIAL
	RANGOS	ENERO	FEBRERO	MARZO	ABRIL	MAYO	JUNIO	JULIO	AGOSTO	SETBRE	OCTUBRE	NOVBRE	DCBRE	PROMEDIO	PORCENT.
	0	448	451	582	680	630	670	656	594	563	548	583	611	584.667	0.13967
	0-20	2532	2542	2432	2424	2618	2539	2577	2717	2523	2752	2606	2816	2589.83	0.618681
	21-40	781	797	813	844	753	797	809	773	930	827	928	766	818.167	0.195451
	41-60	126	135	143	163	131	138	130	127	204	121	167	123	142.333	0.0340018
	61-80	33	28	35	30	21	25	25	20	32	39	32	25	28.75	0.00686804
	81-100	8	5	14	15	13	8	11	13	13	3	16	11	10.8333	0.00258796
	101-150	7	8	11	6	5	11	8	4	4	5	3	5	6.41667	0.00153287
	151-200	2	3		2	3	4		3	3	1	2		2.55556	0.000610493
	201-300	1	2	1	1	1	1	1	4	2			1	1.5	0.000358333
	MÁS 300	1			1	1			1					1	0.000238888
	TOTAL	3939	3971	4031	4166	4176	4193	4217	4256	4274	4296	4337	4358	4186.06	1
	CATEGORÍA GRATUITO
	RANGOS	ENERO	FEBRERO	MARZO	ABRIL	MAYO	JUNIO	JULIO	AGOSTO	SETBRE	OCTUBRE	NOVBRE	DCBRE	PROMEDIO	PORCENT.
	0												0	0	#DIV/0!
	1 -20												0	0	#DIV/0!
	21-40												0	0	#DIV/0!
	41-50												0	0	#DIV/0!
	51-100												0	0	#DIV/0!
	101-200												0	0	#DIV/0!
	MÁS 200												0	0	#DIV/0!
	TOTAL	0	0	0	0	0	0	0	0	0	0	0	0	0	#DIV/0!
	RESUMEN
	CATEGORÍA	ENERO	FEBRERO	MARZO	ABRIL	MAYO	JUNIO	JULIO	AGOSTO	SETBRE	OCTUBRE	NOVBRE	DCBRE	PROMEDIO	PORCENT.
	COMERCIAL	31	30	31	31	32	32	32	32	32	32	34	34	33.7333	0.00786528
	ESPECIAL S/REBAJA	6	6	6	6	6	6	6	6	7	7	7	7	8.69643	0.00202766
	ESPECIAL C/REBAJA	10	10	10	11	11	11	11	11	11	11	11	11	14.0712	0.00328085
	INDUSTRIAL	1	1	1	1	1	1	1	1	1	1	1	1	5	0.0011658
	CONSTRUCCIÓN	55	47	49	44	41	40	41	36	35	33	30	28	41.3333	0.0096373
	RESIDENCIAL	3939	3971	4031	4166	4176	4193	4217	4256	4274	4296	4337	4358	4186.06	0.976023
	GRATUITO	0	0	0	0	0	0	0	0	0	0	0	0	0	0
	TOTAL	4042	4065	4128	4259	4267	4283	4308	4342	4360	4380	4420	4439	4288.89	1
	FUENTE: DWH - Estadísticas de Agua Potable y Alcantarillado
	ELABORACIÓN: SUBGERENCIA DE PLANIFICACIÓN - Departamento de Planificación e Investigación

## Sheet: ANEXO2
	ANEXO No. 2
	ETAPA EP: CONSUMOS DE AGUA POTABLE POR RANGOS Y CATEGORÍAS
	SISTEMA CULEBRILLAS
	AÑO 2010
	(m3)
	CATEGORÍA COMERCIAL
	RANGOS	ENERO	FEBRERO	MARZO	ABRIL	MAYO	JUNIO	JULIO	AGOSTO	SETBRE	OCTUBRE	NOVBRE	DCBRE	PROMEDIO	PORCENT.
	0												0	0	0
	1 -20	101	141	146	139	137	168	148	118	112	137	106	107	130	0.0756202
	21-40	85	59	78	136	189	57	147	139	175	144	173	158	128.333	0.0746507
	41-50	90	83	138	93	42	88			46	89	45	45	75.9	0.0441506
	51-100	171	255	359	258	63	139	303	265	427	314	548	356	288.167	0.167625
	101-200	667	344	438	688	364	510	390	570	422	278	128	372	430.917	0.250662
	201-300					220			256	263	289	466		298.8	0.17381
	301-500					401							333	367	0.213482
	501-1000												0	0	0
	MÁS 1000												0	0	0
	TOTAL	1114	882	1159	1314	1416	962	988	1348	1445	1251	1466	1371	1719.12	1
	CATEGORÍA ESPECIAL SIN REBAJA (100%)
	RANGOS	ENERO	FEBRERO	MARZO	ABRIL	MAYO	JUNIO	JULIO	AGOSTO	SETBRE	OCTUBRE	NOVBRE	DCBRE	PROMEDIO	PORCENT.
	0												0	0	0
	1 -20	39	23	57	39	67	55	30	40	24	40	60	52	43.8333	0.137874
	21-40		21		23			48	46	42	21		0	28.7143	0.0903185
	41-50												0	0	0
	51-100	113	65	138	178	73	139						92	114	0.358578
	101-200		117			118		160	180	179	153	144	0	131.375	0.413229
	201-300												0	0	0
	301-500												0	0	0
	501-1000												0	0	0
	MÁS 1000												0	0	0
	TOTAL	152	226	195	240	258	194	238	266	245	214	204	144	317.923	1
	CATEGORÍA ESPECIAL CON REBAJA (50%)
	RANGOS	ENERO	FEBRERO	MARZO	ABRIL	MAYO	JUNIO	JULIO	AGOSTO	SETBRE	OCTUBRE	NOVBRE	DCBRE	PROMEDIO	PORCENT.
	0												0	0	0
	1 -20	13	19	16	18	27	45	60	89	27	27	30	51	35.1667	0.0308999
	21-40	38	32	27	48			52	54	69	61	65	60	50.6	0.0444607
	41-50		43	96		42	98	41				42	46	58.2857	0.051214
	51-100	212	128	64	219	286	67	94		230	225	191	114	166.364	0.146179
	101-200	174	106	111		118	259			112				146.667	0.128872
	201-300	245	245	246	281			260	263	237	275			256.5	0.225379
	301-500			307	805	347	388					339	361	424.5	0.372996
	501-1000												0	0	0
	MÁS 1000												0	0	0
	TOTAL	682	573	867	1371	820	857	507	406	675	588	667	632	1138.08	1
	CATEGORÍA INDUSTRIAL
	RANGOS	ENERO	FEBRERO	MARZO	ABRIL	MAYO	JUNIO	JULIO	AGOSTO	SETBRE	OCTUBRE	NOVBRE	DCBRE	PROMEDIO	PORCENT.
	0												0	0	0
	1 -20												0	0	0
	21-40	30		26									0	18.6667	0.0295158
	41-50												0	0	0
	51-100		53		86								0	46.3333	0.0732626
	101-200					142	187	174	188	153	160		0	143.429	0.22679
	201-300											224	0	112	0.177095
	301-500												312	312	0.493336
	501-1000												0	0	0
	MÁS 1000												0	0	0
	TOTAL	30	53	26	86	142	187	174	188	153	160	224	312	632.429	1
	CATEGORÍA CONSTRUCCIÓN
	RANGOS	ENERO	FEBRERO	MARZO	ABRIL	MAYO	JUNIO	JULIO	AGOSTO	SETBRE	OCTUBRE	NOVBRE	DCBRE	PROMEDIO	PORCENT.
	0												0	0	0
	1 -20	320	276	214	209	201	173	185	210	202	189	177	126	206.833	0.464272
	21-40	131	111	99	60	36	47	123	48	150	100	73	81	88.25	0.198092
	41-50		49	50	42	91	42			48				53.6667	0.120464
	51-100	57			159		58						113	96.75	0.217172
	101-200												0	0	0
	MÁS 200												0	0	0
	TOTAL	508	436	363	470	328	320	308	258	400	289	250	320	445.5	1
	CATEGORÍA RESIDENCIAL
	RANGOS	ENERO	FEBRERO	MARZO	ABRIL	MAYO	JUNIO	JULIO	AGOSTO	SETBRE	OCTUBRE	NOVBRE	DCBRE	PROMEDIO	PORCENT.
	0												0	0	0
	0-20	24351	24901	23494	23515	25345	24256	24752	25831	24844	27102	25731	26994	25093	0.422532
	21-40	21755	21876	22446	23414	21105	22017	22446	21236	25835	22843	25797	20777	22628.9	0.38104
	41-60	6084	6443	6894	7886	6341	6518	6297	6051	9780	5803	8058	5924	6839.92	0.115175
	61-80	2250	1896	2328	2051	1428	1682	1696	1387	2206	2631	2229	1680	1955.33	0.0329251
	81-100	725	447	1268	1373	1196	711	992	1139	1183	255	1432	952	972.75	0.0163798
	101-150	828	908	1377	720	578	1336	956	457	452	667	378	634	774.25	0.0130373
	151-200	352	488		378	514	673		516	479	165	337		433.556	0.00730048
	201-300	208	460	211	210	213	217	239	1013	439			278	348.8	0.00587331
	MÁS 300	374			339	309			341					340.75	0.00573776
	TOTAL	56927	57419	58018	59886	57029	57410	57378	57971	65218	59466	63962	57239	59387.3	1
	CATEGORÍA GRATUITO
	RANGOS	ENERO	FEBRERO	MARZO	ABRIL	MAYO	JUNIO	JULIO	AGOSTO	SETBRE	OCTUBRE	NOVBRE	DCBRE	PROMEDIO	PORCENT.
	0	0											0	0	#DIV/0!
	1 -20												0	0	#DIV/0!
	21-40												0	0	#DIV/0!
	41-50												0	0	#DIV/0!
	51-100												0	0	#DIV/0!
	101-200												0	0	#DIV/0!
	MÁS 200												0	0	#DIV/0!
	TOTAL	0	0	0	0	0	0	0	0	0	0	0	0	0	#DIV/0!
	RESUMEN
	CATEGORÍA	ENERO	FEBRERO	MARZO	ABRIL	MAYO	JUNIO	JULIO	AGOSTO	SETBRE	OCTUBRE	NOVBRE	DCBRE	PROMEDIO	PORCENT.
	COMERCIAL	1114	882	1159	1314	1416	962	988	1348	1445	1251	1466	1371	1719.12	0.027013
	ESPECIAL S/REBAJA	152	226	195	240	258	194	238	266	245	214	204	144	317.923	0.00499562
	ESPECIAL C/REBAJA	682	573	867	1371	820	857	507	406	675	588	667	632	1138.08	0.017883
	INDUSTRIAL	30	53	26	86	142	187	174	188	153	160	224	312	632.429	0.00993755
	CONSTRUCCIÓN	508	436	363	470	328	320	308	258	400	289	250	320	445.5	0.00700028
	RESIDENCIAL	56927	57419	58018	59886	57029	57410	57378	57971	65218	59466	63962	57239	59387.3	0.933171
	GRATUITO	0	0	0	0	0	0	0	0	0	0	0	0	0	0
	TOTAL	59413	59589	60628	63367	59993	59930	59593	60437	68136	61968	66773	60018	63640.3	1
	FUENTE: DWH - Estadísticas de Agua Potable y Alcantarillado
	ELABORACIÓN: SUBGERENCIA DE PLANIFICACIÓN - Departamento de Planificación e Investigación

[truncated: 5 more sheets: ANEXO3, ANEXO4, ANEXO5, ANEXO6, ANEXO7]
