# Supplementary material for: Looking inside the Blackbox: Cuenca’s water metabolism
Source: PLoS One. 2022 Sep 22;17(9):e0273629. doi: 10.1371/journal.pone.0273629 (PMC9499241; doi:10.1371/journal.pone.0273629)
Supplement: S5 File — (ZIP) [file pone.0273629.s006.zip › 2010/Sistema Tomebamba - Macha╠üngara Centro.XLS]

## Sheet: CUADRO1
	CUADRO No.1.
	COBERTURA DEL SERVICIO DE AGUA POTABLE EN EL ÁREA DE SERVICIO DE ETAPA EP
	SISTEMA TOMEBAMBA - MACHÁNGARA CENTRO
	AÑO 2010
									AUXILIAR
	AREA URBANA
	PERIODO	POBLACIÓN: ÁREA DE SERVICIO	TOTAL CONEXIONES CON SERVICIO DE AGUA POTABLE	POBLACIÓN BENEFICIADA CON SERVICIO DE AGUA POTABLE	% DE POBLACIÓN ATENDIDA CON SERVICIO DE AGUA POTABLE (1)				TOTAL CONEXIONES CON SERVICIO DE AGUA POTABLE (1)
									URBANO	RURAL	TOTAL
	ENERO	303963	73138	303963	1				70694	3934	74628
	FEBRERO	304485	73413	304485	1				70894	3915	74809
	MARZO	305007	73543	305007	1				71090	3919	75009
	ABRIL	305532	73658	305532	1				71229	3926	75155
	MAYO	306057	73932	306057	1				71492	3950	75442
	JUNIO	306584	74168	306584	1				71723	3975	75698
	JULIO	307113	74451	307113	1				71929	4003	75932
	AGOSTO	307643	74485	307643	1				71975	4003	75978
	SEPTIEMBRE	308174	74803	308174	1				72314	4040	76354
	OCTUBRE	308707	75037	308707	1				72522	4046	76568
	NOVIEMBRE	309241	75289	309241	1				72634	4100	76734							0	0
	DICIEMBRE	309777	75709	309777	1				73054	4121	77175							0	0
	AREA RURAL
	PERIODO	POBLACIÓN: ÁREA DE SERVICIO	TOTAL CONEXIONES CON SERVICIO DE AGUA POTABLE	POBLACIÓN BENEFICIADA CON SERVICIO DE AGUA POTABLE	% DE POBLACIÓN ATENDIDA CON SERVICIO DE AGUA POTABLE (1)
	ENERO	24224	3965	19237.3	0.794141
	FEBRERO	24302	3946	19144.3	0.787768
	MARZO	24379	3955	19163.9	0.786083
	ABRIL	24457	3959	19198.1	0.784975
	MAYO	24536	3985	19315.5	0.787231
	JUNIO	24615	4012	19437.8	0.789671
	JULIO	24694	4039	19574.7	0.792689
	AGOSTO	24773	4038	19574.7	0.790161
	SEPTIEMBRE	24853	4072	19755.6	0.794898
	OCTUBRE	24933	4081	19784.9	0.793524
	NOVIEMBRE	25013	4132	20049	0.801543
	DICIEMBRE	25094	4155	20151.7	0.803048
	TOTAL
	PERIODO	POBLACIÓN: ÁREA DE SERVICIO	TOTAL CONEXIONES CON SERVICIO DE AGUA POTABLE	POBLACIÓN BENEFICIADA CON SERVICIO DE AGUA POTABLE	% DE POBLACIÓN ATENDIDA CON SERVICIO DE AGUA POTABLE (1)
	ENERO	328187	77103	323200	0.984805
	FEBRERO	328787	77359	323629	0.984313
	MARZO	329386	77498	324171	0.984167
	ABRIL	329989	77617	324730	0.984064
	MAYO	330593	77917	325372	0.984209
	JUNIO	331199	78180	326022	0.984368
	JULIO	331807	78490	326688	0.984571
	AGOSTO	332416	78523	327218	0.984362
	SEPTIEMBRE	333027	78875	327930	0.984694
	OCTUBRE	333640	79118	328492	0.98457
	NOVIEMBRE	334254	79421	329290	0.985149
	DICIEMBRE	334871	79864	329929	0.985241
	(1) Para el cálculo de la cobertura de Agua Potable y Alcantarillado, no se consideran a las conexiones de la categoria Industrial; y, a las conexiones de la categoria Comercial que consumen menos de 9m3 de Agua Potable
	(2) A partir de septiembre se realiza un ajuste y redistribución de las conexiones de agua y alcantarillado en los diferentes sistemas administrados por ETAPA EP
	FUENTE: DWH - Estadísticas de Agua Potable y Alcantarillado
	ETAPA EP - UEP: Proyección de la población 2004-2030
	ELABORACIÓN: SUBGERENCIA DE PLANIFICACIÓN - Departamento de Planificación e Investigación

## Sheet: CUADRO2
	CUADRO No.2.
	COBERTURA DEL SERVICIO DE ALCANTARILLADO EN EL ÁREA DE SERVICIO DE ETAPA EP
	SISTEMA TOMEBAMBA - MACHÁNGARA CENTRO
	AÑO 2010
									AUXILIAR
	AREA URBANA
	PERIODO	POBLACIÓN: ÁREA DE SERVICIO	TOTAL CONEXIONES CON SERVICIO DE ALCANTARILLADO	POBLACIÓN BENEFICIADA CON SERVICIO DE ALCANTARILLADO	% DE POBLACIÓN ATENDIDA CON SERVICIO DE ALCANTARILLADO (1)				TOTAL CONEXIONES CON SERVICIO DE ALCANTARILLADO (1)
									URBANO	RURAL	TOTAL
	ENERO	303963	71117	303963	1				68687	2463	71150
	FEBRERO	304485	71363	304485	1				68861	2458	71319
	MARZO	305007	71488	305007	1				69054	2463	71517
	ABRIL	305532	71598	305532	1				69188	2472	71660
	MAYO	306057	71868	306057	1				69447	2491	71938
	JUNIO	306584	72101	306584	1				69674	2512	72186
	JULIO	307113	72384	307113	1				69885	2537	72422
	AGOSTO	307643	72417	307643	1				69928	2537	72465
	SEPTIEMBRE	308174	72722	308174	1				70254	2560	72814
	OCTUBRE	308707	72948	308707	1				70456	2566	73022
	NOVIEMBRE	309241	73180	309241	1				70547	2610	73157							0	0
	DICIEMBRE	309777	73600	309777	1				71020	2629	73649							0	0
	AREA RURAL
	PERIODO	POBLACIÓN: ÁREA DE SERVICIO	TOTAL CONEXIONES CON SERVICIO DE ALCANTARILLADO	POBLACIÓN BENEFICIADA CON SERVICIO DE ALCANTARILLADO	% DE POBLACIÓN ATENDIDA CON SERVICIO DE ALCANTARILLADO (1)
	ENERO	24224	2487	12044.1	0.497196
	FEBRERO	24302	2484	12019.6	0.494594
	MARZO	24379	2493	12044.1	0.494035
	ABRIL	24457	2499	12088.1	0.494258
	MAYO	24536	2521	12181	0.496454
	JUNIO	24615	2542	12283.7	0.499032
	JULIO	24694	2566	12405.9	0.502386
	AGOSTO	24773	2565	12405.9	0.500784
	SEPTIEMBRE	24853	2587	12518.4	0.503698
	OCTUBRE	24933	2596	12547.7	0.503258
	NOVIEMBRE	25013	2638	12762.9	0.510251
	DICIEMBRE	25094	2658	12855.8	0.512306
	TOTAL
	PERIODO	POBLACIÓN: ÁREA DE SERVICIO	TOTAL CONEXIONES CON SERVICIO DE ALCANTARILLADO	POBLACIÓN BENEFICIADA CON SERVICIO DE ALCANTARILLADO	% DE POBLACIÓN ATENDIDA CON SERVICIO DE ALCANTARILLADO (1)
	ENERO	328187	73604	316007	0.962887
	FEBRERO	328787	73847	316505	0.962643
	MARZO	329386	73981	317051	0.962552
	ABRIL	329989	74097	317620	0.962517
	MAYO	330593	74389	318238	0.962628
	JUNIO	331199	74643	318868	0.962768
	JULIO	331807	74950	319519	0.962966
	AGOSTO	332416	74982	320049	0.962796
	SEPTIEMBRE	333027	75309	320692	0.962962
	OCTUBRE	333640	75544	321255	0.962878
	NOVIEMBRE	334254	75818	322004	0.963351
	DICIEMBRE	334871	76258	322633	0.963454
	(1) Para el cálculo de la cobertura de Agua Potable y Alcantarillado, no se consideran a las conexiones de la categoria Industrial; y, a las conexiones de la categoria Comercial que consumen menos de 9m3 de Agua Potable
	(2) A partir de septiembre se realiza un ajuste y redistribución de las conexiones de agua y alcantarillado en los diferentes sistemas administrados por ETAPA EP
	FUENTE: DWH - Estadísticas de Agua Potable y Alcantarillado
	ETAPA EP- UEP: Proyección de la población 2004-2030
	ELABORACIÓN: SUBGERENCIA DE PLANIFICACIÓN - Departamento de Planificación e Investigación

## Sheet: CUADRO3
	CUADRO No. 3.
	ETAPA EP: NÚMERO DE CONEXIONES CON SERVICIO DE AGUA POTABLE Y ALCANTARILLADO
	SISTEMA TOMEBAMBA - MACHÁNGARA CENTRO
	AÑO 2010
	PERIODO	CONEXIONES CON SERVICIO DE AGUA POTABLE					CONEXIONES CON SERVICIO DE ALCANTARILLADO
		(Número)					( Número)
		MICROMEDIDAS		NO MICROMEDIDAS		TOTAL	TOTAL
		(1)	(2) = (1/5)	(3)	(4) = (3/5)	(5) = (1+3)	(6)
	ENERO	76639	0.993982	464	0.00601792	77103	73604
	FEBRERO	76950	0.994713	409	0.00528704	77359	73847
	MARZO	77110	0.994993	388	0.00500658	77498	73981
	ABRIL	77199	0.994615	418	0.00538542	77617	74097
	MAYO	77431	0.993763	486	0.00623741	77917	74389
	JUNIO	77701	0.993873	479	0.00612689	78180	74643
	JULIO	78118	0.995261	372	0.00473946	78490	74950
	AGOSTO	78195	0.995823	328	0.00417712	78523	74982
	SEPTIEMBRE	78518	0.995474	357	0.00452615	78875	75309
	OCTUBRE	78746	0.995298	372	0.00470184	79118	75544
	NOVIEMBRE	79071	0.995593	350	0.00440689	79421	75818
	DICIEMBRE	79591	0.996582	273	0.00341831	79864	76258
	PROMEDIO	77939.1	0.994997	391.333	0.00500259	78330.4	74785.2
	FUENTE: DWH - Estadísticas de Agua Potable y Alcantarillado
	ELABORACIÓN: SUBGERENCIA DE PLANIFICACIÓN - Departamento de Planificación e Investigación

## Sheet: CUADRO4
	CUADRO No. 4.
	ETAPA EP: CONEXIONES CON SERVICIO DE AGUA POTABLE, CON CONSUMOS MICROMEDIDOS Y ESTIMADOS
	SISTEMA TOMEBAMBA - MACHÁNGARA CENTRO
	AÑO 2010
	PERIODO	CONEXIONES CON MICROMEDICIÓN						CONEXIONES SIN MICROMEDICIÓN						TOTAL CONEXIONES CON SERVICIO DE AGUA POTABLE
		Consumos mayores a cero	Casa Deshabitada	Suspendidas por Falta de pago	Ingresos nuevos con igual lectura	Medidor Detenido	Total Conexiones Micromedidas	Casa Cerrada mes actual	Casa cerrada con indicador deshabitado	Casa Deshabitada (Consumo Acumulado)	Consumos Acumulados	Sin Medidor	Total
	ENERO	69929	3739	194	258	2519	76639	274		22	168		464	77103
	FEBRERO	70213	3802	176	203	2556	76950	245		27	137		409	77359
	MARZO	69950	5175	204	137	1644	77110	249		22	117		388	77498
	ABRIL	69815	5291	288	221	1584	77199	306		11	101		418	77617
	MAYO	69672	5520	281	281	1677	77431	347		18	121		486	77917
	JUNIO	69880	5603	319	249	1650	77701	274		26	179		479	78180
	JULIO	70234	5350	399	288	1847	78118	247		9	115	1	372	78490
	AGOSTO	70727	5173	399	47	1849	78195	241		9	78		328	78523
	SEPTIEMBRE	70890	5153	385	346	1744	78518	267		12	78		357	78875
	OCTUBRE	71179	5260	405	245	1657	78746	246		18	108		372	79118
	NOVIEMBRE	71236	5621	376	292	1546	79071	222		12	116		350	79421
	DICIEMBRE	71376	5877	381	426	1531	79591	183		11	79		273	79864
	PROMEDIO	70425.1	5130.33	317.25	249.417	1817	77939.1	258.417	#DIV/0!	16.4167	116.417	1	391.333	78330.4
	FUENTE: DWH - Estadísticas de Agua Potable y Alcantarillado
	ELABORACIÓN: SUBGERENCIA DE PLANIFICACIÓN - Departamento de Planificación e Investigación

## Sheet: CUADRO5
	CUADRO No. 5.
	ETAPA EP: NÚMERO DE CONEXIONES CON SERVICIO DE AGUA POTABLE POR CATEGORÍAS
	SISTEMA TOMEBAMBA - MACHÁNGARA CENTRO
	AÑO 2010
		CONEXIONES CON SERVICIO DE AGUA POTABLE POR CATEGORÍAS
	PERIODO	(Número)
		RESIDENCIAL	COMERCIAL	INDUSTRIAL		ESPECIAL			TOTAL
				INDUSTRIAL	CONSTRUCCIÓN	ESPECIAL SIN REBAJA	ESPECIAL CON REBAJA	GRATUITOS
	ENERO	69769	5629	230	911	329	214	21	77103
	FEBRERO	70008	5636	229	920	332	213	21	77359
	MARZO	70112	5670	229	919	334	213	21	77498
	ABRIL	70292	5652	227	879	335	211	21	77617
	MAYO	70602	5683	227	838	335	211	21	77917
	JUNIO	70906	5692	227	782	341	211	21	78180
	JULIO	71241	5698	228	748	343	211	21	78490
	AGOSTO	71289	5718	227	713	344	211	21	78523
	SEPTIEMBRE	71657	5730	229	683	344	211	21	78875
	OCTUBRE	71911	5750	229	653	342	211	22	79118
	NOVIEMBRE	72218	5745	229	655	340	212	22	79421
	DICIEMBRE	72698	5743	229	621	339	212	22	79864
	PROMEDIO	71058.6	5695.5	228.333	776.833	338.167	211.75	21.25	78330.4
	FUENTE: DWH - Estadísticas de Agua Potable y Alcantarillado
	ELABORACIÓN: SUBGERENCIA DE PLANIFICACIÓN - Departamento de Planificación e Investigación

## Sheet: CUADRO6
	CUADRO No. 6.
	ETAPA EP: NÚMERO DE CONEXIONES CON SERVICIO DE ALCANTARILLADO POR CATEGORÍAS
	SISTEMA TOMEBAMBA - MACHÁNGARA CENTRO
	AÑO 2010
		CONEXIONES CON SERVICIO DE ALCANTARILLADO POR CATEGORÍAS
	PERIODO	(Número)
		RESIDENCIAL	COMERCIAL	INDUSTRIAL		ESPECIAL			TOTAL
				INDUSTRIAL	CONSTRUCCIÓN	ESPECIAL SIN REBAJA	ESPECIAL CON REBAJA	GRATUITOS
	ENERO	66428	5582	226	825	316	206	21	73604
	FEBRERO	66653	5588	225	836	319	205	21	73847
	MARZO	66751	5621	225	837	321	205	21	73981
	ABRIL	66927	5603	224	798	321	203	21	74097
	MAYO	67227	5631	224	762	321	203	21	74389
	JUNIO	67511	5638	224	720	326	203	21	74643
	JULIO	67841	5644	225	688	328	203	21	74950
	AGOSTO	67891	5662	224	652	329	203	21	74982
	SEPTIEMBRE	68233	5674	226	623	329	203	21	75309
	OCTUBRE	68477	5694	226	596	327	203	21	75544
	NOVIEMBRE	68751	5689	226	602	325	204	21	75818
	DICIEMBRE	69226	5687	226	570	324	204	21	76258
	PROMEDIO	67659.7	5642.75	225.083	709.083	323.833	203.75	21	74785.2
	FUENTE: DWH - Estadísticas de Agua Potable y Alcantarillado
	ELABORACIÓN: SUBGERENCIA DE PLANIFICACIÓN - Departamento de Planificación e Investigación

## Sheet: CUADRO7
	CUADRO No. 7.
	ETAPA EP: CATEGORIA RESIDENCIAL.- CLASIFICACIÓN DE LAS CONEXIONES CON SERVICIO DE AGUA POTABLE SEGÚN ESTADO
	SISTEMA TOMEBAMBA - MACHÁNGARA CENTRO
	AÑO 2010
	PERIODO	CONEXIONES RESIDENCIALES CON SERVICIO DE AGUA POTABLE (Número)
		ACTUALES	NUEVAS		TOTAL NUEVAS E INCORPORADAS	TOTAL
			NO TENIAN AGUA	DE OTROS SISTEMAS A ETAPA
	31 DICIEMBRE				0	0
	ENERO	69421	348		348	69769
	FEBRERO	69779	229		229	70008
	MARZO	70006	106		106	70112
	ABRIL	70063	229		229	70292
	MAYO	70320	282		282	70602
	JUNIO	70661	245		245	70906
	JULIO	70944	297		297	71241
	AGOSTO	71246	43		43	71289
	SEPTIEMBRE	71314	343		343	71657
	OCTUBRE	71662	249		249	71911
	NOVIEMBRE	71930	288		288	72218
	DICIEMBRE	72260	438	0	438	72698
	TOTAL		3097	0	3097
	PROMEDIO	70800.5	258.083	0	258.083	71058.6
	FUENTE: DWH - Estadísticas de Agua Potable y Alcantarillado
	ELABORACIÓN: SUBGERENCIA DE PLANIFICACIÓN - Departamento de Planificación e Investigación

## Sheet: CUADRO8
	CUADRO No. 8.
	ETAPA EP: CONSUMO Y VALORES POR EL SERVICIO DE AGUA POTABLE POR CATEGORÍAS
	SISTEMA TOMEBAMBA - MACHÁNGARA CENTRO
	AÑO 2010
	PERIODO	CONSUMO DE AGUA POTABLE
		(m3)
		RESIDENCIAL	COMERCIAL	INDUSTRIAL		ESPECIAL			TOTAL
				INDUSTRIAL	CONSTRUCCIÓN	ESPECIAL SIN REBAJA	ESPECIAL CON REBAJA	GRATUITOS
	ENERO	1664921	206397	60239	10732	78082	45784	4402	2070557
	FEBRERO	1600401	195213	53828	10401	77356	43237	7604	1988040
	MARZO	1704598	208868	56731	11980	82307	48962	5637	2119083
	ABRIL	1700547	206749	57977	11177	83482	48072	6861	2114865
	MAYO	1635370	207538	53263	10076	76108	49278	5477	2037110
	JUNIO	1683449	210931	50078	10405	75342	45285	5862	2081352
	JULIO	1644555	209411	59169	10443	75468	37090	6044	2042180
	AGOSTO	1653249	220130	65387	8457	80415	37453	6657	2071748
	SEPTIEMBRE	1717576	217848	58314	8161	79479	43685	6429	2131492
	OCTUBRE	1736864	224118	64839	8701	76321	47911	6630	2165384
	NOVIEMBRE	1634977	197902	55209	7558	75089	44121	7018	2021874
	DICIEMBRE	1667810	213135	57524	6767	80632	43843	6299	2076010
	PROMEDIO	1.67036e+06	209853	57713.2	9571.5	78340.1	44560.1	6243.33	2.07664e+06
	PERIODO	VALORES POR CONSUMO DE AGUA POTABLE
		(Dólares)
		RESIDENCIAL	COMERCIAL	INDUSTRIAL		ESPECIAL			TOTAL
				INDUSTRIAL	CONSTRUCCIÓN	ESPECIAL SIN REBAJA	ESPECIAL CON REBAJA	GRATUITOS
	ENERO	592840	198561	50920.3	11496.3	55901.9	15520.8	0	925240
	FEBRERO	564707	188046	45678.2	11285	55416.7	14731.8	0	879865
	MARZO	613104	200372	48210.1	12721.3	58887.4	16586.7	0	949882
	ABRIL	611159	198806	49141.7	11807.5	59729.3	16316.4	0	946959
	MAYO	585062	198743	45329.2	10697.2	54549.7	16758.2	0	911139
	JUNIO	603993	202327	42754.7	10987.2	54083.3	15324.5	0	929470
	JULIO	587894	201758	50940.2	10870.8	54082.4	12522.7	0	918068
	AGOSTO	594459	212199	55314.8	8944.2	57576.6	12632.9	0	941126
	SEPTIEMBRE	615476	209727	49551.7	8632.1	56934.9	14671	0	954992
	OCTUBRE	625325	216061	54765.3	9046.9	54675.1	16163.4	0	976036
	NOVIEMBRE	580871	190804	46778.2	8120.85	53828.3	14859.3	0	895262
	DICIEMBRE	595866	205624	48744.5	7167.15	57698.7	14794.5	0	929895
	PROMEDIO	597563	201919	49010.7	10148	56113.7	15073.5	0	929828
	FUENTE: DWH - Estadísticas de Agua Potable y Alcantarillado
	ELABORACIÓN: SUBGERENCIA DE PLANIFICACIÓN - Departamento de Planificación e Investigación

## Sheet: ANEXO1
	ANEXO No. 1
	ETAPA EP: NÚMERO DE CONEXIONES DE AGUA POTABLE POR RANGOS Y CATEGORÍAS DE CONSUMO
	SISTEMA TOMEBAMBA - MACHÁNGARA CENTRO
	AÑO 2010
	(Número)
	CATEGORÍA COMERCIAL
	RANGOS	ENERO	FEBRERO	MARZO	ABRIL	MAYO	JUNIO	JULIO	AGOSTO	SETBRE	OCTUBRE	NOVBRE	DCBRE	PROMEDIO	PORCENT.
	0	342	328	373	386	369	387	391	385	404	407	401	445	384.833	0.067568
	1 -20	2982	3036	2909	2947	2932	2925	2971	2959	2946	2953	3071	2971	2966.83	0.520908
	21-40	1010	1037	1022	987	1039	1003	1000	1010	1026	1001	990	1022	1012.25	0.177728
	41-50	301	279	279	265	273	303	299	291	282	290	297	244	283.583	0.0497908
	51-100	584	564	669	636	634	639	620	622	648	649	602	622	624.083	0.109575
	101-200	280	258	260	281	279	281	255	281	268	281	254	290	272.333	0.0478155
	201-300	57	73	84	83	80	79	89	91	72	86	56	69	76.5833	0.0134463
	301-500	47	36	48	45	52	51	46	47	52	51	49	52	48	0.00842771
	501-1000	19	20	19	15	20	19	23	23	23	22	19	19	20.0833	0.00352618
	MÁS 1000	7	5	7	7	5	5	4	9	9	10	6	9	6.91667	0.00121441
	TOTAL	5629	5636	5670	5652	5683	5692	5698	5718	5730	5750	5745	5743	5695.5	1
	CATEGORÍA ESPECIAL SIN REBAJA (100%)
	RANGOS	ENERO	FEBRERO	MARZO	ABRIL	MAYO	JUNIO	JULIO	AGOSTO	SETBRE	OCTUBRE	NOVBRE	DCBRE	PROMEDIO	PORCENT.
	0	22	27	26	33	31	37	38	38	39	37	44	35	33.9167	0.100296
	1 -20	88	96	96	97	101	98	99	93	100	83	86	90	93.9167	0.277723
	21-40	55	33	43	34	43	27	44	42	37	46	38	49	40.9167	0.120996
	41-50	7	22	11	21	15	20	18	20	16	14	20	14	16.5	0.0487925
	51-100	47	46	47	42	38	49	40	46	39	46	46	41	43.9167	0.129867
	101-200	43	43	45	42	38	42	36	35	43	45	43	45	41.6667	0.123213
	201-300	12	17	14	13	19	22	15	15	22	22	20	21	17.6667	0.0522425
	301-500	20	12	14	15	18	13	19	21	13	11	10	11	14.75	0.0436175
	501-1000	19	20	21	22	17	19	20	19	19	20	13	17	18.8333	0.0556925
	MÁS 1000	16	16	17	16	15	14	14	15	16	18	20	16	16.0833	0.0475604
	TOTAL	329	332	334	335	335	341	343	344	344	342	340	339	338.167	1
	CATEGORÍA ESPECIAL CON REBAJA (50%)
	RANGOS	ENERO	FEBRERO	MARZO	ABRIL	MAYO	JUNIO	JULIO	AGOSTO	SETBRE	OCTUBRE	NOVBRE	DCBRE	PROMEDIO	PORCENT.
	0	2	2	2	2	2	2	2	2	3	3	3	4	2.41667	0.0114128
	1 -20	18	26	24	22	23	21	36	49	25	25	18	20	25.5833	0.120819
	21-40	24	15	18	19	13	23	36	27	29	19	29	27	23.25	0.109799
	41-50	15	17	10	11	18	18	13	18	9	12	12	15	14	0.0661157
	51-100	42	44	45	43	42	37	45	37	45	37	47	37	41.75	0.197166
	101-200	56	55	50	48	48	52	42	34	43	53	45	51	48.0833	0.227076
	201-300	25	23	25	27	25	27	12	20	29	27	27	29	24.6667	0.11649
	301-500	16	11	19	21	18	15	10	8	10	12	14	12	13.8333	0.0653286
	501-1000	10	16	14	13	16	11	11	12	14	17	13	13	13.3333	0.0629673
	MÁS 1000	6	4	6	5	6	5	4	4	4	6	4	4	4.83333	0.0228257
	TOTAL	214	213	213	211	211	211	211	211	211	211	212	212	211.75	1
	CATEGORÍA INDUSTRIAL
	RANGOS	ENERO	FEBRERO	MARZO	ABRIL	MAYO	JUNIO	JULIO	AGOSTO	SETBRE	OCTUBRE	NOVBRE	DCBRE	PROMEDIO	PORCENT.
	0	12	12	10	15	18	23	16	16	18	17	17	15	15.75	0.0690033
	1 -20	61	67	61	62	54	58	62	60	65	60	64	66	61.6667	0.270172
	21-40	32	30	34	30	35	23	27	26	24	33	29	25	29	0.127054
	41-50	15	16	7	11	7	10	7	13	10	6	8	9	9.91667	0.0434465
	51-100	35	35	43	37	38	39	35	29	30	35	40	39	36.25	0.158817
	101-200	29	23	23	24	28	31	31	32	35	30	29	30	28.75	0.125958
	201-300	7	15	9	9	10	16	13	10	12	15	11	12	11.5833	0.0507484
	301-500	12	9	18	16	12	6	9	13	7	7	7	10	10.5	0.0460022
	501-1000	14	14	13	14	12	12	11	14	14	13	14	13	13.1667	0.0576853
	MÁS 1000	13	8	11	9	13	9	16	14	14	13	10	10	11.6667	0.0511135
	TOTAL	230	229	229	227	227	227	227	227	229	229	229	229	228.25	1
	CATEGORÍA CONSTRUCCIÓN
	RANGOS	ENERO	FEBRERO	MARZO	ABRIL	MAYO	JUNIO	JULIO	AGOSTO	SETBRE	OCTUBRE	NOVBRE	DCBRE	PROMEDIO	PORCENT.
	0	145	152	190	181	161	165	156	126	126	130	156	154	153.5	0.197597
	1 -20	626	633	570	547	549	485	454	468	435	402	395	365	494.083	0.636022
	21-40	97	95	104	101	87	87	93	87	90	86	76	64	88.9167	0.11446
	41-50	15	11	20	16	12	16	17	10	12	12	7	15	13.5833	0.0174855
	51-100	18	21	22	23	21	20	18	17	15	13	16	20	18.6667	0.0240292
	101-200	8	4	9	7	6	6	6	4	3	8	3	3	5.58333	0.0071873
	MÁS 200	2	4	4	4	2	3	4	1	2	2	2	0	2.5	0.00321819
	TOTAL	911	920	919	879	838	782	748	713	683	653	655	621	776.833	1
	CATEGORÍA RESIDENCIAL
	RANGOS	ENERO	FEBRERO	MARZO	ABRIL	MAYO	JUNIO	JULIO	AGOSTO	SETBRE	OCTUBRE	NOVBRE	DCBRE	PROMEDIO	PORCENT.
	0	3405	3314	3724	4042	4305	4258	4219	3844	4027	4034	4206	4682	4005	0.0563619
	0-20	32729	34470	32275	32157	33760	33037	34381	34882	33094	33275	35514	34833	33700.6	0.474265
	21-40	23179	22938	23172	23256	22720	23025	22631	22310	23592	23470	22987	23091	23030.9	0.324112
	41-60	7183	6402	7250	7295	6618	7103	6796	6958	7373	7389	6491	6757	6967.92	0.0980588
	61-80	1939	1734	2192	2105	1857	2050	1895	1946	2143	2180	1755	1963	1979.92	0.0278632
	81-100	687	589	745	700	623	725	652	631	738	771	631	691	681.917	0.00959654
	101-150	446	368	507	509	479	472	437	469	462	551	426	472	466.5	0.00656501
	151-200	108	96	139	117	124	117	117	129	110	119	102	111	115.75	0.00162894
	201-300	57	59	64	67	77	71	71	70	66	74	61	61	66.5	0.000935848
	MÁS 300	36	38	44	44	39	48	42	50	52	48	45	37	43.5833	0.000613344
	TOTAL	69769	70008	70112	70292	70602	70906	71241	71289	71657	71911	72218	72698	71058.6	1
	CATEGORÍA GRATUITO
	RANGOS	ENERO	FEBRERO	MARZO	ABRIL	MAYO	JUNIO	JULIO	AGOSTO	SETBRE	OCTUBRE	NOVBRE	DCBRE	PROMEDIO	PORCENT.
	0	2	2	3	3	3	3	2	2	2	3	2	2	2.41667	0.110323
	1 -20	7	7	6	6	5	5	5	4	4	4	5	6	5.33333	0.243472
	21-40	2	2	3	1	1		1	1	1	1	2	0	1.36364	0.0622514
	41-50		1			1	2	3	1	2	1		2	1.625	0.074183
	51-100	2	1	1	2	2	2	1	1	3	3	2	2	1.83333	0.0836936
	101-200	4	3	3	3	2	2	1	5	3	4	6	4	3.33333	0.15217
	MÁS 200	4	5	5	6	7	7	8	7	6	6	5	6	6	0.273906
	TOTAL	21	21	21	21	21	21	21	21	21	22	22	22	21.9053	1
	RESUMEN
	CATEGORÍA	ENERO	FEBRERO	MARZO	ABRIL	MAYO	JUNIO	JULIO	AGOSTO	SETBRE	OCTUBRE	NOVBRE	DCBRE	PROMEDIO	PORCENT.
	COMERCIAL	5629	5636	5670	5652	5683	5692	5698	5718	5730	5750	5745	5743	5695.5	0.0727107
	ESPECIAL S/REBAJA	329	332	334	335	335	341	343	344	344	342	340	339	338.167	0.00431715
	ESPECIAL C/REBAJA	214	213	213	211	211	211	211	211	211	211	212	212	211.75	0.00270327
	INDUSTRIAL	230	229	229	227	227	227	227	227	229	229	229	229	228.25	0.00291392
	CONSTRUCCIÓN	911	920	919	879	838	782	748	713	683	653	655	621	776.833	0.00991732
	RESIDENCIAL	69769	70008	70112	70292	70602	70906	71241	71289	71657	71911	72218	72698	71058.6	0.907158
	GRATUITO	21	21	21	21	21	21	21	21	21	22	22	22	21.9053	0.000279651
	TOTAL	77103	77359	77498	77617	77917	78180	78489	78523	78875	79118	79421	79864	78331	1
	FUENTE: DWH - Estadísticas de Agua Potable y Alcantarillado
	ELABORACIÓN: SUBGERENCIA DE PLANIFICACIÓN - Departamento de Planificación e Investigación

## Sheet: ANEXO2
	ANEXO No. 2
	ETAPA EP: CONSUMOS DE AGUA POTABLE POR RANGOS Y CATEGORÍAS
	SISTEMA TOMEBAMBA - MACHÁNGARA CENTRO
	AÑO 2010
	(m3)
	CATEGORÍA COMERCIAL
	RANGOS	ENERO	FEBRERO	MARZO	ABRIL	MAYO	JUNIO	JULIO	AGOSTO	SETBRE	OCTUBRE	NOVBRE	DCBRE	PROMEDIO	PORCENT.
	0												0	0	0
	1 -20	23382	22926	22422	23248	22844	22904	22847	22716	23055	22776	22951	22398	22872.4	0.108992
	21-40	29864	30083	30156	28932	30815	29545	29377	29695	30360	29582	28917	30094	29785	0.141932
	41-50	13656	12681	12726	12014	12432	13587	13529	13175	12744	13104	13420	11079	12845.6	0.0612122
	51-100	40661	39240	46432	43826	43829	43995	43154	43194	45339	44840	42099	42840	43287.4	0.206275
	101-200	38699	34991	35713	38515	37469	38593	35030	38865	36829	38128	35512	39771	37342.9	0.177948
	201-300	13646	17561	20467	20258	19918	18532	21222	22123	17328	20858	13685	16825	18535.2	0.0883248
	301-500	17515	13417	18184	16898	19765	19454	16969	17227	19249	18815	17687	19082	17855.2	0.085084
	501-1000	11774	13118	11964	10366	12966	12933	15283	14984	15227	14325	12672	13026	13219.8	0.0629956
	MÁS 1000	17200	11196	10804	12692	7500	11388	12000	18151	17717	21690	10959	18020	14109.8	0.0672362
	TOTAL	206397	195213	208868	206749	207538	210931	209411	220130	217848	224118	197902	213135	209853	1
	CATEGORÍA ESPECIAL SIN REBAJA (100%)
	RANGOS	ENERO	FEBRERO	MARZO	ABRIL	MAYO	JUNIO	JULIO	AGOSTO	SETBRE	OCTUBRE	NOVBRE	DCBRE	PROMEDIO	PORCENT.
	0												0	0	0
	1 -20	682	777	851	820	851	846	809	793	901	667	765	743	792.083	0.0101108
	21-40	1648	915	1288	969	1295	791	1286	1255	1112	1324	1101	1501	1207.08	0.0154082
	41-50	319	987	518	959	672	905	816	908	717	640	890	648	748.25	0.0095513
	51-100	3435	3320	3220	3074	2715	3433	2761	3170	2845	3223	3337	2867	3116.67	0.0397838
	101-200	6024	6058	6317	6165	5636	5940	5433	5277	6558	6396	6312	6299	6034.58	0.0770306
	201-300	2888	4137	3571	3164	4439	5351	3739	3806	5318	5305	4812	5170	4308.33	0.0549953
	301-500	7939	4801	5367	6079	6631	5206	7330	8422	5027	4231	4073	4147	5771.08	0.0736671
	501-1000	13805	13415	13932	15601	11814	13582	14331	14053	12911	13651	8600	11887	13131.8	0.167626
	MÁS 1000	41342	42946	47243	46651	42055	39288	38963	42731	44090	40884	45199	47370	43230.2	0.551827
	TOTAL	78082	77356	82307	83482	76108	75342	75468	80415	79479	76321	75089	80632	78340.1	1
	CATEGORÍA ESPECIAL CON REBAJA (50%)
	RANGOS	ENERO	FEBRERO	MARZO	ABRIL	MAYO	JUNIO	JULIO	AGOSTO	SETBRE	OCTUBRE	NOVBRE	DCBRE	PROMEDIO	PORCENT.
	0												0	0	0
	1 -20	139	291	236	200	232	195	369	403	228	266	197	200	246.333	0.00552812
	21-40	736	453	550	581	376	676	1074	841	922	605	899	820	711.083	0.0159579
	41-50	673	787	453	511	822	818	607	795	405	526	539	670	633.833	0.0142242
	51-100	3053	3114	3217	3113	3351	2808	3314	2707	3259	2721	3634	2830	3093.42	0.0694212
	101-200	8059	8158	7390	6801	7248	7376	6136	4936	5996	7468	6424	7499	6957.58	0.156139
	201-300	5711	5500	6063	6426	5821	6560	2870	4881	7169	6617	6605	7041	5938.67	0.133273
	301-500	6079	4421	7141	7864	6640	5683	3792	2896	4078	4422	5049	4488	5212.75	0.116983
	501-1000	7202	9626	10331	9797	11730	7661	7385	8037	10210	11196	9626	9428	9352.42	0.209883
	MÁS 1000	14132	10887	13581	12779	13058	13508	11543	11957	11418	14090	11148	10867	12414	0.27859
	TOTAL	45784	43237	48962	48072	49278	45285	37090	37453	43685	47911	44121	43843	44560.1	1
	CATEGORÍA INDUSTRIAL
	RANGOS	ENERO	FEBRERO	MARZO	ABRIL	MAYO	JUNIO	JULIO	AGOSTO	SETBRE	OCTUBRE	NOVBRE	DCBRE	PROMEDIO	PORCENT.
	0												0	0	0
	1 -20	531	603	530	568	504	576	550	509	614	471	546	628	552.5	0.00956478
	21-40	917	873	957	840	1004	646	769	754	692	995	868	689	833.667	0.0144323
	41-50	680	736	318	499	317	443	318	593	458	276	360	410	450.667	0.00780186
	51-100	2406	2439	3061	2610	2581	2907	2543	2140	2140	2498	2928	2782	2586.25	0.0447727
	101-200	4211	3357	3336	3639	3966	4254	4680	4679	5044	4454	4009	4254	4156.92	0.0719638
	201-300	1705	3642	2216	2129	2454	4040	3177	2470	2907	3664	2617	2998	2834.92	0.0490776
	301-500	4207	3706	7168	5986	4690	2300	3781	4999	2700	2776	2846	4011	4097.5	0.0709352
	501-1000	9787	10257	9736	10914	8524	8676	8140	9818	8962	9117	9945	9231	9425.58	0.163174
	MÁS 1000	35795	28215	29409	30792	29223	26236	35821	39425	34797	40588	31090	32521	32826	0.568278
	TOTAL	60239	53828	56731	57977	53263	50078	59779	65387	58314	64839	55209	57524	57764	1
	CATEGORÍA CONSTRUCCIÓN
	RANGOS	ENERO	FEBRERO	MARZO	ABRIL	MAYO	JUNIO	JULIO	AGOSTO	SETBRE	OCTUBRE	NOVBRE	DCBRE	PROMEDIO	PORCENT.
	0												0	0	0
	1 -20	4550	4416	4196	4119	4276	3680	3456	3527	3115	3034	2842	2557	3647.33	0.378263
	21-40	2644	2624	2861	2848	2505	2428	2570	2446	2550	2437	2238	1780	2494.25	0.258677
	41-50	666	506	871	717	542	732	759	446	527	556	319	678	609.917	0.0632541
	51-100	1216	1377	1405	1594	1417	1343	1215	1125	991	781	1112	1300	1239.67	0.128565
	101-200	1144	564	1208	926	850	908	833	653	457	1138	482	452	801.25	0.0830972
	MÁS 200	512	914	1439	973	486	1314	1610	260	521	755	565		849.909	0.0881436
	TOTAL	10732	10401	11980	11177	10076	10405	10443	8457	8161	8701	7558	6767	9642.33	1
	CATEGORÍA RESIDENCIAL
	RANGOS	ENERO	FEBRERO	MARZO	ABRIL	MAYO	JUNIO	JULIO	AGOSTO	SETBRE	OCTUBRE	NOVBRE	DCBRE	PROMEDIO	PORCENT.
	0												0	0	0
	0-20	351080	369007	345689	345884	361425	353104	366055	366968	351728	355435	378359	369678	359534	0.215244
	21-40	669120	658876	669952	673569	652811	665795	653163	642184	682535	678529	661263	666291	664507	0.397823
	41-60	347438	309371	350926	353124	320181	344144	328747	337266	357473	357244	313266	327434	337218	0.201883
	61-80	133237	119030	149787	144629	127210	140335	129513	133580	146653	149207	120139	134261	135632	0.0811991
	81-100	60951	52293	66473	62350	55575	64574	57860	56125	65297	68502	56043	61499	60628.5	0.0362967
	101-150	53404	43598	59855	59943	56815	55982	51811	55162	54158	65286	50137	55313	55122	0.0330001
	151-200	18549	16504	23727	19962	21276	19997	19779	22084	18743	20267	17515	19162	19797.1	0.011852
	201-300	13636	14067	15196	16465	18481	16791	16786	16599	15580	17822	14544	14660	15885.6	0.00951028
	MÁS 300	17506	17655	22993	24621	21596	22727	20841	23281	25409	24572	23711	19512	22035.3	0.013192
	TOTAL	1664921	1600401	1704598	1700547	1635370	1683449	1644555	1653249	1717576	1736864	1634977	1667810	1.67036e+06	1
	CATEGORÍA GRATUITO
	RANGOS	ENERO	FEBRERO	MARZO	ABRIL	MAYO	JUNIO	JULIO	AGOSTO	SETBRE	OCTUBRE	NOVBRE	DCBRE	PROMEDIO	PORCENT.
	0												0	0	0
	1 -20	37	52	28	35	34	32	20	11	14	33	24	39	29.9167	0.00477012
	21-40	67	65	93	32	21		40	24	29	25	63	0	41.7273	0.00665328
	41-50		50			44	85	142	44	94	44		94	74.625	0.0118987
	51-100	150	95	75	149	186	158	69	52	210	202	128	137	134.25	0.0214057
	101-200	594	501	444	481	284	298	138	663	411	580	811	617	485.167	0.0773583
	MÁS 200	3554	6841	4997	6164	4908	5289	5635	5863	5671	5746	5992	5412	5506	0.877914
	TOTAL	4402	7604	5637	6861	5477	5862	6044	6657	6429	6630	7018	6299	6271.69	1
	RESUMEN
	CATEGORÍA	ENERO	FEBRERO	MARZO	ABRIL	MAYO	JUNIO	JULIO	AGOSTO	SETBRE	OCTUBRE	NOVBRE	DCBRE	PROMEDIO	PORCENT.
	COMERCIAL	206397	195213	208868	206749	207538	210931	209411	220130	217848	224118	197902	213135	209853	0.101047
	ESPECIAL S/REBAJA	78082	77356	82307	83482	76108	75342	75468	80415	79479	76321	75089	80632	78340.1	0.0377217
	ESPECIAL C/REBAJA	45784	43237	48962	48072	49278	45285	37090	37453	43685	47911	44121	43843	44560.1	0.0214562
	INDUSTRIAL	60239	53828	56731	57977	53263	50078	59779	65387	58314	64839	55209	57524	57764	0.0278141
	CONSTRUCCIÓN	10732	10401	11980	11177	10076	10405	10443	8457	8161	8701	7558	6767	9642.33	0.0046429
	RESIDENCIAL	1664921	1600401	1704598	1700547	1635370	1683449	1644555	1653249	1717576	1736864	1634977	1667810	1.67036e+06	0.804298
	GRATUITO	4402	7604	5637	6861	5477	5862	6044	6657	6429	6630	7018	6299	6271.69	0.00301989
	TOTAL	2070557	1988040	2119083	2114865	2037110	2081352	2042790	2071748	2131492	2165384	2021874	2076010	2.07679e+06	1
	FUENTE: DWH - Estadísticas de Agua Potable y Alcantarillado
	ELABORACIÓN: SUBGERENCIA DE PLANIFICACIÓN - Departamento de Planificación e Investigación

[truncated: 5 more sheets: ANEXO3, ANEXO4, ANEXO5, ANEXO6, ANEXO7]
