# Supplementary material for: Looking inside the Blackbox: Cuenca’s water metabolism
Source: PLoS One. 2022 Sep 22;17(9):e0273629. doi: 10.1371/journal.pone.0273629 (PMC9499241; doi:10.1371/journal.pone.0273629)
Supplement: S5 File — (ZIP) [file pone.0273629.s006.zip › 2010/Sistema Yanuncay.XLS]

## Sheet: CUADRO1
	CUADRO No.1.
	COBERTURA DEL SERVICIO DE AGUA POTABLE EN EL ÁREA DE SERVICIO DE ETAPA EP
	SISTEMA YANUNCAY
	AÑO 2010
									AUXILIAR
	AREA URBANA
	PERIODO	POBLACIÓN: ÁREA DE SERVICIO	TOTAL CONEXIONES CON SERVICIO DE AGUA POTABLE	POBLACIÓN BENEFICIADA CON SERVICIO DE AGUA POTABLE	% DE POBLACIÓN ATENDIDA CON SERVICIO DE AGUA POTABLE (1)				TOTAL CONEXIONES CON SERVICIO DE AGUA POTABLE (1)
									URBANO	RURAL	TOTAL
	ENERO	27013	3255	16871	0.624553				3232	718	3950
	FEBRERO	27168	3320	17220.8	0.633863				3299	723	4022
	MARZO	27323	3341	17325.2	0.634088				3319	739	4058
	ABRIL	27479	3390	17570.5	0.639416				3366	743	4109
	MAYO	27636	3423	17732.3	0.641639				3397	745	4142
	JUNIO	27794	3433	17774.1	0.639494				3405	747	4152
	JULIO	27952	3485	18066.4	0.646337				3461	751	4212
	AGOSTO	28112	3477	18014.2	0.640802				3451	746	4197
	SEPTIEMBRE	28273	3489	18076.9	0.639368				3463	748	4211
	OCTUBRE	28434	3514	18207.4	0.640338				3488	750	4238
	NOVIEMBRE	28597	3579	18546.7	0.648553				3553	749	4302							0	0
	DICIEMBRE	28760	3613	18718.9	0.650866				3586	752	4338							0	0
	AREA RURAL
	PERIODO	POBLACIÓN: ÁREA DE SERVICIO	TOTAL CONEXIONES CON SERVICIO DE AGUA POTABLE	POBLACIÓN BENEFICIADA CON SERVICIO DE AGUA POTABLE	% DE POBLACIÓN ATENDIDA CON SERVICIO DE AGUA POTABLE (1)
	ENERO	11816	720	3747.96	0.317194
	FEBRERO	11842	725	3774.06	0.318701
	MARZO	11869	742	3857.58	0.325013
	ABRIL	11895	745	3878.46	0.326058
	MAYO	11921	748	3888.9	0.326223
	JUNIO	11948	749	3899.34	0.326359
	JULIO	11974	753	3920.22	0.327394
	AGOSTO	12001	747	3894.12	0.324483
	SEPTIEMBRE	12028	749	3904.56	0.324623
	OCTUBRE	12054	751	3915	0.324788
	NOVIEMBRE	12081	752	3909.78	0.32363
	DICIEMBRE	12108	754	3925.44	0.324202
	TOTAL
	PERIODO	POBLACIÓN: ÁREA DE SERVICIO	TOTAL CONEXIONES CON SERVICIO DE AGUA POTABLE	POBLACIÓN BENEFICIADA CON SERVICIO DE AGUA POTABLE	% DE POBLACIÓN ATENDIDA CON SERVICIO DE AGUA POTABLE (1)
	ENERO	38829	3975	20619	0.531021
	FEBRERO	39010	4045	20994.8	0.538191
	MARZO	39192	4083	21182.8	0.540487
	ABRIL	39374	4135	21449	0.54475
	MAYO	39557	4171	21621.2	0.546584
	JUNIO	39742	4182	21673.4	0.545354
	JULIO	39926	4238	21986.6	0.550685
	AGOSTO	40113	4224	21908.3	0.546166
	SEPTIEMBRE	40301	4238	21981.4	0.545431
	OCTUBRE	40488	4265	22122.4	0.546393
	NOVIEMBRE	40678	4331	22456.4	0.552054
	DICIEMBRE	40868	4367	22644.4	0.554085
	(1) Para el cálculo de la cobertura de Agua Potable y Alcantarillado, no se consideran a las conexiones de la categoria Industrial; y, a las conexiones de la categoria Comercial que consumen menos de 9m3 de Agua Potable
	(2) A partir de septiembre se realiza un ajuste y redistribución de las conexiones de agua y alcantarillado en los diferentes sistemas administrados por ETAPA EP
	FUENTE: DWH - Estadísticas de Agua Potable y Alcantarillado
	ETAPA EP - UEP: Proyección de la población 2004-2030
	ELABORACIÓN: SUBGERENCIA DE PLANIFICACIÓN - Departamento de Planificación e Investigación

## Sheet: CUADRO2
	CUADRO No.2.
	COBERTURA DEL SERVICIO DE ALCANTARILLADO EN EL ÁREA DE SERVICIO DE ETAPA EP
	SISTEMA YANUNCAY
	AÑO 2010
									AUXILIAR
	AREA URBANA
	PERIODO	POBLACIÓN: ÁREA DE SERVICIO	TOTAL CONEXIONES CON SERVICIO DE ALCANTARILLADO	POBLACIÓN BENEFICIADA CON SERVICIO DE ALCANTARILLADO	% DE POBLACIÓN ATENDIDA CON SERVICIO DE ALCANTARILLADO (1)				TOTAL CONEXIONES CON SERVICIO DE ALCANTARILLADO (1)
									URBANO	RURAL	TOTAL
	ENERO	27013	2378	12308.8	0.455661				2358	463	2821
	FEBRERO	27168	2433	12590.6	0.463436				2412	468	2880
	MARZO	27323	2455	12705.5	0.46501				2434	484	2918
	ABRIL	27479	2502	12935.2	0.470729				2478	488	2966
	MAYO	27636	2534	13097	0.47391				2509	492	3001
	JUNIO	27794	2544	13144	0.472906				2518	492	3010
	JULIO	27952	2596	13431.1	0.480504				2573	495	3068
	AGOSTO	28112	2588	13384.1	0.476098				2564	490	3054
	SEPTIEMBRE	28273	2598	13431.1	0.475049				2573	492	3065
	OCTUBRE	28434	2609	13493.7	0.474562				2585	494	3079
	NOVIEMBRE	28597	2645	13676.4	0.478246				2620	492	3112							0	0
	DICIEMBRE	28760	2678	13843.4	0.481344				2652	495	3147							0	0
	AREA RURAL
	PERIODO	POBLACIÓN: ÁREA DE SERVICIO	TOTAL CONEXIONES CON SERVICIO DE ALCANTARILLADO	POBLACIÓN BENEFICIADA CON SERVICIO DE ALCANTARILLADO	% DE POBLACIÓN ATENDIDA CON SERVICIO DE ALCANTARILLADO (1)
	ENERO	11816	465	2416.86	0.204541
	FEBRERO	11842	470	2442.96	0.206296
	MARZO	11869	487	2526.48	0.212864
	ABRIL	11895	491	2547.36	0.214154
	MAYO	11921	494	2568.24	0.215438
	JUNIO	11948	494	2568.24	0.214951
	JULIO	11974	497	2583.9	0.215793
	AGOSTO	12001	491	2557.8	0.213132
	SEPTIEMBRE	12028	493	2568.24	0.213522
	OCTUBRE	12054	495	2578.68	0.213927
	NOVIEMBRE	12081	495	2568.24	0.212585
	DICIEMBRE	12108	497	2583.9	0.213404
	TOTAL
	PERIODO	POBLACIÓN: ÁREA DE SERVICIO	TOTAL CONEXIONES CON SERVICIO DE ALCANTARILLADO	POBLACIÓN BENEFICIADA CON SERVICIO DE ALCANTARILLADO	% DE POBLACIÓN ATENDIDA CON SERVICIO DE ALCANTARILLADO (1)
	ENERO	38829	2843	14725.6	0.379243
	FEBRERO	39010	2903	15033.6	0.385378
	MARZO	39192	2942	15232	0.38865
	ABRIL	39374	2993	15482.5	0.393217
	MAYO	39557	3028	15665.2	0.396016
	JUNIO	39742	3038	15712.2	0.395355
	JULIO	39926	3093	16015	0.401116
	AGOSTO	40113	3079	15941.9	0.397424
	SEPTIEMBRE	40301	3091	15999.3	0.396995
	OCTUBRE	40488	3104	16072.4	0.396967
	NOVIEMBRE	40678	3140	16244.6	0.399347
	DICIEMBRE	40868	3175	16427.3	0.401961
	(1) Para el cálculo de la cobertura de Agua Potable y Alcantarillado, no se consideran a las conexiones de la categoria Industrial; y, a las conexiones de la categoria Comercial que consumen menos de 9m3 de Agua Potable
	(2) A partir de septiembre se realiza un ajuste y redistribución de las conexiones de agua y alcantarillado en los diferentes sistemas administrados por ETAPA
	FUENTE: DWH - Estadísticas de Agua Potable y Alcantarillado
	ETAPA - UEP: Proyección de la población 2004-2030
	ELABORACIÓN: SUBGERENCIA DE PLANIFICACIÓN - Departamento de Planificación e Investigación

## Sheet: CUADRO3
	CUADRO No. 3.
	ETAPA EP: NÚMERO DE CONEXIONES CON SERVICIO DE AGUA POTABLE Y ALCANTARILLADO
	SISTEMA YANUNCAY
	AÑO 2010
	PERIODO	CONEXIONES CON SERVICIO DE AGUA POTABLE					CONEXIONES CON SERVICIO DE ALCANTARILLADO
		(Número)					( Número)
		MICROMEDIDAS		NO MICROMEDIDAS		TOTAL	TOTAL
		(1)	(2) = (1/5)	(3)	(4) = (3/5)	(5) = (1+3)	(6)
	ENERO	3941	0.991447	34	0.00855346	3975	2843
	FEBRERO	4022	0.994314	23	0.00568603	4045	2903
	MARZO	4068	0.996326	15	0.00367377	4083	2942
	ABRIL	4094	0.990085	41	0.00991536	4135	2993
	MAYO	4135	0.991369	36	0.00863102	4171	3028
	JUNIO	4153	0.993066	29	0.00693448	4182	3038
	JULIO	4220	0.995753	18	0.00424729	4238	3093
	AGOSTO	4212	0.997159	12	0.00284091	4224	3079
	SEPTIEMBRE	4205	0.992213	33	0.00778669	4238	3091
	OCTUBRE	4236	0.9932	29	0.00679953	4265	3104
	NOVIEMBRE	4300	0.992842	31	0.0071577	4331	3140
	DICIEMBRE	4339	0.993588	28	0.00641172	4367	3175
	PROMEDIO	4160.42	0.993447	27.4167	0.00655316	4187.83	3035.75
	FUENTE: DWH - Estadísticas de Agua Potable y Alcantarillado
	ELABORACIÓN: SUBGERENCIA DE PLANIFICACIÓN - Departamento de Planificación e Investigación

## Sheet: CUADRO4
	CUADRO No. 4.
	ETAPA EP: CONEXIONES CON SERVICIO DE AGUA POTABLE, CON CONSUMOS MICROMEDIDOS Y ESTIMADOS
	SISTEMA YANUNCAY
	AÑO 2010
	PERIODO	CONEXIONES CON MICROMEDICIÓN						CONEXIONES SIN MICROMEDICIÓN						TOTAL CONEXIONES CON SERVICIO DE AGUA POTABLE
		Consumos mayores a cero	Casa Deshabitada	Suspendidas por Falta de pago	Ingresos nuevos con igual lectura	Medidor Detenido	Total Conexiones Micromedidas	Casa Cerrada mes actual	Casa Cerrada con indicador deshabitado	Casa Deshabitada (Consumo Acumulado)	Consumos Acumulados	Sin Medidor	Total
	ENERO	3325	300	24	35	257	3941	14			20		34	3975
	FEBRERO	3399	322	19	57	225	4022	10			12	1	23	4045
	MARZO	3394	492	13	25	144	4068	8		1	6		15	4083
	ABRIL	3396	507	13	29	149	4094	31		3	7		41	4135
	MAYO	3396	536	20	33	150	4135	14		1	21		36	4171
	JUNIO	3434	537	25	9	148	4153	12		2	15		29	4182
	JULIO	3507	507	24	54	128	4220	10		2	6		18	4238
	AGOSTO	3528	481	29	16	158	4212	5		3	4		12	4224
	SEPTIEMBRE	3554	453	31	10	157	4205	25		2	6		33	4238
	OCTUBRE	3545	470	43	25	153	4236	11		1	17		29	4265
	NOVIEMBRE	3584	508	41	52	115	4300	15			16		31	4331
	DICIEMBRE	3602	548	50	23	116	4339	12		1	15		28	4367
	PROMEDIO	3472	471.75	27.6667	30.6667	158.333	4160.42	13.9167	#DIV/0!	1.77778	12.0833	1	27.4167	4187.83
	FUENTE: DWH - Estadísticas de Agua Potable y Alcantarillado
	ELABORACIÓN: SUBGERENCIA DE PLANIFICACIÓN - Departamento de Planificación e Investigación

## Sheet: CUADRO5
	CUADRO No. 5.
	ETAPA EP: NÚMERO DE CONEXIONES CON SERVICIO DE AGUA POTABLE POR CATEGORÍAS
	SISTEMA YANUNCAY
	AÑO 2010
		CONEXIONES CON SERVICIO DE AGUA POTABLE POR CATEGORÍAS
	PERIODO	(Número)
		RESIDENCIAL	COMERCIAL	INDUSTRIAL		ESPECIAL			TOTAL
				INDUSTRIAL	CONSTRUCCIÓN	ESPECIAL SIN REBAJA	ESPECIAL CON REBAJA	GRATUITOS
	ENERO	3826	50	3	81	8	7	0	3975
	FEBRERO	3886	50	3	91	8	7	0	4045
	MARZO	3924	51	3	90	8	7	0	4083
	ABRIL	3973	54	3	90	8	7	0	4135
	MAYO	4024	58	3	71	8	7	0	4171
	JUNIO	4036	57	3	71	8	7	0	4182
	JULIO	4094	57	3	69	8	7	0	4238
	AGOSTO	4086	57	3	63	8	7	0	4224
	SEPTIEMBRE	4106	58	3	56	8	7	0	4238
	OCTUBRE	4133	58	3	56	8	7	0	4265
	NOVIEMBRE	4198	59	3	55	9	7	0	4331
	DICIEMBRE	4235	60	3	53	9	7	0	4367
	PROMEDIO	4043.42	55.75	3	70.5	8.16667	7	0	4187.83
	FUENTE: DWH - Estadísticas de Agua Potable y Alcantarillado
	ELABORACIÓN: SUBGERENCIA DE PLANIFICACIÓN - Departamento de Planificación e Investigación

## Sheet: CUADRO6
	CUADRO No. 6.
	ETAPA EP: NÚMERO DE CONEXIONES CON SERVICIO DE ALCANTARILLADO POR CATEGORÍAS
	SISTEMA YANUNCAY
	AÑO 2010
		CONEXIONES CON SERVICIO DE ALCANTARILLADO POR CATEGORÍAS
	PERIODO	(Número)
		RESIDENCIAL	COMERCIAL	INDUSTRIAL		ESPECIAL			TOTAL
				INDUSTRIAL	CONSTRUCCIÓN	ESPECIAL SIN REBAJA	ESPECIAL CON REBAJA	GRATUITOS
	ENERO	2730	42	3	58	5	5		2843
	FEBRERO	2780	42	3	68	5	5		2903
	MARZO	2819	43	3	67	5	5		2942
	ABRIL	2866	46	3	68	5	5		2993
	MAYO	2914	50	3	51	5	5		3028
	JUNIO	2926	49	3	50	5	5		3038
	JULIO	2982	49	3	49	5	5		3093
	AGOSTO	2973	49	3	44	5	5		3079
	SEPTIEMBRE	2987	50	3	41	5	5		3091
	OCTUBRE	3000	50	3	41	5	5		3104
	NOVIEMBRE	3035	51	3	40	5	6		3140
	DICIEMBRE	3070	52	3	39	5	6	0	3175
	PROMEDIO	2923.5	47.75	3	51.3333	5	5.16667	0	3035.75
	FUENTE: DWH - Estadísticas de Agua Potable y Alcantarillado
	ELABORACIÓN: SUBGERENCIA DE PLANIFICACIÓN - Departamento de Planificación e Investigación

## Sheet: CUADRO7
	CUADRO No. 7.
	ETAPA EP: CATEGORIA RESIDENCIAL.- CLASIFICACIÓN DE LAS CONEXIONES CON SERVICIO DE AGUA POTABLE SEGÚN ESTADO
	SISTEMA YANUNCAY
	AÑO 2010
	PERIODO	CONEXIONES CON SERVICIO DE AGUA POTABLE (Número)
		ACTUALES	NUEVAS		TOTAL NUEVAS E INCORPORADAS	TOTAL
			NO TENIAN AGUA	DE OTROS SISTEMAS A ETAPA
	DICIEMBRE				0	0
	ENERO	3776	50		50	3826
	FEBRERO	3826	60		60	3886
	MARZO	3889	35		35	3924
	ABRIL	3938	35		35	3973
	MAYO	3990	34		34	4024
	JUNIO	4027	9		9	4036
	JULIO	4040	54		54	4094
	AGOSTO	4066	20		20	4086
	SEPTIEMBRE	4091	15		15	4106
	OCTUBRE	4109	24		24	4133
	NOVIEMBRE	4127	71		71	4198
	DICIEMBRE	4199	36	0	36	4235
	TOTAL		443	0	443
	PROMEDIO	4006.5	36.9167	0	36.9167	4043.42
	FUENTE: DWH - Estadísticas de Agua Potable y Alcantarillado
	ELABORACIÓN: SUBGERENCIA DE PLANIFICACIÓN - Departamento de Planificación e Investigación

## Sheet: CUADRO8
	CUADRO No. 8.
	ETAPA EP: CONSUMO Y VALORES POR EL SERVICIO DE AGUA POTABLE POR CATEGORÍAS
	SISTEMA YANUNCAY
	AÑO 2010
	PERIODO	CONSUMO DE AGUA POTABLE
		(m3)
		RESIDENCIAL	COMERCIAL	INDUSTRIAL		ESPECIAL			TOTAL
				INDUSTRIAL	CONSTRUCCIÓN	ESPECIAL SIN REBAJA	ESPECIAL CON REBAJA	GRATUITOS
	ENERO	74127	4244	507	1039	247	496	0	80660
	FEBRERO	72677	4500	623	851	165	559	0	79375
	MARZO	71726	3433	728	797	182	595	0	77461
	ABRIL	79183	3822	386	836	240	698	0	85165
	MAYO	71022	3624	492	535	281	630	0	76584
	JUNIO	74885	3758	600	650	190	630	0	80713
	JULIO	80157	4809	1032	767	273	406	0	87444
	AGOSTO	77648	4007	1120	520	361	467	0	84123
	SEPTIEMBRE	84590	4860	1018	505	221	710	0	91904
	OCTUBRE	79975	4760	283	537	238	875	0	86668
	NOVIEMBRE	84822	4893	221	518	276	896	0	91626
	DICIEMBRE	75374	3906	171	429	268	717	0	80865
	PROMEDIO	77182.2	4218	598.417	665.333	245.167	639.917	0	83549
	PERIODO	VALORES POR CONSUMO DE AGUA POTABLE
		(Dólares)
		RESIDENCIAL	COMERCIAL	INDUSTRIAL		ESPECIAL			TOTAL
				INDUSTRIAL	CONSTRUCCIÓN	ESPECIAL SIN REBAJA	ESPECIAL CON REBAJA	GRATUITOS
	ENERO	27082	4316.55	452.2	1089.85	204.9	187.6	0	33333.1
	FEBRERO	26483.6	4566.45	542.8	950.85	147.5	209.65	0	32900.8
	MARZO	26510.7	3472.3	618.3	913.4	159.4	222.25	0	31896.4
	ABRIL	29559.1	3861.85	344.7	938.15	200	258.3	0	35162.1
	MAYO	25957.7	3676.7	431.7	655.2	216.31	234.5	0	31172.1
	JUNIO	27928.5	3827.95	518.2	736.4	165	234.5	0	33410.5
	JULIO	30001.8	4900.7	863.9	814.85	223.1	156.1	0	36960.5
	AGOSTO	28885.1	4058.25	933.6	614.8	284.7	177.45	0	34953.9
	SEPTIEMBRE	31422.7	4922.55	853.6	574.4	186.7	262.5	0	38222.5
	OCTUBRE	29259.3	4825.6	265.9	597.3	198.6	320.25	0	35467
	NOVIEMBRE	31458.9	4929.7	200.65	578.6	229.2	327.6	0	37724.6
	DICIEMBRE	27782.2	3928.2	150.25	492.3	223.6	264.95	0	32841.5
	PROMEDIO	28527.6	4273.9	514.65	746.342	203.251	237.971	0	34503.8
	FUENTE: DWH - Estadísticas de Agua Potable y Alcantarillado
	ELABORACIÓN: SUBGERENCIA DE PLANIFICACIÓN - Departamento de Planificación e Investigación

## Sheet: ANEXO1
	ANEXO No. 1
	ETAPA EP: NÚMERO DE CONEXIONES DE AGUA POTABLE POR RANGOS Y CATEGORÍAS DE CONSUMO
	SISTEMA YANUNCAY
	AÑO 2010
	(Número)
	CATEGORÍA COMERCIAL
	RANGOS	ENERO	FEBRERO	MARZO	ABRIL	MAYO	JUNIO	JULIO	AGOSTO	SETBRE	OCTUBRE	NOVBRE	DCBRE	PROMEDIO	PORCENT.
	0	8	8	9	10	10	8	10	10	9	8	10	6	8.83333	0.154745
	1 -20	24	22	21	24	29	31	28	27	25	27	22	30	25.8333	0.452555
	21-40	8	8	11	8	5	7	7	8	11	10	11	13	8.91667	0.156204
	41-50	2	3	3	2	4	1	2	4	3	1	5	1	2.58333	0.0452555
	51-100	3	5	2	5	7	6	4	4	7	7	4	4	4.83333	0.0846715
	101-200	2	1	2	1		1	3	1		2	3	2	1.8	0.0315328
	201-300				1							1	1	1	0.0175182
	301-500												0	0	0
	501-1000	1	1	3	2	2	1	1	2	1	1	1	3	1.58333	0.0277372
	MÁS 1000	2	2		1	1	2	2	1	2	2	2		1.7	0.029781
	TOTAL	50	50	51	54	58	57	57	57	58	58	59	60	57.0833	1
	CATEGORÍA ESPECIAL SIN REBAJA
	RANGOS	ENERO	FEBRERO	MARZO	ABRIL	MAYO	JUNIO	JULIO	AGOSTO	SETBRE	OCTUBRE	NOVBRE	DCBRE	PROMEDIO	PORCENT.
	0	1	1		1	1		1	1		1	1	1	1	#DIV/0!
	1 -20	3	3	5	3	1	4	3	2	3	2	3	5	3.08333	#DIV/0!
	21-40	2	3	1	2	3	2	1	3	3	3	1	1	2.08333	#DIV/0!
	41-50			1		1	1	1				1		1	#DIV/0!
	51-100	2	1	1	2	2	1	2	1	2	2	3	1	1.66667	#DIV/0!
	101-200								1				1	1	#DIV/0!
	201-300													#DIV/0!	#DIV/0!
	301-500													#DIV/0!	#DIV/0!
	501-1000													#DIV/0!	#DIV/0!
	MÁS 1000													#DIV/0!	#DIV/0!
	TOTAL	8	8	8	8	8	8	8	8	8	8	9	9	#DIV/0!	#DIV/0!
	CATEGORÍA ESPECIAL CON REBAJA
	RANGOS	ENERO	FEBRERO	MARZO	ABRIL	MAYO	JUNIO	JULIO	AGOSTO	SETBRE	OCTUBRE	NOVBRE	DCBRE	PROMEDIO	PORCENT.
	0													#DIV/0!	#DIV/0!
	1 -20	1	1	1	1	1	1	1	1	1	1	1	1	1	#DIV/0!
	21-40	1	2	1	2		2	2	2				1	1.625	#DIV/0!
	41-50					2		1				1		1.33333	#DIV/0!
	51-100	4	2	3		2	2	2	2	2	2	1	2	2.18182	#DIV/0!
	101-200	1	1	2	3	1	1	1	2	4	3	2	2	1.91667	#DIV/0!
	201-300		1		1	1	1				1	1	1	1	#DIV/0!
	301-500											1		1	#DIV/0!
	501-1000													#DIV/0!	#DIV/0!
	MÁS 1000													#DIV/0!	#DIV/0!
	TOTAL	7	7	7	7	7	7	7	7	7	7	7	7	#DIV/0!	#DIV/0!
	CATEGORÍA INDUSTRIAL
	RANGOS	ENERO	FEBRERO	MARZO	ABRIL	MAYO	JUNIO	JULIO	AGOSTO	SETBRE	OCTUBRE	NOVBRE	DCBRE	PROMEDIO	PORCENT.
	0												0	0	0
	1 -20			1		2					1		1	1.25	0.130435
	21-40	1	1		1		2	2	1	2	1	1		1.33333	0.13913
	41-50			1	1				1				1	1	0.104348
	51-100	1	1									1		1	0.104348
	101-200											1	1	1	0.104348
	201-300				1						1			1	0.104348
	301-500	1				1								1	0.104348
	501-1000		1	1			1	1		1				1	0.104348
	MÁS 1000								1					1	0.104348
	TOTAL	3	3	3	3	3	3	3	3	3	3	3	3	9.58333	1
	CATEGORÍA CONSTRUCCIÓN
	RANGOS	ENERO	FEBRERO	MARZO	ABRIL	MAYO	JUNIO	JULIO	AGOSTO	SETBRE	OCTUBRE	NOVBRE	DCBRE	PROMEDIO	PORCENT.
	0	13	23	22	23	15	15	13	13	13	13	12	16	15.9167	#DIV/0!
	1 -20	53	56	56	54	49	44	43	44	36	36	32	30	44.4167	#DIV/0!
	21-40	12	7	9	7	7	10	10	5	6	5	10	5	7.75	#DIV/0!
	41-50	1	4	1	2		2			1	2	1	2	1.77778	#DIV/0!
	51-100	1	1	2	4			3	1					2	#DIV/0!
	101-200	1												1	#DIV/0!
	MÁS 200													#DIV/0!	#DIV/0!
	TOTAL	81	91	90	90	71	71	69	63	56	56	55	53	#DIV/0!	#DIV/0!
	CATEGORÍA RESIDENCIAL
	RANGOS	ENERO	FEBRERO	MARZO	ABRIL	MAYO	JUNIO	JULIO	AGOSTO	SETBRE	OCTUBRE	NOVBRE	DCBRE	PROMEDIO	PORCENT.
	0	362	370	405	449	464	459	477	433	400	418	449	505	432.583	0.106974
	0-20	2051	2145	2170	2009	2249	2195	2106	2226	2100	2170	2160	2367	2162.33	0.534724
	21-40	1025	986	999	1055	971	1006	1079	1040	1123	1111	1105	1003	1041.92	0.257656
	41-60	262	272	238	305	230	252	273	258	320	299	319	248	273	0.0675102
	61-80	74	58	62	89	69	74	89	66	87	71	86	52	73.0833	0.0180728
	81-100	25	27	25	24	18	26	30	30	33	36	40	25	28.25	0.00698595
	101-150	16	19	15	30	13	10	27	22	31	19	23	19	20.3333	0.00502823
	151-200	6	5	5	6	3	2	4	5	5	3	7	6	4.75	0.00117463
	201-300	4	4	4	4	7	6	7	3	5	4	5	8	5.08333	0.00125706
	MÁS 300	1		1	2		6	2	3	2	2	4	2	2.5	0.000618225
	TOTAL	3826	3886	3924	3973	4024	4036	4094	4086	4106	4133	4198	4235	4043.83	1
	CATEGORÍA GRATUITO
	RANGOS	ENERO	FEBRERO	MARZO	ABRIL	MAYO	JUNIO	JULIO	AGOSTO	SETBRE	OCTUBRE	NOVBRE	DCBRE	PROMEDIO	PORCENT.
	0												0	0	#DIV/0!
	1 -20												0	0	#DIV/0!
	21-40												0	0	#DIV/0!
	41-50												0	0	#DIV/0!
	51-100												0	0	#DIV/0!
	101-200												0	0	#DIV/0!
	MÁS 200												0	0	#DIV/0!
	TOTAL	0	0	0	0	0	0	0	0	0	0	0	0	0	#DIV/0!
	RESUMEN
	CATEGORÍA	ENERO	FEBRERO	MARZO	ABRIL	MAYO	JUNIO	JULIO	AGOSTO	SETBRE	OCTUBRE	NOVBRE	DCBRE	PROMEDIO	PORCENT.
	COMERCIAL	50	50	51	54	58	57	57	57	58	58	59	60	57.0833	#DIV/0!
	ESPECIAL S/REBAJA	8	8	8	8	8	8	8	8	8	8	9	9	#DIV/0!	#DIV/0!
	ESPECIAL C/REBAJA	7	7	7	7	7	7	7	7	7	7	7	7	#DIV/0!	#DIV/0!
	INDUSTRIAL	3	3	3	3	3	3	3	3	3	3	3	3	9.58333	#DIV/0!
	CONSTRUCCIÓN	81	91	90	90	71	71	69	63	56	56	55	53	#DIV/0!	#DIV/0!
	RESIDENCIAL	3826	3886	3924	3973	4024	4036	4094	4086	4106	4133	4198	4235	4043.83	#DIV/0!
	GRATUITO	0	0	0	0	0	0	0	0	0	0	0	0	0	#DIV/0!
	TOTAL	3975	4045	4083	4135	4171	4182	4238	4224	4238	4265	4331	4367	#DIV/0!	#DIV/0!
	FUENTE: DWH - Estadísticas de Agua Potable y Alcantarillado
	ELABORACIÓN: SUBGERENCIA DE PLANIFICACIÓN - Departamento de Planificación e Investigación

## Sheet: ANEXO2
	ANEXO No. 2
	ETAPA EP: CONSUMOS DE AGUA POTABLE POR RANGOS Y CATEGORÍAS
	SISTEMA YANUNCAY
	AÑO 2010
	(m3)
	CATEGORÍA COMERCIAL
	RANGOS	ENERO	FEBRERO	MARZO	ABRIL	MAYO	JUNIO	JULIO	AGOSTO	SETBRE	OCTUBRE	NOVBRE	DCBRE	PROMEDIO	PORCENT.
	0												0	0	0
	1 -20	223	201	161	189	223	242	252	277	217	210	168	224	215.583	0.0450496
	21-40	241	225	311	232	131	194	221	213	321	291	308	382	255.833	0.0534605
	41-50	95	137	139	94	176	41	92	176	129	43	231	42	116.25	0.0242923
	51-100	203	359	151	356	457	370	275	269	512	543	325	266	340.5	0.0711529
	101-200	333	140	261	102		101	346	122		229	365	218	221.7	0.0463278
	201-300				236							213	290	246.333	0.0514753
	301-500												0	0	0
	501-1000	921	916	2410	1429	1614	753	889	1729	945	770	916	2484	1314.67	0.274721
	MÁS 1000	2228	2522		1184	1023	2057	2734	1221	2736	2674	2367		2074.6	0.433521
	TOTAL	4244	4500	3433	3822	3624	3758	4809	4007	4860	4760	4893	3906	4785.47	1
	CATEGORÍA ESPECIAL SIN REBAJA (100%)
	RANGOS	ENERO	FEBRERO	MARZO	ABRIL	MAYO	JUNIO	JULIO	AGOSTO	SETBRE	OCTUBRE	NOVBRE	DCBRE	PROMEDIO	PORCENT.
	0												0	0	0
	1 -20	29	34	59	52	7	32	29	25	21	18	17	49	31	0.0793278
	21-40	62	78	24	73	69	52	35	97	84	72	24	31	58.4167	0.149486
	41-50			47		50	50	44				50		48.2	0.123342
	51-100	156	53	52	115	155	56	165	86	116	148	185	59	112.167	0.28703
	101-200								153				129	141	0.360814
	201-300												0	0	0
	301-500												0	0	0
	501-1000												0	0	0
	MÁS 1000												0	0	0
	TOTAL	247	165	182	240	281	190	273	361	221	238	276	268	390.783	1
	CATEGORÍA ESPECIAL CON REBAJA (50%)
	RANGOS	ENERO	FEBRERO	MARZO	ABRIL	MAYO	JUNIO	JULIO	AGOSTO	SETBRE	OCTUBRE	NOVBRE	DCBRE	PROMEDIO	PORCENT.
	0												0	0	0
	1 -20	1	1	1	1	1	1	1	1	1	1	1	1	1	0.00107004
	21-40	23	66	34	69		66	56	69				34	52.125	0.0557756
	41-50					95		44				42	0	45.25	0.0484191
	51-100	288	147	271		142	170	177	156	144	150	64	154	169.364	0.181225
	101-200	184	110	289	419	187	191	128	241	565	451	242	289	274.667	0.293903
	201-300		235		209	205	202				273	213	239	225.143	0.240911
	301-500											334	0	167	0.178696
	501-1000												0	0	0
	MÁS 1000												0	0	0
	TOTAL	496	559	595	698	630	630	406	467	710	875	896	717	934.548	1
	CATEGORÍA INDUSTRIAL
	RANGOS	ENERO	FEBRERO	MARZO	ABRIL	MAYO	JUNIO	JULIO	AGOSTO	SETBRE	OCTUBRE	NOVBRE	DCBRE	PROMEDIO	PORCENT.
	0												0	0	0
	1 -20		36										20	28	0.0101474
	21-40	29		40	39	64	63	62	26	53	17	24		41.7	0.0151123
	41-50			46	47				43		33		48	43.4	0.0157284
	51-100	90	84									64		79.3333	0.0287509
	101-200											133	103	118	0.042764
	201-300				300						233			266.5	0.0965813
	301-500	388				428								408	0.147862
	501-1000		503	642			537	970		965				723.4	0.262165
	MÁS 1000								1051					1051	0.380889
	TOTAL	507	623	728	386	492	600	1032	1120	1018	283	221	171	2759.33	1
	CATEGORÍA CONSTRUCCIÓN
	RANGOS	ENERO	FEBRERO	MARZO	ABRIL	MAYO	JUNIO	JULIO	AGOSTO	SETBRE	OCTUBRE	NOVBRE	DCBRE	PROMEDIO	PORCENT.
	0												0	0	0
	1 -20	441	406	380	357	318	252	293	317	284	313	181	184	310.5	0.392356
	21-40	327	212	264	169	217	311	295	147	177	135	291	155	225	0.284316
	41-50	44	178	43	85		87			44	89	46	90	78.4444	0.0991245
	51-100	71	55	110	225			179	56				0	99.4286	0.125641
	101-200	156											0	78	0.0985629
	MÁS 200												0	0	0
	TOTAL	1039	851	797	836	535	650	767	520	505	537	518	429	791.373	1
	CATEGORÍA RESIDENCIAL
	RANGOS	ENERO	FEBRERO	MARZO	ABRIL	MAYO	JUNIO	JULIO	AGOSTO	SETBRE	OCTUBRE	NOVBRE	DCBRE	PROMEDIO	PORCENT.
	0												0	0	0
	0-20	20357	21316	21373	19817	22048	21452	20845	22046	20598	21362	21538	23563	21359.6	0.27608
	21-40	29426	27870	28450	29972	27864	28465	30755	29891	32562	31736	31753	28069	29734.4	0.384328
	41-60	12666	13113	11410	14841	11062	12105	13244	12483	15434	14365	15295	11863	13156.8	0.170056
	61-80	5153	3952	4294	6133	4789	5108	6106	4564	5952	4844	5938	3586	5034.92	0.0650781
	81-100	2194	2366	2222	2107	1600	2398	2690	2668	2975	3235	3585	2215	2521.25	0.0325881
	101-150	1903	2256	1696	3584	1453	1248	3220	2655	3592	2361	2683	2337	2415.67	0.0312234
	151-200	1030	863	850	1034	479	318	728	839	811	492	1212	975	802.583	0.0103737
	201-300	1012	941	869	983	1727	1474	1776	664	1295	904	1166	1966	1231.42	0.0159165
	MÁS 300	386		562	712		2317	793	1838	1371	676	1652	800	1110.7	0.0143562
	TOTAL	74127	72677	71726	79183	71022	74885	80157	77648	84590	79975	84822	75374	77367.3	1
	CATEGORÍA GRATUITO
	RANGOS	ENERO	FEBRERO	MARZO	ABRIL	MAYO	JUNIO	JULIO	AGOSTO	SETBRE	OCTUBRE	NOVBRE	DCBRE	PROMEDIO	PORCENT.
	0												0	0	#DIV/0!
	1 -20												0	0	#DIV/0!
	21-40												0	0	#DIV/0!
	41-50												0	0	#DIV/0!
	51-100												0	0	#DIV/0!
	101-200												0	0	#DIV/0!
	MÁS 200												0	0	#DIV/0!
	TOTAL	0	0	0	0	0	0	0	0	0	0	0	0	0	#DIV/0!
	RESUMEN
	CATEGORÍA	ENERO	FEBRERO	MARZO	ABRIL	MAYO	JUNIO	JULIO	AGOSTO	SETBRE	OCTUBRE	NOVBRE	DCBRE	PROMEDIO	PORCENT.
	COMERCIAL	4244	4500	3433	3822	3624	3758	4809	4007	4860	4760	4893	3906	4785.47	0.0549872
	ESPECIAL S/REBAJA	247	165	182	240	281	190	273	361	221	238	276	268	390.783	0.00449028
	ESPECIAL C/REBAJA	496	559	595	698	630	630	406	467	710	875	896	717	934.548	0.0107384
	INDUSTRIAL	507	623	728	386	492	600	1032	1120	1018	283	221	171	2759.33	0.031706
	CONSTRUCCIÓN	1039	851	797	836	535	650	767	520	505	537	518	429	791.373	0.00909323
	RESIDENCIAL	74127	72677	71726	79183	71022	74885	80157	77648	84590	79975	84822	75374	77367.3	0.888985
	GRATUITO	0	0	0	0	0	0	0	0	0	0	0	0	0	0
	TOTAL	80660	79375	77461	85165	76584	80713	87444	84123	91904	86668	91626	80865	87028.8	1
	FUENTE: DWH - Estadísticas de Agua Potable y Alcantarillado
	ELABORACIÓN: SUBGERENCIA DE PLANIFICACIÓN - Departamento de Planificación e Investigación

[truncated: 5 more sheets: ANEXO3, ANEXO4, ANEXO5, ANEXO6, ANEXO7]
