# Supplementary material for: Looking inside the Blackbox: Cuenca’s water metabolism
Source: PLoS One. 2022 Sep 22;17(9):e0273629. doi: 10.1371/journal.pone.0273629 (PMC9499241; doi:10.1371/journal.pone.0273629)
Supplement: S5 File — (ZIP) [file pone.0273629.s006.zip › 2010/Total Sistemas2010.XLS]

## Sheet: CUADRO1
	CUADRO No.1.
	COBERTURA DEL SERVICIO DE AGUA POTABLE EN EL ÁREA DE SERVICIO DE ETAPA EP
	TOTAL SISTEMAS
	AÑO 2010
	AREA URBANA
	PERIODO	POBLACIÓN: ÁREA DE SERVICIO	TOTAL CONEXIONES CON SERVICIO DE AGUA POTABLE	POBLACIÓN BENEFICIADA CON SERVICIO DE AGUA POTABLE	% DE POBLACIÓN ATENDIDA CON SERVICIO DE AGUA POTABLE (1)
	ENERO	350077	80621	339483	0.969738
	FEBRERO	350874	80983	340486	0.970394
	MARZO	351671	81179	341339	0.970621
	ABRIL	352473	81302	342150	0.970713
	MAYO	353276	81624	342760	0.970233
	JUNIO	354083	81889	343422	0.96989
	JULIO	354893	82224	344240	0.969983
	AGOSTO	355708	82284	344806	0.969352
	SEPTIEMBRE	356524	82684	345524	0.969146
	OCTUBRE	357344	83016	346345	0.96922
	NOVIEMBRE	358168	83398	347468	0.970126													0	0
	DICIEMBRE	358994	83895	348365	0.970393													0	0
	AREA RURAL
	PERIODO	POBLACIÓN: ÁREA DE SERVICIO	TOTAL CONEXIONES CON SERVICIO DE AGUA POTABLE	POBLACIÓN BENEFICIADA CON SERVICIO DE AGUA POTABLE	% DE POBLACIÓN ATENDIDA CON SERVICIO DE AGUA POTABLE (1)
	ENERO	76931	12285	57269.6	0.744429
	FEBRERO	77087	12329	57514.9	0.746104
	MARZO	77245	12412	57884.5	0.749362
	ABRIL	77402	12779	59578.5	0.769728
	MAYO	77560	12833	59822.4	0.771305
	JUNIO	77720	12885	60055.8	0.772721
	JULIO	77879	12870	60003.4	0.77047
	AGOSTO	78038	13005	60627.5	0.776897
	SEPTIEMBRE	78198	13031	60775	0.777194
	OCTUBRE	78358	13077	60945.6	0.777784
	NOVIEMBRE	78519	13227	61641.4	0.785051
	DICIEMBRE	78681	13281	61904.6	0.786779
	TOTAL
	PERIODO	POBLACIÓN: ÁREA DE SERVICIO	TOTAL CONEXIONES CON SERVICIO DE AGUA POTABLE	POBLACIÓN BENEFICIADA CON SERVICIO DE AGUA POTABLE	% DE POBLACIÓN ATENDIDA CON SERVICIO DE AGUA POTABLE (1)
	ENERO	427008	92906	396753	0.929146
	FEBRERO	427961	93312	398001	0.929993
	MARZO	428916	93591	399224	0.930774
	ABRIL	429875	94081	401729	0.934524
	MAYO	430836	94457	402582	0.934421
	JUNIO	431803	94774	403478	0.934402
	JULIO	432772	95094	404244	0.93408
	AGOSTO	433746	95289	405434	0.934726
	SEPTIEMBRE	434722	95715	406299	0.934617
	OCTUBRE	435702	96093	407291	0.934792
	NOVIEMBRE	436687	96625	409110	0.936848
	DICIEMBRE	437675	97176	410270	0.937385
	Nota 1: Para el cálculo de la cobertura de Agua Potable y Alcantarillado, no se consideran a las conexiones de la categoria Industrial; y, a las conexiones de la categoria Comercial que consumen menos de 9m3 de Agua Potable
	Nota 2: Total Sistemas comprende: Tomebamba-Machángara, Yanuncay, Culebrillas, Machángara Norte y machánga Sur
	FUENTE: DWH - Estadísticas de Agua Potable y Alcantarillado
	ETAPA - UEP: Proyección de la población 2004-2030
	ELABORACIÓN: DIRECCIÓN GENERAL DE PLANIFICACIÓN - Departamento de Planificación e Investigación

## Sheet: CUADRO2
	CUADRO No.2.
	COBERTURA DEL SERVICIO DE ALCANTARILLADO EN EL ÁREA DE SERVICIO DE ETAPA EP
	TOTAL SISTEMAS
	AÑO 2010
									AUXILIAR
	AREA URBANA
	PERIODO	POBLACIÓN: ÁREA DE SERVICIO	TOTAL CONEXIONES CON SERVICIO DE ALCANTARILLADO	POBLACIÓN BENEFICIADA CON SERVICIO DE ALCANTARILLADO	% DE POBLACIÓN ATENDIDA CON SERVICIO DE ALCANTARILLADO (1)				TOTAL CONEXIONES CON SERVICIO DE ALCANTARILLADO (1)
									URBANO	RURAL	TOTAL
	ENERO	350077	74758	321992	0.919775				68687	2463	71150
	FEBRERO	350874	75076	322887	0.920237				68861	2458	71319
	MARZO	351671	75235	323586	0.920139				69054	2463	71517
	ABRIL	352473	75520	324874	0.9217				69188	2472	71660
	MAYO	353276	75849	325683	0.921894				69447	2491	71938
	JUNIO	354083	76105	326325	0.921607				69674	2512	72186
	JULIO	354893	76451	327183	0.92192				69885	2537	72422
	AGOSTO	355708	76510	327810	0.921571				69928	2537	72465
	SEPTIEMBRE	356524	76822	328378	0.921055				70254	2560	72814
	OCTUBRE	357344	77064	328988	0.920648				70456	2566	73022
	NOVIEMBRE	358168	77394	330001	0.921359				70547	2610	73157							0	0
	DICIEMBRE	358994	77958	331209	0.922604				71020	2629	73649							0	0
	AREA RURAL
	PERIODO	POBLACIÓN: ÁREA DE SERVICIO	TOTAL CONEXIONES CON SERVICIO DE ALCANTARILLADO	POBLACIÓN BENEFICIADA CON SERVICIO DE ALCANTARILLADO	% DE POBLACIÓN ATENDIDA CON SERVICIO DE ALCANTARILLADO (1)
	ENERO	76931	5364	25380.1	0.329907
	FEBRERO	77087	5424	25646.1	0.332691
	MARZO	77245	5516	26054.5	0.337297
	ABRIL	77402	5666	26758.1	0.345703
	MAYO	77560	5699	26913	0.346995
	JUNIO	77720	5737	27084.7	0.348491
	JULIO	77879	5797	27380.5	0.351578
	AGOSTO	78038	5823	27495.1	0.35233
	SEPTIEMBRE	78198	5909	27901	0.356799
	OCTUBRE	78358	5932	27990.3	0.357211
	NOVIEMBRE	78519	6042	28509	0.363084
	DICIEMBRE	78681	6167	29093.8	0.369769
	TOTAL
	PERIODO	POBLACIÓN: ÁREA DE SERVICIO	TOTAL CONEXIONES CON SERVICIO DE ALCANTARILLADO	POBLACIÓN BENEFICIADA CON SERVICIO DE ALCANTARILLADO	% DE POBLACIÓN ATENDIDA CON SERVICIO DE ALCANTARILLADO (1)
	ENERO	427008	80122	347372	0.813503
	FEBRERO	427961	80500	348533	0.814404
	MARZO	428916	80751	349641	0.815173
	ABRIL	429875	81186	351633	0.817988
	MAYO	430836	81548	352596	0.818399
	JUNIO	431803	81842	353410	0.818452
	JULIO	432772	82248	354563	0.819285
	AGOSTO	433746	82333	355305	0.819155
	SEPTIEMBRE	434722	82731	356279	0.819556
	OCTUBRE	435702	82996	356978	0.819318
	NOVIEMBRE	436687	83436	358510	0.820978
	DICIEMBRE	437675	84125	360303	0.82322
	Nota 1: Para el cálculo de la cobertura de Agua Potable y Alcantarillado, no se consideran a las conexiones de la categoria Industrial; y, a las conexiones de la categoria Comercial que consumen menos de 9m3 de Agua Potable
	Nota 2: Total Sistemas comprende: Tomebamba-Machángara, Yanuncay, Culebrillas, Machángara Norte y machánga Sur
	FUENTE: DWH - Estadísticas de Agua Potable y Alcantarillado
	ETAPA - UEP: Proyección de la población 2004-2030
	ELABORACIÓN: DIRECCIÓN GENERAL DE PLANIFICACIÓN - Departamento de Planificación e Investigación

## Sheet: CUADRO3
	CUADRO No.3.
	ETAPA EP. VOLUMEN DE AGUA POTABLE: PRODUCIDO Y CONSUMIDO
	TOTAL SISTEMAS
	AÑO 2010
														% Consumo
		VOLUMEN DE AGUA POTABLE PRODUCIDO					VOLUMEN DE AGUA POTABLE CONSUMIDO	% DE AGUA POTABLE CONSUMIDO CON RELACIÓN AL PRODUCIDO					Ene	0.705291
		CEBOLLAR		TIXÁN		TOTAL	TOTAL						Feb	0.754195
		m3	%	m3	%	m3	m3	%					Mar	0.716787
	ENERO	1.70538e+06	0.514004	1.61245e+06	0.485996	3.31783e+06	2340034	0.705291					Abr	0.760158
	FEBRERO	1.53847e+06	0.513111	1.45985e+06	0.486889	2.99832e+06	2261316	0.754195					May	0.709257
	MARZO	1.7397e+06	0.523683	1582344	0.476317	3.32204e+06	2381196	0.716787					Jun	0.758642
	ABRIL	1.66187e+06	0.526836	1.49257e+06	0.473164	3.15444e+06	2397870	0.760158					Jul	0.714589
	MAYO	1.71e+06	0.529451	1.51977e+06	0.470549	3.22977e+06	2290738	0.709257					Ago	0.747809
	JUNIO	1.64253e+06	0.531677	1.4468e+06	0.468323	3.08933e+06	2343699	0.758642					Sep	0.844247
	JULIO	1.69046e+06	0.522246	1.54644e+06	0.477754	3.2369e+06	2313052	0.714589					Oct	0.789531
	AGOSTO	1.6141e+06	0.514645	1.52223e+06	0.485355	3.13633e+06	2345379	0.747809					Nov	0.762677
	SEPTIEMBRE	1.53763e+06	0.533459	1.34474e+06	0.466541	2.88237e+06	2433433	0.844247					Dic	#DIV/0!
	OCTUBRE	1.62358e+06	0.522677	1.4827e+06	0.477323	3.10629e+06	2452509	0.789531
	NOVIEMBRE	1.52102e+06	0.500495	1.51801e+06	0.499505	3.03903e+06	2317801	0.762677
	DICIEMBRE		#DIV/0!		#DIV/0!	0	2342833	#DIV/0!
	PROMEDIO	1.63498e+06	0.568479	1.50254e+06	0.52243	2.87605e+06	2351655	#DIV/0!
	MÍNIMO	1.52102e+06	#DIV/0!	1.34474e+06	#DIV/0!	0	2261316	#DIV/0!
	MÁXIMO	1.7397e+06	0.523683	1.61245e+06	0.48538	3.32204e+06	2452509	#DIV/0!
	FUENTE: DWH - Estadísticas de Agua Potable y Alcantarillado
	ELABORACIÓN: DIRECCIÓN GENERAL DE PLANIFICACIÓN - Departamento de Planificación e Investigación

## Sheet: CUADRO4
	CUADRO No. 4.
	ETAPA EP: CONEXIONES CON SERVICIO DE AGUA POTABLE, CON CONSUMOS MICROMEDIDOS Y ESTIMADOS
	TOTAL SISTEMAS
	AÑO 2010
	PERIODO	CONEXIONES CON MICROMEDICIÓN						CONEXIONES SIN MICROMEDICIÓN						TOTAL CONEXIONES CON SERVICIO DE AGUA POTABLE
		Consumos mayores a cero	Casa Deshabitada	Suspendidas por Falta de pago	Ingresos nuevos con igual lectuta	Medidor Detenido	Total Conexiones Micromedidas	Casa Cerrada mes actual	Casa Cerrada con indicador deshabitado	Casa Deshabitada (Consumo Acumulado)	Consumos Acumulados	Sin Medidor	Total
	ENERO	82674	5617	272	342	3435	92340	322		28	216		566	92906
	FEBRERO	83188	5647	242	316	3426	92819	289		28	175	1	493	93312
	MARZO	82754	7653	236	250	2240	93133	280		29	149		458	93591
	ABRIL	82810	7803	351	379	2197	93540	373		21	147		541	94081
	MAYO	82573	8178	374	358	2381	93864	399		24	170		593	94457
	JUNIO	82772	8435	442	299	2257	94205	313		35	221		569	94774
	JULIO	83221	8133	537	397	2475	94763	283		12	135		430	95193
	AGOSTO	83894	7819	531	111	2545	94900	277		14	98		389	95289
	SEPTIEMBRE	84294	7684	507	416	2374	95275	318		24	98		440	95715
	OCTUBRE	84609	7838	555	339	2286	95627	275		21	170		466	96093
	NOVIEMBRE	84741	8300	524	500	2075	96140	328		13	144		485	96625
	DICIEMBRE	84862	8685	554	508	2172	96781	225		15	155		395	97176
	PROMEDIO	83532.7	7649.33	427.083	351.25	2488.58	94448.9	306.833	#DIV/0!	22	156.5	1	485.417	94934.3
	FUENTE: DWH - Estadísticas de Agua Potable y Alcantarillado
	ELABORACIÓN: DIRECCIÓN GENERAL DE PLANIFICACIÓN - Departamento de Planificación e Investigación

## Sheet: CUADRO5
	CUADRO No. 5.
	ETAPA EP: NÚMERO DE CONEXIONES CON SERVICIO DE AGUA POTABLE POR CATEGORÍAS
	TOTAL SISTEMAS
	AÑO 2010
		CONEXIONES CON SERVICIO DE AGUA POTABLE POR CATEGORÍAS
	PERIODO	(Número)
		RESIDENCIAL	COMERCIAL	INDUSTRIAL		ESPECIAL			TOTAL
				INDUSTRIAL	CONSTRUCCIÓN	ESPECIAL SIN REBAJA	ESPECIAL CON REBAJA	GRATUITOS
	ENERO	85058	5771	242	1188	369	255	23	92906
	FEBRERO	85422	5782	242	1216	372	255	23	93312
	MARZO	85666	5819	242	1211	375	255	23	93591
	ABRIL	86202	5818	242	1164	376	256	23	94081
	MAYO	86601	5854	242	1105	376	256	23	94457
	JUNIO	86963	5861	242	1047	382	256	23	94774
	JULIO	87420	5869	243	999	384	256	23	95194
	AGOSTO	87555	5888	242	940	385	256	23	95289
	SEPTIEMBRE	88006	5904	244	896	386	256	23	95715
	OCTUBRE	88394	5927	244	863	384	256	25	96093
	NOVIEMBRE	88933	5928	244	856	382	257	25	96625
	DICIEMBRE	89528	5927	244	814	381	257	25	97176
	PROMEDIO	87145.7	5862.33	242.75	1024.92	379.333	255.917	23.5	94934.4
	FUENTE: DWH - Estadísticas de Agua Potable y Alcantarillado
	ELABORACIÓN: DIRECCIÓN GENERAL DE PLANIFICACIÓN - Departamento de Planificación e Investigación

## Sheet: CUADRO6
	CUADRO No. 6.
	ETAPA EP: NÚMERO DE CONEXIONES CON SERVICIO DE ALCANTARILLADO POR CATEGORÍAS
	TOTAL SISTEMAS
	AÑO 2010
		CONEXIONES CON SERVICIO DE ALCANTARILLADO POR CATEGORÍAS
	PERIODO	(Número)
		RESIDENCIAL	COMERCIAL	INDUSTRIAL		ESPECIAL			TOTAL
				INDUSTRIAL	CONSTRUCCIÓN	ESPECIAL SIN REBAJA	ESPECIAL CON REBAJA	GRATUITOS
	ENERO	72645	5663	232	1001	337	227	21	80126
	FEBRERO	72979	5674	232	1032	339	227	21	80504
	MARZO	73191	5710	232	1030	342	227	21	80753
	ABRIL	73673	5707	232	986	342	228	21	81189
	MAYO	74055	5740	232	933	342	228	21	81551
	JUNIO	74384	5745	232	888	347	228	21	81845
	JULIO	74822	5751	233	847	349	228	21	82251
	AGOSTO	74942	5769	232	795	350	228	21	82337
	SEPTIEMBRE	75359	5782	234	756	351	228	21	82731
	OCTUBRE	75637	5802	234	724	349	229	21	82996
	NOVIEMBRE	76082	5799	234	724	348	230	21	83438
	DICIEMBRE	76810	5799	234	686	231	347	21	84128
	PROMEDIO	74548.2	5745.08	232.75	866.833	335.583	237.917	21	81987.4
	FUENTE: DWH - Estadísticas de Agua Potable y Alcantarillado
	ELABORACIÓN: DIRECCIÓN GENERAL DE PLANIFICACIÓN - Departamento de Planificación e Investigación

## Sheet: CUADRO7
	CUADRO No. 7.
	ETAPA EP: CATEGORIA RESIDENCIAL.- CLASIFICACIÓN DE LAS CONEXIONES CON SERVICIO DE AGUA POTABLE SEGÚN ESTADO
	TOTAL SISTEMAS
	AÑO 2010
	PERIODO	CONEXIONES RESIDENCIALES CON SERVICIO DE AGUA POTABLE (Número)
		ACTUALES	NUEVAS		TOTAL NUEVAS E INCORPORADAS	TOTAL
			NO TENIAN AGUA	CAMBIO DE OTROS SISTEMAS A ETAPA
	31 DICIEMBRE				0	0
	ENERO	84610	448		448	85058
	FEBRERO	85080	342		342	85422
	MARZO	85432	234		234	85666
	ABRIL	85764	438		438	86202
	MAYO	86245	356		356	86601
	JUNIO	86667	296		296	86963
	JULIO	87014	406		406	87420
	AGOSTO	87440	115		115	87555
	SEPTIEMBRE	87587	419		419	88006
	OCTUBRE	88017	377		377	88394
	NOVIEMBRE	88407	526		526	88933
	DICIEMBRE	88983	545	0	545	89528
	TOTAL		4502	0	4502
	PROMEDIO	86770.5	375.167	0	375.167	87145.7
	FUENTE: DWH - Estadísticas de Agua Potable y Alcantarillado
	ELABORACIÓN: DIRECCIÓN GENERAL DE PLANIFICACIÓN - Departamento de Planificación e Investigación

## Sheet: CUADRO8
	CUADRO No. 8.
	ETAPA EP: CONSUMO Y VALORES POR EL SERVICIO DE AGUA POTABLE POR CATEGORÍAS
	TOTAL SISTEMAS
	AÑO 2010
	PERIODO	CONSUMO DE AGUA POTABLE
		(m3)
		RESIDENCIAL	COMERCIAL	INDUSTRIAL		ESPECIAL			TOTAL
				INDUSTRIAL	CONSTRUCCIÓN	ESPECIAL SIN REBAJA	ESPECIAL CON REBAJA	GRATUITOS
	ENERO	1912778	217790	62755	14227	79271	48778	4435	2340034
	FEBRERO	1852454	206419	56781	13571	78371	46110	7610	2261316
	MARZO	1945524	219273	59744	15047	83310	52628	5670	2381196
	ABRIL	1956861	219971	61869	14722	84617	52936	6894	2397870
	MAYO	1865755	218511	56951	13128	77416	53467	5510	2290738
	JUNIO	1922514	221704	53930	13347	76688	49621	5895	2343699
	JULIO	1891745	220671	63425	13265	77004	40866	6076	2313052
	AGOSTO	1903837	231005	70161	11369	81993	40324	6690	2345379
	SEPTIEMBRE	1993026	231153	62556	11279	81262	47722	6435	2433433
	OCTUBRE	1998146	237446	69275	11102	77559	52263	6718	2452509
	NOVIEMBRE	1903231	211793	60092	10086	76541	49034	7024	2317801
	DICIEMBRE	1910748	225457	61521	8760	81747	48290	6310	2342833
	PROMEDIO	1.92138e+06	221766	61588.3	12491.9	79648.2	48503.2	6272.25	2351655
	PERIODO	VALORES POR CONSUMO DE AGUA POTABLE
		(Dólares)
		RESIDENCIAL	COMERCIAL	INDUSTRIAL		ESPECIAL			TOTAL
				INDUSTRIAL	CONSTRUCCIÓN	ESPECIAL SIN REBAJA	ESPECIAL CON REBAJA	GRATUITOS
	ENERO	685668	210005	53137.1	15244.9	56904.8	16650.7		1.03761e+06
	FEBRERO	658888	199241	48291.8	14755.4	56233.7	15821.4		993231
	MARZO	704405	210658	50859.8	16180.1	59741.2	17951.1		1.0598e+06
	ABRIL	708332	211966	52548.3	15634.4	60687.8	18161.4		1.06733e+06
	MAYO	672054	209632	48586.1	14147.5	55612.9	18314.4		1.01835e+06
	JUNIO	694886	213055	46131.7	14237	55160.8	16929		1.0404e+06
	JULIO	682087	212983	54617.1	13938.5	55317.6	13934.3		1.03288e+06
	AGOSTO	689419	222973	59414.3	12089	58828.8	13727.7		1.05645e+06
	SEPTIEMBRE	719007	222916	53242.8	11917	58297.4	16173.9		1.08155e+06
	OCTUBRE	723257	229206	58604.2	11680.6	55693.3	17776.5		1.09622e+06
	NOVIEMBRE	682219	204573	50991.4	10836.2	54996.3	16669.2		1.02028e+06
	DICIEMBRE	687461	217825	52223.6	9339.5	58630.8	16435.9		1.04192e+06
	PROMEDIO	692307	213753	52387.4	13333.3	57175.5	16545.5		1.0455e+06
	FUENTE: DWH - Estadísticas de Agua Potable y Alcantarillado
	ELABORACIÓN: DIRECCIÓN GENERAL DE PLANIFICACIÓN - Departamento de Planificación e Investigación

## Sheet: CUADRO9
	CUADRO No. 9.
	ETAPA EP: VALOR FACTURADO, RECAUDADO, PENDIENTE Y PORCENTAJE EN LA COBRANZA DEL SERVICIO DE AGUA POTABLE Y ALCANTARILLADO
	TOTAL SISTEMAS
	AÑO 2010
	PERIODO	( dólares)					PORCENTAJE DE RECAUDACIÓN CON RELACIÓN A LA EMISIÓN MENSUAL	PORCENTAJE DE RECAUDACIÓN CON RELACIÓN AL TOTAL FACTURADO MENSUAL	DÉFICIT EN LA RECAUDACIÓN SOBRE EL TOTAL FACTURADO EN EL MES
					TOTAL
		SALDO	EMISIÓN	VALOR	RECAUDADO
		INICIAL	MENSUAL	FACTURADO	(Incluido:	PENDIENTE
					abonos y bajas)
		(1)	(2)	(3)=(1)+(2)	(4)=(3)-(5)	(5)	(6)=(4)/(2)	(7)=(4)/(3)	(8)=(5)/(3)				MES	% de cobranza con relación a la emisión mensual	% de cobranza con relación al facturado mensual	% Déficit en la cobranza sobre el total facturadoen el mes
	ENERO	2.97866e+06	1.51578e+06	4.49445e+06	1.36353e+06	3.13091e+06	0.899557	0.303382	0.696618				ENE	0.899557	0.303382	0.696618
	FEBRERO	3.13091e+06	1.44847e+06	4.57939e+06	1.87257e+06	2.70682e+06	1.29279	0.408912	0.591088				FEB	1.29279	0.408912	0.591088
	MARZO	2.70682e+06	1.58456e+06	4.29138e+06	1.59698e+06	2.6944e+06	1.00784	0.372137	0.627863				MAR	1.00784	0.372137	0.627863
	ABRIL	2.6944e+06	1.63293e+06	4.32733e+06	1.57039e+06	2.75694e+06	0.961703	0.362901	0.637099				ABR	0.961703	0.362901	0.637099
	MAYO	2.75694e+06	1.59711e+06	4.35404e+06	1.59271e+06	2.76134e+06	0.997245	0.365799	0.634201				MAY	0.997245	0.365799	0.634201
	JUNIO	2.76134e+06	1.55017e+06	4.3115e+06	1.56474e+06	2.74677e+06	1.0094	0.362921	0.637079				JUN	1.0094	0.362921	0.637079
	JULIO	2.74677e+06	1.53375e+06	4.28051e+06	1.46088e+06	2.81964e+06	0.95249	0.341286	0.658714				JUL	0.95249	0.341286	0.658714
	AGOSTO	2.81964e+06	1.56419e+06	4.38383e+06	1.52268e+06	2.86114e+06	0.973466	0.347341	0.652659				AGO	0.973466	0.347341	0.652659
	SEPTIEMBRE	2.86114e+06	1.60416e+06	4.4653e+06	1.55729e+06	2.90801e+06	0.970782	0.348753	0.651247				SEP	0.970782	0.348753	0.651247
	OCTUBRE	2.90801e+06	1.62981e+06	4.53782e+06	1.55666e+06	2.98116e+06	0.955121	0.343042	0.656958				OCT	0.955121	0.343042	0.656958
	NOVIEMBRE	2.98116e+06	1.51133e+06	4.49248e+06	1.48173e+06	3.01075e+06	0.980418	0.329824	0.670176				NOV	0.980418	0.329824	0.670176
	DICIEMBRE	3.01075e+06	1.55718e+06	4.56793e+06	4.56793e+06		2.93347	1					DIC	2.93347	1
	PROMEDIO	2.86304e+06	1.56079e+06	4.42383e+06	1.80901e+06	2.85253e+06	1.16119	0.407192	0.6467
	MÁXIMO	3.13091e+06	1.63293e+06	4.57939e+06	4.56793e+06	3.13091e+06	2.93347	1	0.696618
	MÍNIMO	2.6944e+06	1.44847e+06	4.28051e+06	1.36353e+06	2.6944e+06	0.899557	0.303382	0.591088
	FUENTE: SIEG - Estadísticas de Agua Potable: Cajas 1 y 2														CAJA 1	CAJA 2		TOTAL
	ELABORACIÓN: DIRECCIÓN GENERAL DE PLANIFICACIÓN - Departamento de Planificación e Investigación
															907885	649293		1.55718e+06	emision mensual
															1.7134e+06	718641		2.43204e+06	saldo inicial
															410255	168454		578709
															3.03154e+06	1.53639e+06	0	4.56793e+06
																		3.01075e+06

## Sheet: ANEXO1
	ANEXO No. 1
	ETAPA EP: NÚMERO DE CONEXIONES DE AGUA POTABLE POR RANGOS Y CATEGORÍAS DE CONSUMO
	TOTAL SISTEMAS
	AÑO 2010
	(Número)
	CATEGORÍA COMERCIAL
	RANGOS	ENERO	FEBRERO	MARZO	ABRIL	MAYO	JUNIO	JULIO	AGOSTO	SETBRE	OCTUBRE	NOVBRE	DCBRE	PROMEDIO	PORCENT.
	0	355	340	390	404	387	403	408	404	420	423	424	460	401.5	0.0684881
	1 -20	3050	3106	2972	3020	3013	3010	3055	3036	3017	3029	3141	3057	3042.17	0.518934
	21-40	1032	1058	1045	1009	1063	1026	1027	1035	1059	1030	1021	1057	1038.5	0.177148
	41-50	311	290	290	274	282	307	303	300	290	296	306	247	291.333	0.0496958
	51-100	593	578	684	655	650	656	636	638	669	672	624	639	641.167	0.109371
	101-200	293	265	272	292	289	293	268	294	281	295	267	303	284.333	0.0485017
	201-300	57	76	85	85	85	83	91	97	76	91	63	75	80.3333	0.0137033
	301-500	48	38	50	51	56	55	50	48	55	55	51	57	51.1667	0.00872804
	501-1000	21	23	23	19	22	20	24	25	25	23	22	22	22.4167	0.00382385
	MÁS 1000	11	8	8	9	7	8	7	11	12	13	9	10	9.41667	0.0016063
	TOTAL	5771	5782	5819	5818	5854	5861	5869	5888	5904	5927	5928	5927	5862.33	1
	CATEGORÍA ESPECIAL SIN REBAJA
	RANGOS	ENERO	FEBRERO	MARZO	ABRIL	MAYO	JUNIO	JULIO	AGOSTO	SETBRE	OCTUBRE	NOVBRE	DCBRE	PROMEDIO	PORCENT.
	0	26	32	34	41	40	46	47	48	48	44	52	43	41.75	0.110062
	1 -20	110	112	114	115	115	114	113	106	115	102	106	112	111.167	0.293058
	21-40	58	44	48	41	50	34	51	50	48	55	40	54	47.75	0.125879
	41-50	7	22	13	21	16	21	21	21	16	14	22	15	17.4167	0.0459139
	51-100	55	52	53	48	44	53	42	49	41	50	51	44	48.5	0.127856
	101-200	46	45	47	44	42	45	42	40	46	47	46	47	44.75	0.11797
	201-300	12	17	14	13	19	23	15	16	23	22	22	22	18.1667	0.047891
	301-500	20	12	14	15	18	13	19	21	13	12	10	11	14.8333	0.0391037
	501-1000	19	20	21	22	17	19	20	19	20	20	13	17	18.9167	0.0498682
	MÁS 1000	16	16	17	16	15	14	14	15	16	18	20	16	16.0833	0.0423989
	TOTAL	369	372	375	376	376	382	384	385	386	384	382	381	379.333	1
	CATEGORÍA ESPECIAL CON REBAJA (50%)
	RANGOS	ENERO	FEBRERO	MARZO	ABRIL	MAYO	JUNIO	JULIO	AGOSTO	SETBRE	OCTUBRE	NOVBRE	DCBRE	PROMEDIO	PORCENT.
	0	2	3	2	2	2	3	2	4	4	4	3	6	3.08333	0.0120482
	1 -20	29	37	31	32	32	30	50	69	38	36	28	30	36.8333	0.143927
	21-40	31	26	27	28	21	32	46	33	35	28	39	38	32	0.125041
	41-50	18	18	14	14	22	24	17	20	9	12	17	17	16.8333	0.0657766
	51-100	53	53	57	52	54	43	51	43	56	47	51	44	50.3333	0.196679
	101-200	63	59	55	55	54	60	49	39	53	60	52	58	54.75	0.213937
	201-300	26	28	27	30	29	30	14	22	31	32	30	32	27.5833	0.107782
	301-500	17	11	22	23	19	17	11	9	11	13	19	14	15.5	0.0605666
	501-1000	10	16	14	15	17	12	12	13	15	18	14	14	14.1667	0.0553566
	MÁS 1000	6	4	6	5	6	5	4	4	4	6	4	4	4.83333	0.0188864
	TOTAL	255	255	255	256	256	256	256	256	256	256	257	257	255.917	1
	CATEGORÍA INDUSTRIAL
	RANGOS	ENERO	FEBRERO	MARZO	ABRIL	MAYO	JUNIO	JULIO	AGOSTO	SETBRE	OCTUBRE	NOVBRE	DCBRE	PROMEDIO	PORCENT.
	0	13	12	10	15	18	23	16	16	18	17	17	16	15.9167	0.0655907
	1 -20	61	68	62	64	56	60	64	62	69	64	66	68	63.6667	0.262363
	21-40	34	31	36	31	37	26	31	29	27	35	31	26	31.1667	0.128434
	41-50	16	16	10	13	8	11	7	14	10	7	9	10	10.9167	0.0449863
	51-100	38	38	43	39	39	40	36	31	30	35	41	40	37.5	0.154533
	101-200	29	26	25	25	30	34	34	33	36	33	31	33	30.75	0.126717
	201-300	9	17	11	13	13	17	14	11	15	17	14	12	13.5833	0.0559753
	301-500	13	9	18	16	13	7	10	15	7	7	9	13	11.4167	0.0470467
	501-1000	16	17	16	16	14	14	13	15	17	15	15	15	15.25	0.0628434
	MÁS 1000	13	8	11	10	14	10	17	16	15	14	11	11	12.5	0.051511
	TOTAL	242	242	242	242	242	242	242	242	244	244	244	244	242.667	1
	CATEGORÍA CONSTRUCCIÓN
	RANGOS	ENERO	FEBRERO	MARZO	ABRIL	MAYO	JUNIO	JULIO	AGOSTO	SETBRE	OCTUBRE	NOVBRE	DCBRE	PROMEDIO	PORCENT.
	0	198	218	254	251	231	228	213	172	171	179	202	205	210.167	0.204997
	1 -20	810	822	763	717	713	644	605	620	562	532	515	481	648.667	0.63271
	21-40	125	125	128	127	110	116	124	106	119	108	102	80	114.167	0.111358
	41-50	19	17	22	22	16	23	20	12	16	18	11	17	17.75	0.0173134
	51-100	22	25	27	33	26	24	25	23	20	14	17	27	23.5833	0.0230032
	101-200	11	4	12	9	6	9	8	4	5	9	6	4	7.25	0.00707166
	MÁS 200	3	5	5	5	3	3	4	3	3	3	3		3.63636	0.00354691
	TOTAL	1188	1216	1211	1164	1105	1047	999	940	896	863	856	814	1025.22	1
	CATEGORÍA RESIDENCIAL
	RANGOS	ENERO	FEBRERO	MARZO	ABRIL	MAYO	JUNIO	JULIO	AGOSTO	SETBRE	OCTUBRE	NOVBRE	DCBRE	PROMEDIO	PORCENT.
	0	5145	5011	5724	6264	6595	6648	6556	6024	6057	6087	6517	7195	6151.92	0.0705935
	0-20	41966	43789	41680	41335	43582	42631	43922	44740	42525	43230	45200	45098	43308.2	0.496963
	21-40	26411	26213	26310	26578	25736	26103	25895	25519	27154	26834	26479	26170	26283.5	0.301604
	41-60	7893	7156	7904	8096	7206	7762	7465	7646	8268	8143	7297	7423	7688.25	0.088223
	61-80	2142	1918	2385	2300	2013	2233	2104	2109	2371	2360	1983	2125	2170.25	0.0249037
	81-100	759	668	822	778	684	796	725	710	838	852	726	752	759.167	0.00871147
	101-150	508	438	562	584	513	522	495	518	522	608	485	526	523.417	0.00600623
	151-200	125	116	152	138	142	130	130	144	132	139	119	121	132.333	0.00151853
	201-300	67	71	77	79	88	83	82	85	80	86	75	77	79.1667	0.000908441
	MÁS 300	42	42	50	50	42	55	46	60	59	55	52	41	49.5	0.000568014
	TOTAL	85058	85422	85666	86202	86601	86963	87420	87555	88006	88394	88933	89528	87145.7	1
	CATEGORÍA GRATUITO
	RANGOS	ENERO	FEBRERO	MARZO	ABRIL	MAYO	JUNIO	JULIO	AGOSTO	SETBRE	OCTUBRE	NOVBRE	DCBRE	PROMEDIO	PORCENT.
	0	2	2	3	3	3	3	2	2	2	3	4	3	2.66667	0.110155
	1 -20	8	9	7	7	6	6	6	5	6	6	6	8	6.66667	0.275387
	21-40	3	2	4	2	2	1	2	2	1	1	2		2	0.0826162
	41-50		1			1	2	3	1	2	1		2	1.625	0.0671256
	51-100	2	1	1	2	2	2	1	1	3	4	2	2	1.91667	0.0791738
	101-200	4	3	3	3	2	2	1	5	3	4	6	4	3.33333	0.137694
	MÁS 200	4	5	5	6	7	7	8	7	6	6	5	6	6	0.247849
	TOTAL	23	23	23	23	23	23	23	23	23	25	25	25	24.2083	1
	RESUMEN
	CATEGORÍA	ENERO	FEBRERO	MARZO	ABRIL	MAYO	JUNIO	JULIO	AGOSTO	SETBRE	OCTUBRE	NOVBRE	DCBRE	PROMEDIO	PORCENT.
	COMERCIAL	5771	5782	5819	5818	5854	5861	5869	5888	5904	5927	5928	5927	5862.33	0.0617508
	ESPECIAL S/REBAJA	369	372	375	376	376	382	384	385	386	384	382	381	379.333	0.0039957
	ESPECIAL C/REBAJA	255	255	255	256	256	256	256	256	256	256	257	257	255.917	0.00269569
	INDUSTRIAL	242	242	242	242	242	242	242	242	244	244	244	244	242.667	0.00255613
	CONSTRUCCIÓN	1188	1216	1211	1164	1105	1047	999	940	896	863	856	814	1025.22	0.0107991
	RESIDENCIAL	85058	85422	85666	86202	86601	86963	87420	87555	88006	88394	88933	89528	87145.7	0.917948
	GRATUITO	23	23	23	23	23	23	23	23	23	25	25	25	24.2083	0.000254998
	TOTAL	92906	93312	93591	94081	94457	94774	95193	95289	95715	96093	96625	97176	94935.3	1
	FUENTE: DWH - Estadísticas de Agua Potable y Alcantarillado
	ELABORACIÓN: DIRECCIÓN GENERAL DE PLANIFICACIÓN - Departamento de Planificación e Investigación

[truncated: 6 more sheets: ANEXO2, ANEXO3, ANEXO4, ANEXO5, ANEXO6, ANEXO7]
