# Supplementary material for: Looking inside the Blackbox: Cuenca’s water metabolism
Source: PLoS One. 2022 Sep 22;17(9):e0273629. doi: 10.1371/journal.pone.0273629 (PMC9499241; doi:10.1371/journal.pone.0273629)
Supplement: S5 File — (ZIP) [file pone.0273629.s006.zip › 2010/Sistema - Macha╠üngara Norte.XLS]

## Sheet: CUADRO1
	CUADRO No.1.
	COBERTURA DEL SERVICIO DE AGUA POTABLE EN EL ÁREA DE SERVICIO DE ETAPA EP
	SISTEMA MACHÁNGARA NORTE
	AÑO 2010
									AUXILIAR
	AREA URBANA
	PERIODO	POBLACIÓN: ÁREA DE SERVICIO	TOTAL CONEXIONES CON SERVICIO DE AGUA POTABLE	POBLACIÓN BENEFICIADA CON SERVICIO DE AGUA POTABLE	% DE POBLACIÓN ATENDIDA CON SERVICIO DE AGUA POTABLE (1)				TOTAL CONEXIONES CON SERVICIO DE AGUA POTABLE (1)
									URBANO	RURAL	TOTAL
	ENERO	1542	259	1090	0.706874				250	2088	2338
	FEBRERO	1557	260	1116.16	0.716866				256	2088	2344
	MARZO	1572	288	1238.24	0.787684				284	2067	2351
	ABRIL	1587	433	1587	1				423	2066	2489
	MAYO	1602	469	1602	1				460	2040	2500
	JUNIO	1617	470	1617	1				462	2041	2503
	JULIO	1633	470	1633	1				462	2057	2519
	AGOSTO	1649	481	1649	1				473	2064	2537
	SEPTIEMBRE	1664	484	1664	1				476	2075	2551
	OCTUBRE	1680	483	1680	1				474	2085	2559
	NOVIEMBRE	1697	490	1697	1				481	2121	2602							0	0
	DICIEMBRE	1713	492	1713	1				481	2130	2611							0	0
	AREA RURAL
	PERIODO	POBLACIÓN: ÁREA DE SERVICIO	TOTAL CONEXIONES CON SERVICIO DE AGUA POTABLE	POBLACIÓN BENEFICIADA CON SERVICIO DE AGUA POTABLE	% DE POBLACIÓN ATENDIDA CON SERVICIO DE AGUA POTABLE (1)
	ENERO	11624	2088	9103.68	0.78318
	FEBRERO	11637	2089	9103.68	0.782305
	MARZO	11651	2068	9012.12	0.773506
	ABRIL	11665	2067	9007.76	0.772204
	MAYO	11678	2041	8894.4	0.761637
	JUNIO	11692	2042	8898.76	0.761098
	JULIO	11706	2058	8968.52	0.766147
	AGOSTO	11720	2066	8999.04	0.767836
	SEPTIEMBRE	11733	2076	9047	0.771073
	OCTUBRE	11747	2087	9090.6	0.773866
	NOVIEMBRE	11761	2126	9247.56	0.78629
	DICIEMBRE	11775	2132	9286.8	0.788688
	TOTAL
	PERIODO	POBLACIÓN: ÁREA DE SERVICIO	TOTAL CONEXIONES CON SERVICIO DE AGUA POTABLE	POBLACIÓN BENEFICIADA CON SERVICIO DE AGUA POTABLE	% DE POBLACIÓN ATENDIDA CON SERVICIO DE AGUA POTABLE (1)
	ENERO	13166	2347	10193.7	0.774243
	FEBRERO	13194	2349	10219.8	0.774582
	MARZO	13223	2356	10250.4	0.775192
	ABRIL	13252	2500	10594.8	0.799484
	MAYO	13280	2510	10496.4	0.790392
	JUNIO	13309	2512	10515.8	0.790124
	JULIO	13339	2528	10601.5	0.794776
	AGOSTO	13369	2547	10648	0.796472
	SEPTIEMBRE	13397	2560	10711	0.799507
	OCTUBRE	13427	2570	10770.6	0.80216
	NOVIEMBRE	13458	2616	10944.6	0.813238
	DICIEMBRE	13488	2624	10999.8	0.815525
	(1) Para el cálculo de la cobertura de Agua Potable y Alcantarillado, no se consideran a las conexiones de la categoria Industrial; y, a las conexiones de la categoria Comercial que consumen menos de 9m3 de Agua Potable
	(2) A partir de septiembre se realiza un ajuste y redistribución de las conexiones de agua y alcantarillado en los diferentes sistemas administrados por ETAPA EP
	FUENTE: DWH - Estadísticas de Agua Potable y Alcantarillado
	ETAPA EP- UEP: Proyección de la población 2004-2030
	ELABORACIÓN: SUBGERENCIA DE PLANIFICACIÓN - Departamento de Planificación e Investigación

## Sheet: CUADRO2
	CUADRO No.2.
	COBERTURA DEL SERVICIO DE ALCANTARILLADO EN EL ÁREA DE SERVICIO DE ETAPA EP
	SISTEMA MACHÁNGARA NORTE
	AÑO 2010
									AUXILIAR
	AREA URBANA
	PERIODO	POBLACIÓN: ÁREA DE SERVICIO	TOTAL CONEXIONES CON SERVICIO DE ALCANTARILLADO	POBLACIÓN BENEFICIADA CON SERVICIO DE ALCANTARILLADO	% DE POBLACIÓN ATENDIDA CON SERVICIO DE ALCANTARILLADO (1)				TOTAL CONEXIONES CON SERVICIO DE ALCANTARILLADO (1)
									URBANO	RURAL	TOTAL
	ENERO	1542	119	501.4	0.325162				115	441	556
	FEBRERO	1557	119	510.12	0.32763				117	449	566
	MARZO	1572	128	549.36	0.349466				126	440	566
	ABRIL	1587	268	1137.96	0.717051				261	437	698
	MAYO	1602	277	1181.56	0.737553				271	438	709
	JUNIO	1617	277	1185.92	0.733408				272	437	709
	JULIO	1633	277	1185.92	0.726222				272	449	721
	AGOSTO	1649	288	1233.88	0.74826				283	456	739
	SEPTIEMBRE	1664	292	1251.32	0.751995				287	463	750
	OCTUBRE	1680	291	1242.6	0.739643				285	467	752
	NOVIEMBRE	1697	298	1273.12	0.750218				292	479	771							0	0
	DICIEMBRE	1713	300	1277.48	0.745756				293	484	777							0	0
	AREA RURAL
	PERIODO	POBLACIÓN: ÁREA DE SERVICIO	TOTAL CONEXIONES CON SERVICIO DE ALCANTARILLADO	POBLACIÓN BENEFICIADA CON SERVICIO DE ALCANTARILLADO	% DE POBLACIÓN ATENDIDA CON SERVICIO DE ALCANTARILLADO (1)
	ENERO	11624	441	1922.76	0.165413
	FEBRERO	11637	450	1957.64	0.168225
	MARZO	11651	441	1918.4	0.164655
	ABRIL	11665	438	1905.32	0.163336
	MAYO	11678	438	1909.68	0.163528
	JUNIO	11692	438	1905.32	0.162959
	JULIO	11706	450	1957.64	0.167234
	AGOSTO	11720	458	1988.16	0.169638
	SEPTIEMBRE	11733	464	2018.68	0.172051
	OCTUBRE	11747	469	2036.12	0.173331
	NOVIEMBRE	11761	480	2088.44	0.177573
	DICIEMBRE	11775	486	2110.24	0.179214
	TOTAL
	PERIODO	POBLACIÓN: ÁREA DE SERVICIO	TOTAL CONEXIONES CON SERVICIO DE ALCANTARILLADO	POBLACIÓN BENEFICIADA CON SERVICIO DE ALCANTARILLADO	% DE POBLACIÓN ATENDIDA CON SERVICIO DE ALCANTARILLADO (1)
	ENERO	13166	560	2424.16	0.184123
	FEBRERO	13194	569	2467.76	0.187037
	MARZO	13223	569	2467.76	0.186626
	ABRIL	13252	706	3043.28	0.229647
	MAYO	13280	715	3091.24	0.232774
	JUNIO	13309	715	3091.24	0.232267
	JULIO	13339	727	3143.56	0.235667
	AGOSTO	13369	746	3222.04	0.241008
	SEPTIEMBRE	13397	756	3270	0.244084
	OCTUBRE	13427	760	3278.72	0.244189
	NOVIEMBRE	13458	778	3361.56	0.249782
	DICIEMBRE	13488	786	3387.72	0.251165
	(1) Para el cálculo de la cobertura de Agua Potable y Alcantarillado, no se consideran a las conexiones de la categoria Industrial; y, a las conexiones de la categoria Comercial que consumen menos de 9m3 de Agua Potable
	(2) A partir de septiembre se realiza un ajuste y redistribución de las conexiones de agua y alcantarillado en los diferentes sistemas administrados por ETAPA
	FUENTE: DWH - Estadísticas de Agua Potable y Alcantarillado
	ETAPA - UEP: Proyección de la población 2004-2030
	ELABORACIÓN: SUBGERENCIA DE PLANIFICACIÓN - Departamento de Planificación e Investigación

## Sheet: CUADRO3
	CUADRO No. 3.
	ETAPA EP: NÚMERO DE CONEXIONES CON SERVICIO DE AGUA POTABLE Y ALCANTARILLADO
	SISTEMA MACHÁNGARA NORTE
	AÑO 2010
	PERIODO	CONEXIONES CON SERVICIO DE AGUA POTABLE					CONEXIONES CON SERVICIO DE ALCANTARILLADO
		(Número)					( Número)
		MICROMEDIDAS		N0 MICROMEDIDAS		TOTAL	TOTAL
		(1)	(2) = (1/5)	(3)	(4) = (3/5)	(5) = (1+3)	(6)
	ENERO	2337	0.995739	10	0.00426076	2347	560
	FEBRERO	2342	0.99702	7	0.00297999	2349	569
	MARZO	2344	0.994907	12	0.00509338	2356	569
	ABRIL	2491	0.9964	9	0.0036	2500	706
	MAYO	2503	0.997211	7	0.00278884	2510	715
	JUNIO	2506	0.997611	6	0.00238854	2512	715
	JULIO	2518	0.996044	10	0.0039557	2528	727
	AGOSTO	2538	0.996466	9	0.00353357	2547	746
	SEPTIEMBRE	2551	0.996484	9	0.00351563	2560	756
	OCTUBRE	2563	0.997276	7	0.00272374	2570	760
	NOVIEMBRE	2605	0.995795	11	0.00420489	2616	778
	DICIEMBRE	2619	0.998095	5	0.00190549	2624	786
	PROMEDIO	2493.08	0.996587	8.5	0.00341254	2501.58	698.917
	FUENTE: DWH - Estadísticas de Agua Potable y Alcantarillado
	ELABORACIÓN: SUBGERENCIA DE PLANIFICACIÓN - Departamento de Planificación e Investigación

## Sheet: CUADRO4
	CUADRO No. 4.
	ETAPA EP: CONEXIONES CON SERVICIO DE AGUA POTABLE, CON CONSUMOS MICROMEDIDOS Y ESTIMADOS
	SISTEMA MACHÁNGARA NORTE
	AÑO 2010
	PERIODO	CONEXIONES CON MICROMEDICIÓN						CONEXIONES SIN MICROMEDICIÓN						TOTAL CONEXIONES CON SERVICIO DE AGUA POTABLE
		Consumos mayores a cero	Casa Deshabitada	Suspendidas por Falta de pago	Ingresos nuevos con igual lectura	Medidor Detenido	Total Conexiones Micromedidas	Casa Cerrada mes actual	Casa Cerrada con indicador deshabitada	Casa Deshabitada (Consumo Acumulado)	Consumos Acumulados	Sin Medidor	Total
	ENERO	1816	394	14	3	110	2337	5		1	4		10	2347
	FEBRERO	1848	378	11	2	103	2342	3			4		7	2349
	MARZO	1832	428	2		82	2344	6		1	5		12	2356
	ABRIL	1941	458	9	2	81	2491	3		2	4		9	2500
	MAYO	1904	492	17	11	79	2503	3		1	3		7	2510
	JUNIO	1884	518	12	3	89	2506	5			1		6	2512
	JULIO	1872	512	15	15	104	2518	6			4		10	2528
	AGOSTO	1936	480	13	18	91	2538	3		1	5		9	2547
	SEPTIEMBRE	1960	448	18	13	112	2551	2		6	1		9	2560
	OCTUBRE	1959	462	21	5	116	2563	1			6		7	2570
	NOVIEMBRE	1960	490	30	34	91	2605	5			6		11	2616
	DICIEMBRE	1959	508	32	8	112	2619	2		0	3		5	2624
	PROMEDIO	1905.92	464	16.1667	10.3636	97.5	2493.08	3.66667		1.71429	3.83333		8.5	2501.58
	FUENTE: DWH - Estadísticas de Agua Potable y Alcantarillado
	ELABORACIÓN: SUBGERENCIA DE PLANIFICACIÓN - Departamento de Planificación e Investigación

## Sheet: CUADRO5
	CUADRO No. 5.
	ETAPA EP: NÚMERO DE CONEXIONES CON SERVICIO DE AGUA POTABLE POR CATEGORÍAS
	SISTEMA MACHÁNGARA NORTE
	AÑO 2010
		CONEXIONES CON SERVICIO DE AGUA POTABLE POR CATEGORÍAS
	PERIODO	(Número)
		RESIDENCIAL	COMERCIAL	INDUSTRIAL		ESPECIAL			TOTAL
				INDUSTRIAL	CONSTRUCCIÓN	ESPECIAL SIN REBAJA	ESPECIAL CON REBAJA	GRATUITOS
	ENERO	2293	7	4	24	10	9	0	2347
	FEBRERO	2285	10	5	30	10	9	0	2349
	MARZO	2294	11	5	27	10	9	0	2356
	ABRIL	2424	20	7	28	10	11	0	2500
	MAYO	2434	20	7	28	10	11	0	2510
	JUNIO	2433	20	7	31	10	11	0	2512
	JULIO	2454	20	7	26	10	11	0	2528
	AGOSTO	2475	20	7	24	10	11	0	2547
	SEPTIEMBRE	2488	20	7	24	10	11	0	2560
	OCTUBRE	2498	20	7	24	10	11	0	2570
	NOVIEMBRE	2544	22	7	22	10	11	0	2616
	DICIEMBRE	2554	22	7	20	10	11	0	2624
	PROMEDIO	2431.33	17.6667	6.41667	25.6667	10	10.5	0	2501.58
	FUENTE: DWH - Estadísticas de Agua Potable y Alcantarillado
	ELABORACIÓN: SUBGERENCIA DE PLANIFICACIÓN - Departamento de Planificación e Investigación

## Sheet: CUADRO6
	CUADRO No. 6.
	ETAPA EP: NÚMERO DE CONEXIONES CON SERVICIO DE ALCANTARILLADO POR CATEGORÍAS
	SISTEMA MACHÁNGARA NORTE
	AÑO 2010
		CONEXIONES CON SERVICIO DE ALCANTARILLADO POR CATEGORÍAS
	PERIODO	(Número)
		RESIDENCIAL	COMERCIAL	INDUSTRIAL		ESPECIAL			TOTAL
				INDUSTRIAL	CONSTRUCCIÓN	ESPECIAL SIN REBAJA	ESPECIAL CON REBAJA	GRATUITOS
	ENERO	530	4	2	16	3	5		560
	FEBRERO	532	7	3	20	2	5		569
	MARZO	534	8	3	17	2	5		569
	ABRIL	657	17	4	19	2	7		706
	MAYO	666	17	4	19	2	7		715
	JUNIO	664	17	4	21	2	7		715
	JULIO	678	17	4	19	2	7		727
	AGOSTO	699	17	4	17	2	7		746
	SEPTIEMBRE	709	17	4	17	2	7		756
	OCTUBRE	713	17	4	17	2	7		760
	NOVIEMBRE	732	18	4	15	2	7		778
	DICIEMBRE	742	18	4	13	2	7	0	786
	PROMEDIO	654.667	14.5	3.66667	17.5	2.08333	6.5	0	698.917
	FUENTE: DWH - Estadísticas de Agua Potable y Alcantarillado
	ELABORACIÓN: SUBGERENCIA DE PLANIFICACIÓN - Departamento de Planificación e Investigación

## Sheet: CUADRO7
	CUADRO No. 7.
	ETAPA EP: CATEGORIA RESIDENCIAL.- CLASIFICACIÓN DE LAS CONEXIONES CON SERVICIO DE AGUA POTABLE SEGÚN ESTADO
	SISTEMA MACHÁNGARA NORTE
	AÑO 2010
	PERIODO	CONEXIONES CON SERVICIO DE AGUA POTABLE (Número)
		ACTUALES	NUEVAS		TOTAL NUEVAS E INCORPORADAS	TOTAL
			NO TENIAN AGUA	SIST. COMUNITARIOS A ETAPA
	31 DICIEMBRE					0
	ENERO	2291	2		2	2293
	FEBRERO	2284	1		1	2285
	MARZO	2290	4		4	2294
	ABRIL	2422	2		2	2424
	MAYO	2423	11		11	2434
	JUNIO	2430	3		3	2433
	JULIO	2439	15		15	2454
	AGOSTO	2456	19		19	2475
	SEPTIEMBRE	2476	12		12	2488
	OCTUBRE	2488	10		10	2498
	NOVIEMBRE	2500	44		44	2544
	DICIEMBRE	2546	8	0	8	2554
	TOTAL		131	0	131
	PROMEDIO	2420.42	10.9167	0	10.9167	2431.33
	FUENTE: DWH - Estadísticas de Agua Potable y Alcantarillado
	ELABORACIÓN: SUBGERENCIA DE PLANIFICACIÓN - Departamento de Planificación e Investigación

## Sheet: CUADRO8
	CUADRO No. 8.
	ETAPA EP: CONSUMO Y VALORES POR EL SERVICIO DE AGUA POTABLE POR CATEGORÍAS
	SISTEMA MACHÁNGARA NORTE
	AÑO 2010
	PERIODO	CONSUMO DE AGUA POTABLE
		(m3)
		RESIDENCIAL	COMERCIAL	INDUSTRIAL		ESPECIAL			TOTAL
				INDUSTRIAL	CONSTRUCCIÓN	ESPECIAL SIN REBAJA	ESPECIAL CON REBAJA	GRATUITOS
	ENERO	33595	1223	1248	175	126	546	0	36913
	FEBRERO	35697	1510	1463	238	37	552	0	39497
	MARZO	33732	1646	1438	335	41	552	0	37744
	ABRIL	34050	2192	2564	184	47	1216	0	40253
	MAYO	30161	1624	2165	152	43	847	0	34992
	JUNIO	31843	1563	2154	301	50	1062	0	36973
	JULIO	31511	1400	2098	243	80	1001	0	36333
	AGOSTO	35851	1651	2654	288	87	943	0	41474
	SEPTIEMBRE	38369	1770	2107	322	44	865	0	43477
	OCTUBRE	34586	1582	2893	295	80	905	0	40341
	NOVIEMBRE	34613	2056	3653	215	213	1370	0	42120
	DICIEMBRE	33220	1644	2655	195	83	847	0	38644
	PROMEDIO	33935.7	1655.08	2257.67	245.25	77.5833	892.167	0	39063.4
	PERIODO	VALORES POR CONSUMO DE AGUA POTABLE
		(Dólares)
		RESIDENCIAL	COMERCIAL	INDUSTRIAL		ESPECIAL			TOTAL
				INDUSTRIAL	CONSTRUCCIÓN	ESPECIAL SIN REBAJA	ESPECIAL CON REBAJA	GRATUITOS
	ENERO	13030.3	1231.3	1111.9	214.5	138.8	209.1		15935.9
	FEBRERO	13645.9	1480.6	1315.45	289.6	49.51	211.2		16992.2
	MARZO	13216.2	1612.7	1293.3	361.6	68.7	211.2		16763.7
	ABRIL	13347.1	2131.7	2241.2	236.8	72.9	447.6		18477.3
	MAYO	11879.3	1560.85	1905.3	214.4	70.1	318.45		15948.4
	JUNIO	12527.9	1481.4	1876.15	330.7	50.22	390.66		16657
	JULIO	12397.6	1336.15	1821.8	274.1	96	372.35		16298
	AGOSTO	13863.4	1565.4	2278.9	303.9	100.9	352.05		18464.5
	SEPTIEMBRE	14677.4	1692.45	1841.7	340.3	58.41	324.75		18935
	OCTUBRE	13444.9	1489.45	2462.15	305.15	96	338.75		18136.4
	NOVIEMBRE	13592	1985.7	3077.9	234.5	189.1	501.85		19581
	DICIEMBRE	12908.5	1580.75	2279.8	208.5	85.71	315.41		17378.7
	PROMEDIO	13210.9	1595.7	1958.8	276.171	89.6958	332.781		17464
	FUENTE: DWH - Estadísticas de Agua Potable y Alcantarillado
	ELABORACIÓN: SUBGERENCIA DE PLANIFICACIÓN - Departamento de Planificación e Investigación

## Sheet: ANEXO1
	ANEXO No. 1
	ETAPA EP: NÚMERO DE CONEXIONES DE AGUA POTABLE POR RANGOS Y CATEGORÍAS DE CONSUMO
	SISTEMA MACHÁNGARA NORTE
	AÑO 2010
	(Número)
	CATEGORÍA COMERCIAL
	RANGOS	ENERO	FEBRERO	MARZO	ABRIL	MAYO	JUNIO	JULIO	AGOSTO	SETBRE	OCTUBRE	NOVBRE	DCBRE	PROMEDIO	PORCENT.
	0							1					1	1	0.0473458
	1 -20	2	1	3	6	6	6	6	5	5	5	7	7	4.91667	0.232783
	21-40	1	2		1	5	4	5	4	5	3	3	5	3.45455	0.163558
	41-50	1			4	2							0	1.75	0.0828551
	51-100	1	4	4	3	2	5	3	5	4	8	6	4	4.08333	0.193329
	101-200	1	1	2	3	2	3	4	4	3	2	3	3	2.58333	0.12231
	201-300			1	1	2	1		1	2	1	2	1	1.33333	0.0631277
	301-500		1		1	1	1	1	1	1	1		1	1	0.0473458
	501-1000	1	1	1	1							1		1	0.0473458
	MÁS 1000												0	0	0
	TOTAL	7	10	11	20	20	20	20	20	20	20	22	22	21.1212	1
	CATEGORÍA ESPECIAL SIN REBAJA
	RANGOS	ENERO	FEBRERO	MARZO	ABRIL	MAYO	JUNIO	JULIO	AGOSTO	SETBRE	OCTUBRE	NOVBRE	DCBRE	PROMEDIO	PORCENT.
	0	2	3	4	4	3	4	4	4	5	2	2	4	3.41667	0.284722
	1 -20	6	6	5	6	7	4	4	4	4	6	7	4	5.25	0.4375
	21-40	1	1	1			2	2	1	1	2		1	1.33333	0.111111
	41-50								1				1	1	0.0833333
	51-100	1											0	0.5	0.0416667
	101-200												0	0	0
	201-300											1	0	0.5	0.0416667
	301-500												0	0	0
	501-1000												0	0	0
	MÁS 1000												0	0	0
	TOTAL	10	10	10	10	10	10	10	10	10	10	10	10	12	1
	CATEGORÍA ESPECIAL CON REBAJA (50%)
	RANGOS	ENERO	FEBRERO	MARZO	ABRIL	MAYO	JUNIO	JULIO	AGOSTO	SETBRE	OCTUBRE	NOVBRE	DCBRE	PROMEDIO	PORCENT.
	0												0	0	0
	1 -20	2	1	1		1	2	3	4	3	5	3	2	2.45455	0.184742
	21-40	2	4	3	3	3	3	3	1	1		2	5	2.72727	0.205269
	41-50	2			1	1	1	1	2			2	0	1.25	0.0940814
	51-100	1	3	4	5	4	2		1	5	3		1	2.9	0.218269
	101-200	2		1	1	1	1	2	1	1	2	2	2	1.45455	0.109477
	201-300		1			1	1	1	1	1	1		1	1	0.0752651
	301-500						1	1	1			2	0	1	0.0752651
	501-1000				1								0	0.5	0.0376326
	MÁS 1000												0	0	0
	TOTAL	9	9	9	11	11	11	11	11	11	11	11	11	13.2864	1
	CATEGORÍA INDUSTRIAL
	RANGOS	ENERO	FEBRERO	MARZO	ABRIL	MAYO	JUNIO	JULIO	AGOSTO	SETBRE	OCTUBRE	NOVBRE	DCBRE	PROMEDIO	PORCENT.
	0	1											1	1	0.0752651
	1 -20		1	1	2	2	2	2	2	3	2	2	1	1.81818	0.136846
	21-40						1	1	1		1	1	1	1	0.0752651
	41-50												0	0	0
	51-100												0	0	0
	101-200		1	1		1	1	1			2		0	1	0.0752651
	201-300	2	2	2	3	2	1	1	1	2		1	0	1.54545	0.116319
	301-500						1	1	2			1	2	1.4	0.105371
	501-1000	1	1	1	1	1				1	1	1	1	1	0.0752651
	MÁS 1000				1	1	1	1	1	1	1	1	1	1	0.0752651
	TOTAL	4	5	5	7	7	7	7	7	7	7	7	7	9.76364	0.734861
	CATEGORÍA CONSTRUCCIÓN
	RANGOS	ENERO	FEBRERO	MARZO	ABRIL	MAYO	JUNIO	JULIO	AGOSTO	SETBRE	OCTUBRE	NOVBRE	DCBRE	PROMEDIO	PORCENT.
	0	10	7	4	6	6	4	5	4	4	5	3	4	5.16667	0.190184
	1 -20	11	21	19	19	20	21	16	15	16	14	15	12	16.5833	0.610429
	21-40	3	1	2	2	2	4	4	4	1	4	4	4	2.91667	0.107362
	41-50				1		2	1		1			0	1	0.0368098
	51-100		1	1					1	2	1		0	1	0.0368098
	101-200			1									0	0.5	0.0184049
	MÁS 200												0	0	0
	TOTAL	24	30	27	28	28	31	26	24	24	24	22	20	27.1667	1
	CATEGORÍA RESIDENCIAL
	RANGOS	ENERO	FEBRERO	MARZO	ABRIL	MAYO	JUNIO	JULIO	AGOSTO	SETBRE	OCTUBRE	NOVBRE	DCBRE	PROMEDIO	PORCENT.
	0	315	289	332	366	411	420	427	371	365	369	426	441	377.667	0.155269
	0-20	1421	1381	1437	1517	1551	1523	1527	1550	1460	1605	1549	1598	1509.92	0.620769
	21-40	417	446	383	403	375	356	371	416	463	398	415	372	401.25	0.164965
	41-60	92	114	84	90	61	78	76	88	140	86	105	93	92.25	0.0379266
	61-80	22	25	31	26	20	33	32	22	33	16	24	29	26.0833	0.0107236
	81-100	9	13	10	8	7	13	13	12	16	10	12	12	11.25	0.00462519
	101-150	11	12	8	8	2	7	5	8	6	6	8	4	7.08333	0.00291216
	151-200	3	3	3	3	5	2	3	3	3	6		2	3.27273	0.00134551
	201-300	2	2	4	2	1	1		3	1	1	5	3	2.27273	0.000934382
	MÁS 300	1		2	1	1			2	1	1			1.28571	0.000528593
	TOTAL	2293	2285	2294	2424	2434	2433	2454	2475	2488	2498	2544	2554	2432.33	1
	CATEGORÍA GRATUITO
	RANGOS	ENERO	FEBRERO	MARZO	ABRIL	MAYO	JUNIO	JULIO	AGOSTO	SETBRE	OCTUBRE	NOVBRE	DCBRE	PROMEDIO	PORCENT.
	0												0	0	0
	1 -20												0	0	0
	21-40												0	0	0
	41-50												0	0	0
	51-100												0	0	0
	101-200												0	0	0
	MÁS 200												0	0	0
	TOTAL	0	0	0	0	0	0	0	0	0	0	0	0	0	0
	RESUMEN
	CATEGORÍA	ENERO	FEBRERO	MARZO	ABRIL	MAYO	JUNIO	JULIO	AGOSTO	SETBRE	OCTUBRE	NOVBRE	DCBRE	PROMEDIO	PORCENT.
	COMERCIAL	7	10	11	20	20	20	20	20	20	20	22	22	21.1212	0.00839586
	ESPECIAL S/REBAJA	10	10	10	10	10	10	10	10	10	10	10	10	12	0.0047701
	ESPECIAL C/REBAJA	9	9	9	11	11	11	11	11	11	11	11	11	13.2864	0.00528144
	INDUSTRIAL	4	5	5	7	7	7	7	7	7	7	7	7	9.76364	0.00388113
	CONSTRUCCIÓN	24	30	27	28	28	31	26	24	24	24	22	20	27.1667	0.010799
	RESIDENCIAL	2293	2285	2294	2424	2434	2433	2454	2475	2488	2498	2544	2554	2432.33	0.966872
	GRATUITO	0	0	0	0	0	0	0	0	0	0	0	0	0	0
	TOTAL	2347	2349	2356	2500	2510	2512	2528	2547	2560	2570	2616	2624	2515.67	1
	FUENTE: DWH - Estadísticas de Agua Potable y Alcantarillado
	ELABORACIÓN: SUBGERENCIA DE PLANIFICACIÓN - Departamento de Planificación e Investigación

## Sheet: ANEXO2
	ANEXO No. 2
	ETAPA EP: CONSUMOS DE AGUA POTABLE POR RANGOS Y CATEGORÍAS
	SISTEMA MACHÁNGARA NORTE
	AÑO 2010
	(m3)
	CATEGORÍA COMERCIAL
	RANGOS	ENERO	FEBRERO	MARZO	ABRIL	MAYO	JUNIO	JULIO	AGOSTO	SETBRE	OCTUBRE	NOVBRE	DCBRE	PROMEDIO	PORCENT.
	0												0	0	0
	1 -20	15	12	56	56	57	68	63	43	38	36	70	58	47.6667	0.021442
	21-40	25	52		30	139	117	148	116	165	83	76	159	100.909	0.0453922
	41-50	43			173	95								103.667	0.0466327
	51-100	56	263	277	196	137	322	221	352	337	575	475	321	294.333	0.132401
	101-200	183	181	381	348	208	455	585	494	319	288	377	426	353.75	0.159128
	201-300			257	216	521	218		214	448	209	538	274	321.667	0.144696
	301-500		318		326	467	383	383	432	463	391		406	396.556	0.178384
	501-1000	901	684	675	847							520	0	604.5	0.271924
	MÁS 1000												0	0	0
	TOTAL	1223	1510	1646	2192	1624	1563	1400	1651	1770	1582	2056	1644	2223.05	1
	CATEGORÍA ESPECIAL SIN REBAJA (100%)
	RANGOS	ENERO	FEBRERO	MARZO	ABRIL	MAYO	JUNIO	JULIO	AGOSTO	SETBRE	OCTUBRE	NOVBRE	DCBRE	PROMEDIO	PORCENT.
	0												0	0	0
	1 -20	18	16	14	47	43	8	16	19	23	14	10	21	20.75	0.088017
	21-40	36	21	27			42	64	26	21	66		21	36	0.152704
	41-50								42				41	41.5	0.176034
	51-100	72											0	36	0.152704
	101-200												0	0	0
	201-300											203	0	101.5	0.430541
	301-500												0	0	0
	501-1000												0	0	0
	MÁS 1000												0	0	0
	TOTAL	126	37	41	47	43	50	80	87	44	80	213	83	235.75	1
	CATEGORÍA ESPECIAL CON REBAJA (50%)
	RANGOS	ENERO	FEBRERO	MARZO	ABRIL	MAYO	JUNIO	JULIO	AGOSTO	SETBRE	OCTUBRE	NOVBRE	DCBRE	PROMEDIO	PORCENT.
	0												0	0	0
	1 -20	26	17	20	92	19	21	24	38	45	74	45	26	37.25	0.0246308
	21-40	60	131	111		92	76	95	34	25		69	137	83	0.0548821
	41-50	83			41	49	42	47	84			86	0	54	0.0357064
	51-100	90	197	232	328	281	154		88	300	225		83	197.8	0.130791
	101-200	287		189	188	163	151	254	169	199	334	393	312	239.909	0.158635
	201-300		207			243	201	230	205	296	272		289	242.875	0.160596
	301-500						417	351	325			777	0	374	0.2473
	501-1000				567								0	283.5	0.187459
	MÁS 1000												0	0	0
	TOTAL	546	552	552	1216	847	1062	1001	943	865	905	1370	847	1512.33	1
	CATEGORÍA INDUSTRIAL
	RANGOS	ENERO	FEBRERO	MARZO	ABRIL	MAYO	JUNIO	JULIO	AGOSTO	SETBRE	OCTUBRE	NOVBRE	DCBRE	PROMEDIO	PORCENT.
	0												0	0	0
	1 -20		2	1	5	2	3	2	2	19	3	2	1	3.81818	0.00118549
	21-40						25	29	21		32	23	21	25.1667	0.0078139
	41-50												0	0	0
	51-100												0	0	0
	101-200		181	172		132	191	154			373		0	171.857	0.0533592
	201-300	478	519	519	707	463	270	236	205	413		295	0	373.182	0.115868
	301-500						413	420	810			380	764	557.4	0.173065
	501-1000	770	761	746	671	508				585	730	758	725	694.889	0.215753
	MÁS 1000				1181	1060	1252	1257	1616	1090	1755	2195	1144	1394.44	0.432955
	TOTAL	1248	1463	1438	2564	2165	2154	2098	2654	2107	2893	3653	2655	3220.76	1
	CATEGORÍA CONSTRUCCIÓN
	RANGOS	ENERO	FEBRERO	MARZO	ABRIL	MAYO	JUNIO	JULIO	AGOSTO	SETBRE	OCTUBRE	NOVBRE	DCBRE	PROMEDIO	PORCENT.
	0												0	0	0
	1 -20	87	142	107	86	95	105	77	100	94	118	91	61	96.9167	0.237852
	21-40	88	26	62	57	57	108	123	120	32	108	124	134	86.5833	0.212492
	41-50				41		88	43		42			0	42.8	0.105039
	51-100		70	54					68	154	69		0	69.1667	0.169748
	101-200			112										112	0.274869
	MÁS 200												0	0	0
	TOTAL	175	238	335	184	152	301	243	288	322	295	215	195	407.467	1
	CATEGORÍA RESIDENCIAL
	RANGOS	ENERO	FEBRERO	MARZO	ABRIL	MAYO	JUNIO	JULIO	AGOSTO	SETBRE	OCTUBRE	NOVBRE	DCBRE	PROMEDIO	PORCENT.
	0												0	0	0
	0-20	12449	12302	12525	13310	13120	13294	13013	13578	13083	14272	13140	13720	13150.5	0.383221
	21-40	11755	12588	10836	11377	10423	10059	10364	11690	13071	11214	11615	10517	11292.4	0.329074
	41-60	4571	5492	4063	4385	2945	3801	3646	4299	6748	4255	5102	4485	4482.67	0.13063
	61-80	1494	1738	2116	1744	1368	2214	2177	1475	2265	1124	1646	1969	1777.5	0.0517984
	81-100	800	1159	930	719	639	1151	1197	1099	1444	904	1068	1051	1013.42	0.0295321
	101-150	1283	1427	979	932	217	777	580	919	701	702	886	453	821.333	0.0239346
	151-200	479	499	488	563	819	333	534	469	509	1072		320	553.182	0.0161204
	201-300	456	492	878	468	292	214		718	220	220	1156	705	529	0.0154157
	MÁS 300	308		917	552	338			1604	328	823			695.714	0.0202739
	TOTAL	33595	35697	33732	34050	30161	31843	31511	35851	38369	34586	34613	33220	34315.7	1
	CATEGORÍA GRATUITO
	RANGOS	ENERO	FEBRERO	MARZO	ABRIL	MAYO	JUNIO	JULIO	AGOSTO	SETBRE	OCTUBRE	NOVBRE	DCBRE	PROMEDIO	PORCENT.
	0												0	0	0
	1 -20												0	0	0
	21-40												0	0	0
	41-50												0	0	0
	51-100												0	0	0
	101-200												0	0	0
	MÁS 200												0	0	0
	TOTAL	0	0	0	0	0	0	0	0	0	0	0	0	0	0
	RESUMEN
	CATEGORÍA	ENERO	FEBRERO	MARZO	ABRIL	MAYO	JUNIO	JULIO	AGOSTO	SETBRE	OCTUBRE	NOVBRE	DCBRE	PROMEDIO	PORCENT.
	COMERCIAL	1223	1510	1646	2192	1624	1563	1400	1651	1770	1582	2056	1644	2223.05	0.0530369
	ESPECIAL S/REBAJA	126	37	41	47	43	50	80	87	44	80	213	83	235.75	0.00562447
	ESPECIAL C/REBAJA	546	552	552	1216	847	1062	1001	943	865	905	1370	847	1512.33	0.0360809
	INDUSTRIAL	1248	1463	1438	2564	2165	2154	2098	2654	2107	2893	3653	2655	3220.76	0.07684
	CONSTRUCCIÓN	175	238	335	184	152	301	243	288	322	295	215	195	407.467	0.00972124
	RESIDENCIAL	33595	35697	33732	34050	30161	31843	31511	35851	38369	34586	34613	33220	34315.7	0.818696
	GRATUITO	0	0	0	0	0	0	0	0	0	0	0	0	0	0
	TOTAL	36913	39497	37744	40253	34992	36973	36333	41474	43477	40341	42120	38644	41915.1	1
	FUENTE: DWH - Estadísticas de Agua Potable y Alcantarillado
	ELABORACIÓN: SUBGERENCIA DE PLANIFICACIÓN - Departamento de Planificación e Investigación

[truncated: 5 more sheets: ANEXO3, ANEXO4, ANEXO5, ANEXO6, ANEXO7]
