# Supplementary material for: Looking inside the Blackbox: Cuenca’s water metabolism
Source: PLoS One. 2022 Sep 22;17(9):e0273629. doi: 10.1371/journal.pone.0273629 (PMC9499241; doi:10.1371/journal.pone.0273629)
Supplement: S5 File — (ZIP) [file pone.0273629.s006.zip › 2011/Sistema - Macha╠üngara Sur.XLS]

## Sheet: ANEXO1
	ANEXO No. 1
	ETAPA EP: NÚMERO DE CONEXIONES DE AGUA POTABLE POR RANGOS Y CATEGORÍAS DE CONSUMO
	SISTEMA MACHÁNGARA SUR
	AÑO 2011
	(Número)
	CATEGORÍA COMERCIAL
	RANGOS	ENERO	FEBRERO	MARZO	ABRIL	MAYO	JUNIO	JULIO	AGOSTO	SETBRE	OCTUBRE	NOVBRE	DCBRE	PROMEDIO	PORCENT.
	0	1	2	3	2	3	3	10	4	5	5.36	3	2	3.61333	0.0508705
	1 -20	34	35	29	35	35	28	34	34	34	36	39	39	34.3333	0.483364
	21-40	9	10	13	12	12	15	8	15	13	10	10	14	11.75	0.165423
	41-50	5	2	5	5	4	6	7	6	4	4	5	4	4.75	0.0668732
	51-100	7	10	8	7	7	7	7	4	9	8	8	6	7.33333	0.103243
	101-200	5	1	4	1	3	4	2	4	5	7	4	2	3.5	0.049275
	201-300	4	3	1	3	2	3	3	3	1	2	2	2	2.41667	0.0340232
	301-500	2	3	3	2	1	1	1	1	2	1	1	2	1.66667	0.0234643
	501-1000	0						1	1					0.666667	0.00938571
	MÁS 1000	1	1	1	1	1	1		1	1	1	1	1	1	0.0140786
	TOTAL	68	67	67	68	68	68	73	73	74	74.36	73	72	71.03	1
	CATEGORÍA ESPECIAL SIN REBAJA
	RANGOS	ENERO	FEBRERO	MARZO	ABRIL	MAYO	JUNIO	JULIO	AGOSTO	SETBRE	OCTUBRE	NOVBRE	DCBRE	PROMEDIO	PORCENT.
	0	1	2	5	4	4	2	1	3	1		1	3	2.45455	0.107672
	1 -20	6	7	9	9	9	11	11	9	11	14	12	12	10	0.438665
	21-40	5	1	4	3	3	3	2	3	3	1	3	2	2.75	0.120633
	41-50	2	3	1	2	1	1	4	1	2				1.88889	0.0828589
	51-100	0			2	3	2	1	4	3	5	3	1	2.4	0.105279
	101-200	1	3	2		1	1	2	1	1	1	2	3	1.63636	0.0717815
	201-300	1												1	0.0438665
	301-500	0			1		1							0.666667	0.0292443
	501-1000	0												0	0
	MÁS 1000	0												0	0
	TOTAL	16	16	21	21	21	21	21	21	21	21	21	21	22.7965	1
	CATEGORÍA ESPECIAL CON REBAJA (50%)
	RANGOS	ENERO	FEBRERO	MARZO	ABRIL	MAYO	JUNIO	JULIO	AGOSTO	SETBRE	OCTUBRE	NOVBRE	DCBRE	PROMEDIO	PORCENT.
	0	1	1				1	1	1	1		1		1	0.0528828
	1 -20	2	1	4	4	7	4	4	7	4	3	3	2	3.75	0.19831
	21-40	4	5	2	3	1	1	1	2		3	2	4	2.54545	0.134611
	41-50	1	1				1	1		1		1		1	0.0528828
	51-100	1	1	1	3	1			4	3	2	2	2	2	0.105766
	101-200	3	4	4	3	4	7	8	1	4	1	4	2	3.75	0.19831
	201-300	2	2	4		1	1	1	1	1	3		3	1.9	0.100477
	301-500	1			1		1			2	3	2	2	1.71429	0.0906562
	501-1000	1	1	1	2	2					1	1	1	1.25	0.0661035
	MÁS 1000	0												0	0
	TOTAL	16	16	16	16	16	16	16	16	16	16	16	16	18.9097	1
	CATEGORÍA INDUSTRIAL
	RANGOS	ENERO	FEBRERO	MARZO	ABRIL	MAYO	JUNIO	JULIO	AGOSTO	SETBRE	OCTUBRE	NOVBRE	DCBRE	PROMEDIO	PORCENT.
	0	0	0											0	0
	1 -20	0				1							1	0.666667	0.095791
	21-40	1	1		1		1	1		1		1	1	1	0.143687
	41-50	0		1							2	1		1	0.143687
	51-100	1	1	1	1	1	1		2	1			1	1.11111	0.159652
	101-200	1	1	1	1	1				1	1	1		1	0.143687
	201-300	0		1				2						1	0.143687
	301-500	1	1		1	1	2	1	2	1	1	1	1	1.18182	0.169811
	501-1000	0												0	0
	MÁS 1000	0												0	0
	TOTAL	4	4	4	4	4	4	4	4	4	4	4	4	6.9596	1
	CATEGORÍA CONSTRUCCIÓN
	RANGOS	ENERO	FEBRERO	MARZO	ABRIL	MAYO	JUNIO	JULIO	AGOSTO	SETBRE	OCTUBRE	NOVBRE	DCBRE	PROMEDIO	PORCENT.
	0	19	21	23	25	27	21	20	18	18	16	17	17	20.1667	0.245928
	1 -20	59	50	40	42	44	49	48	49	49	50	50	51	48.4167	0.590431
	21-40	5	5	8	8		4	9	7	7	5	3	2	5.72727	0.0698429
	41-50	1	2	1			2	1	2	1	2	1	1	1.4	0.0170727
	51-100	4	3	1	4	6	6	1	2	4	4	6	3	3.66667	0.0447142
	101-200	0		1		4	1	1	3	1	2			1.625	0.0198165
	MÁS 200	1	1	1	1	1	1	1			1	1	1	1	0.0121948
	TOTAL	89	82	75	80	82	84	81	81	80	80	78	75	82.0023	1
	CATEGORÍA RESIDENCIAL
	RANGOS	ENERO	FEBRERO	MARZO	ABRIL	MAYO	JUNIO	JULIO	AGOSTO	SETBRE	OCTUBRE	NOVBRE	DCBRE	PROMEDIO	PORCENT.
	0	891	912	877	907	1085	1087	957	883	886	807	779	879	912.5	0.151555
	0-20	3315	3574	3528	3526	3521	3585	3674	3740	3844	3762	3826	4141	3669.67	0.609486
	21-40	1105	966	1058	1001	1011	997	1032	1153	1091	1203	1198	977	1066	0.177049
	41-60	270	200	200	216	217	245	254	223	207	249	244	180	225.417	0.0374389
	61-80	88	60	73	77	60	70	62	78	65	73	70	61	69.75	0.0115846
	81-100	35	24	27	30	28	27	37	26	29	36	39	15	29.4167	0.00488575
	101-150	23	22	22	26	30	24	42	26	32	40	36	24	28.9167	0.0048027
	151-200	10	7	6	4	8	9	13	9	7	7	11	9	8.33333	0.00138406
	201-300	4	3	2	5	7	6	11	5	2	6	4	6	5.08333	0.000844279
	MÁS 300	3	2	5	5	5	2	25	5	5	3	5	5	5.83333	0.000968845
	TOTAL	5744	5770	5798	5797	5972	6052	6107	6148	6168	6186	6212	6297	6020.92	1
	CATEGORÍA GRATUITO
	RANGOS	ENERO	FEBRERO	MARZO	ABRIL	MAYO	JUNIO	JULIO	AGOSTO	SETBRE	OCTUBRE	NOVBRE	DCBRE	PROMEDIO	PORCENT.
	0	1	1	1	1	1		1	1	1	1	1	1	1	0.244444
	1 -20	2	2	2	2	2	3	2		2	2	2	2	2.09091	0.511111
	21-40	0							2					1	0.244444
	41-50	0												0	0
	51-100	0												0	0
	101-200	0												0	0
	MÁS 200	0												0	0
	TOTAL	3	3	3	3	3	3	3	3	3	3	3	3	4.09091	1
	RESUMEN
	CATEGORÍA	ENERO	FEBRERO	MARZO	ABRIL	MAYO	JUNIO	JULIO	AGOSTO	SETBRE	OCTUBRE	NOVBRE	DCBRE	PROMEDIO	PORCENT.
	COMERCIAL	68	67	67	68	68	68	73	73	74	74.36	73	72	71.03	0.0114073
	ESPECIAL S/REBAJA	16	16	21	21	21	21	21	21	21	21	21	21	22.7965	0.00366108
	ESPECIAL C/REBAJA	16	16	16	16	16	16	16	16	16	16	16	16	18.9097	0.00303688
	INDUSTRIAL	4	4	4	4	4	4	4	4	4	4	4	4	6.9596	0.0011177
	CONSTRUCCIÓN	89	82	75	80	82	84	81	81	80	80	78	75	82.0023	0.0131694
	RESIDENCIAL	5744	5770	5798	5797	5972	6052	6107	6148	6168	6186	6212	6297	6020.92	0.966951
	GRATUITO	3	3	3	3	3	3	3	3	3	3	3	3	4.09091	0.000656994
	TOTAL	5940	5958	5984	5989	6166	6248	6305	6346	6366	6384.36	6407	6488	6226.71	1
	FUENTE: DWH - Estadísticas de Agua Potable y Alcantarillado
	ELABORACIÓN: SUBGERENCIA DE PLANIFICACIÓN - Departamento de Planificación y Control

## Sheet: ANEXO2
	ANEXO No. 2
	ETAPA EP: CONSUMOS DE AGUA POTABLE POR RANGOS Y CATEGORÍAS
	SISTEMA MACHÁNGARA SUR
	AÑO 2011
	(m3)
	CATEGORÍA COMERCIAL
	RANGOS	ENERO	FEBRERO	MARZO	ABRIL	MAYO	JUNIO	JULIO	AGOSTO	SETBRE	OCTUBRE	NOVBRE	DCBRE	PROMEDIO	PORCENT.
	0	0	0										0	0	0
	1 -20	277	297	217	275	369	246	323	294	271	302	363	291	293.75	0.0505037
	21-40	259	296	350	340	355	429	235	494	394	311	267	413	345.25	0.059358
	41-50	233	85	214	227	181	261	313	270	177	179	233	176	212.417	0.0365203
	51-100	443	692	547	496	463	484	481	263	623	548	607	419	505.5	0.0869094
	101-200	859	170	654	142	374	539	326	478	650	908	504	222	485.5	0.0834709
	201-300	969	708	270	648	552	777	689	763	264	513	435	418	583.833	0.100377
	301-500	857	1100	1233	739	320	306		374	695	470	440	757	662.818	0.113957
	501-1000	0	0					544	727					317.75	0.05463
	MÁS 1000	1986	1804	2041	2542	2260	2756	2312	2679	2980	2759	2512	2284	2409.58	0.414274
	TOTAL	5883	5152	5526	5409	4874	5798	5223	6342	6054	5990	5361	4980	5816.4	1
	CATEGORÍA ESPECIAL SIN REBAJA (100%)
	RANGOS	ENERO	FEBRERO	MARZO	ABRIL	MAYO	JUNIO	JULIO	AGOSTO	SETBRE	OCTUBRE	NOVBRE	DCBRE	PROMEDIO	PORCENT.
	0	0	0											0	0
	1 -20	45	39	44	61	48	52	59	62	62	112	80	85	62.4167	0.0585633
	21-40	146	25	132	95	82	108	56	84	82	26	78	60	81.1667	0.0761557
	41-50	93	145	49	90	42	49	190	47	93				88.6667	0.0831927
	51-100	0			155	199	163	64	271	207	336	224	68	168.7	0.158285
	101-200	109	499	240		102	116	221	134	147	107	250	398	211.182	0.198144
	201-300	246												246	0.230813
	301-500	0			305		318							207.667	0.194846
	501-1000	0												0	0
	MÁS 1000	0												0	0
	TOTAL	639	708	465	706	473	806	590	598	591	581	632	611	1065.8	1
	CATEGORÍA ESPECIAL CON REBAJA (50%)
	RANGOS	ENERO	FEBRERO	MARZO	ABRIL	MAYO	JUNIO	JULIO	AGOSTO	SETBRE	OCTUBRE	NOVBRE	DCBRE	PROMEDIO	PORCENT.
	0	0	0											0	0
	1 -20	16	20	25	42	79	53	45	26	20	15	19	7	30.5833	0.0112726
	21-40	122	144	63	96	23	28	28	66	25	90	56	112	71.0833	0.0262004
	41-50	47	41				43	41				47		43.8	0.0161441
	51-100	66	74	64	222	63			315	226	122	158	196	150.6	0.0555092
	101-200	460	646	516	382	596	1001	1057	135	618	174	658	269	542.667	0.20002
	201-300	482	479	936		217	263	270	227	271	685		746	457.6	0.168665
	301-500	475			359		432			744	965	778	887	662.857	0.24432
	501-1000	555	548	603	1278	1301					665	568	513	753.875	0.277868
	MÁS 1000	0												0	0
	TOTAL	2223	1952	2207	2379	2279	1820	1441	769	1904	2716	2284	2730	2713.07	1
	CATEGORÍA INDUSTRIAL
	RANGOS	ENERO	FEBRERO	MARZO	ABRIL	MAYO	JUNIO	JULIO	AGOSTO	SETBRE	OCTUBRE	NOVBRE	DCBRE	PROMEDIO	PORCENT.
	0	0	0											0	0
	1 -20	40	0										15	18.3333	0.0129232
	21-40	0	36		24	18	39	23		37		34	30	26.7778	0.0188757
	41-50	0		44		75					85	45		49.8	0.0351041
	51-100	54	71	76	75		86		149	58			78	80.875	0.057009
	101-200	133	120	109	139	110				169	145	117		130.25	0.0918135
	201-300	0		291				411						234	0.164947
	301-500	392	395		333	385	818	382		461	450	446	479	454.1	0.320096
	501-1000	0							849					424.5	0.299231
	MÁS 1000	0												0	0
	TOTAL	619	622	520	571	588	943	816	998	725	680	642	602	1418.64	1
	CATEGORÍA CONSTRUCCIÓN
	RANGOS	ENERO	FEBRERO	MARZO	ABRIL	MAYO	JUNIO	JULIO	AGOSTO	SETBRE	OCTUBRE	NOVBRE	DCBRE	PROMEDIO	PORCENT.
	0	0	0											0	0
	1 -20	367	346	226	246	292	302	274	317	326	280	345	320	303.417	0.218322
	21-40	140	135	220	208	174	103	291	200	210	140	89	58	164	0.118005
	41-50	45	93	44			87	41	93	44	86	46	49	62.8	0.0451874
	51-100	295	216	64	276	293	433	70	120	257	287	425	177	242.75	0.17467
	101-200	0		143			103	200	397	152	244			177	0.12736
	MÁS 200	290	384	316	328	426	910	203			258	619	664	439.8	0.316456
	TOTAL	1137	1174	1013	1058	1185	1938	1079	1127	989	1295	1524	1268	1389.77	1
	CATEGORÍA RESIDENCIAL
	RANGOS	ENERO	FEBRERO	MARZO	ABRIL	MAYO	JUNIO	JULIO	AGOSTO	SETBRE	OCTUBRE	NOVBRE	DCBRE	PROMEDIO	PORCENT.
	0	0	0	0										0	0
	0-20	30426	31936	31992	31686	31744	32534	32785	34181	34241	33708	34076	35795	32925.3	0.365842
	21-40	31073	26717	29708	28158	28012	27889	28774	32386	30229	33963	33375	26972	29771.3	0.330797
	41-60	13088	9586	9696	10475	10452	11785	12223	10544	9972	12037	11757	8641	10854.7	0.120609
	61-80	6006	4063	5032	5393	4133	4894	4326	5390	4513	4992	4843	4231	4818	0.0535341
	81-100	3157	2132	2444	2679	2524	2427	3322	2338	2580	3231	3535	1337	2642.17	0.0293578
	101-150	2740	2695	2585	3052	3466	2857	4986	3014	3896	4653	4245	2876	3422.08	0.0380237
	151-200	1673	1230	1019	731	1375	1570	2283	1550	1167	1166	1897	1519	1431.67	0.0159076
	201-300	1016	699	448	1198	1553	1360	2734	1162	433	1573	856	1543	1214.58	0.0134956
	MÁS 300	1342	762	1792	1891	2208	1039	13247	2390	2773	1867	2845	2870	2918.83	0.032432
	TOTAL	90521	79820	84716	85263	85467	86355	104680	92955	89804	97190	97429	85784	89998.7	1
	CATEGORÍA GRATUITO
	RANGOS	ENERO	FEBRERO	MARZO	ABRIL	MAYO	JUNIO	JULIO	AGOSTO	SETBRE	OCTUBRE	NOVBRE	DCBRE	PROMEDIO	PORCENT.
	0	0												0	0
	1 -20	10	9	9	13	9	11	9	9	11	12	8	8	9.83333	1
	21-40	0												0	0
	41-50	0												0	0
	51-100	0												0	0
	101-200	0												0	0
	MÁS 200	0												0	0
	TOTAL	10	9	9	13	9	11	9	9	11	12	8	8	9.83333	1
	RESUMEN
	CATEGORÍA	ENERO	FEBRERO	MARZO	ABRIL	MAYO	JUNIO	JULIO	AGOSTO	SETBRE	OCTUBRE	NOVBRE	DCBRE	PROMEDIO	PORCENT.
	COMERCIAL	5883	5152	5526	5409	4874	5798	5223	6342	6054	5990	5361	4980	5816.4	0.056794
	ESPECIAL S/REBAJA	639	708	465	706	473	806	590	598	591	581	632	611	1065.8	0.010407
	ESPECIAL C/REBAJA	2223	1952	2207	2379	2279	1820	1441	769	1904	2716	2284	2730	2713.07	0.0264916
	INDUSTRIAL	619	622	520	571	588	943	816	998	725	680	642	602	1418.64	0.0138522
	CONSTRUCCIÓN	1137	1174	1013	1058	1185	1938	1079	1127	989	1295	1524	1268	1389.77	0.0135703
	RESIDENCIAL	90521	79820	84716	85263	85467	86355	104680	92955	89804	97190	97429	85784	89998.7	0.878789
	GRATUITO	10	9	9	13	9	11	9	9	11	12	8	8	9.83333	9.60172e-05
	TOTAL	101032	89437	94456	95399	94875	97671	113838	102798	100078	108464	107880	95983	102412	1
	FUENTE: DWH - Estadísticas de Agua Potable y Alcantarillado
	ELABORACIÓN: SUBGERENCIA DE PLANIFICACIÓN - Departamento de Planificación y Control

## Sheet: ANEXO3
	ANEXO No. 3
	ETAPA EP: VALORES POR CONSUMOS DE AGUA POTABLE POR RANGOS Y CATEGORÍAS
	SISTEMA MACHÁNGARA SUR
	AÑO 2011
	(Dólares)
	CATEGORÍA COMERCIAL
	RANGOS	ENERO	FEBRERO	MARZO	ABRIL	MAYO	JUNIO	JULIO	AGOSTO	SETBRE	OCTUBRE	NOVBRE	DCBRE	PROMEDIO	PORCENT.
	0	4	8	12	8	12	12	36	12	16	16	8	4	12.3333	0.00189039
	1 -20	329.9	347.9	267.9	332.5	398.3	284.2	362.1	341.8	325.7	355.4	410.1	359.7	342.958	0.052567
	21-40	217.3	247.2	297	286	296.5	360.3	196.5	406.5	327.8	257.7	226.9	345.1	288.733	0.0442556
	41-50	183.1	67.5	169.8	178.9	142.7	206.7	247.1	213	139.9	141.3	183.1	139.2	167.692	0.0257029
	51-100	370.65	591.6	466.35	426.3	391.65	413.7	410.55	222.15	532.65	467.4	529.35	358.95	431.775	0.0661803
	101-200	799.45	165	632.7	135.6	352.2	511.95	315.3	447.9	615	858.9	475.2	206.1	459.608	0.0704465
	201-300	963.45	702.9	270	639.9	552.6	775.35	682.95	760.65	263.7	511.65	429.75	411.9	580.4	0.0889608
	301-500	872.85	1114.5	1237.7	748.95	322.5	307.8	540.2	379.2	702.75	480	448.5	767.85	660.233	0.101197
	501-1000	0						2414.1	749.85					1054.65	0.161652
	MÁS 1000	2071.8	1880.7	2129.55	2655.6	2359.5	2880.3		2799.45	3115.5	2883	2624.1	2384.7	2525.84	0.387148
	TOTAL	5812.5	5125.3	5483	5411.75	4827.95	5752.3	5204.8	6332.5	6039	5971.35	5335	4977.5	6524.22	1
	CATEGORÍA ESPECIAL SIN REBAJA (100%)
	RANGOS	ENERO	FEBRERO	MARZO	ABRIL	MAYO	JUNIO	JULIO	AGOSTO	SETBRE	OCTUBRE	NOVBRE	DCBRE	PROMEDIO	PORCENT.
	0	4	8	20	16	16	8	0	8	4		4	12	9.09091	0.0108647
	1 -20	55.5	55.3	67.5	78.7	69.6	80.4	85.3	79.4	87.4	134.4	104	107.5	83.75	0.100091
	21-40	122.2	21.5	108.4	78.5	57.01	87.6	47.2	70.8	69.4	22.2	66.6	37.61	65.7517	0.0785808
	41-50	73.1	113.5	38.3	71	33.4	38.3	149	36.9	73.1				69.6222	0.0832065
	51-100	0		176	116.5	151.3	122.1	48.8	205.7	156.9	255.2	168.8	51.6	132.082	0.157853
	101-200	80.3	361.3			75.4	85.2	162.7	97.8	106.9	78.9	183	290.6	152.21	0.181908
	201-300	176.2												176.2	0.210579
	301-500	0			217.5		226.6							148.033	0.176917
	501-1000	0												0	0
	MÁS 1000	0												0	0
	TOTAL	511.3	559.6	410.2	578.2	402.71	648.2	493	498.6	497.7	490.7	526.4	499.31	836.74	1
	CATEGORÍA ESPECIAL CON REBAJA (50%)
	RANGOS	ENERO	FEBRERO	MARZO	ABRIL	MAYO	JUNIO	JULIO	AGOSTO	SETBRE	OCTUBRE	NOVBRE	DCBRE	PROMEDIO	PORCENT.
	0	2	2				2	2	2	2		2		2	0.00202214
	1-20	9.6	9	16.75	22.7	41.65	26.55	23.75	23.1	15	11.25	12.65	6.45	18.2042	0.0184057
	21-40	50.7	60.4	26.05	39.6	10.05	11.8	11.8		10.75	37.5	23.6	47.2	29.95	0.0302816
	41-50	18.45	16.35				17.05	16.35	27.1			18.45		18.9583	0.0191682
	51-100	25.1	27.9	24.4	83.7	24.05			118.25	85.1	46.7	59.3	72.6	56.71	0.0573378
	101-200	167	234.1	188.6	139.7	216.6	364.35	385.95	49.25	224.3	62.9	238.3	98.15	197.433	0.199619
	201-300	172.7	171.65	335.6		77.95	94.05	96.5	81.45	96.85	245.75		267.1	163.96	0.165775
	301-500	168.25			127.65		153.2			264.4	343.75	276.3	314.8	235.479	0.238085
	501-1000	196.25	193.8	213.05	451.3	459.35					234.75	200.8	181.55	266.356	0.269305
	MÁS 1000	0												0	0
	TOTAL	810.05	715.2	804.45	864.65	829.65	669	536.35	301.15	698.4	982.6	831.4	987.85	989.051	1
	CATEGORÍA INDUSTRIAL
	RANGOS	ENERO	FEBRERO	MARZO	ABRIL	MAYO	JUNIO	JULIO	AGOSTO	SETBRE	OCTUBRE	NOVBRE	DCBRE	PROMEDIO	PORCENT.
	0	0												0	0
	1-20	0			20.8	16.6							14.5	12.975	0.0140019
	21-40	32	29.2				31.3	20.1		29.9		27.8	25	27.9	0.0301082
	41-50	0		34.8							67.5	35.5		34.45	0.0371766
	51-100	43.2	61.05	66.3	65.25	65.25	76.8		129.45	47.4			68.4	69.2333	0.074713
	101-200	126.15	112.5	100.95	132.45	102				163.95	138.75	109.35		123.263	0.133018
	201-300	0		269.3				401.8						223.7	0.241405
	301-500	350.1	352.5		302.9	344.5	727.4	342.1	752.2	405.3	396.5	393.3	419.7	435.136	0.469576
	501-1000	0												0	0
	MÁS 1000	0												0	0
	TOTAL	551.45	555.25	471.35	521.4	528.35	835.5	764	881.65	646.55	602.75	565.95	527.6	926.657	1
	CATEGORÍA CONSTRUCCIÓN
	RANGOS	ENERO	FEBRERO	MARZO	ABRIL	MAYO	JUNIO	JULIO	AGOSTO	SETBRE	OCTUBRE	NOVBRE	DCBRE	PROMEDIO	PORCENT.
	0	68	44	52	60	68	48	36	32	36	28	36	36	45.3333	0.0312615
	1-20	484.9	434.2	310.2	332.2	373.1	399.4	375.8	410.6	416.9	388	433.5	420	398.233	0.274619
	21-40	118	114.5	186	177.6	145.8	88.1	239.7	168	175	118	74.3	48.6	137.8	0.0950258
	41-50	35.5	73.1	34.8			68.9	32.7	73.1	34.8	68.2	36.2	38.3	49.56	0.0341762
	51-100	255.75	186.3	53.7	235.8	253.65	373.65	60	99	215.85	247.35	365.25	145.35	207.637	0.143185
	101-200	0		136.65			94.65	196.5	376.35	146.1	229.2			168.493	0.116191
	MÁS 200	291	389.7	318.3	330.9	433.8	942	147.5			257.4	636.45	683.7	443.075	0.305541
	TOTAL	1253.15	1241.8	1091.65	1136.5	1274.35	2014.7	1088.2	1159.05	1024.65	1336.15	1581.7	1371.95	1450.13	1
	CATEGORÍA RESIDENCIAL
	RANGOS	ENERO	FEBRERO	MARZO	ABRIL	MAYO	JUNIO	JULIO	AGOSTO	SEPTBRE	OCTUBRE	NOVBRE	DCBRE	PROMEDIO	PORCENT.
	0	1450.1	1302.2	1261.4	1332.8	1647.3	1632	1368.5	1234.2	1235.9	1142.4	1113.5	1285.2	1333.79	0.0382675
	1-20	11562.5	12295.4	12241.4	12160.8	12163.4	12427.6	12627	13004.4	13181	12936.4	13136.8	13997.6	12644.5	0.362781
	21-40	9287.91	7993.24	8856.95	8407.15	8358.65	8318.59	8568.79	9653.59	9009.62	10125.7	9919.37	7989.44	8874.08	0.254604
	41-60	4731.5	3420.9	3480.56	3778.35	3740.32	4212.73	4338.96	3727.9	3584.5	4324.28	4203.87	3094.7	3886.55	0.111508
	61-80	2631.92	1800.95	2231.75	2423.15	1817.25	2192.1	1834.09	2405.3	2017.95	2229.45	2166.95	1885.38	2136.35	0.0612937
	81-100	1557.55	1048.2	1211.3	1302.75	1225.5	1200.25	1474.59	1150.35	1267.9	1595.75	1734.7	632.3	1283.43	0.0368226
	101-150	1459.3	1428.35	1345.42	1622.4	1794.35	1521.45	2187.09	1591.7	2085.6	2445.3	2239.45	1480.45	1766.74	0.0506891
	151-200	948.45	702.2	578.95	419.55	751.35	832.55	1002.35	867.45	613.8	577.11	1048.3	862.25	767.026	0.0220066
	201-300	604.8	412.65	183.83	709.2	733.98	722.86	1121.7	597.75	253.65	939.05	500.8	755.67	627.995	0.0180177
	MÁS 300	815	467.5	1095.3	1144.7	975.43	647.55	5365.67	1484	1664.1	1171.85	1779.75	1796	1533.9	0.0440089
	TOTAL	35049.1	30871.6	32486.8	33300.8	33207.5	33707.7	39888.8	35716.6	34914	37487.2	37843.4	33779	34854.4	1
	CATEGORÍA GRATUITO
	RANGOS	ENERO	FEBRERO	MARZO	ABRIL	MAYO	JUNIO	JULIO	AGOSTO	SETBRE	OCTUBRE	NOVBRE	DCBRE	PROMEDIO	PORCENT.
	0	0												0	0
	1 -20	0												0	0
	21-40	0		0										0	0
	41-50	0												0	0
	51-100	0												0	0
	101-200	0												0	0
	MÁS 200	0												0	0
	TOTAL	0	0	0	0	0	0	0	0	0	0	0	0	0	0
	RESUMEN
	CATEGORÍA	ENERO	FEBRERO	MARZO	ABRIL	MAYO	JUNIO	JULIO	AGOSTO	SEPTBRE	OCTUBRE	NOVBRE	DCBRE	PROMEDIO	PORCENT.
	COMERCIAL	5812.5	5125.3	5483	5411.75	4827.95	5752.3	5204.8	6332.5	6039	5971.35	5335	4977.5	6524.22	0.143134
	ESPECIAL S/REBAJA	511.3	559.6	410.2	578.2	402.71	648.2	493	498.6	497.7	490.7	526.4	499.31	836.74	0.0183571
	ESPECIAL C/REBAJA	810.05	715.2	804.45	864.65	829.65	669	536.35	301.15	698.4	982.6	831.4	987.85	989.051	0.0216987
	INDUSTRIAL	551.45	555.25	471.35	521.4	528.35	835.5	764	881.65	646.55	602.75	565.95	527.6	926.657	0.0203298
	CONSTRUCCIÓN	1253.15	1241.8	1091.65	1136.5	1274.35	2014.7	1088.2	1159.05	1024.65	1336.15	1581.7	1371.95	1450.13	0.0318143
	RESIDENCIAL	35049.1	30871.6	32486.8	33300.8	33207.5	33707.7	39888.8	35716.6	34914	37487.2	37843.4	33779	34854.4	0.764666
	GRATUITO	0	0	0	0	0	0	0	0	0	0	0	0	0	0
	TOTAL	43987.5	39068.7	40747.5	41813.3	41070.5	43627.4	47975.1	44889.6	43820.3	46870.8	46683.9	42143.2	45581.2	1
	FUENTE: DWH - Estadísticas de Agua Potable y Alcantarillado
	ELABORACIÓN: SUBGERENCIA DE PLANIFICACIÓN - Departamento de Planificación y Control

## Sheet: ANEXO4
	ANEXO No. 4.
	ETAPA EP: CONSUMO PROMEDIO DE AGUA POTABLE POR RANGOS Y CATEGORÍAS
	SISTEMA MACHÁNGARA SUR
	AÑO 2011
	(m3)
	CATEGORÍA COMERCIAL
	RANGOS	ENERO	FEBRERO	MARZO	ABRIL	MAYO	JUNIO	JULIO	AGOSTO	SETBRE	OCTUBRE	NOVBRE	DCBRE	PROMEDIO
	0	0	0	0	0	0	0	0	0	0	0	0	0	0
	1 -20	8.14706	8.48571	7.48276	7.85714	10.5429	8.78571	9.5	8.64706	7.97059	8.38889	9.30769	7.46154	8.55583
	21-40	28.7778	29.6	26.9231	28.3333	29.5833	28.6	29.375	32.9333	30.3077	31.1	26.7	29.5	29.383
	41-50	46.6	42.5	42.8	45.4	45.25	43.5	44.7143	45	44.25	44.75	46.6	44	44.7193
	51-100	63.2857	69.2	68.375	70.8571	66.1429	69.1429	68.7143	65.75	69.2222	68.5	75.875	69.8333	68.9318
	101-200	171.8	170	163.5	142	124.667	134.75	163	119.5	130	129.714	126	111	138.714
	201-300	242.25	236	270	216	276	259	229.667	254.333	264	256.5	217.5	209	241.586
	301-500	428.5	366.667	411	369.5	320	306	0	374	347.5	470	440	378.5	397.691
	501-1000					2260		544	727					476.625
	MÁS 1000	1986	1804	2041			2756		2679	2980	2759	2512	2284	2409.58
	TOTAL	86.5147	76.8955	82.4776	79.5441	71.6765	85.2647	71.5479	86.8767	81.8108	80.5541	73.4384	69.1667	81.8865
	CATEGORÍA ESPECIAL SIN REBAJA (100%)
	RANGOS	ENERO	FEBRERO	MARZO	ABRIL	MAYO	JUNIO	JULIO	AGOSTO	SETBRE	OCTUBRE	NOVBRE	DCBRE	PROMEDIO
	0	0	0	0	0	0	0	0	0	0		0	0	0
	1 -20	7.5	5.57143	4.88889	6.77778	5.33333	4.72727	5.36364	6.88889	5.63636	8	6.66667	7.08333	6.24167
	21-40	29.2	25	33	31.6667	27.3333	36	28	28	27.3333	26	26	30	29.5152
	41-50	46.5	48.3333	49	45	42	49	47.5	47	46.5				46.9412
	51-100				77.5	66.3333	81.5	64	67.75	69	67.2	74.6667	68	70.2917
	101-200	109	166.333	120		102	116	110.5	134	147	107	125	132.667	129.056
	201-300	246												246
	301-500				305		318							311.5
	501-1000
	MÁS 1000
	TOTAL	39.9375	44.25	22.1429	33.619	22.5238	38.381	28.0952	28.4762	28.1429	27.6667	30.0952	29.0952	46.7528
	CATEGORÍA ESPECIAL CON REBAJA (50%)
	RANGOS	ENERO	FEBRERO	MARZO	ABRIL	MAYO	JUNIO	JULIO	AGOSTO	SETBRE	OCTUBRE	NOVBRE	DCBRE	PROMEDIO
	0	0	0				0	0	0	0				0
	1-20	8	20	6.25	10.5	11.2857	13.25	11.25	3.71429	20	5	6.33333	3.5	8.15556
	21-40	30.5	28.8	31.5	32	23	28	28	33	6.25	30	28	28	27.9256
	41-50	47	41				43	41		226		47		43.8
	51-100	66	74	64	74	63			78.75	206	87	79	98	75.3
	101-200	153.333	161.5	129	127.333	149	143	132.125	135	67.75	685	164.5	134.5	144.711
	201-300	241	239.5	234		217	263	270	227	744	321.667		248.667	240.842
	301-500	475			359		432			372	221.667	389	443.5	386.667
	501-1000	555	548	603	639	650.5					0	568	513	603.1
	MÁS 1000
	TOTAL	138.938	122	137.938	148.688	142.438	113.75	90.0625	48.0625	119	169.75	142.75	170.625	143.474
	CATEGORÍA INDUSTRIAL
	RANGOS	ENERO	FEBRERO	MARZO	ABRIL	MAYO	JUNIO	JULIO	AGOSTO	SETBRE	OCTUBRE	NOVBRE	DCBRE	PROMEDIO
	0
	1-20												15	27.5
	21-40	0	36		24		39	23		37		34	30	26.7778
	41-50			44							42.5	45		49.8
	51-100	54	71	76	75	0	86		74.5	58			78	72.7875
	101-200	133	120	109	139	110				169	145	117		130.25
	201-300			291				205.5						234
	301-500	392	395		333	385	409	382	0	461	450	446	479	384.238
	501-1000
	MÁS 1000
	TOTAL	154.75	155.5	130	142.75	147	235.75	204	249.5	181.25	170	160.5	150.5	203.839
	CATEGORÍA CONSTRUCCIÓN
	RANGOS	ENERO	FEBRERO	MARZO	ABRIL	MAYO	JUNIO	JULIO	AGOSTO	SETBRE	OCTUBRE	NOVBRE	DCBRE	PROMEDIO
	0	0	0	0	0	0	0	0	0	0	0	0	0	0
	1-20	6.22034	6.92	5.65	5.85714	6.63636	6.16327	5.70833	6.46939	6.65306	5.6	6.9	6.27451	6.26678
	21-40	28	27	27.5	26		25.75	32.3333	28.5714	30	28	29.6667	29	28.6349
	41-50	45	46.5	44			43.5	41	46.5	44	43	46	49	44.8571
	51-100	73.75	72	64	69	48.8333	72.1667	70	60	64.25	71.75	70.8333	59	66.2045
	101-200			143		0	103	200	132.333	152	122			108.923
	MÁS 200	290	384	316	328	426	910	203			258	619	664	439.8
	TOTAL	12.7753	14.3171	13.5067	13.225	14.4512	23.0714	13.321	13.9136	12.3625	16.1875	19.5385	16.9067	16.9479
	CATEGORÍA RESIDENCIAL
	RANGOS	ENERO	FEBRERO	MARZO	ABRIL	MAYO	JUNIO	JULIO	AGOSTO	SEPTBRE	OCTUBRE	NOVBRE	DCBRE	PROMEDIO
	0	0	0	0	0	0	0	0	0	0	0	0	0	0
	1-20	9.17828	8.93565	9.06803	8.98639	9.01562	9.07503	8.92352	9.1393	8.90765	8.96013	8.90643	8.64405	8.9723
	21-40	28.1204	27.6573	28.0794	28.1299	27.7072	27.9729	27.8818	28.0885	27.7076	28.2319	27.8589	27.607	27.9281
	41-60	48.4741	47.93	48.48	48.4954	48.1659	48.102	48.122	47.2825	48.1739	48.3414	48.1844	48.0056	48.1538
	61-80	68.25	67.7167	68.9315	70.039	68.8833	69.9143	69.7742	69.1026	69.4308	68.3836	69.1857	69.3607	69.0753
	81-100	90.2	88.8333	90.5185	89.3	90.1429	89.8889	89.7838	89.9231	88.9655	89.75	90.641	89.1333	89.8187
	101-150	119.13	122.5	117.5	117.385	115.533	119.042	118.714	115.923	121.75	116.325	117.917	119.833	118.343
	151-200	167.3	175.714	169.833	182.75	171.875	174.444	175.615	172.222	166.714	166.571	172.455	168.778	171.8
	201-300	254	233	224	239.6	221.857	226.667	248.545	232.4	216.5	262.167	214	257.167	238.934
	MÁS 300	447.333	381	358.4	378.2	441.6	519.5	529.88	478	554.6	622.333	569	574	500.371
	TOTAL	15.7592	13.8336	14.6112	14.7081	14.3113	14.2688	17.141	15.1196	14.5597	15.7113	15.684	13.623	14.9477
	CATEGORÍA GRATUITO
	RANGOS	ENERO	FEBRERO	MARZO	ABRIL	MAYO	JUNIO	JULIO	AGOSTO	SETBRE	OCTUBRE	NOVBRE	DCBRE	PROMEDIO
	0	0	0	0	0	0	#DIV/0!	0	0	0	0	0	0	0
	1 -20	5	4.5	4.5	6.5	4.5	3.66667	4.5		5.5	6	4	4	4.7029
	21-40
	41-50
	51-100
	101-200
	MÁS 200
	TOTAL	3.33333	3	3	4.33333	3	3.66667	3	3	3.66667	4	2.66667	2.66667	2.4037
	RESUMEN
	CATEGORÍA	ENERO	FEBRERO	MARZO	ABRIL	MAYO	JUNIO	JULIO	AGOSTO	SEPTBRE	OCTUBRE	NOVBRE	DCBRE	PROMEDIO
	COMERCIAL	86.5147	76.8955	82.4776	79.5441	71.6765	85.2647	71.5479	86.8767	81.8108	80.5541	73.4384	69.1667	81.8865
	ESPECIAL S/REBAJA	39.9375	44.25	22.1429	33.619	22.5238	38.381	28.0952	28.4762	28.1429	27.6667	30.0952	29.0952	46.7528
	ESPECIAL C/REBAJA	138.938	122	137.938	148.688	142.438	113.75	90.0625	48.0625	119	169.75	142.75	170.625	143.474
	INDUSTRIAL	154.75	155.5	130	142.75	147	235.75	204	249.5	181.25	170	160.5	150.5	203.839
	CONSTRUCCIÓN	12.7753	14.3171	13.5067	13.225	14.4512	23.0714	13.321	13.9136	12.3625	16.1875	19.5385	16.9067	16.9479
	RESIDENCIAL	15.7592	13.8336	14.6112	14.7081	14.3113	14.2688	17.141	15.1196	14.5597	15.7113	15.684	13.623	14.9477
	GRATUITO	3.33333	3	3	4.33333	3	3.66667	3	3	3.66667	4	2.66667	2.66667	2.4037
	TOTAL	17.0088	15.0112	15.7848	15.929	15.3868	15.6324	18.0552	16.1989	15.7207	16.989	16.8378	14.7939	16.4472
	FUENTE: DWH - Estadísticas de Agua Potable y Alcantarillado
	ELABORACIÓN: SUBGERENCIA DE PLANIFICACIÓN - Departamento de Planificación y Control

## Sheet: ANEXO5
	ANEXO No. 5.
	ETAPA EP: VALOR PROMEDIO DE AGUA POTABLE POR RANGOS Y CATEGORÍAS
	SISTEMA MACHÁNGARA SUR
	AÑO 2011
	(Dólares)
	CATEGORÍA COMERCIAL
	RANGOS	ENERO	FEBRERO	MARZO	ABRIL	MAYO	JUNIO	JULIO	AGOSTO	SETBRE	OCTUBRE	NOVBRE	DCBRE	PROMEDIO
	0	4	4	4	4	4	4	3.6	3	3.2	2.98507	2.66667	2	3.41328
	1 -20	9.70294	9.94	9.23793	9.5	11.38	10.15	10.65	10.0529	9.57941	9.87222	10.5154	9.22308	9.98908
	21-40	24.1444	24.72	22.8462	23.8333	24.7083	24.02	24.5625	27.1	25.2154	25.77	22.69	24.65	24.573
	41-50	36.62	33.75	33.96	35.78	35.675	34.45	35.3	35.5	34.975	35.325	36.62	34.8	35.3035
	51-100	52.95	59.16	58.2938	60.9	55.95	59.1	58.65	55.5375	59.1833	58.425	66.1688	59.825	58.8784
	101-200	159.89	165	158.175	135.6	117.4	127.987	157.65	111.975	123	122.7	118.8	103.05	131.317
	201-300	240.863	234.3	270	213.3	276.3	258.45	227.65	253.55	263.7	255.825	214.875	205.95	240.166
	301-500	436.425	371.5	412.567	374.475	322.5	307.8	540.2	379.2	351.375	480	448.5	383.925	396.14
	501-1000					2359.5		2414.1	749.85					1581.97
	MÁS 1000	2071.8	1880.7	2129.55	2655.6	2359.5	2880.3		2799.45	3115.5	2883	2624.1	2384.7	2525.84
	TOTAL	85.4779	76.497	81.8358	79.5846	70.9993	84.5926	71.2986	86.7466	81.6081	80.3033	73.0822	69.1319	91.8516
	CATEGORÍA ESPECIAL SIN REBAJA (100%)
	RANGOS	ENERO	FEBRERO	MARZO	ABRIL	MAYO	JUNIO	JULIO	AGOSTO	SETBRE	OCTUBRE	NOVBRE	DCBRE	PROMEDIO
	0	4	4	4	4	4	4	0	2.66667	4		4	4	3.7037
	1 -20	9.25	7.9	7.5	8.74444	7.73333	7.30909	7.75455	8.82222	7.94545	9.6	8.66667	8.95833	8.375
	21-40	24.44	21.5	27.1	26.1667	19.0033	29.2	23.6	23.6	23.1333	22.2	22.2	18.805	23.9097
	41-50	36.55	37.8333	38.3	35.5	33.4	38.3	37.25	36.9	36.55				36.8588
	51-100				58.25	50.4333	61.05	48.8	51.425	52.3	51.04	56.2667	51.6	55.0341
	101-200	80.3	120.433	0		75.4	85.2	81.35	97.8	106.9	78.9	91.5	96.8667	93.0172
	201-300	176.2												176.2
	301-500						226.6							222.05
	501-1000
	MÁS 1000
	TOTAL	31.9562	34.975	19.5333	27.5333	19.1767	30.8667	23.4762	23.7429	23.7	23.3667	25.0667	23.7767	36.7048
	CATEGORÍA ESPECIAL CON REBAJA (50%)
	RANGOS	ENERO	FEBRERO	MARZO	ABRIL	MAYO	JUNIO	JULIO	AGOSTO	SETBRE	OCTUBRE	NOVBRE	DCBRE	PROMEDIO
	0	2	2				2	2	2	2		2		2
	1-20	4.8	9	4.1875	5.675	5.95	6.6375	5.9375	3.3	15	3.75	4.21667	3.225	4.85444
	21-40	12.675	12.08	13.025	13.2	10.05	11.8	11.8	13.55	2.6875	12.5	11.8	11.8	11.7661
	41-50	18.45	16.35				17.05	16.35		0		18.45		18.9583
	51-100	25.1	27.9	24.4	27.9	24.05			12.3125	28.3667	23.35	29.65	36.3	28.355
	101-200	55.6667	58.525	47.15	46.5667	54.15	52.05	48.2437	49.25	56.075	62.9	59.575	49.075	52.6489
	201-300	86.35	85.825	83.9		77.95	94.05	96.5	81.45	96.85	81.9167		89.0333	86.2947
	301-500	168.25			127.65		153.2			132.2	114.583	138.15	157.4	137.363
	501-1000	196.25	193.8	213.05	225.65	229.675					234.75	200.8	181.55	213.085
	MÁS 1000
	TOTAL	50.6281	44.7	50.2781	54.0406	51.8531	41.8125	33.5219	18.8219	43.65	61.4125	51.9625	61.7406	52.3038
	CATEGORÍA INDUSTRIAL
	RANGOS	ENERO	FEBRERO	MARZO	ABRIL	MAYO	JUNIO	JULIO	AGOSTO	SETBRE	OCTUBRE	NOVBRE	DCBRE	PROMEDIO
	0
	1-20												14.5	19.4625
	21-40	32	29.2		0		31.3	20.1		29.9		27.8	25	27.9
	41-50			34.8							33.75	35.5		34.45
	51-100	43.2	61.05	66.3	65.25	65.25	76.8		64.725	47.4			68.4	62.31
	101-200	126.15	112.5	100.95	132.45	102				163.95	138.75	109.35		123.263
	201-300			269.3				200.9						223.7
	301-500	350.1	352.5		302.9	344.5	363.7	342.1	376.1	405.3	396.5	393.3	419.7	368.192
	501-1000
	MÁS 1000
	TOTAL	137.863	138.812	117.838	130.35	132.088	208.875	191	220.413	161.637	150.688	141.488	131.9	133.148
	CATEGORÍA CONSTRUCCIÓN
	RANGOS	ENERO	FEBRERO	MARZO	ABRIL	MAYO	JUNIO	JULIO	AGOSTO	SETBRE	OCTUBRE	NOVBRE	DCBRE	PROMEDIO
	0	3.57895	2.09524	2.26087	2.4	2.51852	2.28571	1.8	1.77778	2	1.75	2.11765	2.11765	2.24793
	1-20	8.21864	8.684	7.755	7.90952	8.47955	8.15102	7.82917	8.37959	8.50816	7.76	8.67	8.23529	8.22513
	21-40	23.6	22.9	23.25	22.2		22.025	26.6333	24	25	23.6	24.7667	24.3	24.0603
	41-50	35.5	36.55	34.8			34.45	32.7	36.55	34.8	34.1	36.2	38.3	35.4
	51-100	63.9375	62.1	53.7	58.95	42.275	62.275	60	49.5	53.9625	61.8375	60.875	48.45	56.6284
	101-200			136.65		0	94.65	196.5	125.45	146.1	114.6			103.688
	MÁS 200	291	389.7	318.3	330.9	433.8	942	147.5			257.4	636.45	683.7	443.075
	TOTAL	14.0803	15.1439	14.5553	14.2063	15.5409	23.9845	13.4346	14.3093	12.8081	16.7019	20.2782	18.2927	17.684
	CATEGORÍA RESIDENCIAL
	RANGOS	ENERO	FEBRERO	MARZO	ABRIL	MAYO	JUNIO	JULIO	AGOSTO	SEPTBRE	OCTUBRE	NOVBRE	DCBRE	PROMEDIO
	0	1.6275	1.42785	1.43831	1.46946	1.51825	1.50138	1.42999	1.39773	1.39492	1.41561	1.4294	1.46212	1.46169
	1-20	3.48795	3.44024	3.46977	3.44888	3.45452	3.46657	3.43687	3.47711	3.42898	3.43869	3.43355	3.38026	3.44569
	21-40	8.40535	8.27458	8.37141	8.39875	8.26771	8.34362	8.30309	8.37258	8.25813	8.41701	8.27994	8.17752	8.32465
	41-60	17.5241	17.1045	17.4028	17.4924	17.2365	17.1948	17.0825	16.717	17.3164	17.3666	17.229	17.1928	17.2416
	61-80	29.9082	30.0158	30.5719	31.4695	30.2875	31.3157	29.5821	30.8372	31.0454	30.5404	30.9564	30.9079	30.6287
	81-100	44.5014	43.675	44.863	43.425	43.7679	44.4537	39.8538	44.2442	43.7207	44.3264	44.4795	42.1533	43.6293
	101-150	63.4478	64.925	61.1555	62.4	59.8117	63.3938	52.0736	61.2192	65.175	61.1325	62.2069	61.6854	61.0976
	151-200	94.845	100.314	96.4917	104.888	93.9188	92.5056	77.1038	96.3833	87.6857	82.4443	95.3	95.8056	92.0431
	201-300	151.2	137.55	91.915	141.84	104.854	120.477	101.973	119.55	126.825	156.508	125.2	125.945	123.54
	MÁS 300	271.667	233.75	219.06		195.086	323.775	214.627	296.8	332.82	390.617	355.95	359.2	262.955
	TOTAL	6.10186	5.35036	5.60311	5.74449	5.56053	5.56968	6.53165	5.80947	5.66051	6.06001	6.09199	5.36431	5.78888
	CATEGORÍA GRATUITO
	RANGOS	ENERO	FEBRERO	MARZO	ABRIL	MAYO	JUNIO	JULIO	AGOSTO	SETBRE	OCTUBRE	NOVBRE	DCBRE	PROMEDIO
	0
	1 -20
	21-40
	41-50
	51-100
	101-200
	MÁS 200
	TOTAL
	RESUMEN
	CATEGORÍA	ENERO	FEBRERO	MARZO	ABRIL	MAYO	JUNIO	JULIO	AGOSTO	SEPTBRE	OCTUBRE	NOVBRE	DCBRE	PROMEDIO
	COMERCIAL	85.4779	76.497	81.8358	79.5846	70.9993	84.5926	71.2986	86.7466	81.6081	80.3033	73.0822	69.1319	91.8516
	ESPECIAL S/REBAJA	31.9562	34.975	19.5333	27.5333	19.1767	30.8667	23.4762	23.7429	23.7	23.3667	25.0667	23.7767	36.7048
	ESPECIAL C/REBAJA	50.6281	44.7	50.2781	54.0406	51.8531	41.8125	33.5219	18.8219	43.65	61.4125	51.9625	61.7406	52.3038
	INDUSTRIAL	137.863	138.812	117.838	130.35	132.088	208.875	191	220.413	161.637	150.688	141.488	131.9	133.148
	CONSTRUCCIÓN	14.0803	15.1439	14.5553	14.2063	15.5409	23.9845	13.4346	14.3093	12.8081	16.7019	20.2782	18.2927	17.684
	RESIDENCIAL	6.10186	5.35036	5.60311	5.74449	5.56053	5.56968	6.53165	5.80947	5.66051	6.06001	6.09199	5.36431	5.78888
	GRATUITO	0	0	0	0	0	0	0	0	0	0	0	0	0
	TOTAL	7.40531	6.55736	6.8094	6.98168	6.6608	6.98262	7.60906	7.07368	6.88349	7.3415	7.28639	6.49557	7.32027
	FUENTE: DWH - Estadísticas de Agua Potable y Alcantarillado
	ELABORACIÓN: SUBGERENCIA DE PLANIFICACIÓN - Departamento de Planificación y Control

## Sheet: ANEXO6
	ANEXO No. 6.
	ETAPA EP: NÚMERO DE CONEXIONES, CONSUMO Y VALORES DE AGUA POTABLE POR CATEGORÍAS
	SISTEMA MACHÁNGARA SUR
	AÑO 2011
	NÚMERO DE CONEXIONES (Número)																			NÚMERO DE CONEXIONES DE AGUA POTABLE URBANO (Número)																	NÚMERO DE CONEXIONES DE AGUA POTABLE RURAL (Número)
	COD.	CATEGORÍA	ENERO	FEBRERO	MARZO	ABRIL	MAYO	JUNIO	JULIO	AGOSTO	SEPTBRE	OCTUBRE	NOVBRE	DCBRE	PROMEDIO	PORCENT.				COD.	CATEGORÍA	ENERO	FEBRERO	MARZO	ABRIL	MAYO	JUNIO	JULIO	AGOSTO	SEPTBRE	OCTUBRE	NOVBRE	DCBRE	PROMEDIO	PORCENT.		COD.	CATEGORÍA	ENERO	FEBRERO	MARZO	ABRIL	MAYO	JUNIO	JULIO	AGOSTO	SEPTBRE	OCTUBRE	NOVBRE
	R	RESIDENCIAL	5744	5770	5798	5797	5972	6052	6107	6148	6168	6186	6212	6297	6020.92	0.968759				R	RESIDENCIAL	2983	2999	3015	3014	3182	3221	3254	3286	3295	3304	3324	3371	3187.33	0.97238		R	RESIDENCIAL	2761	2771	2783	2783	2790	2831	2853	2862	2873	2882	2888
	M	COMERCIAL	68	67	67	68	68	68	73	73	74	74	73	72	70.4167	0.01133				M	COMERCIAL	37	36	36	36	36	36	36	36	37	37	36	35	36.1667	0.0110336		M	COMERCIAL	31	31	31	32	32	32	37	37	37	37	37
	I	INDUSTRIAL	4	4	4	4	4	4	4	4	4	4	4	4	4	0.000643596				I	INDUSTRIAL	3	3	3	3	3	3	3	3	3	3	3	3	3	0.000915229		I	INDUSTRIAL	1	1	1	1	1	1	1	1	1	1	1
	C	CONSTRUCCIÓN	89	82	75	80	82	84	81	81	80	80	78	75	80.5833	0.0129658				C	CONSTRUCCIÓN	45	39	38	40	42	43	42	41	40	40	38	36	40.3333	0.0123048		C	CONSTRUCCIÓN	44	43	37	40	40	41	39	40	40	40	40
	E	ESPECIAL SIN REBAJA	16	16	21	21	21	21	21	21	21	21	21	21	20.1667	0.00324479				E	ESPECIAL SIN REBAJA	6	6	6	6	6	6	6	6.4	6	6	6	6	6.03333	0.00184063		E	ESPECIAL SIN REBAJA	10	10	15	15	15	15	15	15	15	15	15
	D	ESPECIAL CON REBAJA	16	16	16	16	16	16	16	16	16	16	16	16	16	0.00257438				D	ESPECIAL CON REBAJA	4	4	4	4	4	4	4	4	4	4	4	4	4	0.00122031		D	ESPECIAL CON REBAJA	12	12	12	12	12	12	12	12	12	12	12
	G	GRATUITOS	3	3	3	3	3	3	3	3	3	3	3	3	3	0.000482697				G	GRATUITOS	1	1	1	1	1	1	1	1	1	1	1	1	1	0.000305076		G	GRATUITOS	2	2	2	2	2	2	2	2	2	2	2
		TOTALES	5940	5958	5984	5989	6166	6248	6305	6346	6366	6384	6407	6488	6215.08	1					TOTALES	3079	3088	3103	3104	3274	3314	3346	3377.4	3386	3395	3412	3456	3277.87	1			TOTALES	2861	2870	2881	2885	2892	2934	2959	2969	2980	2989	2995
	CONSUMOS (m3)																					3065	3073	3089	3092	3266	3305	3335	3365.4	3375	3382	3402	3447						2848	2858	2869	2870	2880	2921	2939	2955	2962	2971	2975
	COD	CATEGORÍA	ENERO	FEBRERO	MARZO	ABRIL	MAYO	JUNIO	JULIO	AGOSTO	SEPTBRE	OCTUBRE	NOVBRE	DCBRE	PROMEDIO	PORCENT.
	R	RESIDENCIAL	90521	79820	84716	85263	85467	86355	104680	92955	89804	97190	97429	85784	89998.7	0.898556
	M	COMERCIAL	5883	5152	5526	5409	4874	5798	5223	6342	6054	5990	5361	4980	5549.33	0.0554051
	I	INDUSTRIAL	619	622	520	571	588	943	816	998	725	680	642	602	693.833	0.0069273
	C	CONSTRUCCIÓN	1137	1174	1013	1058	1185	1938	1079	1127	989	1295	1524	1268	1232.25	0.0123029
	E	ESPECIAL SIN REBAJA	639	708	465	706	473	806	590	598	591	581	632	611	616.667	0.00615686
	D	ESPECIAL CON REBAJA	2223	1952	2207	2379	2279	1820	1441	769	1904	2716	2284	2730	2058.67	0.0205539
	G	GRATUITOS	10	9	9	13	9	11	9	9	11	12	8	8	9.83333	9.8177e-05
		TOTALES	101032	89437	94456	95399	94875	97671	113838	102798	100078	108464	107880	95983	100159	1
	VALORES (Dólares)
	COD	CATEGORÍA	ENERO	FEBRERO	MARZO	ABRIL	MAYO	JUNIO	JULIO	AGOSTO	SEPTBRE	OCTUBRE	NOVBRE	DCBRE	PROMEDIO	PORCENT.
	R	RESIDENCIAL	35049.1	30871.6	32486.8	33300.8	33207.5	33707.7	39888.8	35716.6	34914	37487.2	37843.4	33779	34854.4	0.80018
	M	COMERCIAL	5812.5	5125.3	5483	5411.75	4827.95	5752.3	5204.8	6332.5	6039	5971.8	5335	4977.5	5522.78	0.126791
	I	INDUSTRIAL	551.45	555.25	471.35	521.4	528.35	835.5	764	881.65	646.55	602.75	565.95	527.6	620.983	0.0142564
	C	CONSTRUCCIÓN	1253.15	1241.8	1091.65	1136.5	1274.35	2014.7	1088.2	1159.05	1024.65	1336.15	1581.7	1371.95	1297.82	0.0297951
	E	ESPECIAL SIN REBAJA	511.3	559.6	410.2	578.2	402.71	648.2	493	498.6	497.7	490.7	526.4	499.31	509.66	0.0117007
	D	ESPECIAL CON REBAJA	810.05	715.2	804.45	864.65	829.65	669	536.35	301.15	698.4	982.6	831.4	987.85	752.562	0.0172772
	G	GRATUITOS	0	0	0	0			0			0			0	0
		TOTALES	43987.5	39068.7	40747.5	41813.3	41070.5	43627.4	47975.1	44889.6	43820.3	46871.2	46683.9	42143.2	43558.2	1
	FUENTE: DWH - Estadísticas de Agua Potable y Alcantarillado
	ELABORACIÓN: SUBGERENCIA DE PLANIFICACIÓN - Departamento de Planificación y Control
[truncated: 35 more columns]

## Sheet: ANEXO7
	ANEXO No. 7.
	ETAPA EP: CONSUMOS Y VALORES DE AGUA POTABLE POR CONEXIÓN Y POR CATEGORÍAS
	SISTEMA MACHÁNGARA SUR
	AÑO 2011
	CONSUMO PROMEDIO POR CONEXIÓN (m3)
	COD.	CATEGORÍA	ENERO	FEBRERO	MARZO	ABRIL	MAYO	JUNIO	JULIO	AGOSTO	SEPTBRE	OCTUBRE	NOVBRE	DCBRE	PROMEDIO	PORCENT.
	R	RESIDENCIAL	15.7592	13.8336	14.6112	14.7081	14.3113	14.2688	17.141	15.1196	14.5597	15.7113	15.684	13.623	14.9442	0.927496
	M	COMERCIAL	86.5147	76.8955	82.4776	79.5441	71.6765	85.2647	71.5479	86.8767	81.8108	80.9459	73.4384	69.1667	78.8466	4.89352
	I	INDUSTRIAL	154.75	155.5	130	142.75	147	235.75	204	249.5	181.25	170	160.5	150.5	173.458	10.7655
	C	CONSTRUCCIÓN	12.7753	14.3171	13.5067	13.225	14.4512	23.0714	13.321	13.9136	12.3625	16.1875	19.5385	16.9067	15.298	0.949454
	E	ESPECIAL SIN REBAJA	39.9375	44.25	22.1429	33.619	22.5238	38.381	28.0952	28.4762	28.1429	27.6667	30.0952	29.0952	31.0355	1.92618
	D	ESPECIAL CON REBAJA	138.938	122	137.938	148.688	142.438	113.75	90.0625	48.0625	119	169.75	142.75	170.625	128.667	7.98554
	G	GRATUITOS	3.33333	3	3	4.33333	3	3.66667	3	3	3.66667	4	2.66667	2.66667	3.27778	0.203431
		TOTALES	17.0088	15.0112	15.7848	15.929	15.3868	15.6324	18.0552	16.1989	15.7207	16.99	16.8378	14.7939	16.1125	1
	VALOR PROMEDIO POR CONEXIÓN (Dólares)
	COD	CATEGORÍA	ENERO	FEBRERO	MARZO	ABRIL	MAYO	JUNIO	JULIO	AGOSTO	SEPTBRE	OCTUBRE	NOVBRE	DCBRE	PROMEDIO	PORCENT.
	R	RESIDENCIAL	6.10186	5.35036	5.60311	5.74449	5.56053	5.56968	6.53165	5.80947	5.66051	6.06001	6.09199	5.3643	5.78733	0.359184
	M	COMERCIAL	85.4779	76.497	81.8358	79.5846	70.9993	84.5926	71.2986	86.7466	81.6081	80.7	73.0822	69.1319	78.4629	4.8697
	I	INDUSTRIAL	137.863	138.812	117.838	130.35	132.088	208.875	191	220.412	161.637	150.688	141.488	131.9	155.246	9.63514
	C	CONSTRUCCIÓN	14.0803	15.1439	14.5553	14.2063	15.5409	23.9845	13.4346	14.3093	12.8081	16.7019	20.2782	18.2927	16.1113	0.99993
	E	ESPECIAL SIN REBAJA	31.9563	34.975	19.5333	27.5333	19.1767	30.8667	23.4762	23.7429	23.7	23.3667	25.0667	23.7767	25.5975	1.58868
	D	ESPECIAL CON REBAJA	50.6281	44.7	50.2781	54.0406	51.8531	41.8125	33.5219	18.8219	43.65	61.4125	51.9625	61.7406	47.0352	2.91918
	G	GRATUITOS	0	0	0	0	0	0	0	0	0	0	0	0	0	0
		TOTALES	7.40531	6.55736	6.8094	6.98168	6.6608	6.98262	7.60906	7.07368	6.88349	7.34198	7.28639	6.49556	7.00728	0.434898
	VALOR PROMEDIO POR M3 (Dólares)
	COD	CATEGORÍA	ENERO	FEBRERO	MARZO	ABRIL	MAYO	JUNIO	JULIO	AGOSTO	SEPTBRE	OCTUBRE	NOVBRE	DCBRE	PROMEDIO	PORCENT.
	R	RESIDENCIAL	0.387193	0.386765	0.383479	0.390566	0.388542	0.390339	0.381055	0.384236	0.38878	0.38571	0.388421	0.393768	0.387404	0.0240438
	M	COMERCIAL	0.988016	0.994818	0.992219	1.00051	0.990552	0.992118	0.996515	0.998502	0.997522	0.996962	0.99515	0.999498	0.995198	0.0617658
	I	INDUSTRIAL	0.890872	0.892685	0.906442	0.913135	0.898554	0.886002	0.936275	0.883417	0.891793	0.886397	0.881542	0.876412	0.895294	0.0555653
	C	CONSTRUCCIÓN	1.10215	1.05775	1.07764	1.0742	1.0754	1.03958	1.00853	1.02844	1.03605	1.03178	1.03786	1.08198	1.05428	0.0654326
	E	ESPECIAL SIN REBAJA	0.800156	0.790395	0.882151	0.81898	0.851395	0.804218	0.835593	0.833779	0.842132	0.844578	0.832911	0.817201	0.829458	0.0514793
	D	ESPECIAL CON REBAJA	0.364395	0.366393	0.364499	0.363451	0.364041	0.367582	0.372207	0.391612	0.366807	0.361782	0.364011	0.36185	0.367386	0.0228014
	G	GRATUITOS	0	0	0	0	0	0	0	0	0	0	0	0	0	0
		TOTALES	0.435382	0.43683	0.431391	0.438299	0.432891	0.446677	0.421433	0.436678	0.437862	0.432136	0.432739	0.439069	0.435116	0.0270049
	FUENTE: DWH - Estadísticas de Agua Potable y Alcantarillado
	ELABORACIÓN: SUBGERENCIA DE PLANIFICACIÓN - Departamento de Planificación y Control
