# Supplementary material for: Looking inside the Blackbox: Cuenca’s water metabolism
Source: PLoS One. 2022 Sep 22;17(9):e0273629. doi: 10.1371/journal.pone.0273629 (PMC9499241; doi:10.1371/journal.pone.0273629)
Supplement: S5 File — (ZIP) [file pone.0273629.s006.zip › 2011/Sistema Culebrillas.XLS]

## Sheet: ANEXO1
	ANEXO No. 1
	ETAPA EP: NÚMERO DE CONEXIONES DE AGUA POTABLE POR RANGOS Y CATEGORÍAS DE CONSUMO
	SISTEMA CULEBRILLAS
	AÑO 2011
	(Número)
	CATEGORÍA COMERCIAL
	RANGOS	ENERO	FEBRERO	MARZO	ABRIL	MAYO	JUNIO	JULIO	AGOSTO	SETBRE	OCTUBRE	NOVBRE	DCBRE	PROMEDIO	PORCENT.
	0	5	4	5	6	5	3	4	1	1	1	1	2	3.16667	0.0899408
	1 -20	15	13	15	15	14	15	17	13	16	16	15	18	15.1667	0.430769
	21-40	3	7	5	5	4	3	3	7	4	6	6	3	4.66667	0.132544
	41-50	2	2	1	2	1	3	2	1	2	2	1	3	1.83333	0.052071
	51-100	3	3	5	1	4	5	4	6	7	5	6	2	4.25	0.12071
	101-200	4	4	2	5	3	4	4	4	2	2	3	5	3.5	0.0994083
	201-300	1	1	1		2		1		1	1	1		1.125	0.0319527
	301-500	1					1							1	0.0284024
	501-1000	0				1								0.5	0.0142012
	MÁS 1000	0												0	0
	TOTAL	34	34	34	34	34	34	35	32	33	33	33	33	35.2083	1
	CATEGORÍA ESPECIAL SIN REBAJA
	RANGOS	ENERO	FEBRERO	MARZO	ABRIL	MAYO	JUNIO	JULIO	AGOSTO	SETBRE	OCTUBRE	NOVBRE	DCBRE	PROMEDIO	PORCENT.
	0	0						5		5	5	5	5	4.16667	0.311333
	1 -20	6	6	6	5	6	5	5	6	5	5	6	6	5.58333	0.417186
	21-40	0			1	1	1	1						0.8	0.0597758
	41-50	0								1	1			0.666667	0.0498132
	51-100	0						1					1	0.666667	0.0498132
	101-200	1	1	1	1		1		1		1	1		1	0.0747198
	201-300	0								1				0.5	0.0373599
	301-500	0												0	0
	501-1000	0												0	0
	MÁS 1000	0												0	0
	TOTAL	7	7	7	7	7	7	12	7	12	12	12	12	13.3833	1
	CATEGORÍA ESPECIAL CON REBAJA (50%)
	RANGOS	ENERO	FEBRERO	MARZO	ABRIL	MAYO	JUNIO	JULIO	AGOSTO	SETBRE	OCTUBRE	NOVBRE	DCBRE	PROMEDIO	PORCENT.
	0	1	0		1			2		1	1	1	1		#DIV/0!
	1 -20	3	3	5	2	5	5	6	5	4	5	4	4		#DIV/0!
	21-40	1	2	2	3	3	2	2	5		2	4	3		#DIV/0!
	41-50	2	1				1			2	2	1	1		#DIV/0!
	51-100	2	4	3	4	2	1	2	1	5	2	1	1		#DIV/0!
	101-200	1	0									1	1		#DIV/0!
	201-300	0	0				1						1		#DIV/0!
	301-500	1	1	1	1	1	1	1	1	1	1	1	1		#DIV/0!
	501-1000	0													#DIV/0!
	MÁS 1000	0											0	0	#DIV/0!
	TOTAL	11	11	11	11	11	11	13	12	13	13	13	13	0	#DIV/0!
	CATEGORÍA INDUSTRIAL
	RANGOS	ENERO	FEBRERO	MARZO	ABRIL	MAYO	JUNIO	JULIO	AGOSTO	SETBRE	OCTUBRE	NOVBRE	DCBRE	PROMEDIO	PORCENT.
	0	0					1								#DIV/0!
	1 -20	0						1	1	1					#DIV/0!
	21-40	0									1				#DIV/0!
	41-50	0													#DIV/0!
	51-100	0		1	1	1	1								#DIV/0!
	101-200	1	1									1	1		#DIV/0!
	201-300	0								1	1	1	1		#DIV/0!
	301-500	0							1						#DIV/0!
	501-1000	0													#DIV/0!
	MÁS 1000	0						1							#DIV/0!
	TOTAL	1	1	1	1	1	2	2	2	2	2	2	2	0	#DIV/0!
	CATEGORÍA CONSTRUCCIÓN
	RANGOS	ENERO	FEBRERO	MARZO	ABRIL	MAYO	JUNIO	JULIO	AGOSTO	SETBRE	OCTUBRE	NOVBRE	DCBRE	PROMEDIO	PORCENT.
	0	5	4	3	14	12	4	5	3	3	2	2	4		#DIV/0!
	1 -20	15	16	17	15	19	20	19	20	18	20	20	17		#DIV/0!
	21-40	4	3	2	3	1	4	4	3	4	2	2	1		#DIV/0!
	41-50	0	1	1			3	1		1					#DIV/0!
	51-100	1	1	1	1	1	1	1	1	1		1	1		#DIV/0!
	101-200	1									1				#DIV/0!
	MÁS 200	0													#DIV/0!
	TOTAL	26	25	24	33	33	32	30	27	27	25	25	23	0	#DIV/0!
	CATEGORÍA RESIDENCIAL
	RANGOS	ENERO	FEBRERO	MARZO	ABRIL	MAYO	JUNIO	JULIO	AGOSTO	SETBRE	OCTUBRE	NOVBRE	DCBRE	PROMEDIO	PORCENT.
	0	567	687	817	743	831	786	885	676	831	816	769	782	765.833	0.158267
	0-20	2762	2732	2714	2858	2901	3035	3079	2987	3075	3060	2999	3325	2960.58	0.611832
	21-40	865	884	925	847	902	855	854	952	898	952	1055	819	900.667	0.186131
	41-60	146	138	146	155	167	152	152	140	147	152	162	104	146.75	0.0303272
	61-80	30	41	39	32	32	33	40	39	39	32	57	40	37.8333	0.00781861
	81-100	10	8	7	13	15	11	11	11	6	12	14	7	10.4167	0.0021527
	101-150	6	1	3	22	8	8	15	7	8	14	3	5	8.33333	0.00172216
	151-200	0	2	0	8	1	1	11	2	1	1	3	4	2.83333	0.000585535
	201-300	0	1	1	3	1	4	7	1	1	1	5	3	2.33333	0.000482205
	MÁS 300	1		1	7	3	2	8	2	5	2		2	3.3	0.000681976
	TOTAL	4387	4494	4653	4688	4861	4887	5062	4817	5011	5042	5067	5091	4838.88	1
	CATEGORÍA GRATUITO
	RANGOS	ENERO	FEBRERO	MARZO	ABRIL	MAYO	JUNIO	JULIO	AGOSTO	SETBRE	OCTUBRE	NOVBRE	DCBRE	PROMEDIO	PORCENT.
	0	0												0	#DIV/0!
	1 -20	0												0	#DIV/0!
	21-40	0												0	#DIV/0!
	41-50	0												0	#DIV/0!
	51-100	0												0	#DIV/0!
	101-200	0												0	#DIV/0!
	MÁS 200	0												0	#DIV/0!
	TOTAL													0	#DIV/0!
	RESUMEN
	CATEGORÍA	ENERO	FEBRERO	MARZO	ABRIL	MAYO	JUNIO	JULIO	AGOSTO	SETBRE	OCTUBRE	NOVBRE	DCBRE	PROMEDIO	PORCENT.
	COMERCIAL	34	34	34	34	34	34	35	32	33	33	33	33	35.2083	0.00720379
	ESPECIAL S/REBAJA	7	7	7	7	7	7	12	7	12	12	12	12	13.3833	0.00273829
	ESPECIAL C/REBAJA	11	11	11	11	11	11	13	12	13	13	13	13	0	0
	INDUSTRIAL	1	1	1	1	1	2	2	2	2	2	2	2	0	0
	CONSTRUCCIÓN	26	25	24	33	33	32	30	27	27	25	25	23	0	0
	RESIDENCIAL	4387	4494	4653	4688	4861	4887	5062	4817	5011	5042	5067	5091	4838.88	0.990058
	GRATUITO	0	0	0	0	0	0	0	0	0	0	0	0	0	0
	TOTAL	4466	4572	4730	4774	4947	4973	5154	4897	5098	5127	5152	5174	4887.47	1
	FUENTE: DWH - Estadísticas de Agua Potable y Alcantarillado
	ELABORACIÓN: SUBGERENCIA DE PLANIFICACIÓN - Departamento de Planificación y Control

## Sheet: ANEXO2
	ANEXO No. 2
	ETAPA EP: CONSUMOS DE AGUA POTABLE POR RANGOS Y CATEGORÍAS
	SISTEMA CULEBRILLAS
	AÑO 2011
	(m3)
	CATEGORÍA COMERCIAL
	RANGOS	ENERO	FEBRERO	MARZO	ABRIL	MAYO	JUNIO	JULIO	AGOSTO	SETBRE	OCTUBRE	NOVBRE	DCBRE	PROMEDIO	PORCENT.
	0	0	0											0	0
	1 -20	132	98	137	145	101	102	127	106	115	113	107	140	118.583	0.0573571
	21-40	88	194	149	146	117	83	101	208	113	179	174	116	139	0.0672323
	41-50	93	88	46	89	47	148	99	45	91	91	49	147	86.0833	0.0416373
	51-100	206	189	350	77	312	358	278	400	488	356	404	132	295.833	0.14309
	101-200	476	512	293	722	474	633	604	681	335	316	496	732	522.833	0.252887
	201-300	227	210	224		457		234		236	273	292		269.125	0.130172
	301-500	347					338							342.5	0.165662
	501-1000	0				587								293.5	0.141962
	MÁS 1000	0												0	0
	TOTAL	1569	1291	1199	1179	2095	1662	1443	1440	1378	1328	1522	1267	2067.46	1
	CATEGORÍA ESPECIAL SIN REBAJA (100%)
	RANGOS	ENERO	FEBRERO	MARZO	ABRIL	MAYO	JUNIO	JULIO	AGOSTO	SETBRE	OCTUBRE	NOVBRE	DCBRE	PROMEDIO	PORCENT.
	0	0	0											0	0
	1 -20	60	62	61	41	33	42	37	67	29	33		51	46.9091	0.113138
	21-40	0			24	26	22	22				61		25.8333	0.0623064
	41-50	0								44	42			28.6667	0.06914
	51-100	0						100					75	58.3333	0.140692
	101-200	122	112	197	197		114		153		175	121		148.875	0.359066
	201-300	0								212				106	0.255657
	301-500	0												0	0
	501-1000	0												0	0
	MÁS 1000	0												0	0
	TOTAL	182	174	258	262	59	178	159	220	285	250	182	126	414.617	1
	CATEGORÍA ESPECIAL CON REBAJA (50%)
	RANGOS	ENERO	FEBRERO	MARZO	ABRIL	MAYO	JUNIO	JULIO	AGOSTO	SETBRE	OCTUBRE	NOVBRE	DCBRE	PROMEDIO	PORCENT.
	0	0	0											0	0
	1 -20	29	10	44	22	32	38	74	38	15	31	34	42	34.0833	0.0336904
	21-40	37	56	64	80	102	73	68	147		78	110	99	83.0909	0.082133
	41-50	92	43				50			82	92	44	42	63.5714	0.0628386
	51-100	115	227	160	255	135	51	141	90	341	160	98	59	152.667	0.150907
	101-200	127										185	101	137.667	0.13608
	201-300	0					288						241	176.333	0.174301
	301-500	483	364	390	363	332	369	355	316	334	317	339	409	364.25	0.360051
	501-1000	0												0	0
	MÁS 1000	0												0	0
	TOTAL	883	700	658	720	601	869	638	591	772	678	810	993	1011.66	1
	CATEGORÍA INDUSTRIAL
	RANGOS	ENERO	FEBRERO	MARZO	ABRIL	MAYO	JUNIO	JULIO	AGOSTO	SETBRE	OCTUBRE	NOVBRE	DCBRE	PROMEDIO	PORCENT.
	0	0												0	0
	1 -20	0						4	20	16				10	0.0043122
	21-40	0									40			20	0.00862441
	41-50	0												0	0
	51-100	0		99	93	61	60							62.6	0.0269944
	101-200	102	147									125	110	121	0.0521777
	201-300	0								248	225	241	233	189.4	0.0816731
	301-500	0							363					181.5	0.0782665
	501-1000	0												0	0
	MÁS 1000	0						3469						1734.5	0.747952
	TOTAL	102	147	99	93	61	60	3473	383	264	265	366	343	2319	1
	CATEGORÍA CONSTRUCCIÓN
	RANGOS	ENERO	FEBRERO	MARZO	ABRIL	MAYO	JUNIO	JULIO	AGOSTO	SETBRE	OCTUBRE	NOVBRE	DCBRE	PROMEDIO	PORCENT.
	0	0	0											0	0
	1 -20	120	142	131	107	173	150	134	141	105	128	147	114	132.667	0.290232
	21-40	104	70	55	73	24	117	118	79	120	49	51	32	74.3333	0.162617
	41-50	0	43	46			142	45		47				53.8333	0.11777
	51-100	67	87	69	66	62	99	64	92	97		95	74	79.2727	0.173423
	101-200	132									102			117	0.255958
	MÁS 200	0												0	0
	TOTAL	423	342	301	246	259	508	361	312	369	279	293	220	457.106	1
	CATEGORÍA RESIDENCIAL
	RANGOS	ENERO	FEBRERO	MARZO	ABRIL	MAYO	JUNIO	JULIO	AGOSTO	SETBRE	OCTUBRE	NOVBRE	DCBRE	PROMEDIO	PORCENT.
	0	0	0											0	0
	0-20	27006	26578	25705	27707	27120	28257	28489	27644	28172	28301	27974	30348	27775.1	0.417161
	21-40	23740	24460	25470	23592	24988	23532	23573	26182	24505	25974	29033	22416	24788.8	0.372309
	41-60	7055	6561	7017	7447	7876	7266	7397	6807	6959	7253	7752	4968	7029.83	0.105583
	61-80	2045	2762	2613	2204	2237	2263	2747	2664	2658	2233	3899	2747	2589.33	0.0388899
	81-100	903	699	608	1192	1334	989	949	1006	537	1038	1195	611	921.75	0.013844
	101-150	730	109	325	2752	950	961	1739	886	932	1782	332	627	1010.42	0.0151757
	151-200	0	346		1369	190	154	1852	331	178	169	492	657	521.636	0.00783459
	201-300	0	293	290	653	213	1003	1780	290	203	231	1228	655	569.917	0.00855973
	MÁS 300	311	0	407	3878	1016	1166	3482	769	2351	734		1005	1374.45	0.0206433
	TOTAL	61790	61808	62435	70794	65924	65591	72008	66579	66495	67715	71905	64034	66581.2	1
	CATEGORÍA GRATUITO
	RANGOS	ENERO	FEBRERO	MARZO	ABRIL	MAYO	JUNIO	JULIO	AGOSTO	SETBRE	OCTUBRE	NOVBRE	DCBRE	PROMEDIO	PORCENT.
	0	0											0	0	#DIV/0!
	1 -20	0											0	0	#DIV/0!
	21-40	0											0	0	#DIV/0!
	41-50	0											0	0	#DIV/0!
	51-100	0											0	0	#DIV/0!
	101-200	0											0	0	#DIV/0!
	MÁS 200	0											0	0	#DIV/0!
	TOTAL	0	0	0	0	0	0	0	0	0	0	0	0	0	#DIV/0!
	RESUMEN
	CATEGORÍA	ENERO	FEBRERO	MARZO	ABRIL	MAYO	JUNIO	JULIO	AGOSTO	SETBRE	OCTUBRE	NOVBRE	DCBRE	PROMEDIO	PORCENT.
	COMERCIAL	1569	1291	1199	1179	2095	1662	1443	1440	1378	1328	1522	1267	2067.46	0.0283793
	ESPECIAL S/REBAJA	182	174	258	262	59	178	159	220	285	250	182	126	414.617	0.00569131
	ESPECIAL C/REBAJA	883	700	658	720	601	869	638	591	772	678	810	993	1011.66	0.0138867
	INDUSTRIAL	102	147	99	93	61	60	3473	383	264	265	366	343	2319	0.0318321
	CONSTRUCCIÓN	423	342	301	246	259	508	361	312	369	279	293	220	457.106	0.00627453
	RESIDENCIAL	61790	61808	62435	70794	65924	65591	72008	66579	66495	67715	71905	64034	66581.2	0.913936
	GRATUITO	0	0	0	0	0	0	0	0	0	0	0	0	0	0
	TOTAL	64949	64462	64950	73294	68999	68868	78082	69525	69563	70515	75078	66983	72851	1
	FUENTE: DWH - Estadísticas de Agua Potable y Alcantarillado
	ELABORACIÓN: SUBGERENCIA DE PLANIFICACIÓN - Departamento de Planificación y Control

## Sheet: ANEXO3
	ANEXO No. 3
	ETAPA EP: VALORES POR CONSUMOS DE AGUA POTABLE POR RANGOS Y CATEGORÍAS
	SISTEMA CULEBRILLAS
	AÑO 2011
	(Dólares)
	CATEGORÍA COMERCIAL
	RANGOS	ENERO	FEBRERO	MARZO	ABRIL	MAYO	JUNIO	JULIO	AGOSTO	SETBRE	OCTUBRE	NOVBRE	DCBRE	PROMEDIO	PORCENT.
	0	20	16	20	24	20	12	12	4					16	0.00794775
	1 -20	152.4	120.6	155.9	161.5	126.7	131.4	156.9	126.2	144.5	143.1	134.9	170	143.675	0.0713683
	21-40	73.6	163.8	124.3	122.2	97.9	70.1	82.7	173.6	95.1	149.3	145.8	93.2	115.967	0.0576046
	41-50	73.1	69.6	36.2	70.3	36.9	115.6	77.3	35.5	71.7	71.7	38.3	114.9	67.5917	0.0335751
	51-100	175.8	157.95	300	67.35	273.6	308.4	237.9	339	417.9	306.3	343.2	111.6	253.25	0.125798
	101-200	445.8	483.6	280.65	690.6	457.2	610.65	580.2	661.05	324.75	304.8	480.3	701.1	501.725	0.249224
	201-300	224.85	207	221.7		452.85		232.2		234.3	273.115	293.1		267.389	0.132822
	301-500	350.85					341.4							346.125	0.171932
	501-1000	0				602.85								301.425	0.149728
	MÁS 1000	0												0	0
	TOTAL	1516.4	1218.55	1138.75	1135.95	2068	1589.55	1379.2	1339.35	1288.25	1248.32	1435.6	1190.8	2013.15	1
	CATEGORÍA ESPECIAL SIN REBAJA (100%)
	RANGOS	ENERO	FEBRERO	MARZO	ABRIL	MAYO	JUNIO	JULIO	AGOSTO	SETBRE	OCTUBRE	NOVBRE	DCBRE	PROMEDIO	PORCENT.
	0	0												0	0
	1 -20	66	67.4	66.7	48.7	47.1	49.4	45.9	70.9	40.3		66.7	59.7	57.1636	0.173947
	21-40	0			20.8	22.2	19.4	19.4			43.1			20.8167	0.0633445
	41-50	0								34.8	33.4			22.7333	0.0691769
	51-100	0						74					56.5	43.5	0.132369
	101-200	89.4	82.4	141.9	141.9		83.8		111.1		126.5	88.7		108.213	0.329288
	201-300	0								152.4				76.2	0.231874
	301-500	0												0	0
	501-1000	0												0	0
	MÁS 1000	0												0	0
	TOTAL	155.4	149.8	208.6	211.4	69.3	152.6	139.3	182	227.5	203	155.4	116.2	328.626	1
	CATEGORÍA ESPECIAL CON REBAJA (50%)
	RANGOS	ENERO	FEBRERO	MARZO	ABRIL	MAYO	JUNIO	JULIO	AGOSTO	SETBRE	OCTUBRE	NOVBRE	DCBRE	PROMEDIO	PORCENT.
	0	2			2			2						2	0.00523388
	1-20	16.15	9.5	25.4	11.7	21.2	23.3	37.9	23.3	13.25	20.85	19.9	22.7	20.4292	0.0534619
	21-40	14.95	23.6	26.4	30.96	41.7	29.55	27.8	61.45		31.3	43.46	40.65	33.8018	0.0884573
	41-50	36.2	17.05				19.5			32.7	36.2	17.4	16.7	25.1071	0.0657039
	51-100	44.25	87.45	62	97.25	51.25	19.85	53.35	33.5	129.35	60	36.3	22.65	58.1	0.152044
	101-200	46.45										66.75	37.35	50.1833	0.131327
	201-300	0					102.8						86.35	63.05	0.164998
	301-500	171.05	129	138.5	129.05	118.2	131.15	126.25	112.6	118.9	112.95	120.65	145.15	129.454	0.338774
	501-1000	0												0	0
	MÁS 1000	0												0	0
	TOTAL	331.05	266.6	252.3	270.96	232.35	326.15	247.3	230.85	294.2	261.3	304.46	371.55	382.126	1
	CATEGORÍA INDUSTRIAL
	RANGOS	ENERO	FEBRERO	MARZO	ABRIL	MAYO	JUNIO	JULIO	AGOSTO	SETBRE	OCTUBRE	NOVBRE	DCBRE	PROMEDIO	PORCENT.
	0	0					4							2	0.000977899
	1-20	0						6.8	18	15.2				10	0.0048895
	21-40	0									32			16	0.0078232
	41-50	0												0	0
	51-100	0		90.45	84.15	50.55	49.5							54.93	0.026858
	101-200	93.6	140.85									117.75	102	113.55	0.0555202
	201-300	0								234.9	216.5	229.3	222.9	180.72	0.088363
	301-500	0							326.9					163.45	0.0799188
	501-1000	0												0	0
	MÁS 1000	0						3009.1						1504.55	0.735649
	TOTAL	93.6	140.85	90.45	84.15	50.55	53.5	3015.9	344.9	250.1	248.5	347.05	324.9	2045.2	1
	CATEGORÍA CONSTRUCCIÓN
	RANGOS	ENERO	FEBRERO	MARZO	ABRIL	MAYO	JUNIO	JULIO	AGOSTO	SETBRE	OCTUBRE	NOVBRE	DCBRE	PROMEDIO	PORCENT.
	0	20	12	4	56	48	16	16	4	4			8	18.8	0.0399942
	1-20	144	163.4	159.7	134.9	197.1	185	169.8	178.7	141.5	165	178.9	143.8	163.483	0.347786
	21-40	88.8	61	46.5	63.1	20.8	97.9	98.6	67.3	100	42.3	43.7	26.4	63.0333	0.134094
	41-50	0	34.1	36.2	55.8		111.4	35.5		36.9				44.2714	0.0941809
	51-100	56.85	77.85	58.95		51.6	90.45	53.7	83.1	88.35		86.25	64.2	71.13	0.151319
	101-200	125.1									93.6			109.35	0.232626
	MÁS 200	0												0	0
	TOTAL	434.75	348.35	305.35	309.8	317.5	500.75	373.6	333.1	370.75	300.9	308.85	242.4	470.068	1
	CATEGORÍA RESIDENCIAL
	RANGOS	ENERO	FEBRERO	MARZO	ABRIL	MAYO	JUNIO	JULIO	AGOSTO	SEPTBRE	OCTUBRE	NOVBRE	DCBRE	PROMEDIO	PORCENT.
	0	904.4	1020	1247.8	1133.9	1290.5	1220.8	984.3	948.6	892.5	902.7	843.2	872.1	1021.73	0.0413822
	1-20	10021.5	9888.05	9697.6	10338.5	10290.5	10729.8	10846.1	10520.9	10771.4	10769.2	10603.5	11618.4	10508	0.425593
	21-40	7138.55	7350.73	7645.89	7059.71	7499.41	7059.66	7082.18	7865.95	7364.47	7804.32	8713.18	6728.97	7442.75	0.301446
	41-60	2531.73	2336.45	2517.65	2601.18	2782.1	2598.1	2652.58	2463.39	2468.6	2582.3	2770.41	1777.6	2506.84	0.101532
	61-80	908.25	1219.4	1115.22	852.7	980.11	962.72	1149.28	1185.5	1185.55	996.09	1703.2	1220.55	1123.21	0.0454924
	81-100	445.95	343.15	297.9	436.25	623.56	447.53	421.63	501	265.5	473.55	582.15	299.85	428.168	0.0173417
	101-150	391.1	56.95	154.6	765.64	506.3	513.45	675.18	426.55	437.15	872.69	174.1	336.05	442.48	0.0179213
	151-200	0	138.2		331.68	64.1	86.2	743	132.55	101.8	95.95	227.54	286.85	200.715	0.00812937
	201-300	0	176.55	174.6	166.03	124.55	506.04	570.64	174.6	103.1	77.9	728.7	384.05	265.563	0.0107558
	MÁS 300	188.25		250.65	1866.35	576.35	730.1	1512.5	472.05	836.47	449.3		625.45	750.747	0.0304067
	TOTAL	22529.8	22529.5	23101.9	25551.9	24737.5	24854.3	26637.4	24691.1	24426.5	25024	26346	24149.9	24690.2	1
	CATEGORÍA GRATUITO
	RANGOS	ENERO	FEBRERO	MARZO	ABRIL	MAYO	JUNIO	JULIO	AGOSTO	SETBRE	OCTUBRE	NOVBRE	DCBRE	PROMEDIO	PORCENT.
	0	0											0	0	#DIV/0!
	1 -20	0											0	0	#DIV/0!
	21-40	0											0	0	#DIV/0!
	41-50												0	0	#DIV/0!
	51-100	0											0	0	#DIV/0!
	101-200	0											0	0	#DIV/0!
	MÁS 200	0											0	0	#DIV/0!
	TOTAL	0	0	0	0	0	0	0	0	0	0	0	0	0	#DIV/0!
	RESUMEN
	CATEGORÍA	ENERO	FEBRERO	MARZO	ABRIL	MAYO	JUNIO	JULIO	AGOSTO	SEPTBRE	OCTUBRE	NOVBRE	DCBRE	PROMEDIO	PORCENT.
	COMERCIAL	1516.4	1218.55	1138.75	1135.95	2068	1589.55	1379.2	1339.35	1288.25	1248.32	1435.6	1190.8	2013.15	0.0672634
	ESPECIAL S/REBAJA	155.4	149.8	208.6	211.4	69.3	152.6	139.3	182	227.5	203	155.4	116.2	328.626	0.0109801
	ESPECIAL C/REBAJA	331.05	266.6	252.3	270.96	232.35	326.15	247.3	230.85	294.2	261.3	304.46	371.55	382.126	0.0127676
	INDUSTRIAL	93.6	140.85	90.45	84.15	50.55	53.5	3015.9	344.9	250.1	248.5	347.05	324.9	2045.2	0.0683343
	CONSTRUCCIÓN	434.75	348.35	305.35	309.8	317.5	500.75	373.6	333.1	370.75	300.9	308.85	242.4	470.068	0.0157059
	RESIDENCIAL	22529.8	22529.5	23101.9	25551.9	24737.5	24854.3	26637.4	24691.1	24426.5	25024	26346	24149.9	24690.2	0.824949
	GRATUITO	0	0	0	0	0	0	0	0	0	0	0	0	0	0
	TOTAL	25061	24653.6	25097.4	27564.2	27475.2	27476.9	31792.7	27121.3	26857.3	27286	28897.3	26395.7	29929.3	1
	FUENTE: DWH - Estadísticas de Agua Potable y Alcantarillado
	ELABORACIÓN: SUBGERENCIA DE PLANIFICACIÓN - Departamento de Planificación y Control

## Sheet: ANEXO4
	ANEXO No. 4.
	ETAPA EP: CONSUMO PROMEDIO DE AGUA POTABLE POR RANGOS Y CATEGORÍAS
	SISTEMA CULEBRILLAS
	AÑO 2011
	(m3)
	CATEGORÍA COMERCIAL
	RANGOS	ENERO	FEBRERO	MARZO	ABRIL	MAYO	JUNIO	JULIO	AGOSTO	SETBRE	OCTUBRE	NOVBRE	DCBRE	PROMEDIO
	0	0	0	0	0	0	0	0	0	0	0	0	0	0
	1 -20	8.8	7.53846	9.13333	9.66667	7.21429	6.8	7.47059	8.15385	7.1875	7.0625	7.13333	7.77778	7.81868
	21-40	29.3333	27.7143	29.8	29.2	29.25	27.6667	33.6667	29.7143	28.25	29.8333	29	38.6667	29.7857
	41-50	46.5	44	46	44.5	47	49.3333	49.5	45	45.5	45.5	49	49	46.9545
	51-100	68.6667	63	70	77	78	71.6	69.5	66.6667	69.7143	71.2	67.3333	66	69.6078
	101-200	119	128	146.5	144.4	158	158.25	151	170.25	167.5	158	165.333	146.4	149.381
	201-300	227	210	224		228.5		234		236	273	292		239.222
	301-500	347					338							342.5
	501-1000					587								587
	MÁS 1000
	TOTAL	46.1471	37.9706	35.2647	34.6765	61.6176	48.8824	41.2286	45	41.7576	40.2424	46.1212	38.3939	58.7207
	CATEGORÍA ESPECIAL SIN REBAJA (100%)
	RANGOS	ENERO	FEBRERO	MARZO	ABRIL	MAYO	JUNIO	JULIO	AGOSTO	SETBRE	OCTUBRE	NOVBRE	DCBRE	PROMEDIO
	0									0	0	0	0	0
	1 -20	10	10.3333	10.1667	8.2	5.5	8.4	7.4	11.1667	5.8	6.6	0	8.5	8.40163
	21-40				24	26	22	22						32.2917
	41-50									44	42			43
	51-100							100					75	87.5
	101-200	122	112	197	197		114		153		175	121		148.875
	201-300									212				212
	301-500
	501-1000
	MÁS 1000
	TOTAL	26	24.8571	36.8571	37.4286	8.42857	25.4286	13.25	31.4286	23.75	20.8333	15.1667	10.5	30.9801
	CATEGORÍA ESPECIAL CON REBAJA (50%)
	RANGOS	ENERO	FEBRERO	MARZO	ABRIL	MAYO	JUNIO	JULIO	AGOSTO	SETBRE	OCTUBRE	NOVBRE	DCBRE	PROMEDIO
	0	0								0	0	0	0
	1-20	9.66667	3.33333	8.8	11	6.4	7.6	12.3333	7.6	3.75	6.2	8.5	10.5
	21-40	37	28	32	26.6667	34	36.5	34	29.4		39	27.5	33
	41-50	46	43				50			41	46	44	42
	51-100	57.5	56.75	53.3333	63.75	67.5	51	70.5	90	68.2	80	98	59
	101-200	127										185	101
	201-300						288						241
	301-500	483	364	390	363	332	369	355	316	334	317	339	409
	501-1000
	MÁS 1000
	TOTAL	80.2727	63.6364	59.8182	65.4545	54.6364	79	49.0769	49.25	59.3846	52.1538	62.3077	76.3846	#DIV/0!
	CATEGORÍA INDUSTRIAL
	RANGOS	ENERO	FEBRERO	MARZO	ABRIL	MAYO	JUNIO	JULIO	AGOSTO	SETBRE	OCTUBRE	NOVBRE	DCBRE	PROMEDIO
	0						0
	1-20							4	20	16
	21-40										40
	41-50
	51-100			99	93	61	60
	101-200	102	147									125	110
	201-300									248	225	241	233
	301-500								363
	501-1000
	MÁS 1000							3469
	TOTAL	102	147	99	93	61	30	1736.5	191.5	132	132.5	183	171.5	#DIV/0!
	CATEGORÍA CONSTRUCCIÓN
	RANGOS	ENERO	FEBRERO	MARZO	ABRIL	MAYO	JUNIO	JULIO	AGOSTO	SETBRE	OCTUBRE	NOVBRE	DCBRE	PROMEDIO
	0	0	0	0	0	0	0	0	0	0	0	0	0
	1-20	8	8.875	7.70588	7.13333	9.10526	7.5	7.05263	7.05	5.83333	6.4	7.35	6.70588
	21-40	26	23.3333	27.5	24.3333	24	29.25	29.5	26.3333	30	24.5	25.5	32
	41-50		43	46			47.3333	45		47
	51-100	67	87	69	66	62	99	64	92	97		95	74
	101-200	132									102
	MÁS 200
	TOTAL	16.2692	13.68	12.5417	7.45455	7.84848	15.875	12.0333	11.5556	13.6667	11.16	11.72	9.56522
	CATEGORÍA RESIDENCIAL
	RANGOS	ENERO	FEBRERO	MARZO	ABRIL	MAYO	JUNIO	JULIO	AGOSTO	SEPTBRE	OCTUBRE	NOVBRE	DCBRE	PROMEDIO
	0	0	0	0	0	0	0	0	0	0	0	0	0	0
	1-20	9.7777	9.7284	9.47126	9.69454	9.3485	9.31038	9.25268	9.25477	9.16163	9.24869	9.32778	9.12722	9.38163
	21-40	27.4451	27.6697	27.5351	27.8536	27.7029	27.5228	27.603	27.5021	27.2884	27.2836	27.5194	27.37	27.5227
	41-60	48.3219	47.5435	48.0616	48.0452	47.1617	47.8026	48.6645	48.6214	47.3401	47.7171	47.8519	47.7692	47.9035
	61-80	68.1667	67.3659	67	68.875	69.9062	68.5758	68.675	68.3077	68.1538	69.7812	68.4035	68.675	68.4405
	81-100	90.3	87.375	86.8571	91.6923	88.9333	89.9091	86.2727	91.4545	89.5	86.5	85.3571	87.2857	88.488
	101-150	121.667	109	108.333	125.091	118.75	120.125	115.933	126.571	116.5	127.286	110.667	125.4	121.25
	151-200		173		171.125	190	154	168.364	165.5	178	169	164	164.25	184.107
	201-300		293	290	217.667	213	250.75	254.286	290	203	231	245.6	218.333	244.25
	MÁS 300	311		407	554	338.667	583	435.25	384.5	470.2	367		502.5	416.501
	TOTAL	14.0848	13.7534	13.4182	15.1011	13.5618	13.4215	14.2252	13.8217	13.2698	13.4302	14.1908	12.5779	13.7596
	CATEGORÍA GRATUITO
	RANGOS	ENERO	FEBRERO	MARZO	ABRIL	MAYO	JUNIO	JULIO	AGOSTO	SETBRE	OCTUBRE	NOVBRE	DCBRE	PROMEDIO
	0
	1 -20
	21-40
	41-50
	51-100
	101-200
	MÁS 200
	TOTAL
	RESUMEN
	CATEGORÍA	ENERO	FEBRERO	MARZO	ABRIL	MAYO	JUNIO	JULIO	AGOSTO	SEPTBRE	OCTUBRE	NOVBRE	DCBRE	PROMEDIO
	COMERCIAL	46.1471	37.9706	35.2647	34.6765	61.6176	48.8824	41.2286	45	41.7576	40.2424	46.1212	38.3939	58.7207
	ESPECIAL S/REBAJA	26	24.8571	36.8571	37.4286	8.42857	25.4286	13.25	31.4286	23.75	20.8333	15.1667	10.5	30.9801
	ESPECIAL C/REBAJA	80.2727	63.6364	59.8182	65.4545	54.6364	79	49.0769	49.25	59.3846	52.1538	62.3077	76.3846
	INDUSTRIAL	102	147	99	93	61	30	1736.5	191.5	132	132.5	183	171.5
	CONSTRUCCIÓN	16.2692	13.68	12.5417	7.45455	7.84848	15.875	12.0333	11.5556	13.6667	11.16	11.72	9.56522
	RESIDENCIAL	14.0848	13.7534	13.4182	15.1011	13.5618	13.4215	14.2252	13.8217	13.2698	13.4302	14.1908	12.5779	13.7596
	GRATUITO
	TOTAL	14.543	14.0993	13.7315	15.3527	13.9476	13.8484	15.1498	14.1975	13.6452	13.7537	14.5726	12.9461	14.9057
	FUENTE: DWH - Estadísticas de Agua Potable y Alcantarillado
	ELABORACIÓN: SUBGERENCIA DE PLANIFICACIÓN - Departamento de Planificación y Control

## Sheet: ANEXO5
	ANEXO No. 5.
	ETAPA EP: VALOR PROMEDIO DE AGUA POTABLE POR RANGOS Y CATEGORÍAS
	SISTEMA CULEBRILLAS
	AÑO 2011
	(Dólares)
	CATEGORÍA COMERCIAL
	RANGOS	ENERO	FEBRERO	MARZO	ABRIL	MAYO	JUNIO	JULIO	AGOSTO	SETBRE	OCTUBRE	NOVBRE	DCBRE	PROMEDIO
	0	4	4	4	4	4	4	3	4	0	0	0	0	5.05263
	1 -20	10.16	9.27692	10.3933	10.7667	9.05	8.76	9.22941	9.70769	9.03125	8.94375	8.99333	9.44444	9.47308
	21-40	24.5333	23.4	24.86	24.44	24.475	23.3667	27.5667	24.8	23.775	24.8833	24.3	31.0667	24.85
	41-50	36.55	34.8	36.2	35.15	36.9	38.5333	38.65	35.5	35.85	35.85	38.3	38.3	36.8682
	51-100	58.6	52.65	60	67.35	68.4	61.68	59.475	56.5	59.7	61.26	57.2	55.8	59.5882
	101-200	111.45	120.9	140.325	138.12	152.4	152.662	145.05	165.262	208.95	152.4	160.1	140.22	143.35
	201-300	224.85	207	221.7		226.425		232.2		324.75	273.115	293.1		237.679
	301-500	350.85					341.4							346.125
	501-1000					602.85								602.85
	MÁS 1000
	TOTAL	44.6	35.8397	33.4926	33.4103	60.8235	46.7515	39.4057	41.8547	39.0379	37.8277	43.503	36.0848	57.1782
	CATEGORÍA ESPECIAL SIN REBAJA (100%)
	RANGOS	ENERO	FEBRERO	MARZO	ABRIL	MAYO	JUNIO	JULIO	AGOSTO	SETBRE	OCTUBRE	NOVBRE	DCBRE	PROMEDIO
	0							0		0	0	0	0	0
	1 -20	11	11.2333	11.1167	9.74	7.85	9.88	9.18	11.8167	8.06	0	11.1167	9.95	10.2383
	21-40				20.8	22.2	19.4	19.4						26.0208
	41-50									34.8	33.4			34.1
	51-100							74					56.5	65.25
	101-200	89.4	82.4	141.9	141.9		83.8		111.1		126.5	88.7		108.213
	201-300									152.4				152.4
	301-500
	501-1000
	MÁS 1000
	TOTAL	22.2	21.4	29.8	30.2	9.9	21.8	11.6083	26	18.9583	16.9167	12.95	9.68333	24.5549
	CATEGORÍA ESPECIAL CON REBAJA (50%)
	RANGOS	ENERO	FEBRERO	MARZO	ABRIL	MAYO	JUNIO	JULIO	AGOSTO	SETBRE	OCTUBRE	NOVBRE	DCBRE	PROMEDIO
	0	2			2			1		0	0	0	0
	1-20	5.38333	3.16667	5.08	5.85	4.24	4.66	6.31667	4.66	3.3125	4.17	4.975	5.675
	21-40	14.95	11.8	13.2	10.32	13.9	14.775	13.9	12.29		15.65	10.865	13.55
	41-50	18.1	17.05				19.5			16.35	18.1	17.4	16.7
	51-100	22.125	21.8625	20.6667	24.3125	25.625	19.85	26.675	33.5	25.87	30	36.3	22.65
	101-200	46.45										66.75	37.35
	201-300						102.8						86.35
	301-500	171.05	129	138.5	129.05	118.2	131.15	126.25	112.6	118.9	112.95	120.65	145.15
	501-1000
	MÁS 1000
	TOTAL	30.0955	24.2364	22.9364	24.6327	21.1227	29.65	19.0231	19.2375	22.6308	20.1	23.42	28.5808	#DIV/0!
	CATEGORÍA INDUSTRIAL
	RANGOS	ENERO	FEBRERO	MARZO	ABRIL	MAYO	JUNIO	JULIO	AGOSTO	SETBRE	OCTUBRE	NOVBRE	DCBRE	PROMEDIO
	0						4
	1-20							6.8	18	15.2
	21-40										32
	41-50
	51-100			90.45	84.15	50.55	49.5
	101-200	93.6	140.85									117.75	102
	201-300									234.9	216.5	229.3	222.9
	301-500								326.9
	501-1000
	MÁS 1000							3009.1
	TOTAL	93.6	140.85	90.45	84.15	50.55	26.75	1507.95	172.45	125.05	124.25	173.525	162.45
	CATEGORÍA CONSTRUCCIÓN
	RANGOS	ENERO	FEBRERO	MARZO	ABRIL	MAYO	JUNIO	JULIO	AGOSTO	SETBRE	OCTUBRE	NOVBRE	DCBRE	PROMEDIO
	0	4	3	1.33333	4	4	4	3.2	1.33333	1.33333	0	0	2
	1-20	9.6	10.2125	9.39412	8.99333	10.3737	9.25	8.93684	8.935	7.86111	8.25	8.945	8.45882
	21-40	22.2	20.3333	23.25	21.0333	20.8	24.475	24.65	22.4333	25	21.15	21.85	26.4
	41-50		34.1	36.2			37.1333	35.5		36.9
	51-100	56.85	77.85	58.95	0	51.6	90.45	53.7	83.1	88.35		86.25	64.2
	101-200	125.1									93.6
	MÁS 200
	TOTAL	16.7212	13.934	12.7229	9.38788	9.62121	15.6484	12.4533	12.337	13.7315	12.036	12.354	10.5391
	CATEGORÍA RESIDENCIAL
	RANGOS	ENERO	FEBRERO	MARZO	ABRIL	MAYO	JUNIO	JULIO	AGOSTO	SEPTBRE	OCTUBRE	NOVBRE	DCBRE	PROMEDIO
	0	1.59506	1.48472	1.52729	1.52611	1.55295	1.55318	1.1122	1.40325	1.07401	1.10625	1.09649	1.11522	1.33415
	1-20	3.62837	3.61934	3.57318	3.61739	3.54723	3.53534	3.5226	3.52223	3.50289	3.51935	3.53568	3.49426	3.54929
	21-40	8.25266	8.31531	8.26583	8.33496	8.3142	8.25691	8.29295	8.26255	8.20097	8.19782	8.25894	8.21608	8.2636
	41-60	17.3406	16.9308	17.2442	16.7818	16.6593	17.0928	17.4512	17.5956	16.7932	16.9888	17.1013	17.0923	17.0824
	61-80	30.275	29.7415	28.5954	26.6469	30.6284	29.1733	28.732	30.3974	30.3987	31.1278	29.8807	30.5137	29.6885
	81-100	44.595	42.8937	42.5571	33.5577	41.5707	40.6845	38.33	45.5455	44.25	39.4625	41.5821	42.8357	41.1042
	101-150	65.1833	56.95	51.5333	34.8018	63.2875	64.1813	45.012	60.9357	54.6437	62.335	58.0333	67.21	53.0976
	151-200		69.1		41.46	64.1	86.2	67.5455	66.275	101.8	95.95	75.8467	71.7125	70.8407
	201-300		176.55	174.6	55.3433	124.55	126.51	81.52	174.6	103.1	77.9	145.74	128.017	113.813
	MÁS 300	188.25		250.65	266.621	192.117	365.05	189.062	236.025	167.294	224.65		312.725	227.499
	TOTAL	5.13558	5.01324	4.96495	5.4505	5.08897	5.08581	5.26223	5.12582	4.87458	4.96311	5.19952	4.74364	5.10245
	CATEGORÍA GRATUITO
	RANGOS	ENERO	FEBRERO	MARZO	ABRIL	MAYO	JUNIO	JULIO	AGOSTO	SETBRE	OCTUBRE	NOVBRE	DCBRE	PROMEDIO
	0
	1 -20
	21-40
	41-50
	51-100
	101-200
	MÁS 200
	TOTAL
	RESUMEN
	CATEGORÍA	ENERO	FEBRERO	MARZO	ABRIL	MAYO	JUNIO	JULIO	AGOSTO	SEPTBRE	OCTUBRE	NOVBRE	DCBRE	PROMEDIO
	COMERCIAL	44.6	35.8397	33.4926	33.4103	60.8235	46.7515	39.4057	41.8547	39.0379	37.8277	43.503	36.0848	57.1782
	ESPECIAL S/REBAJA	22.2	21.4	29.8	30.2	9.9	21.8	11.6083	26	18.9583	16.9167	12.95	9.68333	24.5549
	ESPECIAL C/REBAJA	30.0955	24.2364	22.9364	24.6327	21.1227	29.65	19.0231	19.2375	22.6308	20.1	23.42	28.5808
	INDUSTRIAL	93.6	140.85	90.45	84.15	50.55	26.75	1507.95	172.45	125.05	124.25	173.525	162.45
	CONSTRUCCIÓN	16.7212	13.934	12.7229	9.38788	9.62121	15.6484	12.4533	12.337	13.7315	12.036	12.354	10.5391
	RESIDENCIAL	5.13558	5.01324	4.96495	5.4505	5.08897	5.08581	5.26223	5.12582	4.87458	4.96311	5.19952	4.74364	5.10245
	GRATUITO
	TOTAL	5.6115	5.39231	5.306	5.77382	5.55391	5.52522	6.16855	5.53835	5.26821	5.32202	5.60896	5.10161	6.12368
	FUENTE: DWH - Estadísticas de Agua Potable y Alcantarillado
	ELABORACIÓN: SUBGERENCIA DE PLANIFICACIÓN - Departamento de Planificación y Control

## Sheet: ANEXO6
	ANEXO No. 6.
	ETAPA EP: NÚMERO DE CONEXIONES, CONSUMO Y VALORES DE AGUA POTABLE POR CATEGORÍAS
	SISTEMA CULEBRILLAS
	AÑO 2011
	NÚMERO DE CONEXIONES (Número)
	COD.	CATEGORÍA	ENERO	FEBRERO	MARZO	ABRIL	MAYO	JUNIO	JULIO	AGOSTO	SEPTBRE	OCTUBRE	NOVBRE	DCBRE	PROMEDIO	PORCENT.				NÚMERO DE CONEXIONES DE AGUA POTABLE URBANO (Número)																	NÚMERO DE CONEXIONES DE AGUA POTABLE RURAL (Número)
	R	RESIDENCIAL	4387	4494	4653	4688	4861	4887	5062	4978	5011	5042	5067	5091	4851.75	0.982932				COD.	CATEGORÍA	ENERO	FEBRERO	MARZO	ABRIL	MAYO	JUNIO	JULIO	AGOSTO	SEPTBRE	OCTUBRE	NOVBRE	DCBRE	PROMEDIO	PORCENT.		COD.	CATEGORÍA	ENERO	FEBRERO	MARZO	ABRIL	MAYO	JUNIO	JULIO	AGOSTO	SEPTBRE	OCTUBRE	NOVBRE
	M	COMERCIAL	34	34	34	34	34	34	35	33	33	33	33	33	33.6667	0.00682064				R	RESIDENCIAL	1021	1025	1075	1075	1152	1161	1330	1341	1350	1359	1373	1380	1220.17	0.974743		R	RESIDENCIAL	3366	3469	3578	3613	3709	3726	3732	3637	3661	3683	3694
	I	INDUSTRIAL	1	1	1	1	1	2	2	2	2	2	2	2	1.58333	0.000320773				M	COMERCIAL	14	14	14	14	14	14	15	15	15	15	15	15	14.5	0.0115835		M	COMERCIAL	20	20	20	20	20	20	20	18	18	18	18
	C	CONSTRUCCIÓN	26	25	24	33	33	32	30	27	27	25	25	23	27.5	0.00557131				I	INDUSTRIAL	0	0	0			1	1	1	1	1	1	1	0.7	0.000559202		I	INDUSTRIAL	1	1	1	1	1	1	1	1	1	1	1
	E	ESPECIAL SIN REBAJA	7	7	7	7	7	7	12	12	12	12	12	12	9.5	0.00192464				C	CONSTRUCCIÓN	10	10	10	11	11	10	8	9	9	9	9	7	9.41667	0.0075226		C	CONSTRUCCIÓN	16	15	14	22	22	22	22	18	18	16	16
	D	ESPECIAL CON REBAJA	11	11	11	11	11	11	13	13	13	13	13	13	12	0.00243112				E	ESPECIAL SIN REBAJA	1	1	1	1	1	1	6	6	6	6	6	6	3.5	0.00279601		E	ESPECIAL SIN REBAJA	6	6	6	6	6	6	6	6	6	6	6
	G	GRATUITOS	0	0	0									0	0	0				D	ESPECIAL CON REBAJA	3	3	3	3	3	3	4	4	4	4	4	4	3.5	0.00279601		D	ESPECIAL CON REBAJA	8	8	8	8	8	8	9	9	9	9	9
		TOTALES	4466	4572	4730	4774	4947	4973	5154	5065	5098	5127	5152	5174	4936	1				G	GRATUITOS	0	0	0									0	0	0		G	GRATUITOS	0	0	0
																					TOTALES	1049	1053	1103	1104	1181	1190	1364	1376	1385	1394	1408	1413	1251.78	1			TOTALES	3417	3519	3627	3670	3766	3783	3790	3689	3713	3733	3744
	CONSUMOS (m3)
	COD	CATEGORÍA	ENERO	FEBRERO	MARZO	ABRIL	MAYO	JUNIO	JULIO	AGOSTO	SEPTBRE	OCTUBRE	NOVBRE	DCBRE	PROMEDIO	PORCENT.						1045	1049	1099	1099	1175	1185	1357	1371	1381	1388	1403	1407						3405	3509	3617	3660	3754	3773	3780	3681	3705	3724	3737
	R	RESIDENCIAL	61790	61808	62435	70794	65924	65591	72008	66579	66495	67715	71905	64034	66423.2	0.954278
	M	COMERCIAL	1569	1291	1199	1179	2095	1662	1443	1440	1378	1328	1522	1267	1447.75	0.0207993
	I	INDUSTRIAL	102	147	99	93	61	60	3473	383	264	265	366	343	471.333	0.00677148
	C	CONSTRUCCIÓN	423	342	301	246	259	508	361	312	369	279	293	220	326.083	0.00468472
	E	ESPECIAL SIN REBAJA	182	174	258	262	59	178	159	220	285	250	182	126	194.583	0.00279551
	D	ESPECIAL CON REBAJA	883	700	658	720	601	869	638	591	772	678	810	993	742.75	0.0106708
	G	GRATUITOS	0	0	0									0	0	0
		TOTALES	64949	64462	64950	73294	68999	68868	78082	69525	69563	70515	75078	66983	69605.7	1
	VALORES (Dólares)
	COD	CATEGORÍA	ENERO	FEBRERO	MARZO	ABRIL	MAYO	JUNIO	JULIO	AGOSTO	SEPTBRE	OCTUBRE	NOVBRE	DCBRE	PROMEDIO	PORCENT.
	R	RESIDENCIAL	22529.8	22529.5	23101.9	25551.9	24737.8	24854.3	26637.4	24691.1	24426	25024	26346	24149.9	24548.3	0.904508
	M	COMERCIAL	1516.4	1218.55	1138.75	1135.95	2068	1589.55	1379.2	1339.35	1288.25	1248.35	1435.6	1190.8	1379.06	0.050813
	I	INDUSTRIAL	93.6	140.85	90.45	84.15	50.55	53.5	3015.9	344.9	250.1	248.5	347.05	324.9	420.371	0.015489
	C	CONSTRUCCIÓN	434.75	348.35	305.35	309.8	317.5	500.75	373.6	333.1	370.75	301.5	308.85	242.4	345.558	0.0127325
	E	ESPECIAL SIN REBAJA	155.4	149.8	208.6	211.4	69.3	152.6	139.3	182	227.5	203	155.4	116.2	164.208	0.00605043
	D	ESPECIAL CON REBAJA	331.05	267	252.3	270.96	232.35	326.15	247.3	230.85	294.2	261.3	304.46	371.55	282.456	0.0104074
	G	GRATUITOS	0	0	0					0				0	0	0
		TOTALES	25061	24654	25097.4	27564.2	27475.5	27476.9	31792.7	27121.3	26856.8	27286.6	28897.3	26395.7	27140	0.0954923
	FUENTE: DWH - Estadísticas de Agua Potable y Alcantarillado
	ELABORACIÓN: SUBGERENCIA DE PLANIFICACIÓN - Departamento de Planificación y Control
[truncated: 35 more columns]

## Sheet: ANEXO7
	ANEXO No. 7.
	ETAPA EP: CONSUMOS Y VALORES DE AGUA POTABLE POR CONEXIÓN Y POR CATEGORÍAS
	SISTEMA CULEBRILLAS
	AÑO 2011
	CONSUMO PROMEDIO POR CONEXIÓN (m3)
	COD.	CATEGORÍA	ENERO	FEBRERO	MARZO	ABRIL	MAYO	JUNIO	JULIO	AGOSTO	SEPTBRE	OCTUBRE	NOVBRE	DCBRE	PROMEDIO	PORCENT.
	R	RESIDENCIAL	14.0848	13.7534	13.4182	15.1011	13.5618	13.4215	14.2252	13.3746	13.2698	13.4302	14.1908	12.5779	13.7008	0.971019
	M	COMERCIAL	46.1471	37.9706	35.2647	34.6765	61.6176	48.8824	41.2286	43.6364	41.7576	40.2424	46.1212	38.3939	42.9949	3.04719
	I	INDUSTRIAL	102	147	99	93	61	30	1736.5	191.5	132	132.5	183	171.5	256.583	18.1849
	C	CONSTRUCCIÓN	16.2692	13.68	12.5417	7.45455	7.84848	15.875	12.0333	11.5556	13.6667	11.16	11.72	9.56522	11.9475	0.846756
	E	ESPECIAL SIN REBAJA	26	24.8571	36.8571	37.4286	8.42857	25.4286	13.25	18.3333	23.75	20.8333	15.1667	10.5	21.7361	1.54051
	D	ESPECIAL CON REBAJA	80.2727	63.6364	59.8182	65.4545	54.6364	79	49.0769	45.4615	59.3846	52.1538	62.3077	76.3846	62.299	4.41533
	G	GRATUITOS
		TOTALES	14.543	14.0993	13.7315	15.3527	13.9476	13.8484	15.1498	13.7266	13.6452	13.7537	14.5726	12.9461	14.1097	1
	VALOR PROMEDIO POR CONEXIÓN (Dólares)
	COD	CATEGORÍA	ENERO	FEBRERO	MARZO	ABRIL	MAYO	JUNIO	JULIO	AGOSTO	SEPTBRE	OCTUBRE	NOVBRE	DCBRE	PROMEDIO	PORCENT.
	R	RESIDENCIAL	5.13558	5.01324	4.96495	5.4505	5.08903	5.08581	5.26223	4.96004	4.87448	4.96311	5.19952	4.74364	5.06184	0.358749
	M	COMERCIAL	44.6	35.8397	33.4926	33.4103	60.8235	46.7515	39.4057	40.5864	39.0379	37.8288	43.503	36.0848	40.947	2.90205
	I	INDUSTRIAL	93.6	140.85	90.45	84.15	50.55	26.75	1507.95	172.45	125.05	124.25	173.525	162.45	229.335	16.2537
	C	CONSTRUCCIÓN	16.7212	13.934	12.7229	9.38788	9.62121	15.6484	12.4533	12.337	13.7315	12.06	12.354	10.5391	12.6259	0.894837
	E	ESPECIAL SIN REBAJA	22.2	21.4	29.8	30.2	9.9	21.8	11.6083	15.1667	18.9583	16.9167	12.95	9.68333	18.3819	1.30279
	D	ESPECIAL CON REBAJA	30.0955	24.2727	22.9364	24.6327	21.1227	29.65	19.0231	17.7577	22.6308	20.1	23.42	28.5808	23.6852	1.67865
	G	GRATUITOS
		TOTALES	5.6115	5.3924	5.306	5.77382	5.55397	5.52522	6.16855	5.35465	5.26811	5.32215	5.60896	5.10161	5.49891	0.389725
	VALOR PROMEDIO POR M3 (Dólares)
	COD	CATEGORÍA	ENERO	FEBRERO	MARZO	ABRIL	MAYO	JUNIO	JULIO	AGOSTO	SEPTBRE	OCTUBRE	NOVBRE	DCBRE	PROMEDIO	PORCENT.
	R	RESIDENCIAL	0.364619	0.364508	0.370015	0.360934	0.375247	0.378929	0.369923	0.370854	0.367336	0.369549	0.3664	0.377141	0.369621	0.0261962
	M	COMERCIAL	0.966475	0.943881	0.94975	0.963486	0.987112	0.956408	0.955787	0.930104	0.934869	0.940023	0.943233	0.939858	0.950915	0.0673945
	I	INDUSTRIAL	0.917647	0.958163	0.913636	0.904839	0.828689	0.891667	0.868385	0.900522	0.947348	0.937736	0.948224	0.94723	0.913674	0.064755
	C	CONSTRUCCIÓN	1.02778	1.01857	1.01445	1.25935	1.22587	0.985728	1.0349	1.06763	1.00474	1.08065	1.0541	1.10182	1.07296	0.0760445
	E	ESPECIAL SIN REBAJA	0.853846	0.86092	0.808527	0.80687	1.17458	0.857303	0.876101	0.827273	0.798246	0.812	0.853846	0.922222	0.870978	0.061729
	D	ESPECIAL CON REBAJA	0.374915	0.381429	0.383435	0.376333	0.386606	0.375316	0.387618	0.390609	0.381088	0.385398	0.375877	0.374169	0.381066	0.0270074
	G	GRATUITOS
		TOTALES	0.385856	0.382458	0.38641	0.376077	0.398201	0.398979	0.407171	0.390094	0.386079	0.386962	0.384898	0.394066	0.389771	0.0276243
	FUENTE: DWH - Estadísticas de Agua Potable y Alcantarillado
	ELABORACIÓN: SUBGERENCIA DE PLANIFICACIÓN - Departamento de Planificación y Control
