# Supplementary material for: Looking inside the Blackbox: Cuenca’s water metabolism
Source: PLoS One. 2022 Sep 22;17(9):e0273629. doi: 10.1371/journal.pone.0273629 (PMC9499241; doi:10.1371/journal.pone.0273629)
Supplement: S5 File — (ZIP) [file pone.0273629.s006.zip › 2011/Sistema Tomebamba - Macha╠üngara Centro.XLS]

## Sheet: ANEXO1
	ANEXO No. 1
	ETAPA EP: NÚMERO DE CONEXIONES DE AGUA POTABLE POR RANGOS Y CATEGORÍAS DE CONSUMO
	SISTEMA TOMEBAMBA - MACHÁNGARA CENTRO
	AÑO 2011
	(Número)
	CATEGORÍA COMERCIAL
	RANGOS	ENERO	FEBRERO	MARZO	ABRIL	MAYO	JUNIO	JULIO	AGOSTO	SETBRE	OCTUBRE	NOVBRE	DCBRE	PROMEDIO	PORCENT.
	0	430	413	395	388	406	395	453	423	439	401	394	371	409	0.0699654
	1 -20	3005	2968	3034	3058	3021	3044	3040	3078	3109	3119	3204	3218	3074.83	0.525995
	21-40	1030	1063	1044	1052	1064	1057	1045	1002	1030	1049	989	1016	1036.75	0.177351
	41-50	265	272	282	300	292	299	279	285	272	286	271	266	280.75	0.0480263
	51-100	614	615	609	605	609	648	645	663	649	603	629	600	624.083	0.106758
	101-200	269	272	270	256	273	257	265	272	266	282	254	262	266.5	0.0455887
	201-300	75	77	59	61	77	77	77	76	69	82	82	81	74.4167	0.01273
	301-500	49	51	47	55	52	55	54	58	43	43	42	45	49.5	0.00846769
	501-1000	19	22	19	18	24	24	14	19	20	24	20	24	20.5833	0.00352108
	MÁS 1000	11	11	9	9	7	8	10	8	8	11	11	9	9.33333	0.0015966
	TOTAL	5767	5764	5768	5802	5825	5864	5882	5884	5905	5900	5896	5892	5845.75	1
	CATEGORÍA ESPECIAL SIN REBAJA (100%)
	RANGOS	ENERO	FEBRERO	MARZO	ABRIL	MAYO	JUNIO	JULIO	AGOSTO	SETBRE	OCTUBRE	NOVBRE	DCBRE	PROMEDIO	PORCENT.
	0	37	37	36	37	38	38	39	41	47	29	36	33	37.3333	0.107126
	1 -20	89	92	84	92	94	96	101	101	104	108	111	115	98.9167	0.283835
	21-40	41	40	50	61	49	45	50	49	41	43	38	45	46	0.131994
	41-50	16	21	13	8	18	11	15	11	11	20	15	18	14.75	0.0423242
	51-100	50	44	54	46	43	47	33	40	44	34	37	32	42	0.120516
	101-200	41	44	40	44	47	44	49	39	40	44	43	35	42.5	0.121951
	201-300	21	17	21	22	20	24	19	26	24	19	23	27	21.9167	0.0628886
	301-500	11	12	15	12	14	15	15	19	17	21	23	20	16.1667	0.0463893
	501-1000	15	18	17	14	11	15	16	13	14	18	13	9	14.4167	0.0413678
	MÁS 1000	18	15	14	13	13	12	13	14	12	18	15	17	14.5	0.0416069
	TOTAL	339	340	344	349	347	347	350	353	354	354	354	351	348.5	1
	CATEGORÍA ESPECIAL CON REBAJA (50%)
	RANGOS	ENERO	FEBRERO	MARZO	ABRIL	MAYO	JUNIO	JULIO	AGOSTO	SETBRE	OCTUBRE	NOVBRE	DCBRE	PROMEDIO	PORCENT.
	0	4	4	3	5	4	3	8	6	2	4	4	3	4.16667	0.0195925
	1 -20	17	18	23	21	22	16	26	35	20	21	20	23	21.8333	0.102665
	21-40	19	22	19	20	19	21	39	29	22	20	10	20	21.6667	0.101881
	41-50	15	12	8	11	12	20	10	16	9	8	16	13	12.5	0.0587774
	51-100	41	46	46	40	49	38	40	39	49	36	46	34	42	0.197492
	101-200	49	40	46	56	49	57	42	45	50	51	50	60	49.5833	0.23315
	201-300	29	31	29	30	28	21	14	20	24	34	29	26	26.25	0.123433
	301-500	17	21	22	13	11	20	18	10	16	19	17	17	16.75	0.0787618
	501-1000	15	13	11	10	10	10	9	6	14	12	12	10	11	0.0517241
	MÁS 1000	5	6	6	7	9	7	7	7	7	8	8	6	6.91667	0.0325235
	TOTAL	211	213	213	213	213	213	213	213	213	213	212	212	212.667	1
	CATEGORÍA INDUSTRIAL
	RANGOS	ENERO	FEBRERO	MARZO	ABRIL	MAYO	JUNIO	JULIO	AGOSTO	SETBRE	OCTUBRE	NOVBRE	DCBRE	PROMEDIO	PORCENT.
	0	17	15	19	22	17	22	21	19	19	20	20	22	19.4167	0.0856618
	1 -20	56	71	62	66	62	55	69	65	63	65	74	62	64.1667	0.283088
	21-40	35	25	24	23	26	28	19	23	32	24	22	28	25.75	0.113603
	41-50	6	4	11	12	10	15	9	7	9	11	11	10	9.58333	0.0422794
	51-100	42	43	35	39	37	37	43	40	39	34	35	35	38.25	0.16875
	101-200	29	29	32	26	28	28	29	34	26	35	23	30	29.0833	0.128309
	201-300	10	9	14	10	13	14	7	9	14	11	15	13	11.5833	0.0511029
	301-500	12	11	6	7	10	8	9	8	6	9	6	7	8.25	0.0363971
	501-1000	11	10	13	12	10	9	8	8	7	7	8	8	9.25	0.0408088
	MÁS 1000	11	11	12	9	12	10	12	13	12	11	12	11	11.3333	0.05
	TOTAL	229	228	228	226	225	226	226	226	227	227	226	226	226.667	1
	CATEGORÍA CONSTRUCCIÓN
	RANGOS	ENERO	FEBRERO	MARZO	ABRIL	MAYO	JUNIO	JULIO	AGOSTO	SETBRE	OCTUBRE	NOVBRE	DCBRE	PROMEDIO	PORCENT.
	0	127	127	248	282	253	129	117	104	93	77	83	80	143.333	0.266198
	1 -20	359	336	315	319	329	333	314	302	280	279	260	253	306.583	0.569384
	21-40	72	73	60	60	63	53	43	52	46	52	63	60	58.0833	0.107872
	41-50	13	9	7	11	14	3	6	13	15	14	7	9	10.0833	0.0187267
	51-100	13	15	20	23	21	22	14	11	12	14	14	11	15.8333	0.0294056
	101-200	5	4	4	2	5	5	2	3	3	2	2	1	3.16667	0.00588111
	MÁS 200	0	1		2	1	1	2	1	1	2	1	3	1.36364	0.00253254
	TOTAL	589	565	654	699	686	546	498	486	450	440	430	417	538.447	1
	CATEGORÍA RESIDENCIAL
	RANGOS	ENERO	FEBRERO	MARZO	ABRIL	MAYO	JUNIO	JULIO	AGOSTO	SETBRE	OCTUBRE	NOVBRE	DCBRE	PROMEDIO	PORCENT.
	0	4661	4410	4233	4505	4902	4978	5130	4778	4434	4163	3928	3923	4503.75	0.0600636
	0-20	34464	35053	35609	36325	36608	36001	38196	38169	38363	37510	38267	40238	37066.9	0.494338
	21-40	23600	23240	23506	23023	22887	23360	22659	22825	23297	23944	23869	22801	23250.9	0.310083
	41-60	7062	7034	6767	6585	6596	7181	6351	6775	6732	6997	6950	6449	6789.92	0.0905527
	61-80	1999	2101	2009	1959	1932	1959	1772	1973	1911	2133	1987	1886	1968.42	0.0262515
	81-100	707	718	693	613	664	735	639	665	698	754	704	647	686.417	0.0091543
	101-150	468	525	465	479	509	520	430	496	460	518	473	506	487.417	0.00650036
	151-200	95	115	101	100	107	113	116	127	109	110	118	118	110.75	0.001477
	201-300	67	72	69	66	82	89	65	84	74	76	63	65	72.6667	0.000969109
	MÁS 300	42	39	38	48	53	46	46	44	48	50	52	44	45.8333	0.00061125
	TOTAL	73165	73307	73490	73703	74340	74982	75404	75936	76126	76255	76411	76677	74983	1
	CATEGORÍA GRATUITO
	RANGOS	ENERO	FEBRERO	MARZO	ABRIL	MAYO	JUNIO	JULIO	AGOSTO	SETBRE	OCTUBRE	NOVBRE	DCBRE	PROMEDIO	PORCENT.
	0	2	2	2	1	3	2	2	2	4	2	2	2	2.16667	0.0942774
	1 -20	6	4	5	7	5	5	7	5	6	5	6	7	5.66667	0.246572
	21-40	2	3	1	2	2	3		1	1	3	4	2	2.18182	0.0949367
	41-50	1	0	2		2	1		1	1	2	1	2	1.3	0.0565665
	51-100	0	1	3	4	2	3	4	5	1	4	5	3	2.91667	0.126912
	101-200	4	7	5	3	4	3	5	4	7	3	2	4	4.25	0.184929
	MÁS 200	7	5	4	4	4	5	4	4	4	5	4	4	4.5	0.195807
	TOTAL	22	22	22	21	22	22	22	22	24	24	24	24	22.9818	1
	RESUMEN
	CATEGORÍA	ENERO	FEBRERO	MARZO	ABRIL	MAYO	JUNIO	JULIO	AGOSTO	SETBRE	OCTUBRE	NOVBRE	DCBRE	PROMEDIO	PORCENT.
	COMERCIAL	5767	5764	5768	5802	5825	5864	5882	5884	5905	5900	5896	5892	5845.75	0.0711352
	ESPECIAL S/REBAJA	339	340	344	349	347	347	350	353	354	354	354	351	348.5	0.00424079
	ESPECIAL C/REBAJA	211	213	213	213	213	213	213	213	213	213	212	212	212.667	0.00258788
	INDUSTRIAL	229	228	228	226	225	226	226	226	227	227	226	226	226.667	0.00275824
	CONSTRUCCIÓN	589	565	654	699	686	546	498	486	450	440	430	417	538.447	0.0065522
	RESIDENCIAL	73165	73307	73490	73703	74340	74982	75404	75936	76126	76255	76411	76677	74983	0.912446
	GRATUITO	22	22	22	21	22	22	22	22	24	24	24	24	22.9818	0.000279659
	TOTAL	80322	80439	80719	81013	81658	82200	82595	83120	83299	83413	83553	83799	82178	1
	FUENTE: DWH - Estadísticas de Agua Potable y Alcantarillado
	ELABORACIÓN: SUBGERENCIA DE PLANIFICACIÓN - Departamento de Planificación y Control

## Sheet: ANEXO2
	ANEXO No. 2
	ETAPA EP: CONSUMOS DE AGUA POTABLE POR RANGOS Y CATEGORÍAS
	SISTEMA TOMEBAMBA - MACHÁNGARA CENTRO
	AÑO 2011
	(m3)
	CATEGORÍA COMERCIAL
	RANGOS	ENERO	FEBRERO	MARZO	ABRIL	MAYO	JUNIO	JULIO	AGOSTO	SETBRE	OCTUBRE	NOVBRE	DCBRE	PROMEDIO	PORCENT.
	0	0	0	0									0	0	0
	1 -20	22743	22472	22646	22818	22900	23140	23002	23289	23553	23317	23943	23949	23147.7	0.10675
	21-40	30476	31287	30475	30705	31208	31015	30567	29157	30189	30895	29349	29723	30420.5	0.14029
	41-50	12035	12252	12777	13497	13215	13495	12688	12921	12176	12943	12255	12008	12688.5	0.0585155
	51-100	42326	43011	42233	42645	42516	45413	45187	46763	45216	42230	44107	41702	43612.4	0.201127
	101-200	36834	37426	37278	34962	37242	36069	36878	37593	37011	38773	34790	35732	36715.7	0.169322
	201-300	18715	18685	14497	15037	18762	18806	18165	18307	17186	20533	20278	19315	18190.5	0.0838891
	301-500	18395	18954	17592	20683	19440	21131	20611	21518	16244	16557	16613	16385	18676.9	0.0861323
	501-1000	11681	13671	12645	12279	16160	15631	8966	12302	13844	15630	13991	16959	13646.6	0.0629339
	MÁS 1000	20117	19971	17570	17851	15994	18354	20487	20087	18485	23749	23271	20958	19741.2	0.0910403
	TOTAL	213322	217729	207713	210477	217437	223054	216551	221937	213904	224627	218597	216731	216840	1
	CATEGORÍA ESPECIAL SIN REBAJA (100%)
	RANGOS	ENERO	FEBRERO	MARZO	ABRIL	MAYO	JUNIO	JULIO	AGOSTO	SETBRE	OCTUBRE	NOVBRE	DCBRE	PROMEDIO	PORCENT.
	0	0	0										0	0	0
	1 -20	677	723	700	677	756	864	827	779	781	802	809	918	776.083	0.0104829
	21-40	1237	1171	1464	1838	1453	1353	1495	1427	1228	1268	1099	1318	1362.58	0.0184051
	41-50	729	956	570	354	804	512	679	505	497	915	661	804	665.5	0.00898923
	51-100	3814	3234	3907	3358	3087	3306	2241	2853	3011	2423	2722	2465	3035.08	0.0409964
	101-200	5741	6279	5718	6299	6880	6487	7262	5780	5514	6331	6211	5255	6146.42	0.0830227
	201-300	5199	4217	5035	5242	5097	6080	4531	6305	6060	4681	5716	6891	5421.17	0.0732264
	301-500	4141	4646	6076	4935	5653	5961	5987	7201	6555	7880	8870	7938	6320.25	0.0853707
	501-1000	10010	11777	11549	9249	7953	10508	10812	8532	9264	11637	8551	6116	9663.17	0.130525
	MÁS 1000	41143	40106	37433	37095	33454	38719	37503	50646	33189	44998	45344	48083	40642.8	0.548982
	TOTAL	72691	73109	72452	69047	65137	73790	71337	84028	66099	80935	79983	79788	74033	1
	CATEGORÍA ESPECIAL CON REBAJA (50%)
	RANGOS	ENERO	FEBRERO	MARZO	ABRIL	MAYO	JUNIO	JULIO	AGOSTO	SETBRE	OCTUBRE	NOVBRE	DCBRE	PROMEDIO	PORCENT.
	0	0	0										0	0	0
	1 -20	198	196	256	207	266	145	268	325	199	203	214	253	227.5	0.00467392
	21-40	625	707	607	652	586	615	1190	853	701	669	296	613	676.167	0.0138916
	41-50	667	536	360	491	532	924	454	734	407	369	720	574	564	0.0115872
	51-100	2944	3554	3431	3015	3702	2843	2749	2756	3673	2609	3457	2492	3102.08	0.0637314
	101-200	7184	5555	6399	7848	7381	8522	6061	6438	7240	7478	7080	8789	7164.58	0.147194
	201-300	7153	7303	7028	7135	6979	4861	3233	4946	5922	8213	6882	6238	6324.42	0.129933
	301-500	6328	7882	8519	5146	4232	7583	6906	3836	6290	7028	6534	6947	6435.92	0.132224
	501-1000	10938	8830	8381	6820	6704	7240	6250	4086	10519	8353	8029	6303	7704.42	0.158285
	MÁS 1000	13234	13742	14997	13687	18730	15320	20711	16128	17570	19513	19193	14878	16475.2	0.338479
	TOTAL	49271	48305	49978	45001	49112	48053	47822	40102	52521	54435	52405	47087	48674.3	1
	CATEGORÍA INDUSTRIAL
	RANGOS	ENERO	FEBRERO	MARZO	ABRIL	MAYO	JUNIO	JULIO	AGOSTO	SETBRE	OCTUBRE	NOVBRE	DCBRE	PROMEDIO	PORCENT.
	0	0	0										0	0	0
	1 -20	496	734	569	582	497	493	620	592	539	600	694	537	579.417	0.0103373
	21-40	1074	718	705	704	732	822	579	706	925	678	667	777	757.25	0.0135101
	41-50	260	177	494	532	464	681	401	320	405	500	510	458	433.5	0.00773405
	51-100	3003	3344	2630	2989	2702	2720	3186	2835	2810	2352	2527	2467	2797.08	0.0499026
	101-200	4121	4186	4477	3738	4051	4047	4194	4882	3634	4767	3614	4261	4164.33	0.0742957
	201-300	2348	2322	3256	2486	3138	3531	1780	2360	3640	2776	3784	3124	2878.75	0.0513596
	301-500	4899	4421	2550	2780	3849	3306	3697	3192	2265	3582	2161	2493	3266.25	0.058273
	501-1000	8344	7162	8922	8041	7218	6313	5736	5159	5090	5011	5477	5653	6510.5	0.116153
	MÁS 1000	32086	29785	34035	27751	36389	33026	36642	41674	36392	34895	38168	35122	34663.8	0.618434
	TOTAL	56631	52849	57638	49603	59040	54939	56835	61720	55700	55161	57602	54892	56050.8	1
	CATEGORÍA CONSTRUCCIÓN
	RANGOS	ENERO	FEBRERO	MARZO	ABRIL	MAYO	JUNIO	JULIO	AGOSTO	SETBRE	OCTUBRE	NOVBRE	DCBRE	PROMEDIO	PORCENT.
	0	0	0	0									0	0	0
	1 -20	2481	2261	2284	2304	2275	2332	2272	2140	1903	1838	1732	1643	2122.08	0.341121
	21-40	1973	2078	1670	1687	1764	1527	1226	1432	1212	1438	1738	1639	1615.33	0.259662
	41-50	584	417	333	486	630	137	288	590	667	644	307	417	458.333	0.0736762
	51-100	870	1014	1383	1480	1412	1468	1001	785	765	945	853	739	1059.58	0.170326
	101-200	726	650		229	634	731	287	465	381	231	240	123	427	0.0686394
	MÁS 200	0	914	500	561	249	308	851	272	257	544	275	1732	538.583	0.0865762
	TOTAL	6634	7334	6170	6747	6964	6503	5925	5684	5185	5640	5145	6293	6220.92	1
	CATEGORÍA RESIDENCIAL
	RANGOS	ENERO	FEBRERO	MARZO	ABRIL	MAYO	JUNIO	JULIO	AGOSTO	SETBRE	OCTUBRE	NOVBRE	DCBRE	PROMEDIO	PORCENT.
	0	0	0										0	0	0
	0-20	367309	371938	374401	383902	386895	376786	399080	395182	399244	390125	396149	415487	388042	0.228642
	21-40	680669	668258	676771	661048	658038	671498	648950	653874	666824	689882	685074	652088	667748	0.39345
	41-60	341585	339969	328249	318862	319529	347339	306537	327685	325255	339205	336306	312158	328557	0.193592
	61-80	137130	144688	137646	133934	132284	134543	121444	135490	131167	146177	136495	129512	135042	0.0795698
	81-100	62712	63791	61340	54436	59208	65276	57062	59073	62392	67072	62511	57579	61037.7	0.0359646
	101-150	54849	61945	55630	56763	60282	61793	51182	58425	54264	61420	56018	60257	57735.7	0.034019
	151-200	16302	19363	17409	17146	18418	19376	20114	21693	18954	18939	20005	20174	18991.1	0.0111899
	201-300	15871	17224	16453	15814	19496	21787	16047	19811	17687	17758	15173	15867	17415.7	0.0102617
	MÁS 300	20266	20698	19127	22990	25104	21324	22835	20217	23958	24706	27035	22823	22590.2	0.0133106
	TOTAL	1696693	1707874	1687026	1664895	1679254	1719722	1643251	1691450	1699745	1755284	1734766	1685945	1.69716e+06	1
	CATEGORÍA GRATUITO
	RANGOS	ENERO	FEBRERO	MARZO	ABRIL	MAYO	JUNIO	JULIO	AGOSTO	SETBRE	OCTUBRE	NOVBRE	DCBRE	PROMEDIO	PORCENT.
	0	0	0	0									0	0	0
	1 -20	41	13	42	34	32	23	44	23	41	26	36	67	35.1667	0.00747213
	21-40	54	75	38	72	62	81		36	22	88	116	44	62.5455	0.0132895
	41-50	50		94		89	49		43	47	90	49	92	67	0.014236
	51-100	0	56	229	273	175	218	271	368	73	296	388	259	217.167	0.046143
	101-200	675	911	804	371	579	419	685	564	969	340	269	484	589.167	0.125185
	MÁS 200	5637	5354	4726	3064	3205	3730	2537	2595	3127	4080	3727	3042	3735.33	0.793675
	TOTAL	6457	6409	5933	3814	4142	4520	3537	3629	4279	4920	4585	3988	4706.38	1
	RESUMEN
	CATEGORÍA	ENERO	FEBRERO	MARZO	ABRIL	MAYO	JUNIO	JULIO	AGOSTO	SETBRE	OCTUBRE	NOVBRE	DCBRE	PROMEDIO	PORCENT.
	COMERCIAL	213322	217729	207713	210477	217437	223054	216551	221937	213904	224627	218597	216731	216840	0.103076
	ESPECIAL S/REBAJA	72691	73109	72452	69047	65137	73790	71337	84028	66099	80935	79983	79788	74033	0.0351921
	ESPECIAL C/REBAJA	49271	48305	49978	45001	49112	48053	47822	40102	52521	54435	52405	47087	48674.3	0.0231377
	INDUSTRIAL	56631	52849	57638	49603	59040	54939	56835	61720	55700	55161	57602	54892	56050.8	0.0266441
	CONSTRUCCIÓN	6634	7334	6170	6747	6964	6503	5925	5684	5185	5640	5145	6293	6220.92	0.00295715
	RESIDENCIAL	1696693	1707874	1687026	1664895	1679254	1719722	1643251	1691450	1699745	1755284	1734766	1685945	1.69716e+06	0.806756
	GRATUITO	6457	6409	5933	3814	4142	4520	3537	3629	4279	4920	4585	3988	4706.38	0.00223721
	TOTAL	2101699	2113609	2086910	2049584	2081086	2130581	2045258	2108550	2097433	2181002	2153083	2094724	2.10368e+06	1
	FUENTE: DWH - Estadísticas de Agua Potable y Alcantarillado
	ELABORACIÓN: SUBGERENCIA DE PLANIFICACIÓN - Departamento de Planificación y Control

## Sheet: ANEXO3
	ANEXO No. 3
	ETAPA EP: VALORES POR CONSUMOS DE AGUA POTABLE POR RANGOS Y CATEGORÍAS
	SISTEMA TOMEBAMBA - MACHÁNGARA CENTRO
	AÑO 2011
	(Dólares)
	CATEGORÍA COMERCIAL
	RANGOS	ENERO	FEBRERO	MARZO	ABRIL	MAYO	JUNIO	JULIO	AGOSTO	SETBRE	OCTUBRE	NOVBRE	DCBRE	PROMEDIO	PORCENT.
	0	1544	1300	1256	1260	1352	1320	1484	1340	1380	1248	1204	1144	1319.33	0.00630729
	1 -20	27754.7	27418.6	27860.2	28027.2	27973.7	28194	28061.4	28386	28725.8	28588.4	29342.9	29401.9	28311.2	0.135346
	21-40	25454.8	26243.8	25507.8	25694.2	26100.9	25939.9	25569.6	24425.2	25242.4	25810.5	24506.2	24887.9	25448.6	0.121661
	41-50	9601.4	9664.4	10166	10647.9	10418.5	10725.3	9997.6	10197.4	9594.5	10200.1	9655.2	9479	10028.9	0.047945
	51-100	36268.8	37021.3	36359.6	34778.5	36536.9	39030.5	38827.3	40101.8	38894	36234.4	37954.1	35817.9	37318.8	0.178408
	101-200	35445.2	35982.1	35707.5	33626.5	35941.4	34625.9	35324.4	36184.2	35515.5	37016.7	33408.7	34179.8	35246.5	0.168502
	201-300	18638.2	18718.6	14408.9	14925.4	18697.3	18690.2	18065	18413.3	17288.2	20794	20328.3	19381.7	18195.8	0.0869878
	301-500	18649.2	19082.2	17857.5	21045.6	19621.8	21569.5	21011.8	21708.7	16451.8	16676.5	16914.4	16579	18930.7	0.0905011
	501-1000	11752.3	13979.9	12685	12560.8	16411.2	15843.1	9225.3	12627.8	14002.6	16047	14140.5	17281.3	13879.7	0.0663543
	MÁS 1000	20974.3	20570.7	18327	18374.8	16699.2	19146.2	21130.2	20746.7	19301.2	24552.3	24251	21884.4	20496.5	0.0979869
	TOTAL	206083	209982	200136	200941	209753	215085	208697	214131	206396	217168	211705	210037	209176	1
	CATEGORÍA ESPECIAL SIN REBAJA (100%)
	RANGOS	ENERO	FEBRERO	MARZO	ABRIL	MAYO	JUNIO	JULIO	AGOSTO	SETBRE	OCTUBRE	NOVBRE	DCBRE	PROMEDIO	PORCENT.
	0	108	84	84	96	88.2	80	96	92	116	56	88	76	88.6833	0.00166978
	1 -20	813.9	854.1	810	829.9	889.2	976.8	974.9	934	946.7	977.4	994.3	1087.3	924.042	0.0173983
	21-40	1017.51	955.62	1200.02	1505.82	1163.54	1089.93	1197.33	1182.51	949.26	1043.21	896.52	1053.04	1104.53	0.0207966
	41-50	574.3	753.2	451	279.8	634.8	402.4	535.3	393.5	391.9	720.5	522.7	630.8	524.183	0.0098696
	51-100	2960.9	2439.8	2950.9	2534.6	2333.25	2498.9	1696.7	2157.1	2279.7	1832.1	2049.75	1853.5	2298.93	0.0432855
	101-200	4182.7	4571.3	4162.6	4581.3	5004.7	4716.9	5279.4	4202	4019.8	4607.7	4519.7	3818.5	4472.22	0.0842053
	201-300	3723.3	3019.9	3604.5	3753.4	3647.9	4352	3247.7	4517.5	4334	3353.4	4093.2	4931.7	3881.54	0.0730837
	301-500	2942.7	3300.2	4313.2	3502.5	4013.1	4228.7	4250.9	5112.7	4656.5	5596	6297	5632.6	4487.18	0.0844869
	501-1000	7067	8315.9	8152.3	6530.3	5611.1	7415.6	7632.4	6024.4	6540.8	8219.3	6037.7	4317.2	6822	0.128448
	MÁS 1000	28868.1	28134.2	26259.1	26018.5	23469.8	27151.3	26304.1	35508.2	23280.3	31570.6	31800.8	33726.1	28507.6	0.536756
	TOTAL	52258.4	52428.2	51987.6	49632.1	46855.6	52912.5	51214.7	60123.9	47515	57976.2	57299.7	57126.7	53110.9	1
	CATEGORÍA ESPECIAL CON REBAJA (50%)
	RANGOS	ENERO	FEBRERO	MARZO	ABRIL	MAYO	JUNIO	JULIO	AGOSTO	SETBRE	OCTUBRE	NOVBRE	DCBRE	PROMEDIO	PORCENT.
	0	8	6	4	8	6	4	14	10	2	5.7	5.7	3.7	6.425	0.000389734
	1-20	94.92	98.4	126.1	106.95	128.32	72.9	136.6	171.87	99.7	104.77	104.15	125.52	114.183	0.00692624
	21-40	194.75	264.7	205.41	238.41	210.52	242.17	454.5	329.01	268.31	247.65	123.6	212.3	249.278	0.0151209
	41-50	209.7	132.6	86.5	138.1	155.45	282.4	133.9	267.4	125.55	87.65	249	193.9	171.846	0.010424
	51-100	1097.4	1311.1	1277.85	1061	1321.2	1000.55	998.15	972.1	1320.5	926.65	1173.45	910.2	1114.18	0.0675849
	101-200	2587.65	1994.5	2262.15	2834.05	2656.6	3018.05	2113.35	2313.3	2573.75	2672.8	2514.25	3065.5	2550.5	0.15471
	201-300	2363.55	2431.55	2356.3	2409	2361.9	1718.6	1134.8	1659.8	2066.2	2873.05	2412.2	2180.8	2163.98	0.131265
	301-500	2248.8	2800.7	3025.65	1778.1	1454.2	2568.55	2327.6	1313.6	2184.85	2372.3	2195.4	2388.95	2221.56	0.134757
	501-1000	3260.3	2676.75	2526.35	1976.75	2131.65	2328.25	1759.25	1365.6	3204.5	2769.8	2675.65	2082.8	2396.47	0.145367
	MÁS 1000	4641.9	4609.2	5048.45	4592.3	6124.75	4927.25	7050.35	4955.3	5927.25	6609.3	6497.3	4983.05	5497.2	0.333454
	TOTAL	16707	16325.5	16918.8	15142.7	16550.6	16162.7	16122.5	13358	17772.6	18669.7	17950.7	16146.7	16485.6	1
	CATEGORÍA INDUSTRIAL
	RANGOS	ENERO	FEBRERO	MARZO	ABRIL	MAYO	JUNIO	JULIO	AGOSTO	SETBRE	OCTUBRE	NOVBRE	DCBRE	PROMEDIO	PORCENT.
	0	60	48	68	76	52	72	64	60	64	68	68	76	64.6667	0.00136362
	1-20	559.2	781.8	630.3	655.4	579.9	549.1	690	654.4	609.3	664	761.8	603.9	644.925	0.0135995
	21-40	891.8	602.6	589.5	584.8	616.4	687.4	481.3	586.2	775.5	570.6	554.9	655.9	633.075	0.0133496
	41-50	206	139.9	389.8	420.4	364.8	536.7	316.7	252	319.5	394	401	360.6	341.783	0.00720716
	51-100	2582.15	2930.7	2289	2611.95	2323.95	2352.5	2764.8	2436.75	2424	2006.6	2180.85	2117.85	2418.42	0.0509972
	101-200	3935.55	4003.8	4268.85	3573.9	3875.55	3871.35	4012.2	4667.1	3464.7	4532.85	3484.2	4069.05	3979.92	0.0839244
	201-300	2243.4	2186.1	3115.8	2353.8	2984.9	3335.8	1679.5	2216.5	3423	2622.3	3574.7	2973.7	2725.79	0.0574786
	301-500	4357.2	3938.3	2259	2504.8	3465.7	2936.8	3286.1	2845.6	2031	3194.1	1947.8	2249.9	2918.02	0.0615322
	501-1000	7076.7	6094.6	7612.1	6903.3	6139.4	5378.9	4880.8	4419.2	4327.5	4264.3	4673.6	4814.4	5548.73	0.117006
	MÁS 1000	26070.3	24229.5	27666	22529.3	29581.7	26785.8	29751.6	33813.7	29551.6	28317.5	30972.4	28499.1	28147.4	0.593542
	TOTAL	47982.3	44955.3	48888.3	42213.6	49984.3	46506.3	47927	51951.4	46990.1	46634.2	48619.2	46420.4	47422.7	1
	CATEGORÍA CONSTRUCCIÓN
	RANGOS	ENERO	FEBRERO	MARZO	ABRIL	MAYO	JUNIO	JULIO	AGOSTO	SETBRE	OCTUBRE	NOVBRE	DCBRE	PROMEDIO	PORCENT.
	0	476	412	908	1040	920	416	356	308.4	264	216	240	232.2	482.383	0.0729641
	1-20	3046.1	2810.7	2748.4	2780.3	2800.7	2852.8	2711.1	2567.4	2313.5	2267.3	2115.4	2014.1	2585.65	0.391099
	21-40	1661.1	1735.3	1397	1412.9	1474.8	1272.9	1022.2	1206.4	1056.4	1206.6	1464.6	1422.8	1361.08	0.205874
	41-50	460.8	327.9	261.1	384.9	497	107.9	225.6	461	535.6	508.2	241	327.9	361.575	0.0546909
	51-100	715.65	851.75	1178.15	1239.5	1176.2	1236.4	858.05	675.75	664.7	803.25	706.65	627.45	894.458	0.135293
	101-200	694.8	624.5	467	209.45	594.2	692.05	274.35	443.75	359.55	215.55	225	115.65	409.654	0.0619632
	MÁS 200	0	642.4		558.05	247.95	309.9	796.55	272.1	256.35	544.2	275.25	1778.1	516.441	0.0781155
	TOTAL	7054.45	7404.55	6959.65	7625.1	7710.85	6887.95	6243.85	5934.8	5450.1	5761.1	5267.9	6518.2	6611.25	1
	CATEGORÍA RESIDENCIAL
	RANGOS	ENERO	FEBRERO	MARZO	ABRIL	MAYO	JUNIO	JULIO	AGOSTO	SEPTBRE	OCTUBRE	NOVBRE	DCBRE	PROMEDIO	PORCENT.
	0	7416.4	6323.5	6116.1	6676.9	7237.9	7328.4	7486.1	6850.7	6326	5949.5	5632.9	5656.4	6583.4	0.0108489
	1-20	125874	127786	129087	132116	133007	129946	137796	136994	137964	134705	137160	144154	133882	0.220627
	21-40	201735	197894	200288	195517	194646	198635	191875	193286	197268	204115	202713	192665	197553	0.32555
	41-60	122375	121658	117873	114372	114523	124306	109502	117181	116296	121536	120338	111604	117630	0.193845
	61-80	60779.6	64246.2	60968.5	59312.7	58461.2	59684.6	53766	59898.7	58095.8	64758.4	60498.2	57279.4	59812.4	0.0985657
	81-100	30694.3	31227	29977.5	26649.5	29008.4	31899.2	27886.1	28807.3	30402.5	32696.5	30485.1	28197	29827.5	0.0491532
	101-150	28746.6	32513.9	29311.3	29807.4	31772.9	32376.4	26756.1	30463.9	28416.5	32183.8	29282.4	31454.3	30257.1	0.0498611
	151-200	8902.43	10737.4	9487.03	9292.17	9904.07	10639.6	10911.3	11817.2	10150	10399.4	10994.4	11158.9	10366.2	0.0170825
	201-300	8255.15	9003.3	8554.78	8346.03	10489.7	11474.9	8540.63	10703.1	9372.08	9039.3	7808.8	8314.01	9158.48	0.0150924
	MÁS 300	10592.6	10066.4	9646.31	11965.5	13032.8	11210	11878	10903.9	12618.7	13100.5	14313.5	11755.4	11757	0.0193745
	TOTAL	605372	611455	601311	594055	602083	617500	586398	606905	606909	628483	619226	602239	606828	1
	CATEGORÍA GRATUITO
	RANGOS	ENERO	FEBRERO	MARZO	ABRIL	MAYO	JUNIO	JULIO	AGOSTO	SETBRE	OCTUBRE	NOVBRE	DCBRE	PROMEDIO	PORCENT.
	0	0		0			0						0	0	0
	1 -20	0											0	0	0
	21-40	6.31											0	3.155	0.00610912
	41-50	0											0	0	0
	51-100	0			40.05								0	13.35	0.02585
	101-200	0	0										0	0	0
	MÁS 200												0	0	0
	TOTAL	6.31	0	0	40.05	0	0	0	0	0	0	0	0	16.505	0.0319591
	RESUMEN
	CATEGORÍA	ENERO	FEBRERO	MARZO	ABRIL	MAYO	JUNIO	JULIO	AGOSTO	SEPTBRE	OCTUBRE	NOVBRE	DCBRE	PROMEDIO	PORCENT.
	COMERCIAL	206083	209982	200136	200941	209753	215085	208697	214131	206396	217168	211705	210037	209176	0.22261
	ESPECIAL S/REBAJA	52258.4	52428.2	51987.6	49632.1	46855.6	52912.5	51214.7	60123.9	47515	57976.2	57299.7	57126.7	53110.9	0.0565219
	ESPECIAL C/REBAJA	16707	16325.5	16918.8	15142.7	16550.6	16162.7	16122.5	13358	17772.6	18669.7	17950.7	16146.7	16485.6	0.0175444
	INDUSTRIAL	47982.3	44955.3	48888.3	42213.6	49984.3	46506.3	47927	51951.4	46990.1	46634.2	48619.2	46420.4	47422.7	0.0504684
	CONSTRUCCIÓN	7054.45	7404.55	6959.65	7625.1	7710.85	6887.95	6243.85	5934.8	5450.1	5761.1	5267.9	6518.2	6611.25	0.00703585
	RESIDENCIAL	605372	611455	601311	594055	602083	617500	586398	606905	606909	628483	619226	602239	606828	0.645802
	GRATUITO	6.31	0	0	40.05	0	0	0	0	0	0	0	0	16.505	1.7565e-05
	TOTAL	935463	942551	926200	909650	932937	955054	916602	952404	931033	974692	960069	938488	939651	1
	FUENTE: DWH - Estadísticas de Agua Potable y Alcantarillado
	ELABORACIÓN: SUBGERENCIA DE PLANIFICACIÓN - Departamento de Planificación y Control

## Sheet: ANEXO4
	ANEXO No. 4.
	ETAPA EP: CONSUMO PROMEDIO DE AGUA POTABLE POR RANGOS Y CATEGORÍAS
	SISTEMA TOMEBAMBA - MACHÁNGARA CENTRO
	AÑO 2011
	(m3)
	CATEGORÍA COMERCIAL
	RANGOS	ENERO	FEBRERO	MARZO	ABRIL	MAYO	JUNIO	JULIO	AGOSTO	SETBRE	OCTUBRE	NOVBRE	DCBRE	PROMEDIO
	0	0	0	0	0	0	0	0	0	0	0	0	0	0
	1 -20	7.56839	7.57143	7.46407	7.46174	7.58027	7.60184	7.56645	7.56628	7.57575	7.47579	7.47285	7.4422	7.5281
	21-40	29.5883	29.4327	29.1906	29.1873	29.3308	29.3425	29.2507	29.0988	29.3097	29.4519	29.6754	29.2549	29.3422
	41-50	45.4151	45.0441	45.3085	44.99	45.2568	45.1338	45.4767	45.3368	44.7647	45.2552	45.2214	45.1429	45.195
	51-100	68.9349	69.9366	69.3481	70.4876	69.8128	70.0818	70.0574	70.5324	69.6703	70.0332	70.1224	69.5033	69.8824
	101-200	136.929	137.596	138.067	136.57	136.418	140.346	139.162	138.21	139.139	137.493	136.969	136.382	137.77
	201-300	249.533	242.662	245.712	246.508	243.662	244.234	235.909	240.882	249.072	250.402	247.293	238.457	244.441
	301-500	375.408	371.647	374.298	376.055	373.846	384.2	381.685	371	377.767	385.047	395.548	364.111	377.311
	501-1000	614.789	621.409	665.526	682.167	673.333	651.292	640.429	647.474	692.2	651.25	699.55	706.625	662.992
	MÁS 1000	1828.82	1815.55	1952.22	1983.44	2284.86	2294.25	2048.7	2510.88	2310.62	2159	2115.55	2328.67	2115.12
	TOTAL	36.9901	37.7739	36.0113	36.2766	37.3282	38.0379	36.8159	37.7187	36.2242	38.0724	37.0755	36.7839	37.0936
	CATEGORÍA ESPECIAL SIN REBAJA (100%)
	RANGOS	ENERO	FEBRERO	MARZO	ABRIL	MAYO	JUNIO	JULIO	AGOSTO	SETBRE	OCTUBRE	NOVBRE	DCBRE	PROMEDIO
	0	0	0	0	0	0	0	0	0	0	0	0	0	0
	1 -20	7.60674	7.8587	8.33333	7.3587	8.04255	9	8.18812	7.71287	7.50962	7.42593	7.28829	7.98261	7.84583
	21-40	30.1707	29.275	29.28	30.1311	29.6531	30.0667	29.9	29.1224	29.9512	29.4884	28.9211	29.2889	29.6214
	41-50	45.5625	45.5238	43.8462	44.25	44.6667	46.5455	45.2667	45.9091	45.1818	45.75	44.0667	44.6667	45.1186
	51-100	76.28	73.5	72.3519	73	71.7907	70.3404	67.9091	71.325	68.4318	71.2647	73.5676	77.0312	72.2639
	101-200	140.024	142.705	142.95	143.159	146.383	147.432	148.204	148.205	137.85	143.886	144.442	150.143	144.622
	201-300	247.571	248.059	239.762	238.273	254.85	253.333	238.474	242.5	252.5	246.368	248.522	255.222	247.354
	301-500	376.455	387.167	405.067	411.25	403.786	397.4	399.133	379	385.588	375.238	385.652	396.9	390.943
	501-1000	667.333	654.278	679.353	660.643	723	700.533	675.75	656.308	661.714	646.5	657.769	679.556	670.277
	MÁS 1000	2285.72	2673.73	2673.79	2853.46	2573.38	3226.58	2884.85	3617.57	2765.75	2499.89	3022.93	2828.41	2802.95
	TOTAL	214.428	215.026	210.616	197.842	187.715	212.651	203.82	238.04	186.72	228.63	225.941	227.316	212.433
	CATEGORÍA ESPECIAL CON REBAJA (50%)
	RANGOS	ENERO	FEBRERO	MARZO	ABRIL	MAYO	JUNIO	JULIO	AGOSTO	SETBRE	OCTUBRE	NOVBRE	DCBRE	PROMEDIO
	0	0	0	0	0	0	0	0	0	0	0	0	0	0
	1-20	11.6471	10.8889	11.1304	9.85714	12.0909	9.0625	10.3077	9.28571	9.95	9.66667	10.7	11	10.4198
	21-40	32.8947	32.1364	31.9474	32.6	30.8421	29.2857	30.5128	29.4138	31.8636	33.45	29.6	30.65	31.2077
	41-50	44.4667	44.6667	45	44.6364	44.3333	46.2	45.4	45.875	45.2222	46.125	45	44.1538	45.12
	51-100	71.8049	77.2609	74.587	75.375	75.551	74.8158	68.725	70.6667	74.9592	72.4722	75.1522	73.2941	73.8591
	101-200	146.612	138.875	139.109	140.143	150.633	149.509	144.31	143.067	144.8	146.627	141.6	146.483	144.496
	201-300	246.655	235.581	242.345	237.833	249.25	231.476	230.929	247.3	246.75	241.559	237.31	239.923	240.93
	301-500	372.235	375.333	387.227	395.846	384.727	379.15	383.667	383.6	393.125	369.895	384.353	408.647	384.234
	501-1000	729.2	679.231	761.909	682	670.4	724	694.444	681	751.357	696.083	669.083	630.3	700.402
	MÁS 1000	2646.8	2290.33	2499.5	1955.29	2081.11	2188.57	2958.71	2304	2510	2439.12	2399.12	2479.67	2381.96
	TOTAL	233.512	226.784	234.638	211.272	230.573	225.601	224.516	188.272	246.577	255.563	247.193	222.108	228.876
	CATEGORÍA INDUSTRIAL
	RANGOS	ENERO	FEBRERO	MARZO	ABRIL	MAYO	JUNIO	JULIO	AGOSTO	SETBRE	OCTUBRE	NOVBRE	DCBRE	PROMEDIO
	0	0	0	0	0	0	0	0	0	0	0	0	0	0
	1-20	8.85714	10.338	9.17742	8.81818	8.01613	8.96364	8.98551	9.10769	8.55556	9.23077	9.37838	8.66129	9.02987
	21-40	30.6857	28.72	29.375	30.6087	28.1538	29.3571	30.4737	30.6957	28.9062	28.25	30.3182	27.75	29.4078
	41-50	43.3333	44.25	44.9091	44.3333	46.4	45.4	44.5556	45.7143	45	45.4545	46.3636	45.8	45.2348
	51-100	71.5	77.7674	75.1429	76.641	73.027	73.5135	74.093	70.875	72.0513	69.1765	72.2	70.4857	73.1264
	101-200	142.103	144.345	139.906	143.769	144.679	144.536	144.621	143.588	139.769	136.2	157.13	142.033	143.186
	201-300	234.8	258	232.571	248.6	241.385	252.214	254.286	262.222	260	252.364	252.267	240.308	248.525
	301-500	408.25	401.909	425	397.143	384.9	413.25	410.778	399	377.5	398	360.167	356.143	395.909
	501-1000	758.545	716.2	686.308	670.083	721.8	701.444	717	644.875	727.143	715.857	684.625	706.625	703.838
	MÁS 1000	2916.91	2707.73	2836.25	3083.44	3032.42	3302.6	3053.5	3205.69	3032.67	3172.27	3180.67	3192.91	3058.57
	TOTAL	247.297	231.794	252.798	219.482	262.4	243.093	251.482	273.097	245.374	243	254.876	242.885	247.283
	CATEGORÍA CONSTRUCCIÓN
	RANGOS	ENERO	FEBRERO	MARZO	ABRIL	MAYO	JUNIO	JULIO	AGOSTO	SETBRE	OCTUBRE	NOVBRE	DCBRE	PROMEDIO
	0	0	0	0	0	#REF!	0	0	0	0	0	0	0	0
	1-20	6.91086	6.72917	7.25079	7.22257	8.99209	7.003	7.23567	7.08609	6.79643	6.58781	6.66154	6.49407	6.92172
	21-40	27.4028	28.4658	27.8333	28.1167	5.3617	28.8113	28.5116	27.5385	26.3478	27.6538	27.5873	27.3167	27.8106
	41-50	44.9231	46.3333	47.5714	44.1818	10	45.6667	48	45.3846	44.4667	46	43.8571	46.3333	45.4545
	51-100	66.9231	67.6	69.15	64.3478	100.857	66.7273	71.5	71.3636	63.75	67.5	60.9286	67.1818	66.9211
	101-200	145.2	162.5	0	114.5	30.1905	146.2	143.5	155	127	115.5	120	123	134.842
	MÁS 200	#DIV/0!	914	#DIV/0!	280.5	49.8	308	425.5	272	257	272	275		394.961
	TOTAL	11.2632	12.9805	9.43425	9.65236	10.1516	11.9103	11.8976	11.6955	11.5222	12.8182	11.9651	15.0911	11.5534
	CATEGORÍA RESIDENCIAL
	RANGOS	ENERO	FEBRERO	MARZO	ABRIL	MAYO	JUNIO	JULIO	AGOSTO	SEPTBRE	OCTUBRE	NOVBRE	DCBRE	PROMEDIO
	0	0	0	0	0	0	0	0	0	0	0	0	0	0
	1-20	10.6578	10.6107	10.5142	10.5685	10.5686	10.466	10.4482	10.3535	10.407	10.4006	10.3522	10.3257	10.4687
	21-40	28.8419	28.7546	28.7914	28.7125	28.7516	28.7456	28.6398	28.6473	28.6227	28.8123	28.7014	18.2223	28.7192
	41-60	48.3694	48.3322	48.5073	48.4225	48.4428	48.3692	48.2659	48.3668	48.3148	48.4786	48.3894	101.115	48.3889
	61-80	68.5993	68.8663	68.5147	68.3686	68.47	68.6794	68.535	68.6721	68.6379	68.5312	68.694	165.513	68.6046
	81-100	88.7016	88.8454	88.5137	88.8026	89.1687	88.8109	89.2989	88.8316	89.3868	88.9549	88.794	200.173	88.9222
	101-150	117.199	117.99	119.634	118.503	118.432	118.833	119.028	117.792	117.965	118.571	118.431	113.792	118.452
	151-200	171.6	168.374	172.366	171.46	172.131	171.469	173.397	170.811	173.89	172.173	169.534	510.653	171.477
	201-300	236.881	239.222	238.449	239.606	237.756	244.798	246.877	235.845	239.014	233.658	240.841	310.369	239.665
	MÁS 300	482.524	530.718	503.342	478.958	473.66	463.565	496.413	459.477	499.125	494.12	519.904	360.614	492.878
	TOTAL	23.19	23.2976	22.9559	22.5892	22.5888	22.9351	21.7926	22.2747	22.328	23.0186	22.7031	21.9876	22.6339
	CATEGORÍA GRATUITO
	RANGOS	ENERO	FEBRERO	MARZO	ABRIL	MAYO	JUNIO	JULIO	AGOSTO	SETBRE	OCTUBRE	NOVBRE	DCBRE	PROMEDIO
	0	0	0	0	0	0	0	0	0	0	0	0	0	0
	1 -20	6.83333	3.25	8.4	4.85714	6.4	4.6	6.28571	4.6	6.83333	5.2	6	9.57143	6.20588
	21-40	27	25	38	36	31	27	#DIV/0!	36	22	29.3333	29	22	28.6667
	41-50	50	#DIV/0!	47	#DIV/0!	44.5	49	#DIV/0!	43	47	45	49	46	51.5385
	51-100	#DIV/0!	56	76.3333	68.25	87.5	72.6667	67.75	73.6	73	74	77.6	86.3333	74.4571
	101-200	168.75	130.143	160.8	123.667	144.75	139.667	137	141	138.429	113.333	134.5	121	138.627
	MÁS 200	805.286	1070.8	1181.5	766	801.25	746	634.25	648.75	781.75	816	931.75	760.5	830.074
	TOTAL	293.5	291.318	269.682	181.619	188.273	205.455	160.773	164.955	178.292	205	191.042	166.167	204.787
	RESUMEN
	CATEGORÍA	ENERO	FEBRERO	MARZO	ABRIL	MAYO	JUNIO	JULIO	AGOSTO	SEPTBRE	OCTUBRE	NOVBRE	DCBRE	PROMEDIO
	COMERCIAL	36.9901	37.7739	36.0113	36.2766	37.3282	38.0379	36.8159	37.7187	36.2242	38.0724	37.0755	36.7839	37.0936
	ESPECIAL S/REBAJA	214.428	215.026	210.616	197.842	187.715	212.651	203.82	238.04	186.72	228.63	225.941	227.316	212.433
	ESPECIAL C/REBAJA	233.512	226.784	234.638	211.272	230.573	225.601	224.516	188.272	246.577	255.563	247.193	222.108	228.876
	INDUSTRIAL	247.297	231.794	252.798	219.482	262.4	243.093	251.482	273.097	245.374	243	254.876	242.885	247.283
	CONSTRUCCIÓN	11.2632	12.9805	9.43425	9.65236	10.1516	11.9103	11.8976	11.6955	11.5222	12.8182	11.9651	15.0911	11.5534
	RESIDENCIAL	23.19	23.2976	22.9559	22.5892	22.5888	22.9351	21.7926	22.2747	22.328	23.0186	22.7031	21.9876	22.6339
	GRATUITO	293.5	291.318	269.682	181.619	188.273	205.455	160.773	164.955	178.292	205	191.042	166.167	204.787
	TOTAL	26.1659	26.2759	25.854	25.2994	25.4854	25.9195	24.7625	25.3675	25.1796	26.147	25.7691	24.997	25.5991
	FUENTE: DWH - Estadísticas de Agua Potable y Alcantarillado
	ELABORACIÓN: SUBGERENCIA DE PLANIFICACIÓN - Departamento de Planificación y Control

## Sheet: ANEXO5
	ANEXO No. 5.
	ETAPA EP: VALOR PROMEDIO DE AGUA POTABLE POR RANGOS Y CATEGORÍAS
	SISTEMA TOMEBAMBA - MACHÁNGARA CENTRO
	AÑO 2011
	(Dólares)
	CATEGORÍA COMERCIAL
	RANGOS	ENERO	FEBRERO	MARZO	ABRIL	MAYO	JUNIO	JULIO	AGOSTO	SETBRE	OCTUBRE	NOVBRE	DCBRE	PROMEDIO
	0	3.5907	3.1477	3.17975	3.24742	3.33005	3.34177	3.27594	3.16785	3.14351	3.11222	3.05584	3.08356	3.22575
	1 -20	9.23617	9.23807	9.18266	9.16521	9.25975	9.26216	9.23072	9.22222	9.23956	9.16589	9.15821	9.1367	9.2074
	21-40	24.7134	24.6884	24.4328	24.4241	24.5309	24.5411	24.4685	24.3764	24.5072	24.6049	24.7788	24.496	24.5465
	41-50	36.2317	35.5309	36.0496	35.493	35.6798	35.8706	35.8337	35.7804	35.2739	35.6647	35.628	35.6353	35.722
	51-100	59.0697	60.1972	59.7038	57.4851	59.995	60.2323	60.1974	60.4854	59.9291	60.0903	60.3404	59.6965	59.7977
	101-200	131.766	132.287	132.25	131.354	131.653	134.731	133.3	133.03	133.517	131.265	131.53	130.457	132.257
	201-300	248.51	243.099	244.219	244.678	242.822	242.73	234.61	242.28	250.554	253.585	247.906	239.28	244.512
	301-500	380.596	374.161	379.948	382.647	377.341	392.172	389.107	374.287	382.6	387.826	402.724	368.423	382.438
	501-1000	618.542	635.45	667.634	697.819	683.8	660.131	658.95	664.618	700.13	668.623	707.023	720.054	674.319
	MÁS 1000	1906.76	1870.06	2036.33	2041.65	2385.6	2393.28	2113.02	2593.33	2412.66	2232.03	2204.64	2431.6	2196.05
	TOTAL	35.7349	36.4298	34.6976	34.633	36.0091	36.6788	35.4806	36.3921	34.9528	36.8081	35.9066	35.6478	35.7826
	CATEGORÍA ESPECIAL SIN REBAJA (100%)
	RANGOS	ENERO	FEBRERO	MARZO	ABRIL	MAYO	JUNIO	JULIO	AGOSTO	SETBRE	OCTUBRE	NOVBRE	DCBRE	PROMEDIO
	0	2.91892	2.27027	2.33333	2.59459	2.32105	2.10526	2.46154	2.2439	2.46809	1.93103	2.44444	2.30303	2.37545
	1 -20	9.14494	9.2837	9.64286	9.02065	9.45957	10.175	9.65248	9.24752	9.10288	9.05	8.95766	9.45478	9.34162
	21-40	24.8173	23.8905	24.0004	24.6856	23.7457	24.2207	23.9466	24.1329	23.1527	24.2607	23.5926	23.4009	24.0114
	41-50	35.8937	35.8667	34.6923	34.975	35.2667	36.5818	35.6867	35.7727	35.6273	36.025	34.8467	35.0444	35.5379
	51-100	59.218	55.45	54.6463	55.1	54.2616	53.1681	51.4152	53.9275	51.8114	53.8853	55.3986	57.9219	54.7365
	101-200	102.017	103.893	104.065	104.12	106.483	107.202	107.743	107.744	100.495	104.72	105.109	109.1	105.229
	201-300	177.3	177.641	171.643	170.609	182.395	181.333	170.932	173.75	180.583	176.495	177.965	182.656	177.105
	301-500	267.518	275.017	287.547	291.875	286.65	281.913	283.393	269.089	273.912	266.476	273.783	281.63	277.557
	501-1000	471.133	461.994	479.547	466.45	510.1	494.373	477.025	463.415	467.2	456.628	464.438	479.689	473.202
	MÁS 1000	1603.78	1875.61	1875.65	2001.42	1805.37	2262.61	2023.39	2536.3	1940.02	1753.92	2120.05	1983.89	1966.04
	TOTAL	154.155	154.201	151.127	142.212	135.031	152.486	146.328	170.323	134.223	163.775	161.863	162.754	152.399
	CATEGORÍA ESPECIAL CON REBAJA (50%)
	RANGOS	ENERO	FEBRERO	MARZO	ABRIL	MAYO	JUNIO	JULIO	AGOSTO	SETBRE	OCTUBRE	NOVBRE	DCBRE	PROMEDIO
	0	2	1.5	1.33333	1.6	1.5	1.33333	1.75	1.66667	1	1.425	1.425	1.23333	1.542
	1-20	5.58353	5.46667	5.48261	5.09286	5.83273	4.55625	5.25385	4.91057	4.985	4.98905	5.2075	5.45739	5.22977
	21-40	10.25	12.0318	10.8111	11.9205	11.08	11.5319	11.6538	11.3452	12.1959	12.3825	12.36	10.615	11.5051
	41-50	13.98	11.05	10.8125	12.5545	12.9542	14.12	13.39	16.7125	13.95	10.9563	15.5625	14.9154	13.7477
	51-100	26.7659	28.5022	27.7793	26.525	26.9633	26.3303	24.9537	24.9256	26.949	25.7403	25.5098	26.7706	26.5281
	101-200	52.8092	49.8625	49.1772	50.608	54.2163	52.9482	50.3179	51.4067	51.475	52.4078	50.285	51.0917	51.4386
	201-300	81.5017	78.4371	81.2517	80.3	84.3536	81.8381	81.0571	82.99	86.0917	84.5015	83.1793	83.8769	82.4373
	301-500	132.282	133.367	137.53	136.777	132.2	128.428	129.311	131.36	136.553	124.858	129.141	140.526	132.63
	501-1000	217.353	205.904	229.668	197.675	213.165	232.825	195.472	227.6	228.893	230.817	222.971	208.28	217.861
	MÁS 1000	928.38	768.2	841.408	656.043	680.528	703.893	1007.19	707.9	846.75	826.163	812.163	830.508	794.776
	TOTAL	79.18	76.6455	79.4308	71.0923	77.7023	75.8813	75.6925	62.7135	83.4395	87.651	84.6731	76.1638	77.5186
	CATEGORÍA INDUSTRIAL
	RANGOS	ENERO	FEBRERO	MARZO	ABRIL	MAYO	JUNIO	JULIO	AGOSTO	SETBRE	OCTUBRE	NOVBRE	DCBRE	PROMEDIO
	0	3.52941	3.2	3.57895	3.45455	3.05882	3.27273	3.04762	3.15789	3.36842	3.4	3.4	3.45455	3.33047
	1-20	9.98571	11.0113	10.1661	9.9303	9.35323	9.98364	10	10.0677	9.67143	10.2154	10.2946	9.74032	10.0508
	21-40	25.48	24.104	24.5625	25.4261	23.7077	24.55	25.3316	25.487	24.2344	23.775	25.2227	23.425	24.5854
	41-50	34.3333	34.975	35.4364	35.0333	36.48	35.78	35.1889	36	35.5	35.8182	36.4545	36.06	35.6643
	51-100	61.4798	68.1558	65.4	66.9731	62.8095	63.5811	64.2977	60.9188	62.1538	59.0176	62.31	60.51	63.2268
	101-200	135.709	138.062	133.402	137.458	138.412	138.262	138.352	137.268	133.258	129.51	151.487	135.635	136.846
	201-300	224.34	242.9	222.557	235.38	229.608	238.271	239.929	246.278	244.5	238.391	238.313	228.746	235.32
	301-500	363.1	358.027	376.5	357.829	346.57	367.1	365.122	355.7	338.5	354.9	324.633	321.414	353.7
	501-1000	643.336	609.46	585.546	575.275	613.94	597.656	610.1	552.4	618.214	609.186	584.2	601.8	599.863
	MÁS 1000	2370.03	2202.68	2305.5	2503.26	2465.14	2678.58	2479.3	2601.05	2462.63	2574.32	2581.03	2590.83	2483.59
	TOTAL	209.53	197.172	214.423	186.786	222.152	205.78	212.066	229.874	207.005	205.437	215.129	205.4	209.218
	CATEGORÍA CONSTRUCCIÓN
	RANGOS	ENERO	FEBRERO	MARZO	ABRIL	MAYO	JUNIO	JULIO	AGOSTO	SETBRE	OCTUBRE	NOVBRE	DCBRE	PROMEDIO
	0	3.74803	3.24409	3.66129	3.68794	#REF!	3.22481	3.04274	2.96538	2.83871	2.80519	2.89157	2.9025	3.36547
	1-20	8.48496	8.36518	8.72508	8.71567	11.07	8.56697	8.63408	8.50132	8.2625	8.12652	8.13615	7.96087	8.43376
	21-40	23.0708	23.7712	23.2833	23.5483	4.48267	24.017	23.7721	23.2	22.9652	23.2038	23.2476	23.7133	23.4333
	41-50	35.4462	36.4333	37.3	34.9909	7.88889	35.9667	37.6	35.4615	35.7067	36.3	34.4286	36.4333	35.8587
	51-100	55.05	56.7833	58.9075	53.8913	84.0143	56.2	61.2893	61.4318	55.3917	57.375	50.475	57.0409	56.4921
	101-200	138.96	156.125	116.75	104.725	28.2952	138.41	137.175	147.917	119.85	107.775	112.5	115.65	129.364
	MÁS 200	#DIV/0!	642.4	#DIV/0!	279.025	49.59	309.9	398.275	272.1	256.35	272.1	275.25		378.723
	TOTAL	11.977	13.1054	10.6417	10.9086	11.2403	12.6153	12.5379	12.2115	12.1113	13.0934	12.2509	15.6312	12.2784
	CATEGORÍA RESIDENCIAL
	RANGOS	ENERO	FEBRERO	MARZO	ABRIL	MAYO	JUNIO	JULIO	AGOSTO	SEPTBRE	OCTUBRE	NOVBRE	DCBRE	PROMEDIO
	0	1.59116	1.4339	1.44486	1.48211	1.47652	1.47216	1.45928	1.4338	1.4267	1.42914	1.43404	1.44186	1.46176
	1-20	3.65235	3.64551	3.62513	3.63705	3.63328	3.60951	3.60761	3.58913	3.59627	3.59117	3.58429	3.58255	3.61191
	21-40	8.54809	8.51522	8.52073	8.49225	8.50466	8.50322	8.46795	8.46818	8.46751	8.5247	8.49274	8.44983	8.49657
	41-60	17.3287	17.2957	17.4189	17.3686	17.3625	17.3104	17.2417	17.296	17.2752	17.3697	17.3148	17.3057	17.3243
	61-80	30.405	30.5789	30.3477	30.277	30.2594	30.4669	30.342	30.3592	30.4007	30.3603	30.447	30.3708	30.3861
	81-100	43.4149	43.4916	43.2576	43.4739	43.6873	43.4003	43.6402	43.3192	43.5566	43.3641	43.3028	43.5811	43.454
	101-150	61.4244	61.9313	63.0351	62.2284	62.4221	62.2622	62.2234	61.4192	61.775	62.1308	61.9079	62.1626	62.0765
	151-200	93.7098	93.3687	93.931	92.9217	92.5614	94.1562	94.0628	93.0487	93.1191	94.5398	93.173	94.5669	93.5996
	201-300	123.211	125.046	123.982	126.455	127.923	128.932	131.394	127.418	126.65	118.938	123.949	127.908	126.034
	MÁS 300	252.204	258.113	253.85	249.281	245.902	243.695	258.217	247.817	262.89	262.01	275.261	267.168	256.516
	TOTAL	8.27406	8.34102	8.18221	8.06013	8.09904	8.23531	7.77675	7.99233	7.97243	8.24186	8.10389	7.85423	8.09288
	CATEGORÍA GRATUITO
	RANGOS	ENERO	FEBRERO	MARZO	ABRIL	MAYO	JUNIO	JULIO	AGOSTO	SETBRE	OCTUBRE	NOVBRE	DCBRE	PROMEDIO
	0
	1 -20
	21-40
	41-50
	51-100
	101-200
	MÁS 200
	TOTAL
	RESUMEN
	CATEGORÍA	ENERO	FEBRERO	MARZO	ABRIL	MAYO	JUNIO	JULIO	AGOSTO	SEPTBRE	OCTUBRE	NOVBRE	DCBRE	PROMEDIO
	COMERCIAL	35.7349	36.4298	34.6976	34.633	36.0091	36.6788	35.4806	36.3921	34.9528	36.8081	35.9066	35.6478	35.7826
	ESPECIAL S/REBAJA	154.155	154.201	151.127	142.212	135.031	152.486	146.328	170.323	134.223	163.775	161.863	162.754	152.399
	ESPECIAL C/REBAJA	79.18	76.6455	79.4308	71.0923	77.7023	75.8813	75.6925	62.7135	83.4395	87.651	84.6731	76.1638	77.5186
	INDUSTRIAL	209.53	197.172	214.423	186.786	222.152	205.78	212.066	229.874	207.005	205.437	215.129	205.4	209.218
	CONSTRUCCIÓN	11.977	13.1054	10.6417	10.9086	11.2403	12.6153	12.5379	12.2115	12.1113	13.0934	12.2509	15.6312	12.2784
	RESIDENCIAL	8.27406	8.34102	8.18221	8.06013	8.09904	8.23531	7.77675	7.99233	7.97243	8.24186	8.10389	7.85423	8.09288
	GRATUITO	0.286818	0	0	1.90714	0	0	0	0	0	0	0	0	0.718176
	TOTAL	11.6464	11.7176	11.4744	11.2284	11.4249	11.6187	11.0976	11.4582	11.177	11.6851	11.4905	11.1993	11.4343
	FUENTE: DWH - Estadísticas de Agua Potable y Alcantarillado
	ELABORACIÓN: SUBGERENCIA DE PLANIFICACIÓN - Departamento de Planificación y Control

## Sheet: ANEXO6
	ANEXO No. 6.
	ETAPA EP: NÚMERO DE CONEXIONES, CONSUMOS Y VALORES DE AGUA POTABLE POR CATEGORÍAS
	SISTEMA TOMEBAMBA - MACHÁNGARA CENTRO
	AÑO 2011
	NÚMERO DE CONEXIONES (Número)																			NÚMERO DE CONEXIONES DE AGUA POTABLE URBANO (Número)																	NÚMERO DE CONEXIONES DE AGUA POTABLE RURAL (Número)
	COD.	CATEGORÍA	ENERO	FEBRERO	MARZO	ABRIL	MAYO	JUNIO	JULIO	AGOSTO	SEPTBRE	OCTUBRE	NOVBRE	DCBRE	PROMEDIO	PORCENT.				COD.	CATEGORÍA	ENERO	FEBRERO	MARZO	ABRIL	MAYO	JUNIO	JULIO	AGOSTO	SEPTBRE	OCTUBRE	NOVBRE	DCBRE	PROMEDIO	PORCENT.		COD.	CATEGORÍA	ENERO	FEBRERO	MARZO	ABRIL	MAYO	JUNIO	JULIO	AGOSTO	SEPTBRE	OCTUBRE	NOVBRE
	R	RESIDENCIAL	73165	73307	73490	73703	74340	74982	75404	75936	76126	76255	76411	76677	74983	0.912452				R	RESIDENCIAL	69163	69287	69456	69626	70206	70799	71198	71533	71681	71793	71932	72158	70736	0.909717		R	RESIDENCIAL	4002	4020	4034	4077	4134	4183	4206	4403	4445	4462	4479
	M	COMERCIAL	5767	5764	5768	5802	5825	5864	5882	5884	5905	5900	5896	5892	5845.75	0.0711357				M	COMERCIAL	5682	5679	5684	5721	5743	5782	5799	5797	5817	5812	5809	5805	5760.83	0.0740885		M	COMERCIAL	85	85	84	81	82	82	83	87	88	88	87
	I	INDUSTRIAL	229	228	228	226	225	226	226	226	227	227	226	226	226.667	0.00275826				I	INDUSTRIAL	227	226	226	224	223	224	224	224	223	223	222	222	224	0.0028808		I	INDUSTRIAL	2	2	2	2	2	2	2	2	4	4	4
	C	CONSTRUCCIÓN	589	565	654	699	686	546	498	486	450	440	430	417	538.333	0.00655086				C	CONSTRUCCIÓN	541	523	615	651	638	501	454	438	405	398	390	380	494.5	0.00635963		C	CONSTRUCCIÓN	48	42	39	48	48	45	44	48	45	42	40
	E	ESPECIAL SIN REBAJA	339	340	344	349	347	347	350	353	354	354	354	351	348.5	0.00424082				E	ESPECIAL SIN REBAJA	325	326	327	332	330	330	333	336	337	337	337	334	332	0.00426976		E	ESPECIAL SIN REBAJA	14	14	17	17	17	17	17	17	17	17	17
	D	ESPECIAL CON REBAJA	211	213	213	213	213	213	213	213	213	213	212	212	212.667	0.00258789				D	ESPECIAL CON REBAJA	186	188	188	186	186	186	186	186	186	186	185	185	186.167	0.00239424		D	ESPECIAL CON REBAJA	25	25	25	27	27	27	27	27	27	27	27
	G	GRATUITOS	22	22	22	21	22	22	22	22	24	24	24	24	22.5833	0.000274812				G	GRATUITOS	22	22	22	21	22	22	22	22	24	24	24	24	22.5833	0.000290438		G	GRATUITOS	0		0
		TOTALES	80322	80439	80719	81013	81658	82200	82595	83120	83299	83413	83553	83799	82177.5	1					TOTALES	76146	76251	76518	76761	77348	77844	78216	78536	78673	78773	78899	79108	77756.1	1			TOTALES	4176	4188	4201	4252	4310	4356	4379	4584	4626	4640	4654
	CONSUMOS (m3)																					73534	73692	73905	74123	74747	75234	75570	75915	76002	76086	76208	76386						4144	4157	4169	4223	4279	4326	4349	4549	4592	4603	4619
	COD	CATEGORÍA	ENERO	FEBRERO	MARZO	ABRIL	MAYO	JUNIO	JULIO	AGOSTO	SEPTBRE	OCTUBRE	NOVBRE	DCBRE	PROMEDIO	PORCENT.
	R	RESIDENCIAL	1696693	1707874	1687026	1664895	1679254	1719721	1643251	1691450	1699745	1755284	1734766	1685945	1.69716e+06	0.806779
	M	COMERCIAL	213322	217729	207713	210477	217437	223054	216551	221937	213904	224627	218597	216731	216840	0.103079
	I	INDUSTRIAL	56631	52849	57638	49603	59040	54939	56835	61720	55700	55161	57602	54892	56050.8	0.0266449
	C	CONSTRUCCIÓN	6634	7334	6170	6747	6964	6503	5925	5684	5185	5640	5145	6293	6185.33	0.00294032
	E	ESPECIAL SIN REBAJA	72691	73109	72452	69047	65137	73790	71337	84028	66099	80935	79983	79788	74033	0.0351931
	D	ESPECIAL CON REBAJA	49271	48305	49978	45001	49112	48053	47822	40102	52521	54435	52405	47087	48674.3	0.0231383
	G	GRATUITOS	6457	6409	5933	3814	4112	4520	3537	3629	4279	4920	4585	3988	4681.92	0.00222564
		TOTALES	2101699	2113609	2086910	2049584	2081056	2130580	2045258	2108550	2097433	2181002	2153083	2094724	2103624	1
	VALORES (Dólares)
	COD	CATEGORÍA	ENERO	FEBRERO	MARZO	ABRIL	MAYO	JUNIO	JULIO	AGOSTO	SEPTBRE	OCTUBRE	NOVBRE	DCBRE	PROMEDIO	PORCENT.
	R	RESIDENCIAL	605372	611455	601310	594055	602083	617500	586398	606905	606909	628483	619226	602239		#DIV/0!
	M	COMERCIAL	206083	209982	200136	202941	209753	215085	208697	214131	206396	217168	211705	210037		#DIV/0!
	I	INDUSTRIAL	47982.3	44955.3	48888.3	42213.7	49984.3	46506.3	47927	51951.4	46990.1	46634.2	48619.2	46420.4		#DIV/0!
	C	CONSTRUCCIÓN	7054.45	7404.55	6959.65	7625.1	7710.85	6887.95	6243.85	5934.8	5450.1	5761.1	5267.9	6518.2		#DIV/0!
	E	ESPECIAL SIN REBAJA	52258.4	52428.2	51987.6	49632.1	46855.6	52912.5	51214.7	60123.9	47515	57976.2	57299.7	57126.7		#DIV/0!
	D	ESPECIAL CON REBAJA	16707	16325.5	16918.8	15142.7	16550.6	16162.7	16122.5	13358	17772.3	18669.7	17950.7	16146.7		#DIV/0!
	G	GRATUITOS	6.31	0	0	40.05		0	0			0		0		#DIV/0!
		TOTALES	935463	942551	926200	911650	932937	955054	916602	952404	931032	974692	960069	938488	0	#DIV/0!
	FUENTE: DWH - Estadísticas de Agua Potable y Alcantarillado
	ELABORACIÓN: SUBGERENCIA DE PLANIFICACIÓN - Departamento de Planificación y Control
[truncated: 35 more columns]

## Sheet: ANEXO7
	ANEXO No. 7.
	ETAPA EP: CONSUMOS Y VALORES DE AGUA POTABLE POR CONEXIÓN Y POR CATEGORÍAS
	SISTEMA TOMEBAMBA - MACHÁNGARA CENTRO
	AÑO 2011
	CONSUMO PROMEDIO POR CONEXIÓN (m3)
	COD.	CATEGORÍA	ENERO	FEBRERO	MARZO	ABRIL	MAYO	JUNIO	JULIO	AGOSTO	SEPTBRE	OCTUBRE	NOVBRE	DCBRE	PROMEDIO	PORCENT.
	R	RESIDENCIAL	23.19	23.2976	22.9559	22.5892	22.5888	22.9351	21.7926	22.2747	22.328	23.0186	22.7031	21.9876	22.6384	0.884249
	M	COMERCIAL	36.9901	37.7739	36.0113	36.2766	37.3282	38.0379	36.8159	37.7187	36.2242	38.0724	37.0755	36.7839	37.0924	1.44882
	I	INDUSTRIAL	247.297	231.794	252.798	219.482	262.4	243.093	251.482	273.097	245.374	243	254.876	242.885	247.298	9.65938
	C	CONSTRUCCIÓN	11.2632	12.9805	9.43425	9.65236	10.1516	11.9103	11.8976	11.6955	11.5222	12.8182	11.9651	15.0911	11.6985	0.456939
	E	ESPECIAL SIN REBAJA	214.428	215.026	210.616	197.842	187.715	212.651	203.82	238.04	186.72	228.63	225.941	227.316	212.395	8.29609
	D	ESPECIAL CON REBAJA	233.512	226.784	234.638	211.272	230.573	225.601	224.516	188.272	246.577	255.563	247.193	222.108	228.884	8.94014
	G	GRATUITOS	293.5	291.318	269.682	181.619	186.909	205.455	160.773	164.955	178.292	205	191.042	166.167	207.892	8.12021
		TOTALES	26.1659	26.2759	25.854	25.2994	25.485	25.9195	24.7625	25.3675	25.1796	26.147	25.7691	24.997	25.6019	1
	VALOR PROMEDIO POR CONEXIÓN (Dólares)
	COD	CATEGORÍA	ENERO	FEBRERO	MARZO	ABRIL	MAYO	JUNIO	JULIO	AGOSTO	SEPTBRE	OCTUBRE	NOVBRE	DCBRE	PROMEDIO	PORCENT.
	R	RESIDENCIAL	8.27406	8.34102	8.18221	8.06013	8.09904	8.23531	7.77675	7.99233	7.97243	8.24186	8.10389	7.85423	8.09444	0.707748
	M	COMERCIAL	35.7349	36.4298	34.6976	34.9777	36.0091	36.6788	35.4806	36.3921	34.9528	36.8081	35.9066	35.6478	35.8097	3.13106
	I	INDUSTRIAL	209.53	197.172	214.423	186.786	222.152	205.78	212.066	229.874	207.005	205.437	215.129	205.4	209.23	18.2943
	C	CONSTRUCCIÓN	11.977	13.1054	10.6417	10.9086	11.2403	12.6153	12.5379	12.2115	12.1113	13.0934	12.2509	15.6312	12.3604	1.08075
	E	ESPECIAL SIN REBAJA	154.155	154.201	151.127	142.212	135.031	152.486	146.328	170.323	134.223	163.775	161.863	162.754	152.373	13.3229
	D	ESPECIAL CON REBAJA	79.18	76.6455	79.4308	71.0923	77.7023	75.8813	75.6925	62.7135	83.4378	87.651	84.6731	76.1638	77.522	6.77824
	G	GRATUITOS	0.286818	0	0	1.90714	0	0	0	0	0	0	0	0	0.18283	0.015986
		TOTALES	11.6464	11.7176	11.4744	11.2531	11.4249	11.6187	11.0976	11.4582	11.177	11.6851	11.4905	11.1993	11.4369	43.331
	VALOR PROMEDIO POR M3 (Dólares)
	COD	CATEGORÍA	ENERO	FEBRERO	MARZO	ABRIL	MAYO	JUNIO	JULIO	AGOSTO	SEPTBRE	OCTUBRE	NOVBRE	DCBRE	PROMEDIO	PORCENT.
	R	RESIDENCIAL	0.356795	0.358021	0.356432	0.356813	0.358542	0.35907	0.356852	0.358808	0.357059	0.358052	0.356951	0.357211	0.357551	0.800369
	M	COMERCIAL	0.966065	0.964417	0.96352	0.964195	0.964661	0.964271	0.96373	0.964827	0.9649	0.966793	0.968473	0.969114	0.965414	2.16106
	I	INDUSTRIAL	0.84728	0.850637	0.848197	0.85103	0.846618	0.846509	0.843266	0.841728	0.843628	0.845421	0.844055	0.845668	0.84617	1.89413
	C	CONSTRUCCIÓN	1.06338	1.00962	1.12798	1.13015	1.10724	1.0592	1.05381	1.04412	1.05113	1.02147	1.02389	1.03579	1.06065	2.37424
	E	ESPECIAL SIN REBAJA	0.718912	0.717124	0.717546	0.718816	0.719339	0.717069	0.717927	0.715522	0.718845	0.716331	0.716398	0.715982	0.717484	1.60607
	D	ESPECIAL CON REBAJA	0.339083	0.337967	0.338524	0.336496	0.336997	0.336352	0.337136	0.3331	0.338384	0.342972	0.342538	0.342912	0.338538	0.757811
	G	GRATUITOS	0.000977234	0	0	0.0105008	0	0	0	0	0	0	0	0	0.000956502	0.00214111
		TOTALES	0.445099	0.445944	0.443814	0.444798	0.4483	0.44826	0.44816	0.451687	0.443891	0.446901	0.445904	0.448025	0.446732	9.59583
	FUENTE: DWH - Estadísticas de Agua Potable y Alcantarillado
	ELABORACIÓN: SUBGERENCIA DE PLANIFICACIÓN - Departamento de Planificación y Control
