# Supplementary material for: Looking inside the Blackbox: Cuenca’s water metabolism
Source: PLoS One. 2022 Sep 22;17(9):e0273629. doi: 10.1371/journal.pone.0273629 (PMC9499241; doi:10.1371/journal.pone.0273629)
Supplement: S5 File — (ZIP) [file pone.0273629.s006.zip › 2011/Total Sistemas2011.XLS]

## Sheet: ANEXO1
	ANEXO No. 1
	ETAPA EP: NÚMERO DE CONEXIONES DE AGUA POTABLE POR RANGOS Y CATEGORÍAS DE CONSUMO
	TOTAL SISTEMAS
	AÑO 2011
	(Número)
	CATEGORÍA COMERCIAL
	RANGOS	ENERO	FEBRERO	MARZO	ABRIL	MAYO	JUNIO	JULIO	AGOSTO	SETBRE	OCTUBRE	NOVBRE	DCBRE	PROMEDIO	PORCENT.
	0	444	428	412	403	424	409	476	438	457	417	405	382	424.583	0.0703525
	1 -20	3089	3047	3112	3144	3105	3123	3128	3161	3193	3205	3291	3309	3158.92	0.523426
	21-40	1055	1095	1076	1085	1093	1086	1070	1037	1064	1080	1021	1049	1067.58	0.176896
	41-50	275	282	295	311	304	317	297	298	284	296	282	278	293.25	0.0485909
	51-100	634	638	629	625	630	670	664	684	671	626	657	621	645.75	0.106999
	101-200	285	283	283	266	284	269	275	285	277	296	264	273	278.333	0.0461192
	201-300	81	81	61	64	82	82	82	80	71	86	86	83	78.25	0.0129659
	301-500	53	55	52	58	53	58	56	60	47	46	44	48	52.5	0.00869913
	501-1000	21	25	21	20	29	27	19	23	23	27	23	27	23.75	0.00393532
	MÁS 1000	14	13	11	13	9	11	12	12	11	14	14	12	12.1667	0.00201599
	TOTAL	5951	5947	5952	5989	6013	6052	6079	6078	6098	6093	6087	6082	6035.08	1
	CATEGORÍA ESPECIAL SIN REBAJA
	RANGOS	ENERO	FEBRERO	MARZO	ABRIL	MAYO	JUNIO	JULIO	AGOSTO	SETBRE	OCTUBRE	NOVBRE	DCBRE	PROMEDIO	PORCENT.
	0	43	43	47	46	47	43	50	48	57	36	46	44	45.8333	0.114751
	1 -20	108	113	109	119	121	125	128	128	133	140	140	146	125.833	0.315043
	21-40	49	44	55	65	53	51	54	53	46	45	44	51	50.8333	0.127269
	41-50	18	25	16	11	21	14	19	14	15	22	16	18	17.4167	0.0436053
	51-100	52	47	57	49	46	50	38	45	47	42	43	35	45.9167	0.114959
	101-200	45	48	43	46	50	47	53	43	43	48	46	39	45.9167	0.114959
	201-300	23	17	21	23	20	24	19	26	25	19	23	27	22.25	0.0557062
	301-500	11	13	15	13	15	16	15	19	17	21	23	20	16.5	0.0413102
	501-1000	15	18	17	14	11	15	16	13	14	18	13	9	14.4167	0.0360943
	MÁS 1000	18	15	14	13	13	12	13	14	12	18	15	17	14.5	0.0363029
	TOTAL	382	383	394	399	397	397	405	403	409	409	409	406	399.417	1
	CATEGORÍA ESPECIAL CON REBAJA (50%)
	RANGOS	ENERO	FEBRERO	MARZO	ABRIL	MAYO	JUNIO	JULIO	AGOSTO	SETBRE	OCTUBRE	NOVBRE	DCBRE	PROMEDIO	PORCENT.
	0	6	5	3	6	4	4	12	7	5	5	6	4	5.58333	0.0214469
	1 -20	25	25	36	29	36	31	42	56	31	31	29	32	33.5833	0.129001
	21-40	28	33	26	31	29	26	45	40	28	29	21	31	30.5833	0.117478
	41-50	20	16	8	12	14	23	13	16	12	11	18	16	14.9167	0.0572983
	51-100	47	53	54	49	56	42	44	46	61	46	55	41	49.5	0.190141
	101-200	58	48	54	66	56	69	53	47	57	55	59	68	57.5	0.220871
	201-300	31	36	37	31	30	24	16	23	26	39	31	31	29.5833	0.113636
	301-500	20	23	23	16	14	24	21	12	21	25	21	21	20.0833	0.0771447
	501-1000	17	14	12	13	12	10	9	7	14	13	13	11	12.0833	0.0464149
	MÁS 1000	5	6	6	7	9	7	7	7	7	8	8	6	6.91667	0.0265685
	TOTAL	257	259	259	260	260	260	262	261	262	262	261	261	260.333	1
	CATEGORÍA INDUSTRIAL
	RANGOS	ENERO	FEBRERO	MARZO	ABRIL	MAYO	JUNIO	JULIO	AGOSTO	SETBRE	OCTUBRE	NOVBRE	DCBRE	PROMEDIO	PORCENT.
	0	17	15	19	22	18	23	21	19	19	21	21	22	19.75	0.0815835
	1 -20	58	74	65	69	66	58	73	69	67	68	78	66	67.5833	0.279174
	21-40	37	27	24	25	27	30	22	23	34	25	23	30	27.25	0.112565
	41-50	6	5	12	12	10	15	9	9	9	13	12	10	10.1667	0.0419966
	51-100	45	44	39	42	39	39	43	42	40	35	35	36	39.9167	0.164888
	101-200	32	32	34	29	31	30	30	35	28	36	25	32	31.1667	0.128744
	201-300	10	9	15	10	13	14	9	9	15	12	17	14	12.25	0.0506024
	301-500	14	13	7	8	12	11	10	11	8	12	8	9	10.25	0.0423408
	501-1000	14	12	15	14	11	11	12	11	8	9	9	10	11.3333	0.0468158
	MÁS 1000	11	12	13	10	13	11	13	14	14	12	14	12	12.4167	0.0512909
	TOTAL	244	243	243	241	240	242	242	242	242	243	242	241	242.083	1
	CATEGORÍA CONSTRUCCIÓN
	RANGOS	ENERO	FEBRERO	MARZO	ABRIL	MAYO	JUNIO	JULIO	AGOSTO	SETBRE	OCTUBRE	NOVBRE	DCBRE	PROMEDIO	PORCENT.
	0	169	166	298	359	320	176	162	140	127	108	114	112	187.583	0.260111
	1 -20	474	452	412	415	442	449	426	415	392	392	372	362	416.917	0.578114
	21-40	88	89	80	80	78	72	66	74	69	69	74	71	75.8333	0.105154
	41-50	16	13	10	13	16	11	9	16	18	17	9	10	13.1667	0.0182575
	51-100	19	20	22	30	27	30	17	15	18	19	22	15	21.1667	0.0293506
	101-200	7	4	5	3	5	6	3	7	4	5	2	1	4.33333	0.00600878
	MÁS 200	1	2	1	3	2	3	3	1	1	3	2	4	2.16667	0.00300439
	TOTAL	774	746	828	903	890	747	686	668	629	613	595	575	721.167	1
	CATEGORÍA RESIDENCIAL
	RANGOS	ENERO	FEBRERO	MARZO	ABRIL	MAYO	JUNIO	JULIO	AGOSTO	SETBRE	OCTUBRE	NOVBRE	DCBRE	PROMEDIO	PORCENT.
	0	7098	6986	6879	7165	7863	7858	7968	7283	7052	6637	6286	6461	7128	0.0765732
	0-20	44276	45406	45805	46785	47086	46744	49139	49100	49612	48579	49339	52350	47851.8	0.514052
	21-40	27175	26581	27053	26352	26306	26754	26080	26574	26908	27793	27829	26099	26792	0.287815
	41-60	7905	7727	7505	7331	7382	7951	7132	7515	7420	7801	7806	7037	7542.67	0.0810278
	61-80	2240	2295	2207	2160	2112	2187	1981	2198	2103	2341	2219	2081	2177	0.0233866
	81-100	805	791	767	691	741	809	731	738	772	843	800	700	765.667	0.00822524
	101-150	537	576	520	555	579	584	512	551	527	609	546	558	554.5	0.00595677
	151-200	113	129	112	124	130	131	147	153	123	123	146	143	131.167	0.00140907
	201-300	81	82	79	80	97	101	89	94	82	87	76	84	86	0.000923863
	MÁS 300	52	46	48	64	67	53	85	57	64	57	57	54	58.6667	0.000630232
	TOTAL	90282	90619	90975	91307	92363	93172	93864	94263	94663	94870	95104	95567	93087.4	1
	CATEGORÍA GRATUITO
	RANGOS	ENERO	FEBRERO	MARZO	ABRIL	MAYO	JUNIO	JULIO	AGOSTO	SETBRE	OCTUBRE	NOVBRE	DCBRE	PROMEDIO	PORCENT.
	0	3	3	3	2	4	2	3	3	5	3	3	3	3.08333	0.118673
	1 -20	8	6	7	9	7	8	9	7	8	7	8	9	7.75	0.298286
	21-40	2	3	1	2	2	3		1	1	3	4	2	2.18182	0.0839748
	41-50	1	0	2		2	1		1	1	2	1	2	1.3	0.050035
	51-100	0	1	3	4	2	3	4	5	1	4	5	3	2.91667	0.112258
	101-200	4	7	5	3	4	3	5	4	7	3	2	4	4.25	0.163576
	MÁS 200	7	5	4	4	4	5	4	4	4	5	4	4	4.5	0.173198
	TOTAL	25	25	25	24	25	25	25	25	27	27	27	27	25.9818	1
	RESUMEN
	CATEGORÍA	ENERO	FEBRERO	MARZO	ABRIL	MAYO	JUNIO	JULIO	AGOSTO	SETBRE	OCTUBRE	NOVBRE	DCBRE	PROMEDIO	PORCENT.
	COMERCIAL	5951	5947	5952	5989	6013	6052	6079	6078	6098	6093	6087	6082	6035.08	0.0598888
	ESPECIAL S/REBAJA	382	383	394	399	397	397	405	403	409	409	409	406	399.417	0.00396359
	ESPECIAL C/REBAJA	257	259	259	260	260	260	262	261	262	262	261	261	260.333	0.0025834
	INDUSTRIAL	244	243	243	241	240	242	242	242	242	243	242	241	242.083	0.0024023
	CONSTRUCCIÓN	774	746	828	903	890	747	686	668	629	613	595	575	721.167	0.00715646
	RESIDENCIAL	90282	90619	90975	91307	92363	93172	93864	94263	94663	94870	95104	95567	93087.4	0.923748
	GRATUITO	25	25	25	24	25	25	25	25	27	27	27	27	25.9818	0.000257829
	TOTAL	97915	98222	98676	99123	100188	100895	101563	101940	102330	102517	102725	103159	100771	1
	FUENTE: DWH - Estadísticas de Agua Potable y Alcantarillado
	ELABORACIÓN: DIRECCIÓN GENERAL DE PLANIFICACIÓN - Departamento de Planificación y Control

## Sheet: ANEXO2
	ANEXO No. 2
	ETAPA EP: CONSUMOS DE AGUA POTABLE POR RANGOS Y CATEGORÍAS
	TOTAL SISTEMAS
	AÑO 2011
	(m3)
	CATEGORÍA COMERCIAL
	RANGOS	ENERO	FEBRERO	MARZO	ABRIL	MAYO	JUNIO	JULIO	AGOSTO	SETBRE	OCTUBRE	NOVBRE	DCBRE	PROMEDIO	PORCENT.
	0	0	0	0									0	0	0
	1 -20	23448	23112	23296	23539	23683	23796	23716	23981	24221	24000	24651	24667	23842.5	0.103139
	21-40	31231	32198	31389	31691	32070	31866	31332	30251	31189	31857	30272	30703	31337.4	0.135561
	41-50	12494	12690	13350	13986	13756	14314	13501	13512	12723	13398	12765	12548	13253.1	0.0573309
	51-100	43709	44648	43643	43972	43994	46972	46506	48187	46764	43717	46051	43198	45113.4	0.195154
	101-200	39119	38971	39191	36346	38742	37803	38338	39441	38577	40623	36236	37237	38385.3	0.166049
	201-300	20167	19603	14991	15685	20005	20064	19311	19329	17686	21535	21266	19733	19114.6	0.0826868
	301-500	20000	20423	19662	21895	19760	22097	21390	22194	17703	17764	17389	17561	19819.8	0.0857376
	501-1000	12948	16007	14255	13486	19591	17665	12236	14773	16237	18000	15950	18845	15832.8	0.0684901
	MÁS 1000	24419	22859	20734	23971	19424	23526	24183	26150	24302	29073	28949	26044	24469.5	0.105851
	TOTAL	227535	230511	220511	224571	231025	238103	230513	237818	229402	239967	233529	230536	231168	1
	CATEGORÍA ESPECIAL SIN REBAJA (100%)
	RANGOS	ENERO	FEBRERO	MARZO	ABRIL	MAYO	JUNIO	JULIO	AGOSTO	SETBRE	OCTUBRE	NOVBRE	DCBRE	PROMEDIO	PORCENT.
	0	0	0	0										0	0
	1 -20	826	867	893	881	941	1037	1002	990	949	1018	1023	1137	963.667	0.0127806
	21-40	1467	1278	1617	1957	1561	1538	1607	1532	1372	1334	1252	1498	1501.08	0.019908
	41-50	822	1148	711	492	942	656	869	638	679	1005	709	804	789.583	0.0104718
	51-100	3939	3447	4104	3593	3286	3527	2611	3198	3218	2977	3173	2662	3311.25	0.0439152
	101-200	6252	6890	6155	6606	7194	6837	7706	6312	5884	6844	6582	5779	6586.75	0.0873564
	201-300	5668	4217	5035	5542	5097	6080	4531	6305	6272	4681	5716	6891	5502.92	0.0729821
	301-500	4141	5045	6076	5240	6065	6279	5987	7201	6555	7880	8870	7938	6439.75	0.0854068
	501-1000	10010	11777	11549	9249	7953	10508	10812	8532	9264	11637	8551	6116	9663.17	0.128157
	MÁS 1000	41143	40106	37433	37095	33454	38719	37503	50646	33189	44998	45344	48083	40642.8	0.539022
	TOTAL	74268	74775	73573	70655	66493	75181	72628	85354	67382	82374	81220	80908	75400.9	1
	CATEGORÍA ESPECIAL CON REBAJA (50%)
	RANGOS	ENERO	FEBRERO	MARZO	ABRIL	MAYO	JUNIO	JULIO	AGOSTO	SETBRE	OCTUBRE	NOVBRE	DCBRE	PROMEDIO	PORCENT.
	0	0	0	0										0	0
	1 -20	272	261	348	282	395	309	446	488	268	268	276	327	328.333	0.00612903
	21-40	918	1027	832	976	924	770	1383	1189	869	960	635	938	951.75	0.0177664
	41-50	893	708	360	534	615	1062	583	734	530	505	811	706	670.083	0.0125085
	51-100	3376	3998	3936	3638	4227	3093	3039	3278	4544	3335	4123	3037	3635.33	0.0678612
	101-200	8562	6802	7448	9125	8373	10276	7611	6685	8236	7987	8485	9974	8297	0.154881
	201-300	7635	8457	8956	7358	7486	5649	3752	5689	6421	9354	7366	7432	7129.58	0.133089
	301-500	7596	8686	8909	6185	5286	9031	8142	4547	8196	9035	7991	8564	7680.67	0.143376
	501-1000	12458	9378	8984	8716	8005	7240	6250	4845	10519	9018	8597	6816	8402.17	0.156844
	MÁS 1000	13234	13742	14997	13687	18730	15320	20711	16128	17570	19513	19193	14878	16475.2	0.307545
	TOTAL	54944	53059	54770	50501	54041	52750	51917	43583	57153	59975	57477	52672	53570.2	1
	CATEGORÍA INDUSTRIAL
	RANGOS	ENERO	FEBRERO	MARZO	ABRIL	MAYO	JUNIO	JULIO	AGOSTO	SETBRE	OCTUBRE	NOVBRE	DCBRE	PROMEDIO	PORCENT.
	0	0	0	0										0	0
	1 -20	499	754	592	604	556	513	639	633	567	613	729	574	606.083	0.00999036
	21-40	1135	775	705	760	764	892	651	706	992	718	701	831	802.5	0.013228
	41-50	260	226	538	532	464	681	401	404	405	585	555	458	459.083	0.00756729
	51-100	3180	3415	2958	3236	2838	2866	3186	2984	2868	2405	2527	2545	2917.33	0.0480878
	101-200	4537	4594	4691	4107	4454	4304	4337	5049	3936	4912	3856	4490	4438.92	0.0731688
	201-300	2348	2322	3547	2486	3138	3531	2191	2360	3888	3001	4244	3357	3034.42	0.0500177
	301-500	5702	5197	2926	3113	4640	4504	4079	4404	3143	4826	3032	3316	4073.5	0.0671454
	501-1000	10706	8602	10499	9543	8171	7884	8438	7592	5819	6602	5986	7353	8099.58	0.133509
	MÁS 1000	32086	30800	35050	29180	37743	34174	40111	42943	38840	36223	41062	36613	36235.4	0.597285
	TOTAL	60453	56685	61506	53561	62768	59349	64033	67075	60458	59885	62692	59537	60666.8	1
	CATEGORÍA CONSTRUCCIÓN
	RANGOS	ENERO	FEBRERO	MARZO	ABRIL	MAYO	JUNIO	JULIO	AGOSTO	SETBRE	OCTUBRE	NOVBRE	DCBRE	PROMEDIO	PORCENT.
	0	0	0	0										0	0
	1 -20	3231	2999	2835	2903	3104	3188	3072	2924	2708	2651	2567	2381	2880.25	0.338422
	21-40	2438	2502	2238	2240	2194	2070	1892	2027	1879	1937	2058	1945	2118.33	0.248898
	41-50	722	595	465	572	717	495	422	732	807	776	396	466	597.083	0.0701557
	51-100	1293	1375	1516	1948	1834	2068	1210	1066	1185	1296	1432	990	1434.42	0.16854
	101-200	968	650	643	361	634	834	487	1017	533	577	240	123	588.917	0.0691961
	MÁS 200	290	1298	316	889	675	1559	1054	272	257	802	894	2396	891.833	0.104788
	TOTAL	8942	9419	8013	8913	9158	10214	8137	8038	7369	8039	7587	8301	8510.83	1
	CATEGORÍA RESIDENCIAL
	RANGOS	ENERO	FEBRERO	MARZO	ABRIL	MAYO	JUNIO	JULIO	AGOSTO	SETBRE	OCTUBRE	NOVBRE	DCBRE	PROMEDIO	PORCENT.
	0	0		0			0							0	0
	0-20	459537	468415	468861	480898	483148	476196	498773	496399	501683	491007	497748	523588	487188	0.246746
	21-40	780878	761600	776328	754498	753540	766332	745015	758798	767423	797932	795804	743551	766808	0.388366
	41-60	382296	373190	363998	354777	357294	384466	344168	363131	358194	377849	377470	340387	364768	0.184745
	61-80	153688	157918	151213	147884	144737	150271	135817	150990	144378	160626	152434	142911	149406	0.0756696
	81-100	71493	70287	67932	61341	66058	71841	65264	65615	68967	74908	71047	62314	68088.9	0.0344851
	101-150	62966	68029	62075	65867	68561	69559	60799	64941	62268	72342	64698	66408	65709.4	0.0332799
	151-200	19300	21770	19291	21324	22372	22432	25393	26049	21390	21082	24833	24365	22466.8	0.0113788
	201-300	19349	19764	18914	18983	22952	24622	21974	22201	19654	20623	18266	20421	20643.6	0.0104554
	MÁS 300	24314	23658	24001	30610	31782	24519	46771	26354	33691	28044	29880	28792	29368	0.014874
	TOTAL	1973821	1964631	1952613	1936182	1950444	1990238	1943974	1974478	1977648	2044413	2032180	1952737	1.97445e+06	1
	CATEGORÍA GRATUITO
	RANGOS	ENERO	FEBRERO	MARZO	ABRIL	MAYO	JUNIO	JULIO	AGOSTO	SETBRE	OCTUBRE	NOVBRE	DCBRE	PROMEDIO	PORCENT.
	0	0	0	0										0	0
	1 -20	51	22	51	47	41	34	53	32	52	38	44	75	45	0.00954662
	21-40	54	75	38	72	62	81		36	22	88	116	44	62.5455	0.0132688
	41-50	50		94		89	49		43	47	90	49	92	67	0.0142139
	51-100	0	56	229	273	175	218	271	368	73	296	388	259	217.167	0.0460713
	101-200	675	911	804	371	549	419	685	564	969	340	269	484	586.667	0.12446
	MÁS 200	5637	5354	4726	3064	3205	3730	2537	2595	3127	4080	3727	3042	3735.33	0.79244
	TOTAL	6467	6418	5942	3827	4121	4531	3546	3638	4290	4932	4593	3996	4713.71	1
	RESUMEN
	CATEGORÍA	ENERO	FEBRERO	MARZO	ABRIL	MAYO	JUNIO	JULIO	AGOSTO	SETBRE	OCTUBRE	NOVBRE	DCBRE	PROMEDIO	PORCENT.
	COMERCIAL	227535	230511	220511	224571	231025	238103	230513	237818	229402	239967	233529	230536	231168	0.0959811
	ESPECIAL S/REBAJA	74268	74775	73573	70655	66493	75181	72628	85354	67382	82374	81220	80908	75400.9	0.0313065
	ESPECIAL C/REBAJA	54944	53059	54770	50501	54041	52750	51917	43583	57153	59975	57477	52672	53570.2	0.0222423
	INDUSTRIAL	60453	56685	61506	53561	62768	59349	64033	67075	60458	59885	62692	59537	60666.8	0.0251889
	CONSTRUCCIÓN	8942	9419	8013	8913	9158	10214	8137	8038	7369	8039	7587	8301	8510.83	0.0035337
	RESIDENCIAL	1973821	1964631	1952613	1936182	1950444	1990238	1943974	1974478	1977648	2044413	2032180	1952737	1.97445e+06	0.81979
	GRATUITO	6467	6418	5942	3827	4121	4531	3546	3638	4290	4932	4593	3996	4713.71	0.00195713
	TOTAL	2406430	2395498	2376928	2348210	2378050	2430366	2374748	2419984	2403702	2499585	2479278	2388687	2.40848e+06	1
	FUENTE: DWH - Estadísticas de Agua Potable y Alcantarillado
	ELABORACIÓN: DIRECCIÓN GENERAL DE PLANIFICACIÓN - Departamento de Planificación y Control

## Sheet: ANEXO3
	ANEXO No. 3
	ETAPA EP: VALORES POR CONSUMOS DE AGUA POTABLE POR RANGOS Y CATEGORÍAS
	TOTAL SISTEMAS
	AÑO 2011
	(Dólares)
	CATEGORÍA COMERCIAL
	RANGOS	ENERO	FEBRERO	MARZO	ABRIL	MAYO	JUNIO	JULIO	AGOSTO	SETBRE	OCTUBRE	NOVBRE	DCBRE	PROMEDIO	PORCENT.
	0	1596	1352	1320	1316	1420	1372	1564	1384	1428	1292	1232	1168	1370.33	0.00613045
	1 -20	28584.2	28182.6	28627.2	28875.9	28857.8	28969.2	28913.2	29202.4	29529.4	29410.5	30186.5	30268.5	29134	0.130336
	21-40	26083.3	27009.5	26275.6	26516.4	26820.3	26651.6	26205.1	25331.7	26078.4	26607.9	25280.3	25705.9	26213.8	0.117273
	41-50	9962.7	10011	10619.1	11034.2	10845.2	11370.6	10638.7	10663.1	10025.4	10558.6	10056.2	9905	10474.1	0.0468581
	51-100	37450.9	38429.7	37570.1	37901.8	37805.3	40370.6	39955.8	41313.5	40222.4	37485.3	39617.3	37105.2	38769	0.173441
	101-200	37593.4	37455.8	37540.7	34944.7	37367.9	36284.6	36722.4	37949.1	37011.3	38753.7	34792	35611.6	36835.6	0.164791
	201-300	20081.8	19628.5	14900.6	15565.2	19935	19943.6	19200.8	19432.4	17786.2	21792	21311.7	19793.6	19114.3	0.0855114
	301-500	20280.5	20570.7	19947.1	22277.7	19944.2	22543.2	21802.8	22391.5	17929.8	17903.3	17702.2	17773.3	20088.9	0.0898713
	501-1000	13055.6	16392.2	14348.5	13654.7	19946.2	17938.3	12573.8	15168.3	16474.8	18495	16156.9	19221.1	16118.8	0.0721105
	MÁS 1000	25451	23576.1	21622.2	24594.2	20273.7	24536.3	24984	27058.8	25368.6	30102	30172.5	27184.2	25410.3	0.113678
	TOTAL	220139	222608	212771	216681	223216	229980	222560	229895	221854	232400	226508	223736	223529	1
	CATEGORÍA ESPECIAL SIN REBAJA (100%)
	RANGOS	ENERO	FEBRERO	MARZO	ABRIL	MAYO	JUNIO	JULIO	AGOSTO	SETBRE	OCTUBRE	NOVBRE	DCBRE	PROMEDIO	PORCENT.
	0	132	104	128	132	124.2	100	112	108	128	56	100	92	109.683	0.00202162
	1 -20	994.2	1038.9	1045.8	1080.7	1126.7	1213.9	1205.4	1189.7	1180.3	1256.6	1260.1	1364.6	1163.08	0.0214371
	21-40	1210.51	1046.52	1314.73	1605.12	1242.75	1243.43	1291.73	1259.62	1070.06	1097.41	1015.23	1190.65	1215.65	0.0224061
	41-50	647.4	903.6	561.7	388.4	743.4	515.2	684.3	498.6	535.3	791.5	560.3	630.8	621.708	0.011459
	51-100	3056.4	2600.9	3100.8	2711.1	2484.55	2665.6	1975.7	2418.6	2436.6	2251.9	2389.45	2003.4	2507.92	0.0462245
	101-200	4556.4	5015	4480.5	4804.2	5236.5	4973.9	5606.2	4590.4	4290.8	4982.8	4791.4	4201.3	4794.12	0.0883625
	201-300	4072.3	3019.9	3604.5	3967.4	3647.9	4352	3247.7	4517.5	4486.4	3353.4	4093.2	4931.7	3941.16	0.0726412
	301-500	2942.7	3584.2	4313.2	3720	4305.5	4455.3	4250.9	5112.7	4656.5	5596	6297	5632.6	4572.22	0.0842725
	501-1000	7067	8315.9	8152.3	6530.3	5611.1	7415.6	7632.4	6024.4	6540.8	8219.3	6037.7	4317.2	6822	0.125739
	MÁS 1000	28868.1	28134.2	26259.1	26018.5	23469.8	27151.3	26304.1	35508.2	23280.3	31570.6	31800.8	33726.1	28507.6	0.525436
	TOTAL	53547	53763.1	52960.6	50957.7	47992.4	54086.2	52310.4	61227.7	48605.1	59175.5	58345.2	58090.4	54255.1	1
	CATEGORÍA ESPECIAL CON REBAJA (50%)
	RANGOS	ENERO	FEBRERO	MARZO	ABRIL	MAYO	JUNIO	JULIO	AGOSTO	SETBRE	OCTUBRE	NOVBRE	DCBRE	PROMEDIO	PORCENT.
	0	12	8	4	10	6	6	20	12	6	5.7	7.7	3.7	8.425	0.00046055
	1-20	136.82	135.15	184.3	149.2	201.47	160.3	230.9	270.92	145.85	147.52	143.85	169.42	172.975	0.00945563
	21-40	315.3	395.66	298.16	370.77	348.82	306.42	534.05	468.61	336.07	367.5	261.21	348.05	362.552	0.0198188
	41-50	298.8	200.8	86.5	155.15	188.5	336.7	185.05	267.4	174.25	141.25	284.85	246.1	213.779	0.0116862
	51-100	1260.6	1480.5	1470.6	1297.05	1518.95	1096.05	1107.65	1168.8	1649.35	1200.75	1424.55	1114.95	1315.82	0.0719288
	101-200	3087.95	2446.95	2645.3	3301	3017.8	3655.95	2677.85	2403.75	2936.35	2858.95	3024	3496.25	2962.67	0.161954
	201-300	2536.25	2845.45	3047.1	2497.75	2543.35	2000.4	1320.45	1925.85	2244.85	3282.4	2585.6	2608.7	2453.18	0.134102
	301-500	2698.6	3086.1	3164.15	2147.75	1829.1	3083.35	2766.2	1566.45	2861.85	3086.75	2713.35	2963.25	2663.91	0.145622
	501-1000	3795.95	2870.55	2739.4	2646.35	2591	2328.25	1759.25	1633.25	3204.5	3004.55	2876.45	2264.35	2642.82	0.144469
	MÁS 1000	4641.9	4609.2	5048.45	4592.3	6124.75	4927.25	7050.35	4955.3	5927.25	6609.3	6497.3	4983.05	5497.2	0.300503
	TOTAL	18784.2	18078.4	18688	17167.3	18369.7	17900.7	17651.8	14672.3	19486.3	20704.7	19818.9	18197.8	18293.3	1
	CATEGORÍA INDUSTRIAL
	RANGOS	ENERO	FEBRERO	MARZO	ABRIL	MAYO	JUNIO	JULIO	AGOSTO	SETBRE	OCTUBRE	NOVBRE	DCBRE	PROMEDIO	PORCENT.
	0	60	48	68	76	56	76	64	60	64	72	72	76	66	0.00128388
	1-20	569.3	807.8	658.4	682.8	637.2	575.1	719.3	699.1	644.9	685.1	802.3	645.8	677.258	0.0131746
	21-40	942.5	650.5	589.5	632	642.8	744.4	543.7	586.2	830.4	602.6	582.7	701.7	670.75	0.0130479
	41-50	206	178.2	424.6	420.4	364.8	536.7	316.7	318.8	319.5	461.5	436.5	360.6	362.025	0.00704239
	51-100	2727.5	2991.75	2579.4	2830.8	2439.75	2478.8	2764.8	2566.2	2471.4	2048.75	2180.85	2186.25	2522.19	0.0490635
	101-200	4331.85	4391.7	4466.55	3920.85	4258.2	4114.2	4148.85	4828.95	3754.8	4671.6	3711.3	4282.5	4240.11	0.0824819
	201-300	2243.4	2186.1	3385.1	2353.8	2984.9	3335.8	2081.3	2216.5	3657.9	2838.8	4015.7	3196.6	2874.66	0.0559201
	301-500	5072.6	4632.1	2596.3	2807.7	4171.5	4004.7	3628.2	3924.7	2806.4	4298.8	2717.6	2981.3	3636.83	0.0707463
	501-1000	9075.8	7319.6	8946.7	8177.9	6938.3	6708.7	7188.4	6475.1	4947.2	5610.1	5117.3	6247.4	6896.04	0.134147
	MÁS 1000	26070.3	25078	28514.5	23709	30701.4	27740.7	32760.7	34865.4	31583	29416.4	33360.6	29728.4	29460.7	0.573092
	TOTAL	51299.2	48283.8	52229.1	45611.2	53194.9	50315.1	54215.9	56541	51079.5	50705.7	52996.8	50406.6	51406.6	1
	CATEGORÍA CONSTRUCCIÓN
	RANGOS	ENERO	FEBRERO	MARZO	ABRIL	MAYO	JUNIO	JULIO	AGOSTO	SETBRE	OCTUBRE	NOVBRE	DCBRE	PROMEDIO	PORCENT.
	0	628	508	1044	1296	1140	556	472	384.4	344	284	312	308.2	606.383	0.0670805
	1-20	4015.1	3771.3	3502.1	3559.6	3809.7	3900	3699.1	3549.6	3301.7	3264.4	3123.2	2946.7	3536.87	0.391263
	21-40	2050.6	2096.1	1874.6	1880	1835.8	1729	1580.4	1710.9	1615.3	1623.9	1732.6	1677	1783.85	0.197337
	41-50	569.4	468.5	365.5	453.1	565.9	386.5	331.4	572.4	645.6	612.6	311	366.2	470.675	0.0520679
	51-100	1078.8	1163.3	1290.8	1636.4	1538.3	1758.4	1037	916.8	1024.7	1104.3	1206.6	837	1216.03	0.134522
	101-200	917.9	624.5	603.65	305.85	594.2	786.7	470.85	969.35	505.65	538.35	225	115.65	554.804	0.0613746
	MÁS 200	291	1032.1	318.3	888.95	681.75	1592.45	944.05	272.1	256.35	801.6	911.7	2461.8	871.013	0.0963548
	TOTAL	9550.8	9663.8	8998.95	10019.9	10165.6	10709.1	8534.8	8375.55	7693.3	8229.15	7822.1	8712.55	9039.63	1
	CATEGORÍA RESIDENCIAL
	RANGOS	ENERO	FEBRERO	MARZO	ABRIL	MAYO	JUNIO	JULIO	AGOSTO	SEPTBRE	OCTUBRE	NOVBRE	DCBRE	PROMEDIO	PORCENT.
	0	11317.9	10043.1	10014.2	10649.8	11710.8	11573.5	11246.5	10315.3	9692	9186.3	8715	9063.2	10294	0.0144631
	1-20	160512	164162	164811	168793	169527	167527	175763	175211	176955	173063	175703	185699	171477	0.240927
	21-40	231798	225936	230093	223453	223226	226996	220596	224665	227332	236446	235766	219928	227186	0.319199
	41-60	137045	133556	130755	127197	128029	137629	122949	129830	128058	135373	135094	121709	130602	0.183497
	61-80	68102.4	70131.1	66938.3	65418.4	63955.5	66655.6	59997	66803.3	63985.1	71239.9	67574.9	63231.8	66169.4	0.0929687
	81-100	34983	34422.7	33223.7	29864.1	32323.7	35085.4	31677.7	32030.9	33621.9	36497.5	34653.9	30477.7	33238.5	0.0467004
	101-150	32976.8	35708.5	32661.7	33934.3	36004.2	36528.7	31120.1	33876.8	32591.3	37842.4	33822.2	34642.2	34309.1	0.0482046
	151-200	10541	11993.2	10557.4	11225.3	11950.1	12313	13302.9	14217.4	11491.3	11528.1	13593.3	13407	12176.7	0.0171084
	201-300	10243.2	10360.8	9935.86	9994.56	12254.7	12967.2	11068	12029.6	10493.9	10617.9	9638.55	10778.2	10865.2	0.0152657
	MÁS 300	12876.5	11846.3	12644.2	15959.9	16535.3	13187.4	22987.5	14697.3	17636.4	15172.9	16093.3	15412.2	15420.8	0.0216663
	TOTAL	710395	708160	701635	696489	705517	720464	700708	713677	711857	736967	730655	704349	711739	1
	CATEGORÍA GRATUITO
	RANGOS	ENERO	FEBRERO	MARZO	ABRIL	MAYO	JUNIO	JULIO	AGOSTO	SETBRE	OCTUBRE	NOVBRE	DCBRE	PROMEDIO	PORCENT.
	0	0							0				0	0	0
	1 -20	0											0	0	0
	21-40	0											0	0	0
	41-50	6.31											0	3.155	0.00362222
	51-100	0			40.05								0	13.35	0.015327
	101-200	0											0	0	0
	MÁS 200	0											0	0	0
	TOTAL	6.31	0	0	40.05	0	0	0	0	0	0	0	0	3.86333	0.0189492
	RESUMEN
	CATEGORÍA	ENERO	FEBRERO	MARZO	ABRIL	MAYO	JUNIO	JULIO	AGOSTO	SEPTBRE	OCTUBRE	NOVBRE	DCBRE	PROMEDIO	PORCENT.
	COMERCIAL	220139	222608	212771	216681	223216	229980	222560	229895	221854	232400	226508	223736	223529	0.125578
	ESPECIAL S/REBAJA	53547	53763.1	52960.6	50957.7	47992.4	54086.2	52310.4	61227.7	48605.1	59175.5	58345.2	58090.4	54255.1	0.0304804
	ESPECIAL C/REBAJA	18784.2	18078.4	18688	17167.3	18369.7	17900.7	17651.8	14672.3	19486.3	20704.7	19818.9	18197.8	18293.3	0.0102771
	INDUSTRIAL	51299.2	48283.8	52229.1	45611.2	53194.9	50315.1	54215.9	56541	51079.5	50705.7	52996.8	50406.6	51406.6	0.0288801
	CONSTRUCCIÓN	9550.8	9663.8	8998.95	10019.9	10165.6	10709.1	8534.8	8375.55	7693.3	8229.15	7822.1	8712.55	9039.63	0.00507844
	RESIDENCIAL	710395	708160	701635	696489	705517	720464	700708	713677	711857	736967	730655	704349	711739	0.399853
	GRATUITO	6.31	0	0	40.05	0	0	0	0	0	0	0	0	711739	0.399853
	TOTAL	1.06372e+06	1.06056e+06	1.04728e+06	1.03697e+06	1.05846e+06	1.08345e+06	1.05598e+06	1.08439e+06	1.06058e+06	1.10818e+06	1.09615e+06	1.06349e+06	1.78e+06	1
	FUENTE: DWH - Estadísticas de Agua Potable y Alcantarillado
	ELABORACIÓN: DIRECCIÓN GENERAL DE PLANIFICACIÓN - Departamento de Planificación e Investigación

## Sheet: ANEXO4
	ANEXO No. 4.
	ETAPA EP: CONSUMO PROMEDIO DE AGUA POTABLE POR RANGOS Y CATEGORÍAS
	TOTAL SISTEMAS
	AÑO 2010
	(m3)
	CATEGORÍA COMERCIAL
	RANGOS	ENERO	FEBRERO	MARZO	ABRIL	MAYO	JUNIO	JULIO	AGOSTO	SETBRE	OCTUBRE	NOVBRE	DCBRE	PROMEDIO
	0	0	0	0	0	0	0	0	0	0	0	0	0	0
	1 -20	7.59081	7.58517	7.48586	7.48696	7.62738	7.6196	7.58184	7.58652	7.58566	7.4883	7.49043	7.45452	7.54768
	21-40	29.6028	29.4046	29.1719	29.2083	29.3413	29.3425	29.2822	29.1716	29.313	29.4972	29.6494	29.2688	29.3536
	41-50	45.4327	45	45.2542	44.9711	45.25	45.1546	45.4579	45.3423	44.7993	45.2635	45.266	45.1367	45.1938
	51-100	68.9416	69.9812	69.3847	70.3552	69.8317	70.1075	70.0392	70.4488	69.693	69.8355	70.0928	69.562	69.862
	101-200	137.26	137.707	138.484	136.639	136.415	140.532	139.411	138.389	139.267	137.24	137.258	136.399	137.911
	201-300	248.975	242.012	245.754	245.078	243.963	244.683	235.5	241.613	249.099	250.407	247.279	237.747	244.276
	301-500	377.358	371.327	378.115	377.5	372.83	380.983	381.964	369.9	376.66	386.174	395.205	365.854	377.521
	501-1000	616.571	640.28	678.81	674.3	675.552	654.259	644	642.304	705.957	666.667	693.478	697.963	666.642
	MÁS 1000	1744.21	1758.38	1884.91	1843.92	2158.22	2138.73	2015.25	2179.17	2209.27	2076.64	2067.79	2170.33	2011.19
	TOTAL	38.2348	38.7609	37.0482	37.4972	38.4209	39.3429	37.9196	39.1277	37.6192	39.384	38.3652	37.9046	38.3041
	CATEGORÍA ESPECIAL SIN REBAJA (100%)
	RANGOS	ENERO	FEBRERO	MARZO	ABRIL	MAYO	JUNIO	JULIO	AGOSTO	SETBRE	OCTUBRE	NOVBRE	DCBRE	PROMEDIO
	0	0	0	0	0	0	0	0	0	0	0	0	0	0
	1 -20	7.64815	7.67257	8.19266	7.40336	7.77686	8.296	7.82812	7.73438	7.13534	7.27143	7.30714	7.78767	7.65828
	21-40	29.9388	29.0455	29.4	30.1077	29.4528	30.1569	29.7593	28.9057	29.8261	29.6444	28.4545	29.3725	29.5295
	41-50	45.6667	45.92	44.4375	44.7273	44.8571	46.8571	45.7368	45.5714	45.2667	45.6818	44.3125	44.6667	45.3349
	51-100	75.75	73.3404	72	73.3265	71.4348	70.54	68.7105	71.0667	68.4681	70.881	73.7907	76.0571	72.1143
	101-200	138.933	143.542	143.14	143.609	143.88	145.468	145.396	146.791	136.837	142.583	143.087	148.179	143.45
	201-300	246.435	248.059	239.762	240.957	254.85	253.333	238.474	242.5	250.88	246.368	248.522	255.222	247.322
	301-500	376.455	388.077	405.067	403.077	404.333	392.438	399.133	379	385.588	375.238	385.652	396.9	390.288
	501-1000	667.333	654.278	679.353	660.643	723	700.533	675.75	656.308	661.714	646.5	657.769	679.556	670.277
	MÁS 1000	2285.72	2673.73	2673.79	2853.46	2573.38	3226.58	2884.85	3617.57	2765.75	2499.89	3022.93	2828.41	2802.95
	TOTAL	194.419	195.235	186.734	177.08	167.489	189.373	179.328	211.797	164.748	201.403	198.582	199.281	188.778
	CATEGORÍA ESPECIAL CON REBAJA (50%)
	RANGOS	ENERO	FEBRERO	MARZO	ABRIL	MAYO	JUNIO	JULIO	AGOSTO	SETBRE	OCTUBRE	NOVBRE	DCBRE	PROMEDIO
	0	0	0	0	0	0	0	0	0	0	0	0	0	0
	1-20	10.88	10.44	9.66667	9.72414	10.9722	9.96774	10.619	8.71429	8.64516	8.64516	9.51724	10.2188	9.77667
	21-40	32.7857	31.1212	32	31.4839	31.8621	29.6154	30.7333	29.725	31.0357	33.1034	30.2381	30.2581	31.1199
	41-50	44.65	44.25	45	44.5	43.9286	46.1739	44.8462	45.875	44.1667	45.9091	45.0556	44.125	44.9218
	51-100	71.8298	75.434	72.8889	74.2449	75.4821	73.6429	69.0682	71.2609	74.4918	72.5	74.9636	74.0732	73.4411
	101-200	147.621	141.708	137.926	138.258	149.518	148.928	143.604	142.234	144.491	145.218	143.814	146.676	144.296
	201-300	246.29	234.917	242.054	237.355	249.533	235.375	234.5	247.348	246.962	239.846	237.613	239.742	241
	301-500	379.8	377.652	387.348	386.562	377.571	376.292	387.714	378.917	390.286	361.4	380.524	407.81	382.44
	501-1000	732.824	669.857	748.667	670.462	667.083	724	694.444	692.143	751.357	693.692	661.308	619.636	695.352
	MÁS 1000	2646.8	2290.33	2499.5	1955.29	2081.11	2188.57	2958.71	2304	2510	2439.12	2399.12	2479.67	2381.96
	TOTAL	213.79	204.861	211.467	194.235	207.85	202.885	198.156	166.985	218.141	228.912	220.218	201.808	205.775
	CATEGORÍA INDUSTRIAL
	RANGOS	ENERO	FEBRERO	MARZO	ABRIL	MAYO	JUNIO	JULIO	AGOSTO	SETBRE	OCTUBRE	NOVBRE	DCBRE	PROMEDIO
	0	0	0	0	0	0	0	0	0	0	0	0	0	0
	1-20	8.60345	10.1892	9.10769	8.75362	8.42424	8.84483	8.75342	9.17391	8.46269	9.01471	9.34615	8.69697	8.96794
	21-40	30.6757	28.7037	29.375	30.4	28.2963	29.7333	29.5909	30.6957	29.1765	28.72	30.4783	27.7	29.4495
	41-50	43.3333	45.2	44.8333	44.3333	46.4	45.4	44.5556	44.8889	45	45	46.25	45.8	45.1557
	51-100	70.6667	77.6136	75.8462	77.0476	72.7692	73.4872	74.093	71.0476	71.7	68.7143	72.2	70.6944	73.0856
	101-200	141.781	143.562	137.971	141.621	143.677	143.467	144.567	144.257	140.571	136.444	154.24	140.312	142.425
	201-300	234.8	258	236.467	248.6	241.385	252.214	243.444	262.222	259.2	250.083	249.647	239.786	247.707
	301-500	407.286	399.769	418	389.125	386.667	409.455	407.9	400.364	392.875	402.167	379	368.444	397.415
	501-1000	764.714	716.833	699.933	681.643	742.818	716.727	703.167	690.182	727.375	733.556	665.111	735.3	714.669
	MÁS 1000	2916.91	2566.67	2696.15	2918	2903.31	3106.73	3085.46	3067.36	2774.29	3018.58	2933	3051.08	2918.29
	TOTAL	247.758	233.272	253.111	222.245	261.533	245.244	264.599	277.169	249.826	246.44	259.058	247.041	250.603
	CATEGORÍA CONSTRUCCIÓN
	RANGOS	ENERO	FEBRERO	MARZO	ABRIL	MAYO	JUNIO	JULIO	AGOSTO	SETBRE	OCTUBRE	NOVBRE	DCBRE	PROMEDIO
	0	0	0	0	0	0	0	0	0	0	0	0	0	0
	1-20	6.81646	6.63496	6.88107	6.99518	7.02262	7.10022	7.21127	7.04578	6.90816	6.76276	6.90054	6.57735	6.90845
	21-40	27.7045	28.1124	27.975	28	28.1282	28.75	28.6667	27.3919	27.2319	28.0725	27.8108	27.3944	27.9341
	41-50	45.125	45.7692	46.5	44	44.8125	45	46.8889	45.75	44.8333	45.6471	44	46.6	45.3481
	51-100	68.0526	68.75	68.9091	64.9333	67.9259	68.9333	71.1765	71.0667	65.8333	68.2105	65.0909	66	67.7677
	101-200	138.286	162.5	128.6	120.333	126.8	139	162.333	145.286	133.25	115.4	120	123	135.904
	MÁS 200	290	649	316	296.333	337.5	519.667	351.333	272	257	267.333	447	599	411.615
	TOTAL	11.553	12.626	9.67754	9.87043	10.2899	13.6734	11.8615	12.0329	11.7154	13.1142	12.7513	14.4365	11.8015
	CATEGORÍA RESIDENCIAL
	RANGOS	ENERO	FEBRERO	MARZO	ABRIL	MAYO	JUNIO	JULIO	AGOSTO	SEPTBRE	OCTUBRE	NOVBRE	DCBRE	PROMEDIO
	0	0	0	0	0	0	0	0	0	0	0	0	0	0
	1-20	10.3789	10.3161	10.236	10.2789	10.261	10.1873	10.1502	10.11	10.1121	10.1074	10.0883	10.0017	10.1812
	21-40	28.7352	28.652	28.6966	28.6315	28.6452	28.6436	28.5665	28.5542	28.5203	28.7098	28.5962	28.4896	28.6208
	41-60	48.3613	48.2969	48.5007	48.3941	48.4007	48.3544	48.2569	48.3208	48.2741	48.436	48.3564	48.371	48.3607
	61-80	68.6107	68.8096	68.5152	68.4648	68.5308	68.711	68.5598	68.6943	68.6534	68.6143	68.6949	68.6742	68.6291
	81-100	88.8112	88.8584	88.5684	88.7713	89.1471	88.8022	89.2804	88.9092	89.3355	88.8588	88.8088	89.02	88.9276
	101-150	117.255	118.106	119.375	118.679	118.413	119.108	118.748	117.86	118.156	118.788	118.495	119.011	118.502
	151-200	170.796	168.76	172.241	171.968	172.092	171.237	172.741	170.255	173.902	171.398	170.089	170.385	171.284
	201-300	238.877	241.024	239.418	237.287	236.619	243.782	246.899	236.181	239.683	237.046	240.342	243.107	240.042
	MÁS 300	467.577	514.304	500.021	478.281	474.358	462.623	550.247	462.351	526.422	492	524.211	533.185	500.591
	TOTAL	21.8628	21.6801	21.4632	21.2052	21.1172	21.3609	20.7105	20.9465	20.8915	21.5496	21.368	20.4332	21.2107
	CATEGORÍA GRATUITO
	RANGOS	ENERO	FEBRERO	MARZO	ABRIL	MAYO	JUNIO	JULIO	AGOSTO	SETBRE	OCTUBRE	NOVBRE	DCBRE	PROMEDIO
	0	0	0	0	0	0	0	0	0	0	0	0	0	0
	1 -20	6.375	3.66667	7.28571	5.22222	5.85714	4.25	5.88889	4.57143	6.5	5.42857	5.5	8.33333	5.80645
	21-40	27	25	38	36	31	27		36	22	29.3333	29	22	28.6667
	41-50	50		47		44.5	49		43	47	45	49	46	51.5385
	51-100		56	76.3333	68.25	87.5	72.6667	67.75	73.6	73	74	77.6	86.3333	74.4571
	101-200	168.75	130.143	160.8	123.667	137.25	139.667	137	141	138.429	113.333	134.5	121	138.039
	MÁS 200	805.286	1070.8	1181.5	766	801.25	746	634.25	648.75	781.75	816	931.75	760.5	830.074
	TOTAL	258.68	256.72	237.68	159.458	164.84	181.24	141.84	145.52	158.889	182.667	170.111	148	181.423
	RESUMEN
	CATEGORÍA	ENERO	FEBRERO	MARZO	ABRIL	MAYO	JUNIO	JULIO	AGOSTO	SEPTBRE	OCTUBRE	NOVBRE	DCBRE	PROMEDIO
	COMERCIAL	38.2348	38.7609	37.0482	37.4972	38.4209	39.3429	37.9196	39.1277	37.6192	39.384	38.3652	37.9046	38.3041
	ESPECIAL S/REBAJA	194.419	195.235	186.734	177.08	167.489	189.373	179.328	211.797	164.748	201.403	198.582	199.281	188.778
	ESPECIAL C/REBAJA	213.79	204.861	211.467	194.235	207.85	202.885	198.156	166.985	218.141	228.912	220.218	201.808	205.775
	INDUSTRIAL	247.758	233.272	253.111	222.245	261.533	245.244	264.599	277.169	249.826	246.44	259.058	247.041	250.603
	CONSTRUCCIÓN	11.553	12.626	9.67754	9.87043	10.2899	13.6734	11.8615	12.0329	11.7154	13.1142	12.7513	14.4365	11.8015
	RESIDENCIAL	21.8628	21.6801	21.4632	21.2052	21.1172	21.3609	20.7105	20.9465	20.8915	21.5496	21.368	20.4332	21.2107
	GRATUITO	258.68	256.72	237.68	159.458	164.84	181.24	141.84	145.52	158.889	182.667	170.111	148	181.423
	TOTAL	24.5767	24.3886	24.0882	23.6899	23.7359	24.0881	23.382	23.7393	23.4897	24.3822	24.1351	23.1554	23.9004
	FUENTE: DWH - Estadísticas de Agua Potable y Alcantarillado
	ELABORACIÓN: DIRECCIÓN GENERAL DE PLANIFICACIÓN - Departamento de Planificación e Investigación

## Sheet: ANEXO5
	ANEXO No. 5.
	ETAPA EP: VALOR PROMEDIO DE AGUA POTABLE POR RANGOS Y CATEGORÍAS
	TOTAL SISTEMAS
	AÑO 2010
	(Dólares)
	CATEGORÍA COMERCIAL
	RANGOS	ENERO	FEBRERO	MARZO	ABRIL	MAYO	JUNIO	JULIO	AGOSTO	SETBRE	OCTUBRE	NOVBRE	DCBRE	PROMEDIO
	0	3.59459	3.15888	3.20388	3.26551	3.34906	3.35452	3.28571	3.15982	3.12473	3.09832	3.04198	3.05759	3.22748
	1 -20	9.25354	9.24929	9.19897	9.18445	9.29398	9.27608	9.24335	9.23834	9.24817	9.17644	9.17244	9.14733	9.22277
	21-40	24.7235	24.6662	24.4197	24.4391	24.5382	24.5411	24.4907	24.4279	24.5098	24.6369	24.7603	24.5051	24.5544
	41-50	36.228	35.5	35.9969	35.4797	35.675	35.8694	35.8205	35.7822	35.3007	35.6709	35.6603	35.6295	35.7175
	51-100	59.0709	60.2346	59.7299	60.643	60.0085	60.2546	60.1744	60.3999	59.944	59.8807	60.3003	59.7507	60.0372
	101-200	131.907	132.353	132.652	131.371	131.577	134.887	133.536	133.155	133.615	130.925	131.788	130.445	132.343
	201-300	247.924	242.327	244.272	243.207	243.109	243.215	234.155	242.905	250.51	253.396	247.81	238.477	244.272
	301-500	382.65	374.012	383.598	384.098	376.307	388.677	389.335	373.191	381.484	389.203	402.323	370.278	382.645
	501-1000	621.698	655.688	683.264	682.735	687.802	664.383	661.779	659.491	716.293	684.998	702.474	711.893	678.686
	MÁS 1000	1817.92	1813.55	1965.65	1891.86	2252.63	2230.57	2082	2254.9	2306.24	2150.14	2155.18	2265.35	2088.52
	TOTAL	36.992	37.432	35.7478	36.1798	37.1222	38.0007	36.6114	37.8241	36.3815	38.1422	37.2117	36.7866	37.0383
	CATEGORÍA ESPECIAL SIN REBAJA (100%)
	RANGOS	ENERO	FEBRERO	MARZO	ABRIL	MAYO	JUNIO	JULIO	AGOSTO	SETBRE	OCTUBRE	NOVBRE	DCBRE	PROMEDIO
	0	3.06977	2.4186	2.7234	2.86957	2.64255	2.32558	2.24	2.25	2.24561	1.55556	2.17391	2.09091	2.39309
	1 -20	9.20556	9.19381	9.5945	9.08151	9.31157	9.7112	9.41719	9.29453	8.87444	8.97571	9.00071	9.34658	9.24298
	21-40	24.7043	23.7845	23.9042	24.6942	23.4481	24.381	23.9209	23.7664	23.2622	24.3869	23.0734	23.3461	23.9144
	41-50	35.9667	36.144	35.1063	35.3091	35.4	36.8	36.0158	35.6143	35.6867	35.9773	35.0187	35.0444	35.6962
	51-100	58.7769	55.3383	54.4	55.3286	54.012	53.312	51.9921	53.7467	51.8426	53.6167	55.5686	57.24	54.6189
	101-200	101.253	104.479	104.198	104.439	104.73	105.828	105.777	106.753	99.786	103.808	104.161	107.726	104.409
	201-300	177.057	177.641	171.643	172.496	182.395	181.333	170.932	173.75	179.456	176.495	177.965	182.656	177.131
	301-500	267.518	275.708	287.547	286.154	287.033	278.456	283.393	269.089	273.912	266.476	273.783	281.63	277.104
	501-1000	471.133	461.994	479.547	466.45	510.1	494.373	477.025	463.415	467.2	456.628	464.438	479.689	473.202
	MÁS 1000	1603.78	1875.61	1875.65	2001.42	1805.37	2262.61	2023.39	2536.3	1940.02	1753.92	2120.05	1983.89	1966.04
	TOTAL	140.175	140.374	134.418	127.714	120.888	136.237	129.162	151.93	118.839	144.683	142.653	143.08	135.836
	CATEGORÍA ESPECIAL CON REBAJA (50%)
	RANGOS	ENERO	FEBRERO	MARZO	ABRIL	MAYO	JUNIO	JULIO	AGOSTO	SETBRE	OCTUBRE	NOVBRE	DCBRE	PROMEDIO
	0	2	1.6	1.33333	1.66667	1.5	1.5	1.66667	1.71429	1.2	1.14	1.28333	0.925	1.50896
	1-20	5.4728	5.406	5.11944	5.14483	9.68944	5.17097	5.49762	4.83786	4.70484	4.75871	4.96034	5.29437	5.15062
	21-40	11.2607	11.9897	11.4677	11.9603	6.5	11.7854	11.8678	11.7153	12.0025	12.6724	12.4386	11.2274	11.8546
	41-50	14.94	12.55	10.8125	12.9292	108.496	14.6391	14.2346	16.7125	14.5208	12.8409	15.825	15.3812	14.3316
	51-100	26.8213	27.934	27.2333	26.4704	53.8893	26.0964	25.1739	25.4087	27.0385	26.1033	25.9009	27.1939	26.5822
	101-200	53.2405	50.9781	48.987	50.0152	45.417	52.9848	50.5255	51.1436	51.5149	51.9809	51.2542	51.4154	51.5248
	201-300	81.8145	79.0403	82.3541	80.5726	60.97	83.35	82.5281	83.7326	86.3404	84.1641	83.4065	84.1516	82.9244
	301-500	134.93	134.178	137.572	134.234	185.071	128.473	131.724	130.537	136.279	123.47	129.207	141.107	132.643
	501-1000	223.291	205.039	228.283	203.565	#REF!	232.825	195.472	233.321	228.893	231.119	221.265	205.85	218.716
	MÁS 1000	928.38	768.2	841.408	656.043	680.528	703.893	1007.19	707.9	846.75	826.163	812.163	830.508	794.776
	TOTAL	73.0902	69.8006	72.1543	66.0282	70.6528	68.8487	67.3731	56.2158	74.3753	79.0255	75.9343	69.7234	70.2689
	CATEGORÍA INDUSTRIAL
	RANGOS	ENERO	FEBRERO	MARZO	ABRIL	MAYO	JUNIO	JULIO	AGOSTO	SETBRE	OCTUBRE	NOVBRE	DCBRE	PROMEDIO
	0	3.52941	3.2	3.57895	3.45455	3.11111	3.30435	3.04762	3.15789	3.36842	3.42857	3.42857	3.45455	3.34177
	1-20	9.81552	10.9162	10.1292	9.89565	9.65455	9.91552	9.85342	10.1319	9.62537	10.075	10.2859	9.78485	10.0211
	21-40	25.473	24.0926	24.5625	25.28	23.8074	24.8133	24.7136	25.487	24.4235	24.104	25.3348	23.39	24.6147
	41-50	34.3333	35.64	35.3833	35.0333	36.48	35.78	35.1889	35.4222	35.5	35.5	36.375	36.06	35.609
	51-100	60.6111	67.9943	66.1385	67.4	62.5577	63.559	64.2977	61.1	61.785	58.5357	62.31	60.7292	63.1863
	101-200	135.37	137.241	131.369	135.202	137.361	137.14	138.295	137.97	134.1	129.767	148.452	133.828	136.046
	201-300	224.34	242.9	225.673	235.38	229.608	238.271	231.256	246.278	243.86	236.567	236.218	228.329	234.666
	301-500	362.329	356.315	370.9	350.962	347.625	364.064	362.82	356.791	350.8	358.233	339.7	331.256	354.812
	501-1000	648.271	609.967	596.447	584.136	630.755	609.882	599.033	588.645	618.4	623.344	568.589	624.74	608.474
	MÁS 1000	2370.03	2089.83	2193.42	2370.9	2361.65	2521.88	2520.05	2490.39	2255.93	2451.37	2382.9	2477.37	2372.67
	TOTAL	210.243	198.699	214.934	189.258	221.645	207.914	224.033	233.64	211.072	208.665	218.995	209.156	212.351
	CATEGORÍA CONSTRUCCIÓN
	RANGOS	ENERO	FEBRERO	MARZO	ABRIL	MAYO	JUNIO	JULIO	AGOSTO	SETBRE	OCTUBRE	NOVBRE	DCBRE	PROMEDIO
	0	3.71598	3.06024	3.50336	3.61003	3.5625	3.15909	2.91358	2.74571	2.70866	2.62963	2.73684	2.75179	3.23261
	1-20	8.47068	8.34358	8.50024	8.57735	8.61923	8.68597	8.68333	8.55325	8.4227	8.32755	8.3957	8.14006	8.48341
	21-40	23.3023	23.5517	23.4325	23.5	23.5359	24.0139	23.9455	23.1203	23.4101	23.5348	23.4135	23.6197	23.5233
	41-50	35.5875	36.0385	36.55	34.8538	35.3687	35.1364	36.8222	35.775	35.8667	36.0353	34.5556	36.62	35.7475
	51-100	56.7789	58.165	58.6727	54.5467	56.9741	58.6133	61	61.12	56.9278	58.1211	54.8455	55.8	57.4504
	101-200	131.129	156.125	120.73	101.95	118.84	131.117	156.95	138.479	126.412	107.67	112.5	115.65	128.032
	MÁS 200	291	516.05	318.3	296.317	340.875	530.817	314.683	272.1	256.35	267.2	455.85	615.45	402.006
	TOTAL	12.3395	12.9542	10.8683	11.0962	11.4221	14.3361	12.4414	12.5382	12.231	13.4244	13.1464	15.1523	12.5347
	CATEGORÍA RESIDENCIAL
	RANGOS	ENERO	FEBRERO	MARZO	ABRIL	MAYO	JUNIO	JULIO	AGOSTO	SEPTBRE	OCTUBRE	NOVBRE	DCBRE	PROMEDIO
	0	1.59452	1.4376	1.45576	1.48636	1.48936	1.47283	1.41146	1.41635	1.37436	1.3841	1.38641	1.40275	1.44416
	1-20	3.62525	3.61543	3.59809	3.60785	3.60038	3.58393	3.57686	3.56845	3.56678	3.56251	3.56115	3.54726	3.58351
	21-40	8.52982	8.4999	8.50528	8.47954	8.48576	8.48458	8.45845	8.45431	8.44847	8.50738	8.47197	8.42669	8.47963
	41-60	17.3365	17.2843	17.4224	17.3505	17.3434	17.3096	17.239	17.2761	17.2585	17.3533	17.3064	17.2956	17.3151
	61-80	30.4028	30.5582	30.33	30.2863	30.282	30.4781	30.2862	30.3928	30.4256	30.4314	30.4529	30.3853	30.3948
	81-100	43.4572	43.518	43.3165	43.2186	43.6217	43.3689	43.3348	43.4024	43.5517	43.2948	43.3174	43.5396	43.4112
	101-150	61.4094	61.994	62.8109	61.1428	62.1834	62.5491	60.7814	61.4823	61.8431	62.1386	61.9454	62.0828	61.8739
	151-200	93.283	92.9709	94.2628	90.5266	91.9239	93.9924	90.4961	92.9244	93.4254	93.7247	93.1051	93.7556	92.8337
	201-300	126.46	126.351	125.77	124.932	126.337	128.388	124.36	127.974	127.975	122.045	126.823	128.312	126.34
	MÁS 300	247.625	257.528	263.421	249.373	246.795	248.82	270.441	257.848	275.568	266.191	282.339	285.41	262.854
	TOTAL	7.86863	7.81469	7.71239	7.62799	7.63852	7.73262	7.46514	7.57112	7.51991	7.76818	7.68269	7.37021	7.64592
	CATEGORÍA GRATUITO
	RANGOS	ENERO	FEBRERO	MARZO	ABRIL	MAYO	JUNIO	JULIO	AGOSTO	SETBRE	OCTUBRE	NOVBRE	DCBRE	PROMEDIO
	0
	1 -20
	21-40
	41-50
	51-100
	101-200
	MÁS 200
	TOTAL
	RESUMEN
	CATEGORÍA	ENERO	FEBRERO	MARZO	ABRIL	MAYO	JUNIO	JULIO	AGOSTO	SEPTBRE	OCTUBRE	NOVBRE	DCBRE	PROMEDIO
	COMERCIAL	36.992	37.432	35.7478	36.1798	37.1222	38.0007	36.6114	37.8241	36.3815	38.1422	37.2117	36.7866	37.0383
	ESPECIAL S/REBAJA	140.175	140.374	134.418	127.714	120.888	136.237	129.162	151.93	118.839	144.683	142.653	143.08	135.836
	ESPECIAL C/REBAJA	73.0902	69.8006	72.1543	66.0282	70.6528	68.8487	67.3731	56.2158	74.3753	79.0255	75.9343	69.7234	70.2689
	INDUSTRIAL	210.243	198.699	214.934	189.258	221.645	207.914	224.033	233.64	211.072	208.665	218.995	209.156	212.351
	CONSTRUCCIÓN	12.3395	12.9542	10.8683	11.0962	11.4221	14.3361	12.4414	12.5382	12.231	13.4244	13.1464	15.1523	12.5347
	RESIDENCIAL	7.86863	7.81469	7.71239	7.62799	7.63852	7.73262	7.46514	7.57112	7.51991	7.76818	7.68269	7.37021	7.64592
	GRATUITO	0.2524	0	0	1.66875	0	0	0	0	0	0	0	0	27393.7
	TOTAL	10.8637	10.7975	10.6133	10.4614	10.5647	10.7384	10.3973	10.6375	10.3643	10.8097	10.6707	10.3093	17.6637
	FUENTE: DWH - Estadísticas de Agua Potable y Alcantarillado
	ELABORACIÓN: DIRECCIÓN GENERAL DE PLANIFICACIÓN - Departamento de Planificación e Investigación

## Sheet: ANEXO6
	ANEXO No. 6.
	ETAPA EP: NÚMERO DE CONEXIONES, CONSUMO Y VALORES DE AGUA POTABLE POR CATEGORÍAS
	TOTAL SISTEMAS
	AÑO 2011
	NÚMERO DE CONEXIONES (Número)
	COD.	CATEGORÍA	ENERO	FEBRERO	MARZO	ABRIL	MAYO	JUNIO	JULIO	AGOSTO	SEPTBRE	OCTUBRE	NOVBRE	DCBRE	PROMEDIO	PORCENT.
	R	RESIDENCIAL	90282	90619	90975	91307	92363	93172	93864	94424	94663	94870	95104	95567	93100.8	0.923756
	M	COMERCIAL	5951	5947	5952	5989	6013	6052	6079	6079	6098	6093	6087	6082	6035.17	0.0598815
	I	INDUSTRIAL	244	243	243	241	240	242	242	242	242	243	242	241	242.083	0.00240198
	C	CONSTRUCCIÓN	774	746	828	903	890	747	686	668	629	613	595	575	721.167	0.00715549
	E	ESPECIAL SIN REBAJA	382	383	394	399	397	397	405	408	409	409	409	406	399.833	0.00396719
	D	ESPECIAL CON REBAJA	257	259	259	260	260	260	262	262	262	262	261	261	260.417	0.00258388
	G	GRATUITOS	25	25	25	24	25	25	25	25	27	27	27	27	25.5833	0.00025384
		TOTALES	97915	98222	98676	99123	100188	100895	101563	102108	102330	102517	102725	103159	100785	1
	CONSUMOS (m3)
	COD	CATEGORÍA	ENERO	FEBRERO	MARZO	ABRIL	MAYO	JUNIO	JULIO	AGOSTO	SEPTBRE	OCTUBRE	NOVBRE	DCBRE	PROMEDIO	PORCENT.
	R	RESIDENCIAL	1973821	1964631	1952613	1936182	1950444	1990238	1943974	1974478	1977648	2044413	2032180	1952737	1.97445e+06	0.819799
	M	COMERCIAL	227535	230511	220511	224571	231025	238103	230513	237818	229402	239967	233529	230535	231168	0.0959821
	I	INDUSTRIAL	60453	56685	61506	53561	62768	59349	64033	67075	60458	59885	62692	59537	60666.8	0.0251891
	C	CONSTRUCCIÓN	8942	9419	8013	8913	9158	10214	8137	8038	7369	8039	7587	8301	8510.83	0.00353373
	E	ESPECIAL SIN REBAJA	74268	74775	73573	70655	66493	75181	72628	85354	67382	82374	81220	80908	75400.9	0.0313068
	D	ESPECIAL CON REBAJA	54944	53059	54770	50501	54041	52750	51917	43583	57153	59975	57447	52672	53567.7	0.0222415
	G	GRATUITOS	6467	6418	5942	3827	4121	4531	3546	3638	4290	4932	4593	3996	4691.75	0.00194803
		TOTALES	2406430	2395498	2376928	2348210	2378050	2430366	2374748	2419984	2403702	2499585	2479248	2388686	2.40845e+06	1
	VALORES (Dólares)
	COD	CATEGORÍA	ENERO	FEBRERO	MARZO	ABRIL	MAYO	JUNIO	JULIO	AGOSTO	SEPTBRE	OCTUBRE	NOVBRE	DCBRE	PROMEDIO	PORCENT.
	R	RESIDENCIAL	710395	708160	701635	696489	705517	720464	700708	713677	711857	736967	730655	704349	711739	0.666256
	M	COMERCIAL	220139	222608	212771	216681	223216	229980	222560	229895	221854	232400	226508	223736	223529	0.209245
	I	INDUSTRIAL	51299.2	48283.8	52229.1	45611.2	53194.8	50315.1	54215.9	56540.9	51079.5	50705.7	52996.8	50406.6	51406.6	0.0481214
	C	CONSTRUCCIÓN	9550.8	9663.8	8998.95	10019.9	10165.6	10709	8534.8	8375.55	7693.3	8229.15	7822.4	8712.55	9039.66	0.00846198
	E	ESPECIAL SIN REBAJA	53547	53763.1	52960.6	50957.7	47992.4	54086.2	52310.4	61227.7	48605.1	59175.5	58345.2	58090.3	54255.1	0.050788
	D	ESPECIAL CON REBAJA	18784.2	18078.4	18688	17167.3	18369.7	17900.7	17651.8	14672.3	19486.4	20704.7	19818.9	18197.8	18293.3	0.0171243
	G	GRATUITOS	6.31	0	0	40.05	0	0	0	0		0	0	0	4.21455	3.94522e-06
		TOTALES	1.06372e+06	1.06056e+06	1.04728e+06	1.03697e+06	1.05846e+06	1.08345e+06	1.05598e+06	1.08439e+06	1.06058e+06	1.10818e+06	1.09615e+06	1.06349e+06	1.06827e+06	1
	FUENTE: DWH - Estadísticas de Agua Potable y Alcantarillado
	ELABORACIÓN: DIRECCIÓN GENERAL DE PLANIFICACIÓN - Departamento de Planificación y Control

## Sheet: ANEXO7
	ANEXO No. 7.
	ETAPA EP: CONSUMOS Y VALORES DE AGUA POTABLE POR CONEXIÓN Y POR CATEGORÍAS
	TOTAL SISTEMAS
	AÑO 2011
	CONSUMO PROMEDIO POR CONEXIÓN (m3)
	COD.	CATEGORÍA	ENERO	FEBRERO	MARZO	ABRIL	MAYO	JUNIO	JULIO	AGOSTO	SEPTBRE	OCTUBRE	NOVBRE	DCBRE	PROMEDIO
	R	RESIDENCIAL	21.8628	21.6801	21.4632	21.2052	21.1172	21.3609	20.7105	20.9108	20.8915	21.5496	21.368	20.4332	21.2127
	M	COMERCIAL	38.2348	38.7609	37.0482	37.4972	38.4209	39.3429	37.9196	39.1212	37.6192	39.384	38.3652	37.9045	38.3016
	I	INDUSTRIAL	247.758	233.272	253.111	222.245	261.533	245.244	264.599	277.169	249.826	246.44	259.058	247.041	250.608
	C	CONSTRUCCIÓN	11.553	12.626	9.67754	9.87043	10.2899	13.6734	11.8615	12.0329	11.7154	13.1142	12.7513	14.4365	11.9668
	E	ESPECIAL SIN REBAJA	194.419	195.235	186.734	177.08	167.489	189.373	179.328	209.201	164.748	201.403	198.582	199.281	188.573
	D	ESPECIAL CON REBAJA	213.79	204.861	211.467	194.235	207.85	202.885	198.156	166.347	218.141	228.912	220.103	201.808	205.713
	G	GRATUITOS	258.68	256.72	237.68	159.458	164.84	181.24	141.84	145.52	158.889	182.667	170.111	148	183.804
		TOTALES	24.5767	24.3886	24.0882	23.6899	23.7359	24.0881	23.382	23.7002	23.4897	24.3822	24.1348	23.1554	23.901
	VALOR PROMEDIO POR CONEXIÓN (Dólares)
	COD	CATEGORÍA	ENERO	FEBRERO	MARZO	ABRIL	MAYO	JUNIO	JULIO	AGOSTO	SEPTBRE	OCTUBRE	NOVBRE	DCBRE	PROMEDIO
	R	RESIDENCIAL	7.86863	7.81469	7.71239	7.62799	7.63852	7.73262	7.46514	7.55821	7.51991	7.76818	7.68269	7.37021	7.6466
	M	COMERCIAL	36.992	37.432	35.7478	36.1798	37.1222	38.0007	36.6114	37.8178	36.3815	38.1422	37.2117	36.7866	37.0355
	I	INDUSTRIAL	210.243	198.699	214.934	189.258	221.645	207.914	224.033	233.64	211.072	208.665	218.995	209.156	212.355
	C	CONSTRUCCIÓN	12.3395	12.9542	10.8683	11.0962	11.4221	14.3361	12.4414	12.5382	12.231	13.4244	13.1469	15.1523	12.6625
	E	ESPECIAL SIN REBAJA	140.175	140.374	134.418	127.714	120.888	136.237	129.162	150.068	118.839	144.683	142.653	143.08	135.691
	D	ESPECIAL CON REBAJA	73.0902	69.8006	72.1543	66.0282	70.6528	68.8487	67.3731	56.0013	74.3756	79.0255	75.9343	69.7234	70.2507
	G	GRATUITOS	0.2524	0	0	1.66875	0	0	0	0	0	0	0	0	0.160096
		TOTALES	10.8637	10.7975	10.6133	10.4614	10.5647	10.7384	10.3973	10.62	10.3643	10.8097	10.6707	10.3093	10.6009
	VALOR PROMEDIO POR M3 (Dólares)
	COD	CATEGORÍA	ENERO	FEBRERO	MARZO	ABRIL	MAYO	JUNIO	JULIO	AGOSTO	SEPTBRE	OCTUBRE	NOVBRE	DCBRE	PROMEDIO
	R	RESIDENCIAL	0.359909	0.360454	0.359331	0.359723	0.361721	0.361999	0.360451	0.361451	0.359951	0.360479	0.359542	0.360698	0.360476
	M	COMERCIAL	0.967497	0.965715	0.9649	0.964866	0.966197	0.965884	0.965501	0.966683	0.967098	0.968468	0.969933	0.970509	0.966938
	I	INDUSTRIAL	0.848581	0.851791	0.84917	0.851576	0.847484	0.847783	0.846688	0.842951	0.844876	0.846717	0.845353	0.846642	0.847468
	C	CONSTRUCCIÓN	1.06808	1.02599	1.12304	1.12419	1.11003	1.04847	1.04889	1.04199	1.04401	1.02365	1.03103	1.04958	1.06158
	E	ESPECIAL SIN REBAJA	0.720997	0.718999	0.719838	0.721219	0.721766	0.719414	0.720252	0.717339	0.721336	0.718376	0.71836	0.71798	0.719656
	D	ESPECIAL CON REBAJA	0.341878	0.340722	0.341208	0.33994	0.339922	0.339349	0.339999	0.336653	0.340952	0.345222	0.344994	0.345493	0.341361
	G	GRATUITOS	0.000975723	0	0	0.0104651	0	0	0	0	0	0	0	0	0.000953403
		TOTALES	0.442033	0.442729	0.440603	0.441599	0.445094	0.445799	0.444671	0.448097	0.441226	0.443347	0.442128	0.445221	0.443546
	FUENTE: DWH - Estadísticas de Agua Potable y Alcantarillado
	ELABORACIÓN: DIRECCIÓN GENERAL DE PLANIFICACIÓN - Departamento de Planificación e Investigación
