# Supplementary material for: Looking inside the Blackbox: Cuenca’s water metabolism
Source: PLoS One. 2022 Sep 22;17(9):e0273629. doi: 10.1371/journal.pone.0273629 (PMC9499241; doi:10.1371/journal.pone.0273629)
Supplement: S5 File — (ZIP) [file pone.0273629.s006.zip › 2011/Sistema Yanuncay.XLS]

## Sheet: ANEXO1
	ANEXO No. 1
	ETAPA EP: NÚMERO DE CONEXIONES DE AGUA POTABLE POR RANGOS Y CATEGORÍAS DE CONSUMO
	SISTEMA YANUNCAY
	AÑO 2011
	(Número)
	CATEGORÍA COMERCIAL
	RANGOS	ENERO	FEBRERO	MARZO	ABRIL	MAYO	JUNIO	JULIO	AGOSTO	SETBRE	OCTUBRE	NOVBRE	DCBRE	PROMEDIO	PORCENT.
	0	7	8	7	5	7	7	7	9	11	9	6	6	7.41667	0.117028
	1 -20	29	25	29	31	31	30	32	31	29	30	28	29	29.5	0.465483
	21-40	10	12	9	11	7	8	8	9	13	10	10	9	9.66667	0.152531
	41-50	2	3	5	3	7	7	7	4	3	2	3	4	4.16667	0.0657462
	51-100	4	6	5	7	5	5	6	7	4	8	12	11	6.66667	0.105194
	101-200	3	2	2					1	1	2	1	1	1.625	0.025641
	201-300	1										1		1	0.0157791
	301-500	0											1	0.5	0.00788955
	501-1000	1	2	2	1	2	1	2	1	2	2	1	1	1.5	0.0236686
	MÁS 1000	2	1	1	2	1	2	1	2	1	1	1	1	1.33333	0.0210388
	TOTAL	59	59	60	60	60	60	63	64	64	64	63	63	63.375	1
	CATEGORÍA ESPECIAL SIN REBAJA
	RANGOS	ENERO	FEBRERO	MARZO	ABRIL	MAYO	JUNIO	JULIO	AGOSTO	SETBRE	OCTUBRE	NOVBRE	DCBRE	PROMEDIO	PORCENT.
	0	2	0	1	2	2	1		2	2	1	2	1	1.45455	0.105707
	1 -20	2	3	5	5	5	6	7	4	6	6	3	5	4.75	0.345201
	21-40	2	3	1			1	1	1		1	3	3	1.77778	0.129198
	41-50	0	1	2	1	2	2		1	1		1		1.22222	0.0888236
	51-100	2	2	2	1			2	1		1	2	1	1.55556	0.113048
	101-200	1			1	1	1	1	2	2	2		1	1.33333	0.0968985
	201-300	1			1									1	0.0726739
	301-500	0	1			1								0.666667	0.0484493
	501-1000	0												0	0
	MÁS 1000	0												0	0
	TOTAL	10	10	11	11	11	11	11	11	11	11	11	11	13.7601	1
	CATEGORÍA ESPECIAL CON REBAJA
	RANGOS	ENERO	FEBRERO	MARZO	ABRIL	MAYO	JUNIO	JULIO	AGOSTO	SETBRE	OCTUBRE	NOVBRE	DCBRE	PROMEDIO	PORCENT.
	0	0	0					1						0.333333	0.0288015
	1 -20	1	1	1	1	1	2	3	3	1	1	2	2	1.58333	0.136807
	21-40	0	1	1	1	1			1	2	2	1	1	1.1	0.0950448
	41-50	1	1					1					1	1	0.0864044
	51-100	2	1	2		3	2	1	2	3	2	3	3	2.18182	0.188519
	101-200	3	2	2	5	3	4	2	1	2	2	2	2	2.5	0.216011
	201-300	0	1	2	1	1			1		1	1		1	0.0864044
	301-500	0	1		1		1	1	1	1	1			0.875	0.0756038
	501-1000	1												1	0.0864044
	MÁS 1000	0												0	0
	TOTAL	8	8	8	9	9	9	9	9	9	9	9	9	11.5735	1
	CATEGORÍA INDUSTRIAL
	RANGOS	ENERO	FEBRERO	MARZO	ABRIL	MAYO	JUNIO	JULIO	AGOSTO	SETBRE	OCTUBRE	NOVBRE	DCBRE	PROMEDIO	PORCENT.
	0	0	0						1		1	1		0.6	0.102273
	1 -20	0	1	1	1	1	1	1		1	1	2	1	1	0.170455
	21-40	1	1		1	1		1		1			1	1	0.170455
	41-50	0							1					0.5	0.0852273
	51-100	1		1							1			1	0.170455
	101-200	1	1	1	1	1	2	1	1	1			1	1.1	0.1875
	201-300	0									1	1		0.666667	0.113636
	301-500	0												0	0
	501-1000	0												0	0
	MÁS 1000	0												0	0
	TOTAL	3	3	3	3	3	3	3	3	3	4	4	3	5.86667	1
	CATEGORÍA CONSTRUCCIÓN
	RANGOS	ENERO	FEBRERO	MARZO	ABRIL	MAYO	JUNIO	JULIO	AGOSTO	SETBRE	OCTUBRE	NOVBRE	DCBRE	PROMEDIO	PORCENT.
	0	15	13	22	30	20	19	16	12	10	10	9	9	15.4167	0.269758
	1 -20	29	36	28	28	39	32	34	33	32	31	29	28	31.5833	0.552639
	21-40	6	5	7	8	7	10	8	9	11	7	4	5	7.25	0.126859
	41-50	2	1	1	1	2	3	1	1		1	1		1.4	0.0244969
	51-100	0	1		2				1	1	1	1		1	0.0174978
	101-200	0			1									0.5	0.00874891
	MÁS 200	0												0	0
	TOTAL	52	56	58	70	68	64	59	56	54	50	44	42	57.15	1
	CATEGORÍA RESIDENCIAL
	RANGOS	ENERO	FEBRERO	MARZO	ABRIL	MAYO	JUNIO	JULIO	AGOSTO	SETBRE	OCTUBRE	NOVBRE	DCBRE	PROMEDIO	PORCENT.
	0	546	520	518	570	597	561	561	552	504	484	450	480	528.583	0.115224
	0-20	2191	2447	2335	2391	2393	2456	2490	2521	2587	2483	2515	2781	2465.83	0.537518
	21-40	1180	1074	1154	1103	1117	1148	1143	1191	1182	1272	1243	1144	1162.58	0.253428
	41-60	321	260	292	291	320	283	284	279	260	301	351	241	290.25	0.0632706
	61-80	91	74	68	70	66	92	81	80	61	80	87	74	77	0.016785
	81-100	41	34	30	26	19	30	31	31	29	31	29	22	29.4167	0.00641244
	101-150	26	19	16	21	24	18	19	12	17	26	24	15	19.75	0.00430523
	151-200	5	2	2	9	9	4	5	10	4	2	9	8	5.75	0.00125342
	201-300	6	4	3	5	5		4	2	5	4	3	8	4.45455	0.000971031
	MÁS 300	6	3	4	3	4	2	6	5	4	2		3	3.81818	0.000832312
	TOTAL	4413	4437	4422	4489	4554	4594	4624	4683	4653	4685	4711	4776	4587.44	1
	CATEGORÍA GRATUITO
	RANGOS	ENERO	FEBRERO	MARZO	ABRIL	MAYO	JUNIO	JULIO	AGOSTO	SETBRE	OCTUBRE	NOVBRE	DCBRE	PROMEDIO	PORCENT.
	0	0	0										0	0	#DIV/0!
	1 -20	0	0										0	0	#DIV/0!
	21-40	0	0										0	0	#DIV/0!
	41-50	0	0										0	0	#DIV/0!
	51-100	0	0										0	0	#DIV/0!
	101-200	0	0										0	0	#DIV/0!
	MÁS 200	0	0										0	0	#DIV/0!
	TOTAL	0	0	0	0	0	0	0	0	0	0	0	0	0	#DIV/0!
	RESUMEN
	CATEGORÍA	ENERO	FEBRERO	MARZO	ABRIL	MAYO	JUNIO	JULIO	AGOSTO	SETBRE	OCTUBRE	NOVBRE	DCBRE	PROMEDIO	PORCENT.
	COMERCIAL	59	59	60	60	60	60	63	64	64	64	63	63	63.375	0.0133726
	ESPECIAL S/REBAJA	10	10	11	11	11	11	11	11	11	11	11	11	13.7601	0.00290349
	ESPECIAL C/REBAJA	8	8	8	9	9	9	9	9	9	9	9	9	11.5735	0.00244209
	INDUSTRIAL	3	3	3	3	3	3	3	3	3	4	4	3	5.86667	0.00123791
	CONSTRUCCIÓN	52	56	58	70	68	64	59	56	54	50	44	42	57.15	0.0120591
	RESIDENCIAL	4413	4437	4422	4489	4554	4594	4624	4683	4653	4685	4711	4776	4587.44	0.967985
	GRATUITO	0	0	0	0	0	0	0	0	0	0	0	0	0	0
	TOTAL	4545	4573	4562	4642	4705	4741	4769	4826	4794	4823	4842	4904	4739.16	1
	FUENTE: DWH - Estadísticas de Agua Potable y Alcantarillado
	ELABORACIÓN: SUBGERENCIA DE PLANIFICACIÓN - Departamento de Planificación y Control

## Sheet: ANEXO2
	ANEXO No. 2
	ETAPA EP: CONSUMOS DE AGUA POTABLE POR RANGOS Y CATEGORÍAS
	SISTEMA YANUNCAY
	AÑO 2011
	(m3)
	CATEGORÍA COMERCIAL
	RANGOS	ENERO	FEBRERO	MARZO	ABRIL	MAYO	JUNIO	JULIO	AGOSTO	SETBRE	OCTUBRE	NOVBRE	DCBRE	PROMEDIO	PORCENT.
	0	0	0											0	0
	1 -20	248	202	253	261	273	254	206	253	220	226	174	222	232.667	0.0487146
	21-40	310	331	260	356	212	235	252	265	392	321	274	247	287.917	0.0602826
	41-50	91	133	220	126	313	322	319	184	144	90	137	173	187.667	0.0392927
	51-100	278	445	373	411	314	358	383	472	290	479	755	753	442.583	0.0926659
	101-200	405	270	315					114	142	210	109	160	215.625	0.0451465
	201-300	256										261	419	312	0.065325
	301-500	0											740	370	0.0774688
	501-1000	689	1736	1610	617	1647	612	1433	621	1758	1534	630	1018	1158.75	0.242613
	MÁS 1000	2316	1084	1123	2218	1170	2416	1384	2215	1248	1056	1028		1568.91	0.32849
	TOTAL	4593	4201	4154	3989	3929	4197	3977	4124	4194	3916	3368	3732	4776.12	1
	CATEGORÍA ESPECIAL SIN REBAJA (100%)
	RANGOS	ENERO	FEBRERO	MARZO	ABRIL	MAYO	JUNIO	JULIO	AGOSTO	SETBRE	OCTUBRE	NOVBRE	DCBRE	PROMEDIO	PORCENT.
	0	0	0											0	0
	1 -20	16	20	49	45	38	50	49	29	52	46	26		38.1818	0.0403512
	21-40	62	82	21			31	34	21		40	75	40	45.1111	0.0476742
	41-50	0	47	92	48	96	95		44	45		48	85	60	0.063409
	51-100	125	137	139	80			154	74		74	161	54	110.889	0.117189
	101-200	176			110	110	120	101	245	223	231		126	160.222	0.169326
	201-300	223			300									261.5	0.276358
	301-500	0	399			412								270.333	0.285693
	501-1000	0												0	0
	MÁS 1000	0												0	0
	TOTAL	602	685	301	583	656	296	338	413	320	391	310	305	946.237	1
	CATEGORÍA ESPECIAL CON REBAJA (50%)
	RANGOS	ENERO	FEBRERO	MARZO	ABRIL	MAYO	JUNIO	JULIO	AGOSTO	SETBRE	OCTUBRE	NOVBRE	DCBRE	PROMEDIO	PORCENT.
	0	0	0											0	0
	1 -20	1	1	1	1	1	17	24	25	20	1	9	8	9.08333	0.00445592
	21-40	0	29	40	32	32			22		64	37	25	31.2222	0.0153164
	41-50	44	42					46					41	43.25	0.0212167
	51-100	154	71	161		238	141	91	117	212	170	222	229	164.182	0.080541
	101-200	448	233	223	682	396	598	297	112	252	215	288	375	343.25	0.168385
	201-300	0	203	520	223	290			293		206	237		246.5	0.120923
	301-500	0	440		317		301	495		448	372			339	0.1663
	501-1000	965							759					862	0.422863
	MÁS 1000	0												0	0
	TOTAL	1612	1019	945	1255	957	1057	953	1328	932	1028	793	678	2038.49	1
	CATEGORÍA INDUSTRIAL
	RANGOS	ENERO	FEBRERO	MARZO	ABRIL	MAYO	JUNIO	JULIO	AGOSTO	SETBRE	OCTUBRE	NOVBRE	DCBRE	PROMEDIO	PORCENT.
	0	0	0											0	0
	1 -20	0	16	19	18	16	18	13	18	9	11	33	18	15.75	0.0280077
	21-40	21	21		32	32		25		30			24	26.4286	0.0469971
	41-50	0							43					21.5	0.0382327
	51-100	69		90							53			70.6667	0.125664
	101-200	181	141	105	117	117	257	143	167	133			119	148	0.263184
	201-300	0										219		109.5	0.19472
	301-500	0									341			170.5	0.303195
	501-1000	0												0	0
	MÁS 1000	0												0	0
	TOTAL	271	178	214	167	165	275	181	228	172	405	252	161	562.345	1
	CATEGORÍA CONSTRUCCIÓN
	RANGOS	ENERO	FEBRERO	MARZO	ABRIL	MAYO	JUNIO	JULIO	AGOSTO	SETBRE	OCTUBRE	NOVBRE	DCBRE	PROMEDIO	PORCENT.
	0	0	0											0	0
	1 -20	181	195	138	190	267	252	292	231	260	292	227	223	229	0.365527
	21-40	187	129	207	238	195	285	209	236	298	217	132	142	206.25	0.329214
	41-50	93	42	42	42	87	129	48	49		46	43		62.1	0.0991232
	51-100	0	58		126				69	66	64	59		63.1429	0.100788
	101-200	0			132									66	0.105348
	MÁS 200	0												0	0
	TOTAL	461	424	387	728	549	666	549	585	624	619	461	365	626.493	1
	CATEGORÍA RESIDENCIAL
	RANGOS	ENERO	FEBRERO	MARZO	ABRIL	MAYO	JUNIO	JULIO	AGOSTO	SETBRE	OCTUBRE	NOVBRE	DCBRE	PROMEDIO	PORCENT.
	0	0	0	0										0	0
	0-20	21137	24016	22824	23484	23323	24271	24389	24577	25048	23834	24413	26657	23997.8	0.28012
	21-40	33527	30509	32899	31232	31597	32381	32517	33619	33562	36225	35449	32121	32969.8	0.384848
	41-60	15500	12463	14144	14008	15485	13734	13710	13519	12498	14429	16849	11554	13991.1	0.163314
	61-80	6312	5114	4694	4856	4560	6263	5479	5519	4177	5610	5961	5049	5299.5	0.0618597
	81-100	3649	3048	2656	2262	1670	2615	2744	2774	2570	2720	2560	1973	2603.42	0.030389
	101-150	3056	2242	1936	2483	2826	2196	2228	1469	1930	3134	2933	1701	2344.5	0.0273667
	151-200	797	315	357	1589	1495	684	821	1631	728	339	1553	1360	972.417	0.0113508
	201-300	1415	1009	716	1096	1232		917	460	1331	1061	779	1937	1086.64	0.012684
	MÁS 300	2395	1077	2675	1507	2382	682	7207	2128	3566	737		2094	2404.55	0.0280676
	TOTAL	87788	79793	82901	82517	84570	82826	90012	85696	85410	88089	90497	84446	85669.7	1
	CATEGORÍA GRATUITO
	RANGOS	ENERO	FEBRERO	MARZO	ABRIL	MAYO	JUNIO	JULIO	AGOSTO	SETBRE	OCTUBRE	NOVBRE	DCBRE	PROMEDIO	PORCENT.
	0	0											0	0	#DIV/0!
	1 -20	0											0	0	#DIV/0!
	21-40	0											0	0	#DIV/0!
	41-50	0											0	0	#DIV/0!
	51-100	0											0	0	#DIV/0!
	101-200	0											0	0	#DIV/0!
	MÁS 200												0	0	#DIV/0!
	TOTAL	0	0	0	0	0	0	0	0	0	0	0	0	0	#DIV/0!
	RESUMEN
	CATEGORÍA	ENERO	FEBRERO	MARZO	ABRIL	MAYO	JUNIO	JULIO	AGOSTO	SETBRE	OCTUBRE	NOVBRE	DCBRE	PROMEDIO	PORCENT.
	COMERCIAL	4593	4201	4154	3989	3929	4197	3977	4124	4194	3916	3368	3732	4776.12	0.0504772
	ESPECIAL S/REBAJA	602	685	301	583	656	296	338	413	320	391	310	305	946.237	0.0100005
	ESPECIAL C/REBAJA	1612	1019	945	1255	957	1057	953	1328	932	1028	793	678	2038.49	0.0215441
	INDUSTRIAL	271	178	214	167	165	275	181	228	172	405	252	161	562.345	0.00594324
	CONSTRUCCIÓN	461	424	387	728	549	666	549	585	624	619	461	365	626.493	0.00662119
	RESIDENCIAL	87788	79793	82901	82517	84570	82826	90012	85696	85410	88089	90497	84446	85669.7	0.905414
	GRATUITO	0	0	0	0	0	0	0	0	0	0	0	0	0	0
	TOTAL	95327	86300	88902	89239	90826	89317	96010	92374	91652	94448	95681	89687	94619.4	1
	FUENTE: DWH - Estadísticas de Agua Potable y Alcantarillado
	ELABORACIÓN: SUBGERENCIA DE PLANIFICACIÓN - Departamento de Planificación y Control

## Sheet: ANEXO3
	ANEXO No. 3
	ETAPA EP: VALORES POR CONSUMOS DE AGUA POTABLE POR RANGOS Y CATEGORÍAS
	SISTEMA YANUNCAY
	AÑO 2011
	(Dólares)
	CATEGORÍA COMERCIAL
	RANGOS	ENERO	FEBRERO	MARZO	ABRIL	MAYO	JUNIO	JULIO	AGOSTO	SETBRE	OCTUBRE	NOVBRE	DCBRE	PROMEDIO	PORCENT.
	0	24	24	24	16	24	24	24	24	28	24	16	16	22.3333	0.00497097
	1 -20	289.6	241.4	293.1	306.7	315.1	297.8	272.2	301.1	270	278.2	233.8	271.4	280.867	0.0625155
	21-40	257	279.7	218	293.2	176.4	196.5	208.4	221.5	326.4	264.7	231.8	208.9	240.208	0.0534657
	41-50	71.7	105.1	174	100.2	247.1	253.4	251.3	144.8	112.8	71	107.9	137.1	148.033	0.0329494
	51-100	237.9	386.25	324.15	337.05	262.2	308.4	321.15	401.1	250.5	394.95	630.75	642.15	374.712	0.0834037
	101-200	384.75	256.5	303.75					106.2	135.6	177.05	100.95	154.5	202.412	0.0450531
	201-300	255.3										260.55		257.925	0.0574091
	301-500	0											426	213	0.0474097
	501-1000	709.95	1795.8	1663.5	634.35	1702.35	629.1	1477.65	638.55	1818.9	1583.7	648	763.5	1172.11	0.26089
	MÁS 1000	2404.8	1124.7	1165.65	2301.9	1215	2509.8	1439.7	2298.75	1296.9	1095.3	1065.9	1055.4	1581.15	0.351933
	TOTAL	4635	4213.45	4166.15	3989.4	3942.15	4219	3994.4	4136	4239.1	3888.9	3295.65	3674.95	4492.75	1
	CATEGORÍA ESPECIAL SIN REBAJA (100%)
	RANGOS	ENERO	FEBRERO	MARZO	ABRIL	MAYO	JUNIO	JULIO	AGOSTO	SETBRE	OCTUBRE	NOVBRE	DCBRE	PROMEDIO	PORCENT.
	0	8		4	8	8	4		4	4		4		5.5	0.00762641
	1 -20	19.2	26	54.3	51.5	46.6	59	62.3	36	60.4	56.2	30.2	48	45.8083	0.0635187
	21-40	51.4	69.4	6.31			25.7	27.8	6.31		32	52.11	71.5	38.0589	0.0527732
	41-50	0	36.9	72.4	37.6	75.2	74.5		34.8	35.5		37.6		44.9444	0.0623208
	51-100	95.5	103.9	105.3	60			115.8	55.8		55.8	120.7	41.8	83.8444	0.11626
	101-200	127.2			81	81	88	74.7	179.5	164.1	169.7		92.2	117.489	0.162912
	201-300	172.8			214									193.4	0.268172
	301-500	0	284			292.4								192.133	0.266416
	501-1000	0												0	0
	MÁS 1000	0												0	0
	TOTAL	474.1	520.2	242.31	452.1	503.2	251.2	280.6	316.41	264	313.7	244.61	253.5	721.178	1
	CATEGORÍA ESPECIAL CON REBAJA (50%)
	RANGOS	ENERO	FEBRERO	MARZO	ABRIL	MAYO	JUNIO	JULIO	AGOSTO	SETBRE	OCTUBRE	NOVBRE	DCBRE	PROMEDIO	PORCENT.
	0	0						2		2				1.33333	0.00180637
	1-20	2.35	2.35	2.35	2.35	2.35	9.95	14.4	14.75	11	2.35	7.15	6.8	6.5125	0.008823
	21-40	0	12.15	16	13.2	13.2			9.7		26.4	14.95	10.75	12.9278	0.0175143
	41-50	17.4	16.7					18.1					16.35	17.1375	0.0232175
	51-100	57.9	26.85	60.35		89.3	53.35	33.85	44.95	80.2	63.5	83.7	86.15	61.8273	0.0837623
	101-200	162.8	85.55	82.05	248.7	144.6	217.3	107.95	41.2	92.2	79.25	104.8	135.25	125.138	0.169534
	201-300	0	73.05	186	88.75	103.5			104.55		74.1	84.95		89.3625	0.121066
	301-500	0	156		112.95		107.35	175.25		158.8	132.2			120.364	0.163067
	501-1000	339.4							267.65					303.525	0.411209
	MÁS 1000	0												0	0
	TOTAL	579.85	372.65	346.75	465.95	352.95	387.95	351.55	482.8	344.2	377.8	295.55	255.3	738.128	1
	CATEGORÍA INDUSTRIAL
	RANGOS	ENERO	FEBRERO	MARZO	ABRIL	MAYO	JUNIO	JULIO	AGOSTO	SETBRE	OCTUBRE	NOVBRE	DCBRE	PROMEDIO	PORCENT.
	0	0									4	4		2.66667	0.00513822
	1-20	0	15.2	17.3	16.6	15.2	16.6	13.1	16.6	10.3	11.7	31.1	16.6	15.025	0.0289506
	21-40	18.7	18.7		26.4	26.4		21.5		25			20.8	22.5	0.0433537
	41-50	0							34.1					17.05	0.0328525
	51-100	58.95		81							42.15			60.7	0.116959
	101-200	176.55	134.55	96.75	109.35	109.35	242.85	136.65	161.85	126.15			111.4	140.545	0.270807
	201-300	0										211.7		105.85	0.203955
	301-500	0									309.3			154.65	0.297985
	501-1000	0												0	0
	MÁS 1000	0												0	0
	TOTAL	254.2	168.45	195.05	152.35	150.95	259.45	171.25	212.55	161.45	367.15	246.8	148.8	518.987	1
	CATEGORÍA CONSTRUCCIÓN
	RANGOS	ENERO	FEBRERO	MARZO	ABRIL	MAYO	JUNIO	JULIO	AGOSTO	SETBRE	OCTUBRE	NOVBRE	DCBRE	PROMEDIO	PORCENT.
	0	52	40	76	108	72	64	52	36	32	32	28	28	51.6667	0.0794562
	1-20	238.7	276.5	204.6	237	334.9	300.4	332.4	286.4	302	320.4	266.2	264.1	280.3	0.431062
	21-40	154.9	110.3	172.9	198.6	164.5	239.5	178.3	201.2	252.6	179.9	108.4	115.4	173.042	0.266114
	41-50	73.1	33.4	33.4	33.4	68.9	98.3	37.6	38.3		36.2	34.1	0	44.2455	0.0680434
	51-100	0	47.4		105.3				58.95	55.8	53.7	48.45		52.8	0.0811991
	101-200	0			96.4									48.2	0.0741249
	MÁS 200	0												0	0
	TOTAL	518.7	507.6	486.9	778.7	640.3	702.2	600.3	620.85	642.4	622.2	485.15	407.5	650.254	1
	CATEGORÍA RESIDENCIAL
	RANGOS	ENERO	FEBRERO	MARZO	ABRIL	MAYO	JUNIO	JULIO	AGOSTO	SEPTBRE	OCTUBRE	NOVBRE	DCBRE	PROMEDIO	PORCENT.
	0	860.2	737.8	758.2	861.9	895.9	787.1	805.8	766.7	703.8	698.7	640.9	698.7	767.975	0.0241581
	1-20	7759.85	8735.45	8317.1	8547.95	8501.55	8801.9	8878.75	8945.9	9155.5	8728.25	8906.6	9780.5	8754.94	0.275403
	21-40	10097.9	9140.73	9872.11	9361.3	9478.88	9699.81	9735.54	10071.3	10040.8	10869.3	10605	9594	9880.55	0.310811
	41-60	5595.5	4465.17	5110.42	5030.3	5576.88	4950.85	4947.9	4856.46	4470.69	5157.48	6045.85	4120.39	5027.32	0.158144
	61-80	2800.6	2291.5	2078.82	2166.53	2012.75	2788.15	2427.45	2465.25	1852.15	2528.5	2659.35	2243.25	2359.53	0.0742233
	81-100	1757.21	1500.6	1301.4	1098.9	817.4	1276.75	1308.54	1366.2	1247.8	1320.15	1236.62	976.65	1267.35	0.0398669
	101-150	1540.26	1159.7	1005.62	1305.1	1369.83	1173.2	1153.55	788.05	981.14	1614.12	1504.7	882.7	1206.5	0.0379526
	151-200	388.6	121.75	204.25	907.75	718.99	389	464.15	921.15	417.6	192.55	816.69	728.9	522.615	0.0164398
	201-300	758.35	526.65	423.7	642.9	636.6		540.45	271.2	765.1	561.63	464.65	1079.9	606.466	0.0190775
	MÁS 300	1280.7	658.35	1651.95	773.65	1281.7	413.5	4231.3	1298.75	2082.95	451.25		1235.3	1396.31	0.0439235
	TOTAL	32839.1	29337.7	30723.6	30696.3	31290.5	30280.3	34493.4	31750.9	31717.5	32122	32880.3	31340.3	31789.6	1
	CATEGORÍA GRATUITO
	RANGOS	ENERO	FEBRERO	MARZO	ABRIL	MAYO	JUNIO	JULIO	AGOSTO	SETBRE	OCTUBRE	NOVBRE	DCBRE	PROMEDIO	PORCENT.
	0	0											0	0	#DIV/0!
	1 -20	0											0	0	#DIV/0!
	21-40	0											0	0	#DIV/0!
	41-50	0											0	0	#DIV/0!
	51-100	0											0	0	#DIV/0!
	101-200	0											0	0	#DIV/0!
	MÁS 200	0											0	0	#DIV/0!
	TOTAL	0	0	0	0	0	0	0	0	0	0	0	0	0	#DIV/0!
	RESUMEN
	CATEGORÍA	ENERO	FEBRERO	MARZO	ABRIL	MAYO	JUNIO	JULIO	AGOSTO	SEPTBRE	OCTUBRE	NOVBRE	DCBRE	PROMEDIO	PORCENT.
	COMERCIAL	4635	4213.45	4166.15	3989.4	3942.15	4219	3994.4	4136	4239.1	3888.9	3295.65	3674.95	4492.75	0.115463
	ESPECIAL S/REBAJA	474.1	520.2	242.31	452.1	503.2	251.2	280.6	316.41	264	313.7	244.61	253.5	721.178	0.0185341
	ESPECIAL C/REBAJA	579.85	372.65	346.75	465.95	352.95	387.95	351.55	482.8	344.2	377.8	295.55	255.3	738.128	0.0189697
	INDUSTRIAL	254.2	168.45	195.05	152.35	150.95	259.45	171.25	212.55	161.45	367.15	246.8	148.8	518.987	0.0133378
	CONSTRUCCIÓN	518.7	507.6	486.9	778.7	640.3	702.2	600.3	620.85	642.4	622.2	485.15	407.5	650.254	0.0167114
	RESIDENCIAL	32839.1	29337.7	30723.6	30696.3	31290.5	30280.3	34493.4	31750.9	31717.5	32122	32880.3	31340.3	31789.6	0.816984
	GRATUITO	0	0	0	0	0	0	0	0	0	0	0	0	0	0
	TOTAL	39301	35120.1	36160.7	36534.8	36880	36100.1	39891.5	37519.6	37368.7	37691.7	37448.1	36080.3	38910.9	1
	FUENTE: DWH - Estadísticas de Agua Potable y Alcantarillado
	ELABORACIÓN: SUBGERENCIA DE PLANIFICACIÓN - Departamento de Planificación y Control

## Sheet: ANEXO4
	ANEXO No. 4.
	ETAPA EP: CONSUMO PROMEDIO DE AGUA POTABLE POR RANGOS Y CATEGORÍAS
	SISTEMA YANUNCAY
	AÑO 2011
	(m3)
	CATEGORÍA COMERCIAL
	RANGOS	ENERO	FEBRERO	MARZO	ABRIL	MAYO	JUNIO	JULIO	AGOSTO	SETBRE	OCTUBRE	NOVBRE	DCBRE	PROMEDIO
	0	0	0	0	0	0	0	0	0	0	0	0	0	0
	1 -20	8.55172	8.08	8.72414	8.41935	8.80645	8.46667	6.4375	8.16129	7.58621	7.53333	6.21429	7.65517	7.88701
	21-40	31	27.5833	28.8889	32.3636	30.2857	29.375	31.5	29.4444	30.1538	32.1	27.4	27.4444	29.7845
	41-50	45.5	44.3333	44	42	44.7143	46	45.5714	46	48	45	45.6667	43.25	45.04
	51-100	69.5	74.1667	74.6	58.7143	62.8	71.6	63.8333	67.4286	72.5	59.875	62.9167	68.4545	66.3875
	101-200	135	135	157.5					114	142	105	109	160	132.692
	201-300	256										261		312
	301-500												740	740
	501-1000	689	868	805	617	823.5	612	716.5	621	879	767	630	1018	772.5
	MÁS 1000	1158	1084	1123	1109	1170	1208	1384	1107.5	1248	1056	1028	0	1176.68
	TOTAL	77.8475	71.2034	69.2333	66.4833	65.4833	69.95	63.127	64.4375	65.5312	61.1875	53.4603	59.2381	75.3628
	CATEGORÍA ESPECIAL SIN REBAJA (100%)
	RANGOS	ENERO	FEBRERO	MARZO	ABRIL	MAYO	JUNIO	JULIO	AGOSTO	SETBRE	OCTUBRE	NOVBRE	DCBRE	PROMEDIO
	0	0							0	0	0	0	0	0
	1 -20	8	6.66667	9.8	9	7.6	25	7	7.25	8.66667	7.66667	8.66667	0	8.03828
	21-40	31	27.3333	21				34	21		40	25	13.3333	25.375
	41-50		47	46	48	48			44	45		48		49.0909
	51-100	62.5	68.5	69.5	80		0	77	74		74	80.5	54	71.2857
	101-200	176			110	110	30	101	122.5	111.5	115.5		126	120.167
	201-300	223			300		#DIV/0!							261.5
	301-500		399			412	0							405.5
	501-1000
	MÁS 1000
	TOTAL	60.2	68.5	27.3636	53	59.6364	26.9091	30.7273	37.5455	29.0909	35.5455	28.1818	27.7273	68.7667
	CATEGORÍA ESPECIAL CON REBAJA (50%)
	RANGOS	ENERO	FEBRERO	MARZO	ABRIL	MAYO	JUNIO	JULIO	AGOSTO	SETBRE	OCTUBRE	NOVBRE	DCBRE	PROMEDIO
	0													0
	1-20	1	1	1	1	1	8.5	8	8.33333	20	1	4.5	4	5.73684
	21-40		29	40	32	32			22	0	32	37	25	28.3838
	41-50	44	42					46					41	43.25
	51-100	77	71	80.5		79.3333	70.5	91	58.5	70.6667	85	74	76.3333	75.25
	101-200	149.333	116.5	111.5	136.4	132	149.5	148.5	112	126	107.5	144	187.5	137.3
	201-300		203	260	223	290			293		206	237		246.5
	301-500		440		317		301	495	0	448	372			387.429
	501-1000	965												862
	MÁS 1000
	TOTAL	201.5	127.375	118.125	139.444	106.333	117.444	105.889	147.556	103.556	114.222	88.1111	75.3333	176.134
	CATEGORÍA INDUSTRIAL
	RANGOS	ENERO	FEBRERO	MARZO	ABRIL	MAYO	JUNIO	JULIO	AGOSTO	SETBRE	OCTUBRE	NOVBRE	DCBRE	PROMEDIO
	0													0
	1-20		16	19	18	16	18	13		9	11	16.5	18	15.75
	21-40	21	21		32	32		25		30			24	26.4286
	41-50								43					43
	51-100	69		90							53			70.6667
	101-200	181	141	105	117	117	128.5	143	167	133			119	134.545
	201-300										0	219		164.25
	301-500
	501-1000
	MÁS 1000
	TOTAL	90.3333	59.3333	71.3333	55.6667	55	91.6667	60.3333	76	57.3333	101.25	63	53.6667	95.8543
	CATEGORÍA CONSTRUCCIÓN
	RANGOS	ENERO	FEBRERO	MARZO	ABRIL	MAYO	JUNIO	JULIO	AGOSTO	SETBRE	OCTUBRE	NOVBRE	DCBRE	PROMEDIO
	0	0	0	0	0	0	0	0	0	0	0	0	0	0
	1-20	6.24138	5.41667	4.92857	6.78571	6.84615	7.875	8.58824	7	8.125	9.41935	7.82759	7.96429	7.25066
	21-40	31.1667	25.8	29.5714	29.75	27.8571	28.5	26.125	26.2222	27.0909	31	33	28.4	28.4483
	41-50	46.5	42	42	42	43.5	43	48	49		46	43		44.3571
	51-100		58		63				69	66	64	59		63.1429
	101-200				132									132
	MÁS 200
	TOTAL	8.86538	7.57143	6.67241	10.4	8.07353	10.4062	9.30508	10.4464	11.5556	12.38	10.4773	8.69048	10.9623
	CATEGORÍA RESIDENCIAL
	RANGOS	ENERO	FEBRERO	MARZO	ABRIL	MAYO	JUNIO	JULIO	AGOSTO	SEPTBRE	OCTUBRE	NOVBRE	DCBRE	PROMEDIO
	0	0	0	0	0	0	0	0	1.45978	0	0	0	0	0
	1-20	9.64719	9.81447	9.77473	21.291	9.74634	9.88233	9.79478	3.52192	9.68226	9.59887	9.70696	9.5854	9.73211
	21-40	28.4127	28.4069	28.5087	107.326	28.2874	28.2064	28.4488	8.17426	28.3942	28.4788	28.5189	28.0778	28.3591
	41-60	48.2866	47.9346	48.4384	200.114	48.3906	48.53	48.2746	17.7344	48.0692	47.9369	48.0028	47.9419	48.2036
	61-80	69.3626	69.1081	69.0294	186.769	69.0909	68.0761	67.642	30.3431	68.4754	70.125	68.5172	68.2297	68.8247
	81-100	89	89.6471	88.5333	107.714	87.8947	87.1667	88.5161	42.211	88.6207	87.7419	88.2759	89.6818	88.5014
	101-150	117.538	118	121	275.889	117.75	122	117.263	96.1292	113.529	120.538	122.208	113.4	118.709
	151-200	159.4	157.5	178.5	317.8	166.111	171	164.2	46.415	182	169.5	172.556	170	169.116
	201-300	235.833	252.25	238.667	365.333	246.4		229.25	270.225	266.2	265.25	259.667	242.125	243.939
	MÁS 300	399.167	359	668.75	502.333	595.5	341	1201.17	846.26	891.5	368.5		698	629.762
	TOTAL	19.893	17.9835	18.7474	18.382	18.5705	18.0292	19.4663	18.2994	18.3559	18.8023	19.2097	17.6813	18.6748
	CATEGORÍA GRATUITO
	RANGOS	ENERO	FEBRERO	MARZO	ABRIL	MAYO	JUNIO	JULIO	AGOSTO	SETBRE	OCTUBRE	NOVBRE	DCBRE	PROMEDIO
	0
	1 -20
	21-40
	41-50
	51-100
	101-200
	MÁS 200
	TOTAL
	RESUMEN
	CATEGORÍA	ENERO	FEBRERO	MARZO	ABRIL	MAYO	JUNIO	JULIO	AGOSTO	SEPTBRE	OCTUBRE	NOVBRE	DCBRE	PROMEDIO
	COMERCIAL	77.8475	71.2034	69.2333	66.4833	65.4833	69.95	63.127	64.4375	65.5312	61.1875	53.4603	59.2381	75.3628
	ESPECIAL S/REBAJA	60.2	68.5	27.3636	53	59.6364	26.9091	30.7273	37.5455	29.0909	35.5455	28.1818	27.7273	68.7667
	ESPECIAL C/REBAJA	201.5	127.375	118.125	139.444	106.333	117.444	105.889	147.556	103.556	114.222	88.1111	75.3333	176.134
	INDUSTRIAL	90.3333	59.3333	71.3333	55.6667	55	91.6667	60.3333	76	57.3333	101.25	63	53.6667	95.8543
	CONSTRUCCIÓN	8.86538	7.57143	6.67241	10.4	8.07353	10.4062	9.30508	10.4464	11.5556	12.38	10.4773	8.69048	10.9623
	RESIDENCIAL	19.893	17.9835	18.7474	18.382	18.5705	18.0292	19.4663	18.2994	18.3559	18.8023	19.2097	17.6813	18.6748
	GRATUITO
	TOTAL	20.974	18.8716	19.4875	19.2243	19.3041	18.8393	20.1321	19.1409	19.1181	19.5828	19.7606	18.2885	19.9654
	FUENTE: DWH - Estadísticas de Agua Potable y Alcantarillado
	ELABORACIÓN: SUBGERENCIA DE PLANIFICACIÓN - Departamento de Planificación y Control

## Sheet: ANEXO5
	ANEXO No. 5.
	ETAPA EP: VALOR PROMEDIO DE AGUA POTABLE POR RANGOS Y CATEGORÍAS
	SISTEMA YANUNCAY
	AÑO 2011
	(Dólares)
	CATEGORÍA COMERCIAL
	RANGOS	ENERO	FEBRERO	MARZO	ABRIL	MAYO	JUNIO	JULIO	AGOSTO	SETBRE	OCTUBRE	NOVBRE	DCBRE	PROMEDIO
	0	3.42857	3	3.42857	3.2	3.42857	3.42857	3.42857	2.66667	2.54545	2.66667	2.66667	2.66667	3.01124
	1 -20	9.98621	9.656	10.1069	9.89355	10.1645	9.92667	0.75	9.7129	9.31034	9.27333	8.35	9.35862	9.5209
	21-40	25.7	23.3083	24.2222	26.6545	25.2	24.5625	34.025	24.6111	25.1077	26.47	23.18	23.2111	24.8491
	41-50	35.85	35.0333	34.8	33.4	35.3	36.2	29.7714	36.2	37.6	35.5	35.9667	34.275	35.528
	51-100	59.475	64.375	64.83	48.15	52.44	61.68	41.8833	57.3	62.625	49.3687	52.5625	58.3773	56.2069
	101-200	128.25	128.25	151.875					106.2	135.6	88.525	100.95	154.5	124.562
	201-300	255.3										260.55		257.925
	301-500												426	426
	501-1000	709.95	897.9	831.75	634.35	851.175	629.1				791.85	648	763.5	781.408
	MÁS 1000	1202.4	1124.7	1165.65	1150.95	1215	1254.9				1095.3	1065.9	1055.4	1185.86
	TOTAL	78.5593	71.4144	69.4358	66.49	65.7025	70.3167	63.4032	64.625	66.2359	60.7641	52.3119	58.3325	70.8916
	CATEGORÍA ESPECIAL SIN REBAJA (100%)
	RANGOS	ENERO	FEBRERO	MARZO	ABRIL	MAYO	JUNIO	JULIO	AGOSTO	SETBRE	OCTUBRE	NOVBRE	DCBRE	PROMEDIO
	0	4		4	4	4	4		2	2	0	2	0	3.78125
	1 -20	9.6	8.66667	10.86	10.3	9.32	29.5	8.9	9	10.0667	9.36667	10.0667	9.6	9.64386
	21-40	25.7	23.1333	6.31				27.8	6.31		32	17.37	23.8333	21.4081
	41-50		36.9	36.2	37.6	37.6			34.8	35.5		37.6		36.7727
	51-100	47.75	51.95	52.65	60		0	57.9	55.8		55.8	60.35	41.8	53.9
	101-200	127.2			81	81	22	74.7	89.75	82.05	84.85		92.2	88.1167
	201-300	172.8			214									193.4
	301-500		284			292.4	0							288.2
	501-1000
	MÁS 1000
	TOTAL	47.41	52.02	22.0282	41.1	45.7455	22.8364	25.5091	28.7645	24	28.5182	22.2373	23.0455	52.4108
	CATEGORÍA ESPECIAL CON REBAJA (50%)
	RANGOS	ENERO	FEBRERO	MARZO	ABRIL	MAYO	JUNIO	JULIO	AGOSTO	SETBRE	OCTUBRE	NOVBRE	DCBRE	PROMEDIO
	0							2						4
	1-20	2.35	2.35	2.35	2.35	2.35	4.975	4.8	4.91667	11	2.35	3.575	3.4	4.11316
	21-40		12.15	16	13.2	13.2			9.7	0	13.2	14.95	10.75	11.7525
	41-50	17.4	16.7					18.1					16.35	17.1375
	51-100	28.95	26.85	30.175		29.7667	26.675	33.85	22.475	26.7333	31.75	27.9	28.7167	28.3375
	101-200	54.2667	42.775	41.025	49.74	48.2	54.325	53.975	41.2	46.1	39.625	52.4	67.625	50.055
	201-300		73.05	93	88.75	103.5			104.55		74.1	84.95		89.3625
	301-500		156		112.95		107.35	175.25	0	158.8	132.2			137.559
	501-1000	339.4												303.525
	MÁS 1000
	TOTAL	72.4813	46.5812	43.3438	51.7722	39.2167	43.1056	39.0611	53.6444	38.2444	41.9778	32.8389	28.3667	63.7775
	CATEGORÍA INDUSTRIAL
	RANGOS	ENERO	FEBRERO	MARZO	ABRIL	MAYO	JUNIO	JULIO	AGOSTO	SETBRE	OCTUBRE	NOVBRE	DCBRE	PROMEDIO
	0								0		4	4		4.44444
	1-20		15.2	17.3	16.6	15.2	16.6	13.1		10.3	11.7	15.55	16.6	15.025
	21-40	18.7	18.7		26.4	26.4		21.5		25			20.8	22.5
	41-50								34.1					34.1
	51-100	58.95		81							42.15			60.7
	101-200	176.55	134.55	96.75	109.35	109.35	121.425	136.65	161.85	126.15			111.4	127.768
	201-300										0	211.7		158.775
	301-500
	501-1000
	MÁS 1000
	TOTAL	84.7333	56.15	65.0167	50.7833	50.3167	86.4833	57.0833	70.85	53.8167	91.7875	61.7	49.6	88.4636
	CATEGORÍA CONSTRUCCIÓN
	RANGOS	ENERO	FEBRERO	MARZO	ABRIL	MAYO	JUNIO	JULIO	AGOSTO	SETBRE	OCTUBRE	NOVBRE	DCBRE	PROMEDIO
	0	3.46667	3.07692	3.45455	3.6	3.6	3.36842	3.25	3	3.2	3.2	3.11111	3.11111	3.35135
	1-20	8.23103	7.68056	7.30714	8.46429	8.58718	9.3875	9.77647	8.67879	9.4375	10.3355	9.17931	9.43214	8.87493
	21-40	25.8167	22.06	24.7	24.825	23.5	23.95	22.2875	22.3556	22.9636	25.7	27.1	23.08	23.8678
	41-50	36.55	33.4	33.4	33.4	34.45	32.7667	37.6	38.3		36.2	34.1		31.6039
	51-100		47.4		52.65				58.95	55.8	53.7	48.45		52.8
	101-200													96.4
	MÁS 200
	TOTAL	9.975	9.06429	8.39483	11.1243	9.41618	10.9719	10.1746	11.0866	11.8963	12.444	11.0261	9.70238	11.378
	CATEGORÍA RESIDENCIAL
	RANGOS	ENERO	FEBRERO	MARZO	ABRIL	MAYO	JUNIO	JULIO	AGOSTO	SEPTBRE	OCTUBRE	NOVBRE	DCBRE	PROMEDIO
	0	1.57546	1.41885	1.46371	1.51211	1.50067	1.40303	1.43636	1.38895	1.39643	1.4436	1.42422	1.45563	1.45289
	1-20	3.54169	3.56986	3.56193	7.74973	3.55267	3.58384	3.56576	3.54855	3.53904	3.5152	3.54139	3.5169	3.5505
	21-40	8.5575	8.51092	8.55469	32.1694	8.48602	8.44931	8.51753	8.45615	8.49475	8.54508	8.53175	8.38636	8.49879
	41-60	17.4315	17.1737	17.5014	71.8614	17.4277	17.4942	17.4222	17.4067	17.195	17.1345	17.2246	17.0971	17.3207
	61-80	30.7758	30.9662	30.5709	83.3281	30.4962	30.306	29.9685	30.8156	30.3631	31.6062	30.5672	30.3142	30.6432
	81-100	42.8588	44.1353	43.38	52.3286	43.0211	42.5583	42.211	44.071	43.0276	42.5855	42.6421	44.3932	43.0828
	101-150	59.2408	61.0368	62.8513	145.011	57.0762	65.1778	60.7132	65.6708	57.7141	62.0815	62.6958	58.8467	61.0885
	151-200	77.72	60.875	102.125	181.55	79.8878	97.25	92.83	92.115	104.4	96.275	90.7433	91.1125	90.8896
	201-300	126.392	131.662	141.233	214.3	127.32		135.113	135.6	153.02	140.407	154.883	134.988	136.146
	MÁS 300		219.45	412.988	0.172344	320.425	206.75	705.217	259.75	520.737	225.625		411.767	365.7
	TOTAL	7.44145	6.61206	6.94789	6.83811	6.87099	6.59126	7.45965	6.78004	6.81658	6.85634	6.97948	6.56204	6.92969
	CATEGORÍA GRATUITO
	RANGOS	ENERO	FEBRERO	MARZO	ABRIL	MAYO	JUNIO	JULIO	AGOSTO	SETBRE	OCTUBRE	NOVBRE	DCBRE	PROMEDIO
	0
	1 -20
	21-40
	41-50
	51-100
	101-200
	MÁS 200
	TOTAL
	RESUMEN
	CATEGORÍA	ENERO	FEBRERO	MARZO	ABRIL	MAYO	JUNIO	JULIO	AGOSTO	SEPTBRE	OCTUBRE	NOVBRE	DCBRE	PROMEDIO
	COMERCIAL	78.5593	71.4144	69.4358	66.49	65.7025	70.3167	63.4032	64.625	66.2359	60.7641	52.3119	58.3325	70.8916
	ESPECIAL S/REBAJA	47.41	52.02	22.0282	41.1	45.7455	22.8364	25.5091	28.7645	24	28.5182	22.2373	23.0455	52.4108
	ESPECIAL C/REBAJA	72.4813	46.5812	43.3438	51.7722	39.2167	43.1056	39.0611	53.6444	38.2444	41.9778	32.8389	28.3667	63.7775
	INDUSTRIAL	84.7333	56.15	65.0167	50.7833	50.3167	86.4833	57.0833	70.85	53.8167	91.7875	61.7	49.6	88.4636
	CONSTRUCCIÓN	9.975	9.06429	8.39483	11.1243	9.41618	10.9719	10.1746	11.0866	11.8963	12.444	11.0261	9.70238	11.378
	RESIDENCIAL	7.44145	6.61206	6.94789	6.83811	6.87099	6.59126	7.45965	6.78004	6.81658	6.85634	6.97948	6.56204	6.92969
	GRATUITO
	TOTAL	8.64708	7.67987	7.92651	7.87048	7.83848	7.61444	8.36476	7.77446	7.79489	7.81499	7.73401	7.35733	8.21049
	FUENTE: DWH - Estadísticas de Agua Potable y Alcantarillado
	ELABORACIÓN: SUBGERENCIA DE PLANIFICACIÓN - Departamento de Planificación y Control

## Sheet: ANEXO6
	ANEXO No. 6.
	ETAPA EP: NÚMERO DE CONEXIONES, CONSUMO Y VALORES DE AGUA POTABLE POR CATEGORÍAS
	SISTEMA YANUNCAY
	AÑO 2011
	NÚMERO DE CONEXIONES (Número)
	COD.	CATEGORÍA	ENERO	FEBRERO	MARZO	ABRIL	MAYO	JUNIO	JULIO	AGOSTO	SEPTBRE	OCTUBRE	NOVBRE	DCBRE	PROMEDIO	PORCENT.				NÚMERO DE CONEXIONES DE AGUA POTABLE URBANO (Número)																	NÚMERO DE CONEXIONES DE AGUA POTABLE RURAL (Número)
	R	RESIDENCIAL	4413	4437	4422	4489	4554	4594	4624	4683	4653	4685	4711	4776	4586.75	0.970296				COD.	CATEGORÍA	ENERO	FEBRERO	MARZO	ABRIL	MAYO	JUNIO	JULIO	AGOSTO	SEPTBRE	OCTUBRE	NOVBRE	DCBRE	PROMEDIO	PORCENT.		COD.	CATEGORÍA	ENERO	FEBRERO	MARZO	ABRIL	MAYO	JUNIO	JULIO	AGOSTO	SEPTBRE	OCTUBRE	NOVBRE
	M	COMERCIAL	59	59	60	60	60	60	63	64	64	64	63	63	61.5833	0.0130275				R	RESIDENCIAL	3645	3653	3664	3724	3777	3813	3847	3891	3860	3883	3904	3965	3802.17	0.97156		R	RESIDENCIAL	768	784	758	765	777	781	777	792	793	802	807
	I	INDUSTRIAL	3	3	3	3	3	3	3	3	3	4	4	3	3.16667	0.000669887				M	COMERCIAL	49	49	49	49	49	49	51	51	51	51	50	50	49.8333	0.0127338		M	COMERCIAL	10	10	11	11	11	11	12	13	13	13	13
	C	CONSTRUCCIÓN	52	56	58	70	68	64	59	56	54	50	44	42	56.0833	0.011864				I	INDUSTRIAL	3	3	3	3	3	3	3	3	3	4	4	3	3.16667	0.000809172		I	INDUSTRIAL	0	0	0
	E	ESPECIAL SIN REBAJA	10	10	11	11	11	11	11	11	11	11	11	11	10.8333	0.00229172				C	CONSTRUCCIÓN	43	47	48	59	57	53	51	49	48	43	37	35	47.5	0.0121376		C	CONSTRUCCIÓN	9	9	10	11	11	11	8	7	6	7	7
	D	ESPECIAL CON REBAJA	8	8	8	9	9	9	9	9	9	9	9	9	8.75	0.001851				E	ESPECIAL SIN REBAJA	8	7	8	8	8	8	8	8	8	8.3	8.3	8	7.96667	0.00203571		E	ESPECIAL SIN REBAJA	2	3	3	3	3	3	3	3	3	3	3
	G	GRATUITOS	0	0	0	0			0					0	0	0				D	ESPECIAL CON REBAJA	3	2	2	3	3	3	3	3	3	3	3	3	2.83333	0.000723996		D	ESPECIAL CON REBAJA	5	6	6	6	6	6	6	6	6	6	6
		TOTALES	4545	4573	4562	4642	4705	4741	4769	4826	4794	4823	4842	4904	4727.17	1				G	GRATUITOS	0	0	0	0								0	0	0		G	GRATUITOS	0	0	0
																					TOTALES	3751	3761	3774	3846	3897	3929	3963	4005	3973	3992.3	4006.3	4064	3913.47	1			TOTALES	794	812	788	796	808	812	806	821	821	831	836
	CONSUMOS (m3)
	COD	CATEGORÍA	ENERO	FEBRERO	MARZO	ABRIL	MAYO	JUNIO	JULIO	AGOSTO	SEPTBRE	OCTUBRE	NOVBRE	DCBRE	PROMEDIO	PORCENT.						3727	3737	3750	3822	3873	3907	3934	3980	3948	3966.3	3980.3	4041						792	809	785	793	804	808	802	816	815	826	832
	R	RESIDENCIAL	87788	79793	82901	82517	84570	82826	90012	85696	85410	88089	90497	84446	85378.8	0.931605
	M	COMERCIAL	4593	4201	4154	3989	3929	4197	3977	4124	4194	3916	3368	3732	4031.17	0.0439858
	I	INDUSTRIAL	271	178	214	167	165	275	181	228	172	405	252	161	222.417	0.00242689
	C	CONSTRUCCIÓN	461	424	387	728	549	666	549	585	624	619	461	365	534.833	0.0058358
	E	ESPECIAL SIN REBAJA	602	685	301	583	656	296	338	413	320	391	310	305	433.333	0.00472829
	D	ESPECIAL CON REBAJA	1612	1019	945	1255	957	1057	953	1328	932	1028	793	678	1046.42	0.0114179
	G	GRATUITOS	0	0	0						0			0	0	0
		TOTALES	95327	86300	88902	89239	90826	89317	96010	92374	91652	94448	95681	89687	91646.9	1
	VALORES (Dólares)
	COD	CATEGORÍA	ENERO	FEBRERO	MARZO	ABRIL	MAYO	JUNIO	JULIO	AGOSTO	SEPTBRE	OCTUBRE	NOVBRE	DCBRE	PROMEDIO	PORCENT.
	R	RESIDENCIAL	32839.1	29337.7	30723.6	30696.3	31290.5	30280.3	34493.4	31751	31717.5	31122	32880.3	31340.8	31539.4	0.850313
	M	COMERCIAL	4635	4213.45	4166.15	3989.4	3942.15	4219	3994.4	4136	4239.1	3888.9	3295.65	3675.4	4032.88	0.108728
	I	INDUSTRIAL	254.2	168.45	195.05	152.35	150.95	259.45	171.25	212.55	161.45	367.15	246.8	148.85	207.375	0.00559091
	C	CONSTRUCCIÓN	518.7	507.6	486.9	778.7	640.3	702.2	600.3	620.85	642.4	622.2	485.15	407.5	584.4	0.0157556
	E	ESPECIAL SIN REBAJA	474.1	520.2	242.31	452.1	503.2	251.2	280.6	316.71	264	313.7	244.61	253.5	343.019	0.00924792
	D	ESPECIAL CON REBAJA	579.85	372.65	346.75	465.95	352.95	387.95	351.55	482.8	344.2	377.8	295.55	255.3	384.442	0.0103647
	G	GRATUITOS	0	0	0									0	0	0
		TOTALES	39301	35120	36160.7	36534.8	36880	36100.1	39891.5	37519.9	37368.7	36691.7	37448.1	36081.3	37091.5	1
	FUENTE: DWH - Estadísticas de Agua Potable y Alcantarillado
	ELABORACIÓN: SUBGERENCIA DE PLANIFICACIÓN - Departamento de Planificación y Control
[truncated: 35 more columns]

## Sheet: ANEXO7
	ANEXO No. 7.
	ETAPA EP: CONSUMOS Y VALORES DE AGUA POTABLE POR CONEXIÓN Y POR CATEGORÍAS
	SISTEMA YANUNCAY
	AÑO 2011
	CONSUMO PROMEDIO POR CONEXIÓN (m3)
	COD.	CATEGORÍA	ENERO	FEBRERO	MARZO	ABRIL	MAYO	JUNIO	JULIO	AGOSTO	SEPTBRE	OCTUBRE	NOVBRE	DCBRE	PROMEDIO	PORCENT.
	R	RESIDENCIAL	19.893	17.9835	18.7474	18.382	18.5705	18.0292	19.4663	18.2994	18.3559	18.8023	19.2097	17.6813	18.6184	0.960024
	M	COMERCIAL	77.8475	71.2034	69.2333	66.4833	65.4833	69.95	63.127	64.4375	65.5312	61.1875	53.4603	59.2381	65.5985	3.38247
	I	INDUSTRIAL	90.3333	59.3333	71.3333	55.6667	55	91.6667	60.3333	76	57.3333	101.25	63	53.6667	69.5764	3.58758
	C	CONSTRUCCIÓN	8.86538	7.57143	6.67241	10.4	8.07353	10.4062	9.30508	10.4464	11.5556	12.38	10.4773	8.69048	9.57032	0.493477
	E	ESPECIAL SIN REBAJA	60.2	68.5	27.3636	53	59.6364	26.9091	30.7273	37.5455	29.0909	35.5455	28.1818	27.7273	40.3689	2.08155
	D	ESPECIAL CON REBAJA	201.5	127.375	118.125	139.444	106.333	117.444	105.889	147.556	103.556	114.222	88.1111	75.3333	120.407	6.2086
	G	GRATUITOS
		TOTALES	20.974	18.8716	19.4875	19.2243	19.3041	18.8393	20.1321	19.1409	19.1181	19.5828	19.7606	18.2885	19.3937	1
	VALOR PROMEDIO POR CONEXIÓN (Dólares)
	COD	CATEGORÍA	ENERO	FEBRERO	MARZO	ABRIL	MAYO	JUNIO	JULIO	AGOSTO	SEPTBRE	OCTUBRE	NOVBRE	DCBRE	PROMEDIO	PORCENT.
	R	RESIDENCIAL	7.44145	6.61206	6.94789	6.83811	6.87099	6.59126	7.45965	6.78005	6.81658	6.6429	6.97948	6.56214	6.87855	0.35468
	M	COMERCIAL	78.5593	71.4144	69.4358	66.49	65.7025	70.3167	63.4032	64.625	66.2359	60.7641	52.3119	58.3397	65.6332	3.38426
	I	INDUSTRIAL	84.7333	56.15	65.0167	50.7833	50.3167	86.4833	57.0833	70.85	53.8167	91.7875	61.7	49.6167	64.8615	3.34447
	C	CONSTRUCCIÓN	9.975	9.06429	8.39483	11.1243	9.41618	10.9719	10.1746	11.0866	11.8963	12.444	11.0261	9.70238	10.4397	0.538305
	E	ESPECIAL SIN REBAJA	47.41	52.02	22.0282	41.1	45.7455	22.8364	25.5091	28.7918	24	28.5182	22.2373	23.0455	31.9368	1.64677
	D	ESPECIAL CON REBAJA	72.4813	46.5812	43.3438	51.7722	39.2167	43.1056	39.0611	53.6444	38.2444	41.9778	32.8389	28.3667	44.2195	2.2801
	G	GRATUITOS
		TOTALES	8.64708	7.67987	7.92651	7.87048	7.83848	7.61444	8.36476	7.77453	7.79489	7.60765	7.73401	7.35753	7.85085	0.404815
	VALOR PROMEDIO POR M3 (Dólares)
	COD	CATEGORÍA	ENERO	FEBRERO	MARZO	ABRIL	MAYO	JUNIO	JULIO	AGOSTO	SEPTBRE	OCTUBRE	NOVBRE	DCBRE	PROMEDIO	PORCENT.
	R	RESIDENCIAL	0.374073	0.367673	0.370606	0.371999	0.369995	0.365589	0.383209	0.370507	0.371356	0.353301	0.36333	0.371134	0.369398	0.0190473
	M	COMERCIAL	1.00914	1.00296	1.00292	1.0001	1.00335	1.00524	1.00438	1.00291	1.01075	0.99308	0.978518	0.984834	0.999849	0.0515555
	I	INDUSTRIAL	0.938007	0.946348	0.911449	0.912275	0.914848	0.943455	0.946133	0.932237	0.938663	0.906543	0.979365	0.924534	0.932821	0.0480993
	C	CONSTRUCCIÓN	1.12516	1.19717	1.25814	1.06964	1.1663	1.05435	1.09344	1.06128	1.02949	1.00517	1.05239	1.11644	1.10241	0.0568441
	E	ESPECIAL SIN REBAJA	0.787542	0.759416	0.805017	0.775472	0.767073	0.848649	0.830178	0.766852	0.825	0.802302	0.789065	0.831148	0.798976	0.0411978
	D	ESPECIAL CON REBAJA	0.359708	0.365702	0.366931	0.371275	0.368809	0.367029	0.368888	0.363554	0.369313	0.36751	0.372699	0.376549	0.368164	0.0189837
	G	GRATUITOS
		TOTALES	0.412275	0.406953	0.406748	0.409404	0.406051	0.404179	0.415493	0.406174	0.407724	0.388486	0.391385	0.402303	0.404765	0.020871
	FUENTE: DWH - Estadísticas de Agua Potable y Alcantarillado
	ELABORACIÓN: SUBGERENCIA DE PLANIFICACIÓN - Departamento de Planificación y Control
