# Supplementary material for: Looking inside the Blackbox: Cuenca’s water metabolism
Source: PLoS One. 2022 Sep 22;17(9):e0273629. doi: 10.1371/journal.pone.0273629 (PMC9499241; doi:10.1371/journal.pone.0273629)
Supplement: S5 File — (ZIP) [file pone.0273629.s006.zip › 2011/Sistema - Macha╠üngara Norte.XLS]

## Sheet: ANEXO1
	ANEXO No. 1
	ETAPA EP: NÚMERO DE CONEXIONES DE AGUA POTABLE POR RANGOS Y CATEGORÍAS DE CONSUMO
	SISTEMA MACHÁNGARA NORTE
	AÑO 2011
	(Número)
	CATEGORÍA COMERCIAL
	RANGOS	ENERO	FEBRERO	MARZO	ABRIL	MAYO	JUNIO	JULIO	AGOSTO	SETBRE	OCTUBRE	NOVBRE	DCBRE	PROMEDIO	PORCENT.
	0	0	1	2	2	3	1	2	1	1	1	1	1	1.33333	0.1
	1 -20	1	6	5	5	4	6	5	5	5	4	5	5	4.66667	0.35
	21-40	6	3	5	5	6	3	6	4	4	5	6	7	5	0.375
	41-50	3	3	2	1		2	2	2	3	2	2	1	2.09091	0.156818
	51-100	1	4	2	5	5	5	2	4	2	2	2	2	3	0.225
	101-200	6	4	5	4	5	4	4	4	3	3	2	3	3.91667	0.29375
	201-300	4	0	2		1	2	1	1		1			1.5	0.1125
	301-500	1	1		1		1	2	1	2	2	1		1.33333	0.1
	501-1000	1	1		1	2	2	2	2	1	1	2	2	1.54545	0.115909
	MÁS 1000				1				1	1	1	1	1	1	0.075
	TOTAL	23	23	23	25	26	26	26	25	22	22	22	22	25.3864	1.90398
	CATEGORÍA ESPECIAL SIN REBAJA
	RANGOS	ENERO	FEBRERO	MARZO	ABRIL	MAYO	JUNIO	JULIO	AGOSTO	SETBRE	OCTUBRE	NOVBRE	DCBRE	PROMEDIO	PORCENT.
	0	3	4	5	3	3	2	5	2	2	1	2	2	2.83333	0.2125
	1 -20	5	5	5	8	7	7	4	8	7	7	8	8	6.58333	0.49375
	21-40	1					1			2			1	1.25	0.09375
	41-50	0							1		1			0.666667	0.05
	51-100	0	1	1			1	1			2	1		1	0.075
	101-200	1				1		1						1	0.075
	201-300	0												0	0
	301-500	0												0	0
	501-1000	0												0	0
	MÁS 1000	0												0	0
	TOTAL	10	10	11	11	11	11	11	11	11	11	11	11	13.3333	1
	CATEGORÍA ESPECIAL CON REBAJA (50%)
	RANGOS	ENERO	FEBRERO	MARZO	ABRIL	MAYO	JUNIO	JULIO	AGOSTO	SETBRE	OCTUBRE	NOVBRE	DCBRE	PROMEDIO	PORCENT.
	0	0	0											0	0
	1 -20	2	2	3	1	1	4	3	6	1	1		1	2.27273	0.185475
	21-40	4	3	2	4	5	2	3	3	5	2	4	3	3.33333	0.27203
	41-50	1	1		1	2	1	1		1	1		1	1.11111	0.0906768
	51-100	1	1	2	2	1	1	1		1	4	3	1	1.63636	0.133542
	101-200	2	2	2	2		1	1		1	1	2	3	1.7	0.138735
	201-300	0	2	2			1	1	1	1	1	1	1	1.1	0.08977
	301-500	1			1	2	1	1	1	1	1	1	1	1.1	0.08977
	501-1000	0												0	0
	MÁS 1000	0												0	0
	TOTAL	11	11	11	11	11	11	11	11	11	11	11	11	12.2535	1
	CATEGORÍA INDUSTRIAL
	RANGOS	ENERO	FEBRERO	MARZO	ABRIL	MAYO	JUNIO	JULIO	AGOSTO	SETBRE	OCTUBRE	NOVBRE	DCBRE	PROMEDIO	PORCENT.
	0	0	0			1								0.333333	0.027203
	1 -20	2	2	2	2	2	2	2	2	2	2	2	2	2	0.163218
	21-40	0					1	1						0.666667	0.0544061
	41-50	0	1						1					0.666667	0.0544061
	51-100	1		1	1				3					1.5	0.122414
	101-200	0			1	1								0.666667	0.0544061
	201-300	0												0	0
	301-500	1	1	1		1	1			1	1	1	1	1	0.0816091
	501-1000	3	2	2	2	1	2	4		1	2	1	2	2	0.163218
	MÁS 1000	0	1	1	1	1	1		1	2	1	2	1	1.09091	0.0890281
	TOTAL	7	7	7	7	7	7	7	7	6	6	6	6	9.92424	0.809908
	CATEGORÍA CONSTRUCCIÓN
	RANGOS	ENERO	FEBRERO	MARZO	ABRIL	MAYO	JUNIO	JULIO	AGOSTO	SETBRE	OCTUBRE	NOVBRE	DCBRE	PROMEDIO	PORCENT.
	0	3	1	2	8	8	3	4	3	3	3	3	2	3.58333	0.16996
	1 -20	12	14	12	11	11	15	11	11	13	12	13	13	12.3333	0.58498
	21-40	1	3	3	1	1	1	2	3	1	3	2	3	2	0.0948617
	41-50	0			1					1				0.666667	0.0316206
	51-100	1				1	1	1						1	0.0474308
	101-200	1							1					1	0.0474308
	MÁS 200	0					1							0.5	0.0237154
	TOTAL	18	18	17	21	21	21	18	18	18	18	18	18	21.0833	1
	CATEGORÍA RESIDENCIAL
	RANGOS	ENERO	FEBRERO	MARZO	ABRIL	MAYO	JUNIO	JULIO	AGOSTO	SETBRE	OCTUBRE	NOVBRE	DCBRE	PROMEDIO	PORCENT.
	0	433	457	434	440	448	446	435	394	397	367	360	397	417.333	0.156932
	0-20	1544	1600	1619	1685	1663	1667	1700	1683	1743	1764	1732	1865	1688.75	0.635031
	21-40	425	417	410	378	389	394	392	453	440	422	464	358	411.833	0.154864
	41-60	106	95	100	84	82	90	91	98	74	102	99	63	90.3333	0.0339686
	61-80	32	19	18	22	22	33	26	28	27	23	18	20	24	0.00902487
	81-100	12	7	10	9	15	6	13	5	10	10	14	9	10	0.00376036
	101-150	14	9	14	7	8	14	6	10	10	11	10	8	10.0833	0.0037917
	151-200	3	3	3	3	5	4	2	5	2	3	5	4	3.5	0.00131613
	201-300	4	2	4	1	2	2	2	2			1	2	2.2	0.000827279
	MÁS 300	0	2		1	2	1		1	2				1.28571	0.000483475
	TOTAL	2573	2611	2612	2630	2636	2657	2667	2679	2705	2702	2703	2726	2659.32	1
	CATEGORÍA GRATUITO
	RANGOS	ENERO	FEBRERO	MARZO	ABRIL	MAYO	JUNIO	JULIO	AGOSTO	SETBRE	OCTUBRE	NOVBRE	DCBRE	PROMEDIO	PORCENT.
	0	0											0	0	0
	1 -20	0											0	0	0
	21-40	0											0	0	0
	41-50	0											0	0	0
	51-100	0											0	0	0
	101-200	0											0	0	0
	MÁS 200												0	0	0
	TOTAL	0	0	0	0	0	0	0	0	0	0	0	0	0	0
	RESUMEN
	CATEGORÍA	ENERO	FEBRERO	MARZO	ABRIL	MAYO	JUNIO	JULIO	AGOSTO	SETBRE	OCTUBRE	NOVBRE	DCBRE	PROMEDIO	PORCENT.
	COMERCIAL	23	23	23	25	26	26	26	25	22	22	22	22	25.3864	0.0092607
	ESPECIAL S/REBAJA	10	10	11	11	11	11	11	11	11	11	11	11	13.3333	0.00486387
	ESPECIAL C/REBAJA	11	11	11	11	11	11	11	11	11	11	11	11	12.2535	0.00446997
	INDUSTRIAL	7	7	7	7	7	7	7	7	6	6	6	6	9.92424	0.00362027
	CONSTRUCCIÓN	18	18	17	21	21	21	18	18	18	18	18	18	21.0833	0.007691
	RESIDENCIAL	2573	2611	2612	2630	2636	2657	2667	2679	2705	2702	2703	2726	2659.32	0.970094
	GRATUITO	0	0	0	0	0	0	0	0	0	0	0	0	0	0
	TOTAL	2642	2680	2681	2705	2712	2733	2740	2751	2773	2770	2771	2794	2741.3	1
	FUENTE: DWH - Estadísticas de Agua Potable y Alcantarillado
	ELABORACIÓN: SUBGERENCIA DE PLANIFICACIÓN - Departamento de Planificación y Control

## Sheet: ANEXO2
	ANEXO No. 2
	ETAPA EP: CONSUMOS DE AGUA POTABLE POR RANGOS Y CATEGORÍAS
	SISTEMA MACHÁNGARA NORTE
	AÑO 2011
	(m3)
	CATEGORÍA COMERCIAL
	RANGOS	ENERO	FEBRERO	MARZO	ABRIL	MAYO	JUNIO	JULIO	AGOSTO	SETBRE	OCTUBRE	NOVBRE	DCBRE	PROMEDIO	PORCENT.
	0	0	0											0	0
	1 -20	48	43	43	40	40	54	58	39	62	42	64	65	49.8333	0.175247
	21-40	98	90	155	144	178	104	177	127	101	151	208	204	144.75	0.509036
	41-50	42	132	93	47		88	82	92	135	95	91	44	85.5455	0.300834
	51-100	456	311	140	343	389	359	177	289	147	104	178	192	257.083	0.904073
	101-200	545	593	651	520	652	562	530	575	439	416	337	391	517.583	1.82016
	201-300	0				234	481	223	259		216			235.5	0.828172
	301-500	401	369	837	473		322	779	302	764	737	336		532	1.87086
	501-1000	578	600		590	1197	1422	1293	1123	635	836	1329	1146	977.182	3.43641
	MÁS 1000	0			1360				1169	1589	1509	2138	1784	1364.14	4.79722
	TOTAL	2168	2138	1919	3517	2690	3392	3319	3975	3872	4106	4681	3826	4163.62	14.642
	CATEGORÍA ESPECIAL SIN REBAJA (100%)
	RANGOS	ENERO	FEBRERO	MARZO	ABRIL	MAYO	JUNIO	JULIO	AGOSTO	SETBRE	OCTUBRE	NOVBRE	DCBRE	PROMEDIO	PORCENT.
	0	0	0											0	0
	1 -20	28	23			66	29	30	53	25	25		43	35.7778	0.125818
	21-40	22		39	57		24	52		62		47	35	42.25	0.148579
	41-50	0							42		48			30	0.1055
	51-100	0	76	58			58				144	66		67	0.235616
	101-200	104				102		122						109.333	0.384488
	201-300	0												0	0
	301-500	0												0	0
	501-1000	0												0	0
	MÁS 1000	0												0	0
	TOTAL	154	99	97	57	168	111	204	95	87	217	113	78	284.361	1
	CATEGORÍA ESPECIAL CON REBAJA (50%)
	RANGOS	ENERO	FEBRERO	MARZO	ABRIL	MAYO	JUNIO	JULIO	AGOSTO	SETBRE	OCTUBRE	NOVBRE	DCBRE	PROMEDIO	PORCENT.
	0	0	0						74					24.6667	0.0160043
	1 -20	28	34	22	10	17	56	35	101	14	18		17	32	0.0207623
	21-40	134	91	58	116	181	54	97		143	59	136	89	105.273	0.0683034
	41-50	43	46		43	83	45	42		41	44		49	48.4444	0.0314319
	51-100	97	72	120	146	89	58	58		92	274	188	61	114.091	0.0740248
	101-200	343	368	310	213		155	196		126	120	274	440	254.5	0.165125
	201-300	0	472	472			237	249	223	228	250	247	207	258.5	0.167721
	301-500	310				722	346	386	395	380	353	340	321	394.778	0.256141
	501-1000	0			618									309	0.200486
	MÁS 1000	0												0	0
	TOTAL	955	1083	982	1146	1092	951	1063	793	1024	1118	1185	1184	1541.25	1
	CATEGORÍA INDUSTRIAL
	RANGOS	ENERO	FEBRERO	MARZO	ABRIL	MAYO	JUNIO	JULIO	AGOSTO	SETBRE	OCTUBRE	NOVBRE	DCBRE	PROMEDIO	PORCENT.
	0	0	0											0	0
	1 -20	3	4	4	4	25	2	2	3	3	2	2	4	4.83333	0.00134344
	21-40	0	0				31	24						13.75	0.00382185
	41-50	0	49						41					30	0.00833857
	51-100	54		63	79									65.3333	0.0181596
	101-200	0			113	176								96.3333	0.0267761
	201-300	0												0	0
	301-500	411	381	376		406	380			417	453	425	344	399.222	0.110965
	501-1000	2362	1440	1577	1502	953	1571	2702	2433	729	1591	509	1700	1589.08	0.44169
	MÁS 1000	0	1015	1015	1429	1354	1148		1269	2448	1328	2894	1491	1399.18	0.388906
	TOTAL	2830	2889	3035	3127	2914	3132	2728	3746	3597	3374	3830	3539	3597.74	1
	CATEGORÍA CONSTRUCCIÓN
	RANGOS	ENERO	FEBRERO	MARZO	ABRIL	MAYO	JUNIO	JULIO	AGOSTO	SETBRE	OCTUBRE	NOVBRE	DCBRE	PROMEDIO	PORCENT.
	0	0	0											0	0
	1 -20	82	55			97	152	100	95	114	113	116	81	100.5	0.177405
	21-40	34	90	56	56	37	38	48	80	39	93	48	74	57.75	0.101942
	41-50	0		86	34					49				42.25	0.0745808
	51-100	61			44	67	68	75						63	0.111209
	101-200	110							155					132.5	0.233892
	MÁS 200	0					341							170.5	0.300971
	TOTAL	287	145	142	134	201	599	223	330	202	206	164	155	566.5	1
	CATEGORÍA RESIDENCIAL
	RANGOS	ENERO	FEBRERO	MARZO	ABRIL	MAYO	JUNIO	JULIO	AGOSTO	SETBRE	OCTUBRE	NOVBRE	DCBRE	PROMEDIO	PORCENT.
	0	0	0											0	0
	0-20	13659	13947	13939	14119	14066	14348	14030	14815	14978	15039	15136	15301	14448.1	0.403084
	21-40	11869	11656	11480	10468	10905	11033	11201	12737	12303	11888	12873	9954	11530.6	0.32169
	41-60	5068	4611	4892	3985	3952	4342	4301	4576	3510	4925	4806	3066	4336.17	0.120974
	61-80	2195	1291	1228	1497	1523	2308	1821	1927	1863	1614	1236	1372	1656.25	0.0462074
	81-100	1072	617	884	772	1322	534	1187	424	888	847	1246	814	883.917	0.0246602
	101-150	1591	1038	1599	817	1037	1752	664	1147	1246	1353	1170	947	1196.75	0.0333879
	151-200	528	516	506	489	894	648	323	844	363	469	886	655	593.417	0.0165556
	201-300	1047	539	1007	222	458	472	496	478	1043		230	419	582.818	0.0162599
	MÁS 300	0	1121		344	1072	308		850					615.833	0.017181
	TOTAL	37029	35336	35535	32713	35229	35745	34023	37798	36194	36135	37583	32528	35843.8	1
	CATEGORÍA GRATUITO
	RANGOS	ENERO	FEBRERO	MARZO	ABRIL	MAYO	JUNIO	JULIO	AGOSTO	SETBRE	OCTUBRE	NOVBRE	DCBRE	PROMEDIO	PORCENT.
	0	0											0	0	0
	1 -20	0											0	0	0
	21-40	0											0	0	0
	41-50	0											0	0	0
	51-100	0											0	0	0
	101-200	0											0	0	0
	MÁS 200	0											0	0	0
	TOTAL	0	0	0	0	0	0	0	0	0	0	0	0	0	0
	RESUMEN
	CATEGORÍA	ENERO	FEBRERO	MARZO	ABRIL	MAYO	JUNIO	JULIO	AGOSTO	SETBRE	OCTUBRE	NOVBRE	DCBRE	PROMEDIO	PORCENT.
	COMERCIAL	2168	2138	1919	3517	2690	3392	3319	3975	3872	4106	4681	3826	4163.62	0.0905188
	ESPECIAL S/REBAJA	154	99	97	57	168	111	204	95	87	217	113	78	284.361	0.00618213
	ESPECIAL C/REBAJA	955	1083	982	1146	1092	951	1063	793	1024	1118	1185	1184	1541.25	0.0335075
	INDUSTRIAL	2830	2889	3035	3127	2914	3132	2728	3746	3597	3374	3830	3539	3597.74	0.0782163
	CONSTRUCCIÓN	287	145	142	134	201	599	223	330	202	206	164	155	566.5	0.0123159
	RESIDENCIAL	37029	35336	35535	32713	35229	35745	34023	37798	36194	36135	37583	32528	35843.8	0.779259
	GRATUITO	0	0	0	0	0	0	0	0	0	0	0	0	0	0
	TOTAL	43423	41690	41710	40694	42294	43930	41560	46737	44976	45156	47556	41310	45997.3	1
	FUENTE: DWH - Estadísticas de Agua Potable y Alcantarillado
	ELABORACIÓN: SUBGERENCIA DE PLANIFICACIÓN - Departamento de Planificación y Control

## Sheet: ANEXO3
	ANEXO No. 3
	ETAPA EP: VALORES POR CONSUMOS DE AGUA POTABLE POR RANGOS Y CATEGORÍAS
	SISTEMA MACHÁNGARA NORTE
	AÑO 2011
	(Dólares)
	CATEGORÍA COMERCIAL
	RANGOS	ENERO	FEBRERO	MARZO	ABRIL	MAYO	JUNIO	JULIO	AGOSTO	SETBRE	OCTUBRE	NOVBRE	DCBRE	PROMEDIO	PORCENT.
	0	4	4	8	8	12	4	8	4	4	4	4	4	5.66667	0.0220218
	1 -20	57.6	54.1	50.1	48	44	61.8	60.6	47.3	63.4	45.4	64.8	65.5	55.2167	0.214583
	21-40	80.6	75	128.5	120.8	148.6	84.8	147.9	104.9	86.7	125.7	169.6	170.8	120.325	0.467606
	41-50	33.4	104.4	73.1	36.9		69.6	65.4	72.4	106.5	74.5	71.7	34.8	67.5182	0.262389
	51-100	397.8	272.55	120	292.65	340.95	309.45	158.85	249.45	127.35	82.2	159.9	174.6	223.812	0.869779
	101-200	518.25	568.65	616.05	492	617.1	536.1	502.5	549.75	420.45	396.3	326.85	370.05	492.838	1.91526
	201-300	0				232.2	478.05	220.65	258.45		213.3			233.775	0.908495
	301-500	407.55	373.95	851.85	483.15		324.6	790.95	303.6	775.2	746.85	339.3		539.7	2.09738
	501-1000	593.4	616.5		459.6	1229.85	1466.1	1330.65	1152.15	653.25	864.3	1369.45	1176.3	991.959	3.85494
	MÁS 1000	0			1261.8				1213.95	1654.95	1570.95	2231.4	1859.7	1398.96	5.43665
	TOTAL	2092.6	2069.15	1847.6	3202.9	2624.7	3334.5	3285.5	3955.95	3891.8	4123.5	4737	3855.75	4129.77	16.0491
	CATEGORÍA ESPECIAL SIN REBAJA (100%)
	RANGOS	ENERO	FEBRERO	MARZO	ABRIL	MAYO	JUNIO	JULIO	AGOSTO	SETBRE	OCTUBRE	NOVBRE	DCBRE	PROMEDIO	PORCENT.
	0	12	12	20	12	12	8	16	4	4		4	4	9.81818	0.0381554
	1 -20	39.6	36.1	47.3	71.9	74.2	48.3	37		45.5	45.5	64.9	62.1	52.0364	0.202223
	21-40	19.4					20.8		69.1	51.4	37.6		28.5	37.8	0.146898
	41-50	0							33.4			50.2		27.8667	0.108295
	51-100	0	57.2	44.6			44.6	40.4			108.8			49.2667	0.19146
	101-200	76.8				75.4		89.4						80.5333	0.312968
	201-300	0												0	0
	301-500	0												0	0
	501-1000	0												0	0
	MÁS 1000	0												0	0
	TOTAL	147.8	105.3	111.9	83.9	161.6	121.7	182.8	106.5	100.9	191.9	119.1	94.6	257.321	1
	CATEGORÍA ESPECIAL CON REBAJA (50%)
	RANGOS	ENERO	FEBRERO	MARZO	ABRIL	MAYO	JUNIO	JULIO	AGOSTO	SETBRE	OCTUBRE	NOVBRE	DCBRE	PROMEDIO	PORCENT.
	0	0						18.25	37.9					18.7167	0.0319426
	1-20	13.8	15.9	13.7	5.5	7.95	27.6	39.95	41.35	6.9	8.3		7.95	17.1727	0.0293076
	21-40	54.9	34.81	24.3	48.6	73.35	22.9	16.7		57.01	24.65	55.6	37.15	40.9064	0.0698123
	41-50	17.05	18.1		17.05	33.05	17.75	22.3		16.35	17.4		19.15	19.8	0.0337914
	51-100	35.95	27.2	46	55.1	33.15	22.3	70.6		34.2	103.9	71.8	23.35	47.5955	0.0812282
	101-200	124.05	132.8	112.5	78.55		56.25	89.15		46.1	44	99.9	160	94.33	0.160987
	201-300	0	169.2	169.2			84.95	137.1	80.05	81.8	89.5	88.45	74.45	97.47	0.166346
	301-500	110.5				256.7	123.1		140.25	135	125.55	121	114.35	140.806	0.240305
	501-1000	0			218.3									109.15	0.186279
	MÁS 1000	0												0	0
	TOTAL	356.25	398.01	365.7	423.1	404.2	354.85	394.05	299.55	377.36	413.3	436.75	436.4	585.947	1
	CATEGORÍA INDUSTRIAL
	RANGOS	ENERO	FEBRERO	MARZO	ABRIL	MAYO	JUNIO	JULIO	AGOSTO	SETBRE	OCTUBRE	NOVBRE	DCBRE	PROMEDIO	PORCENT.
	0	0				4								2	0.00341328
	1-20	10.1	10.8	10.8	10.8	25.5	9.4	9.4	10.1	10.1	9.4	9.4	10.8	11.3833	0.0194272
	21-40	0					25.7	20.8						15.5	0.0264529
	41-50	0	38.3						32.7					23.6667	0.0403904
	51-100	43.2		52.65	69.45									55.1	0.0940357
	101-200	0			105.15	171.3								92.15	0.157267
	201-300	0												0	0
	301-500	365.3	341.3	337.3		361.3	340.5			370.1	398.9	376.5	311.7	355.878	0.607354
	501-1000	1999.1	1225	1334.6	1274.6	798.9	1329.8	2307.6	2055.9	619.7	1345.8	443.7	1433	1347.31	2.29937
	MÁS 1000	0	848.5	848.5	1179.7	1119.7	954.9		1051.7	2031.4	1098.9	2388.2	1229.3	1159.16	1.97827
	TOTAL	2417.7	2463.9	2583.85	2639.7	2480.7	2660.3	2337.8	3150.4	3031.3	2853	3217.8	2984.8	3062.15	5.22598
	CATEGORÍA CONSTRUCCIÓN
	RANGOS	ENERO	FEBRERO	MARZO	ABRIL	MAYO	JUNIO	JULIO	AGOSTO	SETBRE	OCTUBRE	NOVBRE	DCBRE	PROMEDIO	PORCENT.
	0	12	0		32	32	12	12	4	8	8	8	4	12	0.0220852
	1-20	101.4	86.5	4	75.2	103.9	162.4	110	106.5	127.8	123.1	129.2	104.7	102.892	0.189365
	21-40	27.8	75	79.2	27.8	29.9	30.6	41.6	68	31.3	77.1	41.6	63.8	49.475	0.0910555
	41-50	0			34.8					38.8				24.5333	0.045152
	51-100	50.55		72.2		56.85	57.9	65.25						60.55	0.111438
	101-200	98							149.25					123.625	0.227524
	MÁS 200	0					340.55							170.275	0.31338
	TOTAL	289.75	161.5	155.4	169.8	222.65	603.45	228.85	327.75	205.9	208.2	178.8	172.5	543.35	1
	CATEGORÍA RESIDENCIAL
	RANGOS	ENERO	FEBRERO	MARZO	ABRIL	MAYO	JUNIO	JULIO	AGOSTO	SEPTBRE	OCTUBRE	NOVBRE	DCBRE	PROMEDIO	PORCENT.
	0	686.8	659.6	630.7	644.3	639.2	605.2	601.8	515.1	533.8	493	484.5	550.8	587.067	0.0417861
	1-20	5293.1	5457.05	5467.35	5630	5565	5622.25	5614.9	5746.25	5883.35	5924.8	5896.45	6148.15	5687.39	0.404816
	21-40	3538.69	3557.4	3430.25	3107.49	3242.97	3283.09	3334.53	3787.89	3648.98	3531	3815.63	2950.52	3435.7	0.244546
	41-60	1810.8	1675.55	1773.1	1414.65	1406.58	1561.3	1507.53	1601.65	1238.2	1773.45	1735.8	1112.25	1550.9	0.11039
	61-80	981.95	573.05	544	663.35	684.15	1028.01	820.25	848.56	833.65	727.4	547.2	603.2	737.898	0.0525219
	81-100	528	303.75	435.6	376.7	648.8	261.7	586.85	206.1	438.2	411.55	615.3	371.95	432.042	0.0307518
	101-150	839.55	549.6	844.75	433.75	560.85	944.2	348.2	606.55	670.9	726.55	621.5	488.75	636.262	0.0452878
	151-200	301.5	293.7	287.2	274.15	511.6	365.6	182.1	479.1	208.15	263.15	506.4	370.15	336.9	0.0239798
	201-300	624.95	241.6	598.95	130.4	269.9	263.4	294.6	282.9			135.6	244.55	308.685	0.0219715
	MÁS 300	0	654.05	0	209.7	669	186.3		538.6	434.12				336.471	0.0239493
	TOTAL	14605.3	13965.4	14011.9	12884.5	14198	14121.1	13290.8	14612.7	13889.4	13850.9	14358.4	12840.3	14049.3	1
	CATEGORÍA GRATUITO
	RANGOS	ENERO	FEBRERO	MARZO	ABRIL	MAYO	JUNIO	JULIO	AGOSTO	SETBRE	OCTUBRE	NOVBRE	DCBRE	PROMEDIO	PORCENT.
	0	0											0	0	0
	1 -20	0											0	0	0
	21-40	0											0	0	0
	41-50	0											0	0	0
	51-100	0											0	0	0
	101-200	0											0	0	0
	MÁS 200												0	0	0
	TOTAL	0	0	0	0	0	0	0	0	0	0	0	0	0	0
	RESUMEN
	CATEGORÍA	ENERO	FEBRERO	MARZO	ABRIL	MAYO	JUNIO	JULIO	AGOSTO	SEPTBRE	OCTUBRE	NOVBRE	DCBRE	PROMEDIO	PORCENT.
	COMERCIAL	2092.6	2069.15	1847.6	3202.9	2624.7	3334.5	3285.5	3955.95	3891.8	4123.5	4737		4129.77	0.182508
	ESPECIAL S/REBAJA	147.8	105.3	111.9	83.9	161.6	121.7	182.8	106.5	100.9	191.9	119.1	94.6	257.321	0.0113719
	ESPECIAL C/REBAJA	356.25	398.01	365.7	423.1	404.2	354.85	394.05	299.55	377.36	413.3	436.75	436.4	585.947	0.025895
	INDUSTRIAL	2417.7	2463.9	2583.85	2639.7	2480.7	2660.3	2337.8	3150.4	3031.3	2853	3217.8	2984.8	3062.15	0.135327
	CONSTRUCCIÓN	289.75	161.5	155.4	169.8	222.65	603.45	228.85	327.75	205.9	208.2	178.8	172.5	543.35	0.0240124
	RESIDENCIAL	14605.3	13965.4	14011.9	12884.5	14198	14121.1	13290.8	14612.7	13889.4	13850.9	14358.4	12840.3	14049.3	0.620886
	GRATUITO	0	0	0	0	0	0	0	0	0	0	0	0	0	0
	TOTAL	19909.4	19163.2	19076.3	19403.9	20091.9	21195.9	19719.8	22452.8	21496.6	21640.8	23047.8	16528.6	22627.9	1
	FUENTE: DWH - Estadísticas de Agua Potable y Alcantarillado
	ELABORACIÓN: SUBGERENCIA DE PLANIFICACIÓN - Departamento de Planificación y Control

## Sheet: ANEXO4
	ANEXO No. 4.
	ETAPA EP: CONSUMO PROMEDIO DE AGUA POTABLE POR RANGOS Y CATEGORÍAS
	SISTEMA MACHÁNGARA NORTE
	AÑO 2011
	(m3)
	CATEGORÍA COMERCIAL
	RANGOS	ENERO	FEBRERO	MARZO	ABRIL	MAYO	JUNIO	JULIO	AGOSTO	SETBRE	OCTUBRE	NOVBRE	DCBRE	PROMEDIO
	0		0	0	0	0	0	0	0	0	0	0	0	0
	1 -20	48	7.16667	8.6	8	10	9	11.6	7.8	12.4	10.5	12.8	13	10.6786
	21-40	16.3333	30	31	28.8	29.6667	34.6667	29.5	31.75	25.25	30.2	34.6667	29.1429	28.95
	41-50	14	44	46.5	47	77.8	44	41	46	45	47.5	45.5	44	40.913
	51-100	456	77.75	70	68.6	130.4	71.8	88.5	72.25	73.5	52	89	96	85.6944
	101-200	90.8333	148.25	130.2	130	234	140.5	132.5	143.75	146.333	138.667	168.5	130.333	132.149
	201-300	0		0			240.5	223	259		216			157
	301-500	401	369		473		322	389.5	302	317.5	368.5	336		399
	501-1000	578	600		590	598.5	711	646.5	561.5	1589	836	664.5	573	632.294
	MÁS 1000				1360				1169	1589	1509	2138	1784	1364.14
	TOTAL	94.2609	92.9565	83.4348	140.68	103.462	130.462	127.654	159	176	186.636	212.773	173.909	164.01
	CATEGORÍA ESPECIAL SIN REBAJA (100%)
	RANGOS	ENERO	FEBRERO	MARZO	ABRIL	MAYO	JUNIO	JULIO	AGOSTO	SETBRE	OCTUBRE	NOVBRE	DCBRE	PROMEDIO
	0	0	0	0	0	0	0	0	0	0	0	0	0	0
	1 -20	5.6	4.6	0	0	9.42857	4.14286	7.5	6.625	3.57143	3.57143	0	5.375	5.4346
	21-40	22					24			31			35	33.8
	41-50								42		48			45
	51-100		76	58			58	0			72	66		67
	101-200	104				102		122						109.333
	201-300
	301-500
	501-1000
	MÁS 1000
	TOTAL	15.4	9.9	8.81818	5.18182	15.2727	10.0909	18.5455	8.63636	7.90909	19.7273	10.2727	7.09091	21.3271
	CATEGORÍA ESPECIAL CON REBAJA (50%)
	RANGOS	ENERO	FEBRERO	MARZO	ABRIL	MAYO	JUNIO	JULIO	AGOSTO	SETBRE	OCTUBRE	NOVBRE	DCBRE	PROMEDIO
	0
	1-20	14	17	7.33333	10	17	14	11.6667	16.8333	14	18		17	14.08
	21-40	33.5	30.3333	29	29	36.2	27	32.3333	0	28.6	29.5	34	29.6667	31.5818
	41-50	43	46		43	41.5	45	42		41	44		49	43.6
	51-100	97	72	60	73	89	58	58		92	68.5	62.6667	61	69.7222
	101-200	171.5	184	155	106.5		155	196		126	120	137	146.667	149.706
	201-300		236	236			237	249	223	228	250	247	207	235
	301-500	310			0	361	346	386	395	380	353	340	321	358.889
	501-1000
	MÁS 1000
	TOTAL	86.8182	98.4545	89.2727	104.182	99.2727	86.4545	96.6364	72.0909	93.0909	101.636	107.727	107.636	125.78
	CATEGORÍA INDUSTRIAL
	RANGOS	ENERO	FEBRERO	MARZO	ABRIL	MAYO	JUNIO	JULIO	AGOSTO	SETBRE	OCTUBRE	NOVBRE	DCBRE	PROMEDIO
	0
	1-20	1.5	2	2	2	12.5	1	1	1.5	1.5	1	1	2	2.41667
	21-40						31	24						20.625
	41-50		49						41					45
	51-100	54		63	79				0					43.5556
	101-200				113	176								144.5
	201-300
	301-500	411	381	376		406	380			417	453	425	344	399.222
	501-1000	787.333	720	788.5	751	953	785.5	675.5		729	795.5	509	850	794.542
	MÁS 1000		1015	1015	1429	1354	1148		1269	1224	1328	1447	1491	1282.58
	TOTAL	404.286	412.714	433.571	446.714	416.286	447.429	389.714	535.143	599.5	562.333	638.333	589.833	362.52
	CATEGORÍA CONSTRUCCIÓN
	RANGOS	ENERO	FEBRERO	MARZO	ABRIL	MAYO	JUNIO	JULIO	AGOSTO	SETBRE	OCTUBRE	NOVBRE	DCBRE	PROMEDIO
	0	0	0	0	0	0	0	0	0	0	0	0	0	0
	1-20	6.83333	3.92857	0	0	8.81818	10.1333	9.09091	8.63636	8.76923	9.41667	8.92308	6.23077	8.14865
	21-40	34	30	18.6667	56	37	38	24	26.6667	39	31	24	24.6667	28.875
	41-50				34					49				63.375
	51-100	61				67	68	75						63
	101-200	110							155					132.5
	MÁS 200						341							341
	TOTAL	15.9444	8.05556	8.35294	6.38095	9.57143	28.5238	12.3889	18.3333	11.2222	11.4444	9.11111	8.61111	26.8696
	CATEGORÍA RESIDENCIAL
	RANGOS	ENERO	FEBRERO	MARZO	ABRIL	MAYO	JUNIO	JULIO	AGOSTO	SEPTBRE	OCTUBRE	NOVBRE	DCBRE	PROMEDIO
	0	0	0	0	0	0	0	0	0	0	0	0	0	0
	1-20	8.8465	8.71687	8.60964	8.37923	8.45821	8.60708	8.25294	8.80273	8.59323	8.52551	8.73903	8.20429	8.55549
	21-40	27.9271	27.952	28	27.6931	28.0334	28.0025	28.574	28.117	27.9614	28.1706	27.7435	27.8045	27.9982
	41-60	47.8113	48.5368	48.92	47.4405	48.1951	48.2444	47.2637	46.6939	47.4324	48.2843	48.5455	48.6667	48.0018
	61-80	68.5938	67.9474	68.2222	68.0455	69.2273	69.9394	70.0385	68.8214	69	70.1739	68.6667	68.6	69.0104
	81-100	89.3333	88.1429	88.4	85.7778	88.1333	89	91.3077	84.8	88.8	84.7	89	90.4444	88.3917
	101-150	113.643	115.333	114.214	116.714	129.625	125.143	110.667	114.7	124.6	123	117	118.375	118.686
	151-200	176	172	168.667	163	178.8	162	161.5	168.8	181.5	156.333	177.2	163.75	169.548
	201-300	261.75	269.5	251.75	222	229	236	248	239			230	209.5	264.917
	MÁS 300		560.5		344	536	308		850					478.981
	TOTAL	14.3914	13.5335	13.6045	12.4384	13.3646	13.4531	12.757	14.109	13.3804	13.3734	13.9042	11.9325	13.4786
	CATEGORÍA GRATUITO
	RANGOS	ENERO	FEBRERO	MARZO	ABRIL	MAYO	JUNIO	JULIO	AGOSTO	SETBRE	OCTUBRE	NOVBRE	DCBRE	PROMEDIO
	0
	1 -20
	21-40
	41-50
	51-100
	101-200
	MÁS 200
	TOTAL
	RESUMEN
	CATEGORÍA	ENERO	FEBRERO	MARZO	ABRIL	MAYO	JUNIO	JULIO	AGOSTO	SEPTBRE	OCTUBRE	NOVBRE	DCBRE	PROMEDIO
	COMERCIAL	94.2609	92.9565	83.4348	140.68	103.462	130.462	127.654	159	176	186.636	212.773	173.909	164.01
	ESPECIAL S/REBAJA	15.4	9.9	8.81818	5.18182	15.2727	10.0909	18.5455	8.63636	7.90909	19.7273	10.2727	7.09091	21.3271
	ESPECIAL C/REBAJA	86.8182	98.4545	89.2727	104.182	99.2727	86.4545	96.6364	72.0909	93.0909	101.636	107.727	107.636	125.78
	INDUSTRIAL	404.286	412.714	433.571	446.714	416.286	447.429	389.714	535.143	599.5	562.333	638.333	589.833	362.52
	CONSTRUCCIÓN	15.9444	8.05556	8.35294	6.38095	9.57143	28.5238	12.3889	18.3333	11.2222	11.4444	9.11111	8.61111	26.8696
	RESIDENCIAL	14.3914	13.5335	13.6045	12.4384	13.3646	13.4531	12.757	14.109	13.3804	13.3734	13.9042	11.9325	13.4786
	GRATUITO	0	0	0	0	0	0	0	0	0	0	0	0	0
	TOTAL	16.4357	15.556	15.5576	15.044	15.5951	16.0739	15.1679	16.9891	16.2193	16.3018	17.162	14.7853	16.7794
	FUENTE: DWH - Estadísticas de Agua Potable y Alcantarillado
	ELABORACIÓN: SUBGERENCIA DE PLANIFICACIÓN - Departamento de Planificación y Control

## Sheet: ANEXO5
	ANEXO No. 5.
	ETAPA EP: VALOR PROMEDIO DE AGUA POTABLE POR RANGOS Y CATEGORÍAS
	SISTEMA MACHÁNGARA NORTE
	AÑO 2011
	(Dólares)
	CATEGORÍA COMERCIAL
	RANGOS	ENERO	FEBRERO	MARZO	ABRIL	MAYO	JUNIO	JULIO	AGOSTO	SETBRE	OCTUBRE	NOVBRE	DCBRE	PROMEDIO
	0		4	4	4	4	4	4	4	4	4	4	4	4.25
	1 -20	57.6	9.01667	10.02	9.6	11	10.3	12.12	9.46	12.68	11.35	12.96	13.1	11.8321
	21-40	13.4333	25	25.7	24.16	24.7667	28.2667	24.65	26.225	21.675	25.14	28.2667	24.4	24.065
	41-50	11.1333	34.8	36.55	36.9	0	34.8	32.7	36.2	35.5	37.25	35.85	34.8	32.2913
	51-100	397.8	68.1375	60	58.53	68.19	61.89	79.425	62.3625	63.675	41.1	79.95	87.3	74.6042
	101-200	86.375	142.162	123.21	123	617.1	134.025	125.625	137.438	140.15	132.1	163.425	123.35	125.831
	201-300	0		0			239.025	220.65	258.45		213.3			155.85
	301-500	407.55	373.95				324.6	395.475	303.6	326.625	373.425	339.3		404.775
	501-1000	593.4	616.5		459.6	614.925	733.05	665.325	576.075	1654.95	864.3	684.725	588.15	641.856
	MÁS 1000				1261.8				1213.95	1654.95	1570.95	2231.4	1859.7	1398.96
	TOTAL	90.9826	89.963	80.3304	128.116	100.95	128.25	126.365	158.238	176.9	187.432	215.318	175.261	162.677
	CATEGORÍA ESPECIAL SIN REBAJA (100%)
	RANGOS	ENERO	FEBRERO	MARZO	ABRIL	MAYO	JUNIO	JULIO	AGOSTO	SETBRE	OCTUBRE	NOVBRE	DCBRE	PROMEDIO
	0	4	3	4	4	4	4	3.2	2	2	0	2	2	3.46524
	1 -20	7.92	7.22	9.46	8.9875	10.6	6.9	9.25	0	6.5	6.5	8.1125	7.7625	7.90426
	21-40	19.4					20.8			25.7			28.5	30.24
	41-50								33.4		0			41.8
	51-100		57.2	44.6			44.6	40.4			54.4			49.2667
	101-200	76.8				75.4		89.4						80.5333
	201-300
	301-500
	501-1000
	MÁS 1000
	TOTAL	14.78	10.53	10.1727	7.62727	14.6909	11.0636	16.6182	9.68182	9.17273	17.4455	10.8273	8.6	19.2991
	CATEGORÍA ESPECIAL CON REBAJA (50%)
	RANGOS	ENERO	FEBRERO	MARZO	ABRIL	MAYO	JUNIO	JULIO	AGOSTO	SETBRE	OCTUBRE	NOVBRE	DCBRE	PROMEDIO
	0
	1-20	6.9	7.95	4.56667	5.5	7.95	6.9	13.3167	6.89167	6.9	8.3		7.95	7.556
	21-40	13.725	11.6033	12.15	12.15	14.67	11.45	5.56667	0	11.402	12.325	13.9	12.3833	12.2719
	41-50	17.05	18.1		17.05	16.525	17.75	22.3		16.35	17.4		19.15	17.82
	51-100	35.95	27.2	23	27.55	33.15	22.3	70.6		34.2	25.975	23.9333	23.35	29.0861
	101-200	62.025	66.4	56.25	39.275		56.25	89.15		46.1	44	49.95	53.3333	55.4882
	201-300		84.6	84.6			84.95	137.1	80.05	81.8	89.5	88.45	74.45	88.6091
	301-500	110.5			0	128.35	123.1	0	140.25	135	125.55	121	114.35	128.006
	501-1000
	MÁS 1000
	TOTAL	32.3864	36.1827	33.2455	38.4636	36.7455	32.2591	35.8227	27.2318	34.3055	37.5727	39.7045	39.6727	47.8186
	CATEGORÍA INDUSTRIAL
	RANGOS	ENERO	FEBRERO	MARZO	ABRIL	MAYO	JUNIO	JULIO	AGOSTO	SETBRE	OCTUBRE	NOVBRE	DCBRE	PROMEDIO
	0					4								6
	1-20	5.05	5.4	5.4	5.4	12.75	4.7	4.7	5.05	5.05	4.7	4.7	5.4	5.69167
	21-40						25.7	20.8						23.25
	41-50		38.3						32.7					35.5
	51-100	43.2		52.65	69.45									36.7333
	101-200				105.15	171.3								138.225
	201-300
	301-500	365.3	341.3	337.3		361.3	340.5			370.1	398.9	376.5	311.7	355.878
	501-1000	666.367	612.5	667.3	637.3	798.9	664.9	576.9		619.7	672.9	443.7	716.5	673.654
	MÁS 1000		848.5	848.5	1179.7	1119.7	954.9		1051.7	1015.7	1098.9	1194.1	1229.3	1062.57
	TOTAL	345.386	351.986	369.121	377.1	354.386	380.043	333.971	450.057	505.217	475.5	536.3	497.467	308.552
	CATEGORÍA CONSTRUCCIÓN
	RANGOS	ENERO	FEBRERO	MARZO	ABRIL	MAYO	JUNIO	JULIO	AGOSTO	SETBRE	OCTUBRE	NOVBRE	DCBRE	PROMEDIO
	0	4	0	0	4	4	4	3	1.33333	2.66667	2.66667	2.66667	2	3.34884
	1-20	8.45	6.17857	0.333333	6.83636	9.44545	10.8267	10	9.68182	9.83077	10.2583	9.93846	8.05385	8.34257
	21-40	27.8	25	26.4	27.8	29.9	30.6	20.8	22.6667	31.3	25.7	20.8	21.2667	24.7375
	41-50				34.8					38.8				36.8
	51-100	50.55				56.85	57.9	65.25						60.55
	101-200	98							149.25					123.625
	MÁS 200						340.55							340.55
	TOTAL	16.0972	8.97222	9.14118	8.08571	10.6024	28.7357	12.7139	18.2083	11.4389	11.5667	9.93333	9.58333	25.7715
	CATEGORÍA RESIDENCIAL
	RANGOS	ENERO	FEBRERO	MARZO	ABRIL	MAYO	JUNIO	JULIO	AGOSTO	SEPTBRE	OCTUBRE	NOVBRE	DCBRE	PROMEDIO
	0	1.58614	1.44333	1.45323	1.46432	1.42679	1.35695	1.38345	1.30736	1.34458	1.34332	1.34583	1.38741	1.40671
	1-20	3.42817	3.41066	3.37699	3.34125	3.34636	3.37268	3.30288	3.41429	3.37542	3.35873	3.40442	3.2966	3.36781
	21-40	8.32633	8.53094	8.36646	8.22087	8.33668	8.33272	8.50645	8.36179	8.29314	8.3673	8.22334	8.24168	8.34246
	41-60	17.083	17.6374	17.731	16.8411	17.1534	17.3478	16.5663	16.3434	16.7324	17.3868	17.5333	17.6548	17.1687
	61-80	30.6859	30.1605	30.2222	30.1523	31.0977	31.1518	31.5481	30.3057	30.8759	31.6261	30.4	30.16	30.7457
	81-100	44	43.3929	43.56	41.8556	43.2533	43.6167	45.1423	41.22	43.82	41.155	43.95	41.3278	43.2042
	101-150	59.9679	61.0667	60.3393	61.9643	70.1063	67.4429	58.0333	60.655	67.09	66.05	62.15	61.0938	63.1004
	151-200	100.5	97.9	95.7333	91.3833	102.32	91.4	91.05	95.82	104.075	87.7167	101.28	92.5375	96.2571
	201-300	156.238	120.8	149.738	130.4	134.95	131.7	147.3	141.45			135.6	122.275	140.311
	MÁS 300		327.025		209.7	334.5	186.3		538.6	217.06			#DIV/0!	261.7
	TOTAL	5.67639	5.34866	5.36443	4.89905	5.38621	5.31466	4.98341	5.45454	5.1347	5.12617	5.31202	4.71032	5.28305
	CATEGORÍA GRATUITO
	RANGOS	ENERO	FEBRERO	MARZO	ABRIL	MAYO	JUNIO	JULIO	AGOSTO	SETBRE	OCTUBRE	NOVBRE	DCBRE	PROMEDIO
	0
	1 -20
	21-40
	41-50
	51-100
	101-200
	MÁS 200
	TOTAL
	RESUMEN
	CATEGORÍA	ENERO	FEBRERO	MARZO	ABRIL	MAYO	JUNIO	JULIO	AGOSTO	SEPTBRE	OCTUBRE	NOVBRE	DCBRE	PROMEDIO
	COMERCIAL	90.9826	89.963	80.3304	128.116	100.95	128.25	126.365	158.238	176.9	187.432	215.318	175.261	162.677
	ESPECIAL S/REBAJA	14.78	10.53	10.1727	7.62727	14.6909	11.0636	16.6182	9.68182	9.17273	17.4455	10.8273	8.6	19.2991
	ESPECIAL C/REBAJA	32.3864	36.1827	33.2455	38.4636	36.7455	32.2591	35.8227	27.2318	34.3055	37.5727	39.7045	39.6727	47.8186
	INDUSTRIAL	345.386	351.986	369.121	377.1	354.386	380.043	333.971	450.057	505.217	475.5	536.3	497.467	308.552
	CONSTRUCCIÓN	16.0972	8.97222	9.14118	8.08571	10.6024	28.7357	12.7139	18.2083	11.4389	11.5667	9.93333	9.58333	25.7715
	RESIDENCIAL	5.67639	5.34866	5.36443	4.89905	5.38621	5.31466	4.98341	5.45454	5.1347	5.12617	5.31202	4.71032	5.28305
	GRATUITO	0	0	0	0	0	0	0	0	0	0	0	0	0
	TOTAL	7.53575	7.15045	7.11539	7.17334	7.40852	7.75553	7.19699	8.1617	7.75211	7.81256	8.31751	5.91576	8.25443
	FUENTE: DWH - Estadísticas de Agua Potable y Alcantarillado
	ELABORACIÓN: SUBGERENCIA DE PLANIFICACIÓN - Departamento de Planificación y Control

## Sheet: ANEXO6
	ANEXO No. 6.
	ETAPA EP: NÚMERO DE CONEXIONES, CONSUMO Y VALORES DE AGUA POTABLE POR CATEGORÍAS
	SISTEMA MACHÁNGARA NORTE
	AÑO 2011
	NÚMERO DE CONEXIONES (Número)																			NÚMERO DE CONEXIONES DE AGUA POTABLE URBANO (Número)																	NÚMERO DE CONEXIONES DE AGUA POTABLE RURAL (Número)
	COD.	CATEGORÍA	ENERO	FEBRERO	MARZO	ABRIL	MAYO	JUNIO	JULIO	AGOSTO	SEPTBRE	OCTUBRE	NOVBRE	DCBRE	PROMEDIO					COD.	CATEGORÍA	ENERO	FEBRERO	MARZO	ABRIL	MAYO	JUNIO	JULIO	AGOSTO	SEPTBRE	OCTUBRE	NOVBRE	DCBRE	PROMEDIO	PORCENT.		COD.	CATEGORÍA	ENERO	FEBRERO	MARZO	ABRIL	MAYO	JUNIO	JULIO	AGOSTO	SEPTBRE	OCTUBRE	NOVBRE
	R	RESIDENCIAL	2573	2611	2612	2630	2636	2657	2667	2679	2705	2702	2703	2726	2658.42					R	RESIDENCIAL	471	471	471	474	475	482	484	486	488	487	489	499	481.417	0.930424		R	RESIDENCIAL	2102	2140	2141	2156	2161	2175	2183	2193	2217	2215	2214
	M	COMERCIAL	23	23	23	25	26	26	26	25	22	22	22	22	23.75					M	COMERCIAL	19	19	19	21	22	22	22	21	21	21	21	21	20.75	0.0401031		M	COMERCIAL	4	4	4	4	4	4	4	4	1	1	1
	I	INDUSTRIAL	7	7	7	7	7	7	7	7	6	6	6	6	6.66667					I	INDUSTRIAL	6	6	6	6	6	6	6	6	6	6	6	6	6	0.0115961		I	INDUSTRIAL	1	1	1	1	1	1	1	1
	C	CONSTRUCCIÓN	18	18	17	21	21	21	18	18	18	18	18	18	18.6667					C	CONSTRUCCIÓN	5	5	5	6	6	6	5	5	5	5	5	5	5.25	0.0101466		C	CONSTRUCCIÓN	13	13	12	15	15	15	13	13	13	13	13
	E	ESPECIAL SIN REBAJA	10	10	11	11	11	11	11	11	11	11	11	11	10.8333					E	ESPECIAL SIN REBAJA	0	0	0										0	0		E	ESPECIAL SIN REBAJA	10	10	11	11	11	11	11	11	11	11	11
	D	ESPECIAL CON REBAJA	11	11	11	11	11	11	11	11	11	11	11	11	11					D	ESPECIAL CON REBAJA	4	4	4	4	4	4	4	4	4	4	4	4	4	0.00773071		D	ESPECIAL CON REBAJA	7	7	7	7	7	7	7	7	7	7	7
	G	GRATUITOS	0	0	0									0	0					G	GRATUITOS	0	0	0									0	0	0		G	GRATUITOS	0	0	0
		TOTALES	2642	2680	2681	2705	2712	2733	2740	2751	2773	2770	2771	2794	2729.33						TOTALES	505	505	505	511	513	520	521	522	524	523	525	535	517.417	1			TOTALES	2137	2175	2176	2194	2199	2213	2219	2229	2249	2247	2246
	CONSUMOS (m3)																					495	496	496	500	502	511	511	512	515	514	516	527						2135	2173	2174	2192	2197	2212	2218	2228	2249	2247	2246
	COD	CATEGORÍA	ENERO	FEBRERO	MARZO	ABRIL	MAYO	JUNIO	JULIO	AGOSTO	SEPTBRE	OCTUBRE	NOVBRE	DCBRE	PROMEDIO
	R	RESIDENCIAL	37029	35336	35535	32713	35229	35745	34023	37798	36194	36135	37583	32528	35487.3
	M	COMERCIAL	2168	2138	1919	3517	2690	3392	3319	3975	3872	4106	4681	3826	3300.25
	I	INDUSTRIAL	2830	2889	3035	3127	2914	3132	2728	3746	3597	3374	3830	3539	3228.42
	C	CONSTRUCCIÓN	287	145	142	134	201	599	223	330	202	206	164	155	232.333
	E	ESPECIAL SIN REBAJA	154	99	97	57	168	111	204	95	87	217	113	78	123.333
	D	ESPECIAL CON REBAJA	955	1083	982	1146	1092	951	1063	793	1024	1118	1185	1184	1048
	G	GRATUITOS	0	0										0	0
		TOTALES	43423	41690	41710	40694	42294	43930	41560	46737	44976	45156	47556	41310	43419.7
	VALORES (Dólares)
	COD	CATEGORÍA	ENERO	FEBRERO	MARZO	ABRIL	MAYO	JUNIO	JULIO	AGOSTO	SEPTBRE	OCTUBRE	NOVBRE	DCBRE	PROMEDIO
	R	RESIDENCIAL	14605.3	13965.4	14011.9	12884.5	14198	14121	13290.8	14612.7	13889.4	13850.9	14358.4	12840	13885.7
	M	COMERCIAL	2092.6	2069.15	1847.6	3202.9	2624.7	3334.5	3285.5	3955.95	3891.8	4123.5	1736	3855.75	3001.66
	I	INDUSTRIAL	2417.7	2463.9	2583.85	2639.7	2480.7	2660.3	2337.8	3150.4	3031.3	2853	3217.8	2984.8	2735.1
	C	CONSTRUCCIÓN	289.75	161.5	155.4	169.8	222.65	603.45	228.85	327.75	205.4	208.2	178.8	172.5	243.671
	E	ESPECIAL SIN REBAJA	147.8	105.3	111.9	83.9	161.6	121.7	182.8	106.5	100.9	191.9	119.1	94.6	127.333
	D	ESPECIAL CON REBAJA	356.25	398.01	365.7	423.1	404.2	354.85	394.05	299.55	377.36	413.3	436.75	436.4	388.293
	G	GRATUITOS	0	0	0									0
		TOTALES	19909.4	19163.2	19076.4	19403.9	20091.9	21195.8	19719.8	22452.9	21496.1	21640.8	20046.8	20384	20381.8
	FUENTE: DWH - Estadísticas de Agua Potable y Alcantarillado
	ELABORACIÓN: SUBGERENCIA DE PLANIFICACIÓN - Departamento de Planificación y Control
[truncated: 35 more columns]

## Sheet: ANEXO7
	ANEXO No. 7.
	ETAPA EP: CONSUMOS Y VALORES DE AGUA POTABLE POR CONEXIÓN Y POR CATEGORÍAS
	SISTEMA MACHÁNGARA NORTE
	AÑO 2011
	CONSUMO PROMEDIO POR CONEXIÓN (m3)
	COD.	CATEGORÍA	ENERO	FEBRERO	MARZO	ABRIL	MAYO	JUNIO	JULIO	AGOSTO	SEPTBRE	OCTUBRE	NOVBRE	DCBRE	PROMEDIO
	R	RESIDENCIAL	14.3914	13.5335	13.6045	12.4384	13.3646	13.4531	12.757	14.109	13.3804	13.3734	13.9042	11.9325	13.349
	M	COMERCIAL	94.2609	92.9565	83.4348	140.68	103.462	130.462	127.654	159	176	186.636	212.773	173.909	138.958
	I	INDUSTRIAL	404.286	412.714	433.571	446.714	416.286	447.429	389.714	535.143	599.5	562.333	638.333	589.833	484.262
	C	CONSTRUCCIÓN	15.9444	8.05556	8.35294	6.38095	9.57143	28.5238	12.3889	18.3333	11.2222	11.4444	9.11111	8.61111	12.4464
	E	ESPECIAL SIN REBAJA	15.4	9.9	8.81818	5.18182	15.2727	10.0909	18.5455	8.63636	7.90909	19.7273	10.2727	7.09091	11.3846
	D	ESPECIAL CON REBAJA	86.8182	98.4545	89.2727	104.182	99.2727	86.4545	96.6364	72.0909	93.0909	101.636	107.727	107.636	95.2727
	G	GRATUITOS
		TOTALES	16.4357	15.556	15.5576	15.044	15.5951	16.0739	15.1679	16.9891	16.2193	16.3018	17.162	14.7853	15.9085
	VALOR PROMEDIO POR CONEXIÓN (Dólares)
	COD	CATEGORÍA	ENERO	FEBRERO	MARZO	ABRIL	MAYO	JUNIO	JULIO	AGOSTO	SEPTBRE	OCTUBRE	NOVBRE	DCBRE	PROMEDIO
	R	RESIDENCIAL	5.67639	5.34866	5.36443	4.89905	5.38621	5.31466	4.98343	5.45454	5.1347	5.12617	5.31202	4.7102	5.22329
	M	COMERCIAL	90.9826	89.963	80.3304	128.116	100.95	128.25	126.365	158.238	176.9	187.432	78.9091	175.261	126.386
	I	INDUSTRIAL	345.386	351.986	369.121	377.1	354.386	380.043	333.971	450.057	505.217	475.5	536.3	497.467	410.266
	C	CONSTRUCCIÓN	16.0972	8.97222	9.14118	8.08571	10.6024	28.7357	12.7139	18.2083	11.4111	11.5667	9.93333	9.58333	13.0538
	E	ESPECIAL SIN REBAJA	14.78	10.53	10.1727	7.62727	14.6909	11.0636	16.6182	9.68182	9.17273	17.4455	10.8273	8.6	11.7538
	D	ESPECIAL CON REBAJA	32.3864	36.1827	33.2455	38.4636	36.7455	32.2591	35.8227	27.2318	34.3055	37.5727	39.7045	39.6727	35.2994
	G	GRATUITOS
		TOTALES	7.53575	7.15045	7.11539	7.17334	7.40852	7.75553	7.19701	8.1617	7.75193	7.81256	7.23451	7.29565	7.46767
	VALOR PROMEDIO POR M3 (Dólares)
	COD	CATEGORÍA	ENERO	FEBRERO	MARZO	ABRIL	MAYO	JUNIO	JULIO	AGOSTO	SEPTBRE	OCTUBRE	NOVBRE	DCBRE	PROMEDIO
	R	RESIDENCIAL	0.39443	0.395216	0.394313	0.393865	0.403022	0.39505	0.390642	0.3866	0.383747	0.38331	0.382045	0.394737	0.391286
	M	COMERCIAL	0.965221	0.967797	0.962793	0.910691	0.975725	0.983048	0.989907	0.995208	1.00511	1.00426	0.370861	1.00778	0.909526
	I	INDUSTRIAL	0.854311	0.852856	0.851351	0.844164	0.851304	0.849393	0.856965	0.841004	0.84273	0.845584	0.840157	0.843402	0.847197
	C	CONSTRUCCIÓN	1.00958	1.11379	1.09437	1.26716	1.10771	1.00743	1.02623	0.993182	1.01683	1.01068	1.09024	1.1129	1.0488
	E	ESPECIAL SIN REBAJA	0.95974	1.06364	1.15361	1.47193	0.961905	1.0964	0.896078	1.12105	1.15977	0.884332	1.05398	1.21282	1.03243
	D	ESPECIAL CON REBAJA	0.373037	0.367507	0.372403	0.369197	0.370147	0.373134	0.370696	0.377743	0.368516	0.369678	0.368565	0.368581	0.370509
	G	GRATUITOS
		TOTALES	0.4585	0.45966	0.457357	0.476824	0.475053	0.482491	0.47449	0.480408	0.477946	0.479245	0.421542	0.493441	0.469413
	FUENTE: DWH - Estadísticas de Agua Potable y Alcantarillado
	ELABORACIÓN: SUBGERENCIA DE PLANIFICACIÓN - Departamento de Planificación y Control
