# Supplementary material for: Looking inside the Blackbox: Cuenca’s water metabolism
Source: PLoS One. 2022 Sep 22;17(9):e0273629. doi: 10.1371/journal.pone.0273629 (PMC9499241; doi:10.1371/journal.pone.0273629)
Supplement: S5 File — (ZIP) [file pone.0273629.s006.zip › 2012/Sistema - Macha╠üngara Sur.XLS]

## Sheet: ANEXO1
	ANEXO No. 1
	ETAPA EP: NÚMERO DE CONEXIONES DE AGUA POTABLE POR RANGOS Y CATEGORÍAS DE CONSUMO
	SISTEMA MACHÁNGARA SUR
	AÑO 2012
	(Número)
	CATEGORÍA COMERCIAL
	RANGOS	ENERO	FEBRERO	MARZO	ABRIL	MAYO	JUNIO	JULIO	AGOSTO	SETBRE	OCTUBRE	NOVBRE	DCBRE	PROMEDIO	PORCENT.
	0	1	2	4	4	3	2	3	4	4	3	4	1	2.91667	0.038637
	1 -20	37	41	37	39	38	40	39	38	32	32	35	35	36.9167	0.489034
	21-40	18	9	18	16	15	11	13	8	19	15	14	18	14.5	0.192081
	41-50	3	5	1		2	2	1	3		5	4	5	3.1	0.0410656
	51-100	7	10	5	8	6	9	7	11	7	8	9	7	7.83333	0.103768
	101-200	6	3	5	2	5	6	5	4	6	4	2	2	4.16667	0.0551958
	201-300	1	1	2	3	3	1	3	2	3	4	2	1	2.16667	0.0287018
	301-500		2		1		1	1	2	1	2	3	4	1.88889	0.0250221
	501-1000	1	1	1		1	1	1		1				1	0.013247
	MÁS 1000	1	1	1	1	1	1		1	1	1	1	1	1	0.013247
	TOTAL	75	75	74	74	74	74	73	73	74	74	74	74	75.4889	1
	CATEGORÍA ESPECIAL SIN REBAJA
	RANGOS	ENERO	FEBRERO	MARZO	ABRIL	MAYO	JUNIO	JULIO	AGOSTO	SETBRE	OCTUBRE	NOVBRE	DCBRE	PROMEDIO	PORCENT.
	0	3	3	3	3	1	3	1	1		1	1	0	1.81818	0.0779727
	1 -20	11	9	11	8	9	7	13	14	14	14	14	3	10.5833	0.453866
	21-40	2	4	2	6	6	8	4	2	3	2	1	3	3.58333	0.153671
	41-50	1	1				1	1	1	1	1	1		1	0.042885
	51-100	1	1	2	1	3	1	1	3	4	2	2	3	2	0.08577
	101-200	2	3	2	2	2	1	2	1		1	3	3	2	0.08577
	201-300	1		1	1		1				1		3	1.33333	0.05718
	301-500												1	1	0.042885
	501-1000														0
	MÁS 1000														0
	TOTAL	21	21	21	21	21	22	22	22	22	22	22	16	23.3182	1
	CATEGORÍA ESPECIAL CON REBAJA (50%)
	RANGOS	ENERO	FEBRERO	MARZO	ABRIL	MAYO	JUNIO	JULIO	AGOSTO	SETBRE	OCTUBRE	NOVBRE	DCBRE	PROMEDIO	PORCENT.
	0										1		1	1	0.0497898
	1 -20	4	5	5	7	4	4	5	6	4	4	3	11	5.16667	0.257248
	21-40	1	1	1	1	3	3	4	3	5	2	2	5	2.58333	0.128624
	41-50		1	1				1				1	1	1	0.0497898
	51-100	2	1		2	1	3	3	6	3	3	3	3	2.72727	0.13579
	101-200	4	4	5	4	3	1	2	1	1	2	4	2	2.75	0.136922
	201-300	4	2	2	2	3	2	1		2	1	1		2	0.0995797
	301-500		1	1		2	3			1	3	2		1.85714	0.0924669
	501-1000	1	1	1										1	0.0497898
	MÁS 1000														0
	TOTAL	16	16	16	16	16	16	16	16	16	16	16	23	20.0844	1
	CATEGORÍA INDUSTRIAL
	RANGOS	ENERO	FEBRERO	MARZO	ABRIL	MAYO	JUNIO	JULIO	AGOSTO	SETBRE	OCTUBRE	NOVBRE	DCBRE	PROMEDIO	PORCENT.
	0														0
	1 -20	1	1	1	1	1	1	1		1	1	1	1	1	0.140625
	21-40		1	1	1		1	1	1			1	1	1	0.140625
	41-50	1				1					1			1	0.140625
	51-100	1	1					1		1				1	0.140625
	101-200			1	1	1	1		2	1	1	1	1	1.11111	0.15625
	201-300								1					1	0.140625
	301-500	1	1	1	1	1	1	1		1	1	1	1	1	0.140625
	501-1000														0
	MÁS 1000														0
	TOTAL	4	4	4	4	4	4	4	4	4	4	4	4	7.11111	1
	CATEGORÍA CONSTRUCCIÓN
	RANGOS	ENERO	FEBRERO	MARZO	ABRIL	MAYO	JUNIO	JULIO	AGOSTO	SETBRE	OCTUBRE	NOVBRE	DCBRE	PROMEDIO	PORCENT.
	0	16	20	17	16	21	22	20	18	19	15	15	17	18	0.197572
	1 -20	60	56	61	57	53	53	54	58	53	47	50	52	54.5	0.598204
	21-40	10	11	10	10	11	6	11	7	11	13	14	16	10.8333	0.118909
	41-50	2	2		2	2	2	1	1	1	2	2	3	1.81818	0.0199568
	51-100	3	2	1	2		7	5	3	3	7	2	3	3.45455	0.0379178
	101-200	1		3	2	1	1		2		1	1		1.5	0.0164643
	MÁS 200	1	1			1	1	1			1		1	1	0.0109762
	TOTAL	93	92	92	89	89	92	92	89	87	86	84	92	91.1061	1
	CATEGORÍA RESIDENCIAL
	RANGOS	ENERO	FEBRERO	MARZO	ABRIL	MAYO	JUNIO	JULIO	AGOSTO	SETBRE	OCTUBRE	NOVBRE	DCBRE	PROMEDIO	PORCENT.
	0	823	1037	1064	1053	1150	963	890	828	849	877	854	899	940.583	0.140131
	0-20	3719	3806	3930	4017	3874	4097	4226	4507	4425	4202	4340	4403	4128.83	0.615127
	21-40	1246	1140	1069	1101	1221	1160	1181	1050	1168	1278	1296	1274	1182	0.176098
	41-60	289	320	277	244	299	236	263	247	249	332	299	281	278	0.0414173
	61-80	109	109	83	87	92	97	89	60	70	102	89	92	89.9167	0.0133961
	81-100	39	38	33	25	48	38	35	39	32	43	38	38	37.1667	0.00553721
	101-150	31	38	39	28	37	34	28	22	37	48	26	31	33.25	0.00495369
	151-200	11	15	14	12	9	9	12	9	10	12	8	9	10.8333	0.00161398
	201-300	8	3	5	5	5	4	5	7	10	7	5	10	6.16667	0.00091873
	MÁS 300	8	3	4	8	6	4	7	9	4	5	4	3	5.41667	0.000806992
	TOTAL	6283	6509	6518	6580	6741	6642	6736	6778	6854	6906	6959	7040	6712.17	1
	CATEGORÍA GRATUITO
	RANGOS	ENERO	FEBRERO	MARZO	ABRIL	MAYO	JUNIO	JULIO	AGOSTO	SETBRE	OCTUBRE	NOVBRE	DCBRE	PROMEDIO	PORCENT.
	0	1		1					1					1	0.215686
	1 -20	2		2	2	3	3	3	2	3	3	3	3	2.63636	0.568627
	21-40				1									1	0.215686
	41-50														0
	51-100														0
	101-200														0
	MÁS 200														0
	TOTAL	3	0	3	3	3	3	3	3	3	3	3	3	4.63636	1
	RESUMEN
	CATEGORÍA	ENERO	FEBRERO	MARZO	ABRIL	MAYO	JUNIO	JULIO	AGOSTO	SETBRE	OCTUBRE	NOVBRE	DCBRE	PROMEDIO	PORCENT.
	COMERCIAL	75	75	74	74	74	74	73	73	74	74	74	74	75.4889	0.0108869
	ESPECIAL S/REBAJA	21	21	21	21	21	22	22	22	22	22	22	16	23.3182	0.00336292
	ESPECIAL C/REBAJA	16	16	16	16	16	16	16	16	16	16	16	23	20.0844	0.00289655
	INDUSTRIAL	4	4	4	4	4	4	4	4	4	4	4	4	7.11111	0.00102556
	CONSTRUCCIÓN	93	92	92	89	89	92	92	89	87	86	84	92	91.1061	0.0131392
	RESIDENCIAL	6283	6509	6518	6580	6741	6642	6736	6778	6854	6906	6959	7040	6712.17	0.96802
	GRATUITO	3	0	3	3	3	3	3	3	3	3	3	3	4.63636	0.000668651
	TOTAL	6495	6717	6728	6787	6948	6853	6946	6985	7060	7111	7162	7252	6933.91	1
	FUENTE: DWH - Estadísticas de Agua Potable y Alcantarillado
	ELABORACIÓN: SUBGERENCIA DE PLANIFICACIÓN - Departamento de Planificación y Control

## Sheet: ANEXO2
	ANEXO No. 2
	ETAPA EP: CONSUMOS DE AGUA POTABLE POR RANGOS Y CATEGORÍAS
	SISTEMA MACHÁNGARA SUR
	AÑO 2012
	(m3)
	CATEGORÍA COMERCIAL
	RANGOS	ENERO	FEBRERO	MARZO	ABRIL	MAYO	JUNIO	JULIO	AGOSTO	SETBRE	OCTUBRE	NOVBRE	DCBRE	PROMEDIO	PORCENT.
	0	0	0										0	0	0
	1 -20	296	329	315	396	383	391	375	334	246	271	314	253	325.25	0.0459892
	21-40	518	258	507	445	436	299	420	206	582	416	400	538	418.75	0.0592098
	41-50	128	233	42		92	87	41	132		216	185	231	138.7	0.0196117
	51-100	515	720	375	608	419	512	465	703	438	605	662	542	547	0.0773439
	101-200	856	431	670	253	627	923	712	599	881	577	264	228	585.083	0.0827287
	201-300	284	238	568	674	693	224	754	479	810	1021	493	219	538.083	0.0760831
	301-500		687		456		327	352	731	358	679	1174	1852	735.111	0.103942
	501-1000	620	643	625		649	524			514				595.833	0.0842487
	MÁS 1000	2787	2219	3097	3356	3458	1056	5682	2948	3517	3171	3545	3426	3188.5	0.450843
	TOTAL	6004	5758	6199	6188	6757	4343	8801	6132	7346	6956	7037	7289	7072.31	1
	CATEGORÍA ESPECIAL SIN REBAJA (100%)
	RANGOS	ENERO	FEBRERO	MARZO	ABRIL	MAYO	JUNIO	JULIO	AGOSTO	SETBRE	OCTUBRE	NOVBRE	DCBRE	PROMEDIO	PORCENT.
	0	0	0	0										0	0
	1 -20	91	44	120	42	45	27	103	136	92	115	143	55	84.4167	0.0966013
	21-40	61	117	64	175	165	219	102	48	64	48	21	147	102.583	0.11739
	41-50	50	46				49	47	41	46	45	49	42	46.1111	0.0527667
	51-100	53	66	124	62	203	76	90	258	295	177	133	264	150.083	0.171746
	101-200	226	451	260	225	258	105	237	125		122	453	346	255.273	0.292118
	201-300	212		220	246		212				287			235.4	0.269377
	301-500														0
	501-1000														0
	MÁS 1000														0
	TOTAL	693	724	788	750	671	688	579	608	497	794	799	854	873.867	1
	CATEGORÍA ESPECIAL CON REBAJA (50%)
	RANGOS	ENERO	FEBRERO	MARZO	ABRIL	MAYO	JUNIO	JULIO	AGOSTO	SETBRE	OCTUBRE	NOVBRE	DCBRE	PROMEDIO	PORCENT.
	0		0											0	0
	1 -20	34	19	69	64	14	37	35	30	17	29	19	18	32.0833	0.0124058
	21-40	29	21	29	29	92	79	133	74	155	55	59	92	70.5833	0.0272928
	41-50		43	43				43				42		42.75	0.0165304
	51-100	158	51		186	92	241	249	367	205	233	225	195	200.182	0.0774053
	101-200	543	433	670	472	365	151	225	128	139	328	594	403	370.917	0.143424
	201-300	1023	448	555	515	771	464	272		471	229	237	698	516.636	0.19977
	301-500		357	367		729	1165			331	946	781	332	626	0.242059
	501-1000	704	933	544										727	0.281113
	MÁS 1000														0
	TOTAL	2491	2305	2277	1266	2063	2137	957	599	1318	1820	1957	1738	2586.15	1
	CATEGORÍA INDUSTRIAL
	RANGOS	ENERO	FEBRERO	MARZO	ABRIL	MAYO	JUNIO	JULIO	AGOSTO	SETBRE	OCTUBRE	NOVBRE	DCBRE	PROMEDIO	PORCENT.
	0	0	0											0	0
	1 -20	11	9	4	3	19	12	11				11	4	9.33333	0.0126614
	21-40		39	35	29		36	36	25	26	28	35	30	31.9	0.0432748
	41-50	42				44					47			44.3333	0.0601415
	51-100	89	86					85		57				79.25	0.107509
	101-200			116	133	138	165		299	138	115	172	113	154.333	0.209365
	201-300														0
	301-500	428	450	366	469	447	434	430	382	372	480	312	446	418	0.567049
	501-1000														0
	MÁS 1000														0
	TOTAL	570	584	521	634	648	647	562	706	593	670	530	593	737.15	1
	CATEGORÍA CONSTRUCCIÓN
	RANGOS	ENERO	FEBRERO	MARZO	ABRIL	MAYO	JUNIO	JULIO	AGOSTO	SETBRE	OCTUBRE	NOVBRE	DCBRE	PROMEDIO	PORCENT.
	0	0	0	0										0	0
	1 -20	420	404	442	460	400	437	385	487	447	389	412	408	424.25	0.272237
	21-40	286	307	301	288	336	165	296	197	309	387	370	432	306.167	0.196464
	41-50	97	98	0	91	87	88	50	42	41	88	85	144	75.9167	0.0487151
	51-100	230	132	59	154		457	317	190	194	468	120	250	233.727	0.149981
	101-200	104		411	243	160	101		365		156	122		207.75	0.133311
	MÁS 200	549	266			326	221	226			298		288	310.571	0.199291
	TOTAL	1686	1207	1213	1236	1309	1469	1274	1281	991	1786	1109	1522	1558.38	1
	CATEGORÍA RESIDENCIAL
	RANGOS	ENERO	FEBRERO	MARZO	ABRIL	MAYO	JUNIO	JULIO	AGOSTO	SETBRE	OCTUBRE	NOVBRE	DCBRE	PROMEDIO	PORCENT.
	0	0	0	0	0									0	0
	0-20	33070	34286	34419	35382	34801	36703	37556	40211	39385	37611	38825	39675	36827	0.356168
	21-40	35084	32153	30123	31132	34342	32621	33320	29169	32315	35920	36404	35665	33187.3	0.320967
	41-60	13949	15681	13172	11712	14364	11420	12710	12023	11840	16140	14529	13567	13425.6	0.129844
	61-80	7551	7054	5679	5943	6275	6669	6111	4167	4832	7029	6235	6351	6158	0.0595564
	81-100	3459	3415	2943	2217	4275	3416	3200	3498	2834	3792	3393	3353	3316.25	0.0320727
	101-150	3743	4467	4683	3449	4375	4108	3289	2635	4496	5815	3050	3726	3986.33	0.0385534
	151-200	1844	2622	2424	2102	1575	1539	2095	1496	1784	2170	1365	1564	1881.67	0.0181983
	201-300	1868	770	1261	1155	1204	980	1240	1684	2310	1622	1200	2383	1473.08	0.0142468
	MÁS 300	5068	1444	2022	4424	3619	2417	2914	6656	1952	2106	3273	1816	3142.58	0.0303931
	TOTAL	105636	101892	96726	97516	104830	99873	102435	101539	101748	112205	108274	108100	103398	1
	CATEGORÍA GRATUITO
	RANGOS	ENERO	FEBRERO	MARZO	ABRIL	MAYO	JUNIO	JULIO	AGOSTO	SETBRE	OCTUBRE	NOVBRE	DCBRE	PROMEDIO	PORCENT.
	0	0		0										0	0
	1 -20	10		12	8	25	24	24		24	25	28	28	20.8	0.509804
	21-40	0			40									20	0.490196
	41-50	0												0	0
	51-100	0												0	0
	101-200	0												0	0
	MÁS 200	0												0	0
	TOTAL	10	0	12	48	25	24	24	0	24	25	28	28	40.8	1
	RESUMEN
	CATEGORÍA	ENERO	FEBRERO	MARZO	ABRIL	MAYO	JUNIO	JULIO	AGOSTO	SETBRE	OCTUBRE	NOVBRE	DCBRE	PROMEDIO	PORCENT.
	COMERCIAL	6004	5758	6199	6188	6757	4343	8801	6132	7346	6956	7037	7289	7072.31	0.0608285
	ESPECIAL S/REBAJA	693	724	788	750	671	688	579	608	497	794	799	854	873.867	0.00751607
	ESPECIAL C/REBAJA	2491	2305	2277	1266	2063	2137	957	599	1318	1820	1957	1738	2586.15	0.0222433
	INDUSTRIAL	570	584	521	634	648	647	562	706	593	670	530	593	737.15	0.00634018
	CONSTRUCCIÓN	1686	1207	1213	1236	1309	1469	1274	1281	991	1786	1109	1522	1558.38	0.0134035
	RESIDENCIAL	105636	101892	96726	97516	104830	99873	102435	101539	101748	112205	108274	108100	103398	0.889318
	GRATUITO	10	0	12	48	25	24	24	0	24	25	28	28	40.8	0.000350918
	TOTAL	117090	112470	107736	107638	116303	109181	114632	110865	112517	124256	119734	120124	116266	1
	FUENTE: DWH - Estadísticas de Agua Potable y Alcantarillado
	ELABORACIÓN: SUBGERENCIA DE PLANIFICACIÓN - Departamento de Planificación y Control

## Sheet: ANEXO3
	ANEXO No. 3
	ETAPA EP: VALORES POR CONSUMOS DE AGUA POTABLE POR RANGOS Y CATEGORÍAS
	SISTEMA MACHÁNGARA SUR
	AÑO 2012
	(Dólares)
	CATEGORÍA COMERCIAL
	RANGOS	ENERO	FEBRERO	MARZO	ABRIL	MAYO	JUNIO	JULIO	AGOSTO	SETBRE	OCTUBRE	NOVBRE	DCBRE	PROMEDIO	PORCENT.
	0	0	4	8	8	4	4	8	12	12	4	8	4	6.33333	0.000894256
	1 -20	355.2	390.3	368.5	433.2	420.1	433.7	418.5	385.8	300.2	317.7	359.8	317.1	375.008	0.0529505
	21-40	430.6	216.6	426.9	375.5	365.2	253.3	346	176.2	483.4	351.2	336	448.6	350.792	0.0495312
	41-50	101.6	183.1	33.4		72.4	68.9	32.7	104.4	0	171.2	145.5	181.7	99.5364	0.0140544
	51-100	446.25	621	326.25	530.4	358.95	416.1	393.75	589.65	365.4	527.25	573.6	474.6	468.6	0.0661655
	101-200	817.8	412.05	636	238.65	590.85	888.15	680.1	574.95	844.05	517.9	250.2	212.4	555.258	0.0784015
	201-300	284.7	236.4	569.4	667.2	687.15	221.7	751.2	475.95	810	1018.05	490.65	216.45	535.737	0.0756452
	301-500		694.35		465.3		329.85	356.1	740.55	362.4	685.95	1192.2	1873.1	744.422	0.105111
	501-1000	637.5	661.65	642.75		667.95	536.7			526.2				612.125	0.086431
	MÁS 1000	2912.85	2316.45	3238.35	3510.3	3617.4	1095.3	5952.6	3081.9	3679.35	3316.05	3708.75	3583.8	3334.43	0.470815
	TOTAL	5986.5	5735.9	6249.55	6228.55	6784	4247.7	8938.95	6141.4	7383	6909.3	7064.7	7311.75	7082.24	1
	CATEGORÍA ESPECIAL SIN REBAJA (100%)
	RANGOS	ENERO	FEBRERO	MARZO	ABRIL	MAYO	JUNIO	JULIO	AGOSTO	SETBRE	OCTUBRE	NOVBRE	DCBRE	PROMEDIO	PORCENT.
	0	12	12	12	12	4	12	4	4		4	4	4	7.63636	0.010992
	1 -20	107.7	66.8	128	61.4	67.5	46.9	124.1	151.2	120.4	136.5	156.1	82.5	104.092	0.149833
	21-40	50.7	85.51	52.8	146.5	127.11	185.3	75.01	29.21	32.02	41.6	6.31	110.51	78.5483	0.113065
	41-50	39	36.2				38.3	36.9	32.7	36.2	35.5	38.3	33.4	36.2778	0.0522193
	51-100	41.1	50.2	94.8	47.4	154.1	57.2	67	192.6	222.5	131.9	101.1	196.8	113.058	0.162739
	101-200	166.2	327.7	190	165.5	188.6	77.5	173.9	91.5		89.4	329.1	250.2	186.327	0.268205
	201-300	152.4		158	176.2		152.4				204.9			168.78	0.242947
	301-500														0
	501-1000														0
	MÁS 1000	0												0	0
	TOTAL	569.1	578.41	635.6	609	541.31	569.6	480.91	501.21	411.12	643.8	634.91	677.41	694.72	1
	CATEGORÍA ESPECIAL CON REBAJA (50%)
	RANGOS	ENERO	FEBRERO	MARZO	ABRIL	MAYO	JUNIO	JULIO	AGOSTO	SETBRE	OCTUBRE	NOVBRE	DCBRE	PROMEDIO	PORCENT.
	0										2	0		1	0.00106182
	1-20	19.9	16.65	34.15	36.4	12.9	20.95	22.25	22.5	13.95	18.15	12.65	12.3	20.2292	0.0214798
	21-40	12.15	6.31	12.15	12.15	38.2	33.65	51.51	28.86	61.21	23.25	24.65	38.2	28.5242	0.0302876
	41-50		17.05	17.05				17.05				16.7		16.9625	0.0180112
	51-100	59.3	19.85		69.1	34.2	90.35	93.15	140.45	77.75	87.55	84.75	74.25	75.5182	0.080187
	101-200	198.05	159.55	244.5	173.2	133.75	54.85	82.75	46.8	50.65	118.8	215.9	147.05	135.488	0.143864
	201-300	366.05	160.8	198.25	184.25	275.85	166.4	97.2		168.85	82.15	84.95	250.3	185.005	0.196442
	301-500		126.95	130.45		259.15	413.75			117.85	337.1	277.35	118.2	222.6	0.236362
	501-1000	248.4	328.55	192.4										256.45	0.272305
	MÁS 1000	0												0	0
	TOTAL	903.85	835.71	828.95	475.1	754.05	779.95	363.91	238.61	490.26	669	716.95	640.3	941.776	1
	CATEGORÍA INDUSTRIAL
	RANGOS	ENERO	FEBRERO	MARZO	ABRIL	MAYO	JUNIO	JULIO	AGOSTO	SETBRE	OCTUBRE	NOVBRE	DCBRE	PROMEDIO	PORCENT.
	0														0
	1-20	11.7	10.3	6.8	6.1	17.3	12.4	11.7		22.2		11.7	6.8	11.7	0.0176975
	21-40		31.3	28.5	24.3		29.2	29.2	21.5		23.6	28.5	25	26.7889	0.0405211
	41-50	33.4				34.8					36.9			35.0333	0.0529917
	51-100	79.95	76.8					75.75		46.35				69.7125	0.105448
	101-200			108.3	126.15	131.4	159.75		286.95	131.4	107.25	167.1	105.15	147.05	0.222429
	201-300														0
	301-500	378	396.5	329.3	411.7	394.1	383.7	380.5	342.1	334.1	420.5	286.1	393.3	370.825	0.560913
	501-1000														0
	MÁS 1000	0												0	0
	TOTAL	503.05	514.9	472.9	568.25	577.6	585.05	497.15	650.55	534.05	588.25	493.4	530.25	661.11	1
	CATEGORÍA CONSTRUCCIÓN
	RANGOS	ENERO	FEBRERO	MARZO	ABRIL	MAYO	JUNIO	JULIO	AGOSTO	SETBRE	OCTUBRE	NOVBRE	DCBRE	PROMEDIO	PORCENT.
	0	32	48	52	44	64	52	52	40	44	24	20	52	43.6667	0.0280652
	1-20	527.4	498.8	546.8	542	484	509.9	477.5	564.9	516.9	453	486	485.6	507.733	0.326327
	21-40	240.2	258.9	250.7	271.5	279.2	139.5	251.2	165.9	260.3	322.9	315	366.4	260.142	0.167197
	41-50	83.2	76.6		71.7	68.9	69.6	39	33.4	32.7	69.6	67.5	112.8	65.9091	0.0423607
	51-100	187	111.6	48.45	120.7		385.35	265.35	159	163.2	396.9	103.5	201	194.732	0.125157
	101-200	95.7		391.05	228.15	154.5	75.4		304.45		150.3	114.6		189.269	0.121646
	MÁS 200	562.95	265.8			278.4	159.4	223.8			281.9		288.9	294.45	0.189247
	TOTAL	1728.45	1259.7	1289	1278.05	1329	1391.15	1308.85	1267.65	1017.1	1698.6	1106.6	1506.7	1555.9	1
	CATEGORÍA RESIDENCIAL
	RANGOS	ENERO	FEBRERO	MARZO	ABRIL	MAYO	JUNIO	JULIO	AGOSTO	SEPTBRE	OCTUBRE	NOVBRE	DCBRE	PROMEDIO	PORCENT.
	0	1193.4	1499.6	1482.4	1421.2	1428	1290.3	1207.2	1111.8	1050.6	1135.8	1088	1173	1256.77	0.031164
	1-20	12742.2	13134.5	13351.1	13687.8	13339	14070.7	14464.6	15461.4	15154.9	14430.6	14883.4	15174	14157.8	0.351069
	21-40	10446	9585.97	8977.03	9245.2	10222.7	9698.08	9893.6	8644.71	9588.52	10689.3	10819.7	10568	9864.91	0.244618
	41-60	5000.4	5689.3	4641.78	4175.74	5123.8	4103.92	4533.36	4322.45	4187.89	5757.49	5210.32	4852.17	4799.88	0.119022
	61-80	3381.05	3104.45	2497.96	2637.65	2767.01	2927.48	2687.45	1836.48	2153.8	3117.39	2783.99	2815.8	2725.88	0.0675929
	81-100	1685.3	1673.65	1431.3	1091.55	2087.65	1665.97	1562.95	1688.5	1373.95	1865.1	1667.25	1624.63	1618.15	0.0401249
	101-150	1998.05	2369.35	2452.35	1835.7	2327.45	2189.6	1729.05	1387.1	2351	3068.94	1589.5	1959.16	2104.77	0.0521915
	151-200	1045.7	1495.8	1366.05	1199.5	873.15	875.25	1165.05	787.22	918.44	1149	776.05	845.3	1041.38	0.0258228
	201-300	1103	458.8	735.2	679.25	713.1	581.4	718.9	997.3	1298.87	957	710.5	1285.54	853.238	0.0211576
	MÁS 300	3117.95	896.9	1243.1	2398.35	2268.95	1438.75	1670	4117.95	1213.2	1299.4	2056.9	1138.7	1905.01	0.0472382
	TOTAL	41713.1	39908.3	38178.3	38371.9	41150.8	38841.4	39632.2	40354.9	39291.2	43470.1	41585.7	41436.2	40327.8	1
	CATEGORÍA GRATUITO
	RANGOS	ENERO	FEBRERO	MARZO	ABRIL	MAYO	JUNIO	JULIO	AGOSTO	SETBRE	OCTUBRE	NOVBRE	DCBRE	PROMEDIO	PORCENT.
	0	0		0										0	0
	1 -20	0		0										0	0
	21-40	0		0										0	0
	41-50	0												0	0
	51-100	0												0	0
	101-200	0												0	0
	MÁS 200	0												0	0
	TOTAL	0	0	0	0	0	0	0	0	0	0	0	0	0	0
	RESUMEN
	CATEGORÍA	ENERO	FEBRERO	MARZO	ABRIL	MAYO	JUNIO	JULIO	AGOSTO	SEPTBRE	OCTUBRE	NOVBRE	DCBRE	PROMEDIO	PORCENT.
	COMERCIAL	5986.5	5735.9	6249.55	6228.55	6784	4247.7	8938.95	6141.4	7383	6909.3	7064.7	7311.75	7082.24	0.138153
	ESPECIAL S/REBAJA	569.1	578.41	635.6	609	541.31	569.6	480.91	501.21	411.12	643.8	634.91	677.41	694.72	0.0135519
	ESPECIAL C/REBAJA	903.85	835.71	828.95	475.1	754.05	779.95	363.91	238.61	490.26	669	716.95	640.3	941.776	0.0183713
	INDUSTRIAL	503.05	514.9	472.9	568.25	577.6	585.05	497.15	650.55	534.05	588.25	493.4	530.25	661.11	0.0128963
	CONSTRUCCIÓN	1728.45	1259.7	1289	1278.05	1329	1391.15	1308.85	1267.65	1017.1	1698.6	1106.6	1506.7	1555.9	0.030351
	RESIDENCIAL	41713.1	39908.3	38178.3	38371.9	41150.8	38841.4	39632.2	40354.9	39291.2	43470.1	41585.7	41436.2	40327.8	0.786676
	GRATUITO	0	0	0	0	0	0	0	0	0	0	0	0	0	0
	TOTAL	51404	48832.9	47654.3	47530.8	51136.7	46414.9	51221.9	49154.3	49126.7	53979	51602.2	52102.6	51263.6	1
	FUENTE: DWH - Estadísticas de Agua Potable y Alcantarillado
	ELABORACIÓN: SUBGERENCIA DE PLANIFICACIÓN - Departamento de Planificación y Control

## Sheet: ANEXO4
	ANEXO No. 4.
	ETAPA EP: CONSUMO PROMEDIO DE AGUA POTABLE POR RANGOS Y CATEGORÍAS
	SISTEMA MACHÁNGARA SUR
	AÑO 2012
	(m3)
	CATEGORÍA COMERCIAL
	RANGOS	ENERO	FEBRERO	MARZO	ABRIL	MAYO	JUNIO	JULIO	AGOSTO	SETBRE	OCTUBRE	NOVBRE	DCBRE	PROMEDIO
	0	0	0	0	0	0	0	0	0	0	0	0	0	0
	1 -20	8	8.02439	8.51351	10.1538	10.0789	9.775	9.61538	8.78947	7.6875	8.46875	8.97143	7.22857	8.81038
	21-40	28.7778	28.6667	28.1667	27.8125	29.0667	27.1818	32.3077	25.75	30.6316	27.7333	28.5714	29.8889	28.8793
	41-50	42.6667	46.6	42		46	43.5	41	44	62.5714	43.2	46.25	46.2	44.7419
	51-100	73.5714	72	75	76	69.8333	56.8889	66.4286	63.9091	146.833	75.625	73.5556	77.4286	69.8298
	101-200	142.667	143.667	134	126.5	125.4	153.833	142.4	149.75	270	144.25	132	114	140.42
	201-300	284	238	284	224.667	231	224	251.333	239.5	358	255.25	246.5	219	248.346
	301-500		343.5		456		327	352	365.5	514	339.5	391.333	463	389.176
	501-1000					3458		0						595.833
	MÁS 1000	2787	2219	3097			1056		2948		3171	3545	3426	3188.5
	TOTAL	80.0533	76.7733	83.7703	83.6216	91.3108	58.6892	120.562	84	99.2703	94	95.0946	98.5	93.6868
	CATEGORÍA ESPECIAL SIN REBAJA (100%)
	RANGOS	ENERO	FEBRERO	MARZO	ABRIL	MAYO	JUNIO	JULIO	AGOSTO	SETBRE	OCTUBRE	NOVBRE	DCBRE	PROMEDIO
	0	0	0	0	0	0	0	0	0			0		0
	1 -20	8.27273	4.88889	10.9091	5.25	5	3.85714	7.92308	9.71429	6.57143	8.21429	10.2143	18.3333	7.97638
	21-40	30.5	29.25	32	29.1667	27.5	27.375	25.5	24	21.3333	24	21	49	28.6279
	41-50	50	46				49	47	41	46				46.1111
	51-100				62	67.6667	76	90	86	73.75	88.5	66.5	88	75.0417
	101-200	113	150.333	130		129	105	118.5	125		122	151	115.333	127.636
	201-300	212												176.55
	301-500				#DIV/0!									0
	501-1000
	MÁS 1000
	TOTAL	33	34.4762	37.5238	35.7143	31.9524	31.2727	26.3182	27.6364	22.5909	36.0909	36.3182	53.375	37.4758
	CATEGORÍA ESPECIAL CON REBAJA (50%)
	RANGOS	ENERO	FEBRERO	MARZO	ABRIL	MAYO	JUNIO	JULIO	AGOSTO	SETBRE	OCTUBRE	NOVBRE	DCBRE	PROMEDIO
	0													0
	1-20	8.5	3.8	13.8	9.14286	3.5	9.25	7	5		7.25	6.33333	1.63636	6.20968
	21-40	29	21	29	29	30.6667	26.3333	33.25	24.6667	38.75	27.5	29.5	18.4	27.3226
	41-50		43					43				42		42.75
	51-100	79	51		93	92			61.1667	46.3333	109.333	75	65	73.4
	101-200	135.75	108.25	134	118	121.667	151	112.5	128	471	114.5	148.5	201.5	134.879
	201-300	255.75	224	277.5		257	232	272		165.5	946			258.318
	301-500						388.333			331	0	390.5		337.077
	501-1000	704	933	544										727
	MÁS 1000
	TOTAL	155.688	144.062	142.312	79.125	128.938	133.562	59.8125	37.4375	82.375	113.75	122.312	75.5652	128.764
	CATEGORÍA INDUSTRIAL
	RANGOS	ENERO	FEBRERO	MARZO	ABRIL	MAYO	JUNIO	JULIO	AGOSTO	SETBRE	OCTUBRE	NOVBRE	DCBRE	PROMEDIO
	0
	1-20												4	9.33333
	21-40		39		29		36	36				35	30	31.9
	41-50										47			44.3333
	51-100	89	86							57				79.25
	101-200			116	133	138				138	115	172		138.9
	201-300													0
	301-500	428	450		469	447	434	430		372	480	312	446	418
	501-1000
	MÁS 1000
	TOTAL	142.5	146	130.25	158.5	162	161.75	140.5	176.5	148.25	167.5	132.5	148.25	103.662
	CATEGORÍA CONSTRUCCIÓN
	RANGOS	ENERO	FEBRERO	MARZO	ABRIL	MAYO	JUNIO	JULIO	AGOSTO	SETBRE	OCTUBRE	NOVBRE	DCBRE	PROMEDIO
	0	0	0	0	0	0	0	0	0	0	0	0	0	0
	1-20	7	7.21429	7.2459	8.07018	7.54717	8.24528	7.12963	8.39655	8.43396	8.2766	8.24	7.84615	7.7844
	21-40	28.6	27.9091	30.1	28.8		27.5	26.9091	28.1429	28.0909	29.7692	26.4286	27	28.2615
	41-50	48.5	49				44	50	42	41	44	42.5	48	41.7542
	51-100	76.6667	66	59	77		65.2857	63.4	63.3333	64.6667	66.8571	60	83.3333	67.6579
	101-200			137		160	101		182.5		156			138.5
	MÁS 200	549	266			326	221	226			298		288	310.571
	TOTAL	18.129	13.1196	13.1848	13.8876	14.7079	15.9674	13.8478	14.3933	11.3908	20.7674	13.2024	16.5435	17.1051
	CATEGORÍA RESIDENCIAL
	RANGOS	ENERO	FEBRERO	MARZO	ABRIL	MAYO	JUNIO	JULIO	AGOSTO	SEPTBRE	OCTUBRE	NOVBRE	DCBRE	PROMEDIO
	0	0	0	0	0	0	0	0	0	0	0	0	0	0
	1-20	8.89218	9.00841	8.75802	8.80807	8.98322	8.95851	8.88689	8.9219	8.90056	8.95074	8.94585	9.0109	8.91947
	21-40	28.1573	28.2044	28.1787	28.2761	28.1261	28.1216	28.2134	27.78	27.667	28.1064	28.0895	27.9945	28.0773
	41-60	48.2664	49.0031	47.5523	48	48.0401	48.3898	48.327	48.6761	47.5502	48.6145	48.592	48.2811	48.2935
	61-80	69.2752	64.7156	68.4217	68.3103	68.2065	68.7526	68.6629	69.45	69.0286	68.9118	70.0562	69.0326	68.4856
	81-100	88.6923	89.8684	89.1818	88.68	89.0625	89.8947	91.4286	89.6923	88.5625	88.186	89.2895	88.2368	89.2265
	101-150	120.742	117.553	120.077	123.179	118.243	120.824	117.464	119.773	121.514	121.146	117.308	120.194	119.89
	151-200	167.636	174.8	173.143	175.167	175	171	174.583	166.222	178.4	180.833	170.625	173.778	173.692
	201-300	233.5	256.667	252.2	231	240.8	245	248	240.571	231	231.714	240	238.3	238.878
	MÁS 300	633.5	481.333	505.5	553	603.167	604.25	416.286	739.556	488	421.2	818.25	605.333	580.169
	TOTAL	16.813	15.654	14.8398	14.8201	15.5511	15.0366	15.2071	14.9807	14.8451	16.2475	15.5588	15.3551	15.4045
	CATEGORÍA GRATUITO
	RANGOS	ENERO	FEBRERO	MARZO	ABRIL	MAYO	JUNIO	JULIO	AGOSTO	SETBRE	OCTUBRE	NOVBRE	DCBRE	PROMEDIO
	0	0		0					0					0
	1 -20	5		6	4	8.33333	8	8		8	8.33333	9.33333	9.33333	7.88966
	21-40
	41-50
	51-100
	101-200
	MÁS 200
	TOTAL	3.33333		4	16	8.33333	8	8	0	8	8.33333	9.33333	9.33333	8.8
	RESUMEN
	CATEGORÍA	ENERO	FEBRERO	MARZO	ABRIL	MAYO	JUNIO	JULIO	AGOSTO	SEPTBRE	OCTUBRE	NOVBRE	DCBRE	PROMEDIO
	COMERCIAL	80.0533	76.7733	83.7703	83.6216	91.3108	58.6892	120.562	84	99.2703	94	95.0946	98.5	93.6868
	ESPECIAL S/REBAJA	33	34.4762	37.5238	35.7143	31.9524	31.2727	26.3182	27.6364	22.5909	36.0909	36.3182	53.375	37.4758
	ESPECIAL C/REBAJA	155.688	144.062	142.312	79.125	128.938	133.562	59.8125	37.4375	82.375	113.75	122.312	75.5652	128.764
	INDUSTRIAL	142.5	146	130.25	158.5	162	161.75	140.5	176.5	148.25	167.5	132.5	148.25	103.662
	CONSTRUCCIÓN	18.129	13.1196	13.1848	13.8876	14.7079	15.9674	13.8478	14.3933	11.3908	20.7674	13.2024	16.5435	17.1051
	RESIDENCIAL	16.813	15.654	14.8398	14.8201	15.5511	15.0366	15.2071	14.9807	14.8451	16.2475	15.5588	15.3551	15.4045
	GRATUITO	3.33333		4	16	8.33333	8	8	0	8	8.33333	9.33333	9.33333	8.8
	TOTAL	18.0277	16.7441	16.0131	15.8594	16.7391	15.9319	16.5033	15.8719	15.9373	17.4738	16.718	16.5643	16.7678
	FUENTE: DWH - Estadísticas de Agua Potable y Alcantarillado
	ELABORACIÓN: SUBGERENCIA DE PLANIFICACIÓN - Departamento de Planificación y Control

## Sheet: ANEXO5
	ANEXO No. 5.
	ETAPA EP: VALOR PROMEDIO DE AGUA POTABLE POR RANGOS Y CATEGORÍAS
	SISTEMA MACHÁNGARA SUR
	AÑO 2012
	(Dólares)
	CATEGORÍA COMERCIAL
	RANGOS	ENERO	FEBRERO	MARZO	ABRIL	MAYO	JUNIO	JULIO	AGOSTO	SETBRE	OCTUBRE	NOVBRE	DCBRE	PROMEDIO
	0	0	2	2	2	1.33333	2	2.66667	3	3	1.33333	2	4	2.17143
	1 -20	9.6	9.51951	9.95946	11.1077	11.0553	10.8425	10.7308	10.1526	9.38125	9.92812	10.28	9.06	10.1582
	21-40	23.9222	24.0667	23.7167	23.4688	24.3467	23.0273	26.6154	22.025	25.4421	23.4133	24	24.9222	24.1925
	41-50	33.8667	36.62	33.4		36.2	34.45	32.7	34.8	0	34.24	36.375	36.34	32.1085
	51-100	63.75	62.1	65.25	66.3	59.825	46.2333	56.25	53.6045	60.9	65.9062	63.7333	67.8	59.8213
	101-200	136.3	137.35	127.2	119.325	118.17	148.025	136.02	143.738	281.35	129.475	125.1	106.2	133.262
	201-300	284.7	236.4	284.7	222.4	229.05	221.7	250.4	237.975	810	254.512	245.325	216.45	247.263
	301-500		347.175		465.3		329.85	356.1	370.275	362.4	342.975	397.4	468.275	394.106
	501-1000					3617.4		0						612.125
	MÁS 1000	2912.85	2316.45	3238.35	3510.3	3617.4	1095.3		3081.9		3316.05	3708.75	3583.8	3334.43
	TOTAL	79.82	76.4787	84.4534	84.1696	91.6757	57.4014	122.451	84.1288	99.7703	93.3689	95.4689	98.8074	93.8183
	CATEGORÍA ESPECIAL SIN REBAJA (100%)
	RANGOS	ENERO	FEBRERO	MARZO	ABRIL	MAYO	JUNIO	JULIO	AGOSTO	SETBRE	OCTUBRE	NOVBRE	DCBRE	PROMEDIO
	0	4	4	4	4	4	4	4	4			4		4.2
	1 -20	9.79091	7.42222	11.6364	7.675	7.5	6.7	9.54615	10.8	8.6	9.75	11.15	27.5	9.83543
	21-40	25.35	21.3775	26.4	24.4167	21.185	23.1625	18.7525	14.605	10.6733	20.8	6.31	36.8367	21.9205
	41-50	39	36.2				38.3	36.9	32.7	36.2				36.2778
	51-100				47.4	51.3667	57.2	67	64.2	55.625	65.95	50.55	65.6	56.5292
	101-200	83.1	109.233	95		94.3	77.5	86.95	91.5		89.4	109.7	83.4	93.1636
	201-300	152.4												126.585
	301-500													0
	501-1000
	MÁS 1000
	TOTAL	27.1	27.5433	30.2667	29	25.7767	25.8909	21.8595	22.7823	18.6873	29.2636	28.8595	42.3381	29.793
	CATEGORÍA ESPECIAL CON REBAJA (50%)
	RANGOS	ENERO	FEBRERO	MARZO	ABRIL	MAYO	JUNIO	JULIO	AGOSTO	SETBRE	OCTUBRE	NOVBRE	DCBRE	PROMEDIO
	0													1
	1-20	4.975	3.33	6.83	5.2	3.225	5.2375	4.45	3.75		4.5375	4.21667	1.11818	3.91532
	21-40	12.15	6.31	12.15	12.15	12.7333	11.2167	12.8775	0	15.3025	11.625	12.325	7.64	11.0416
	41-50		17.05					17.05				16.7		16.9625
	51-100	29.65	19.85		34.55	34.2			7.8	25.9167	29.1833	28.25	24.75	27.69
	101-200	49.5125	39.8875	48.9	43.3	44.5833	54.85	41.375	46.8	50.65	59.4	53.975	73.525	49.2682
	201-300	91.5125	80.4	99.125		91.95	83.2	97.2		84.425	82.15			92.5023
	301-500						137.917			117.85	112.367	138.675		119.862
	501-1000	248.4	328.55	192.4										256.45
	MÁS 1000
	TOTAL	56.4906	52.2319	51.8094	29.6937	47.1281	48.7469	22.7444	14.9131	30.6412	41.8125	44.8094	27.8391	46.8909
	CATEGORÍA INDUSTRIAL
	RANGOS	ENERO	FEBRERO	MARZO	ABRIL	MAYO	JUNIO	JULIO	AGOSTO	SETBRE	OCTUBRE	NOVBRE	DCBRE	PROMEDIO
	0
	1-20												6.8	11.7
	21-40		31.3		24.3		29.2	29.2				28.5	25	26.7889
	41-50										36.9			35.0333
	51-100	79.95	76.8							46.35				69.7125
	101-200			108.3	126.15	131.4				131.4	107.25	167.1		132.345
	201-300													0
	301-500	378	396.5		411.7	394.1	383.7	380.5		334.1	420.5	286.1	393.3	370.825
	501-1000
	MÁS 1000
	TOTAL	125.763	128.725	118.225	142.062	144.4	146.262	124.287	162.637	133.512	147.062	123.35	132.562	92.9686
	CATEGORÍA CONSTRUCCIÓN
	RANGOS	ENERO	FEBRERO	MARZO	ABRIL	MAYO	JUNIO	JULIO	AGOSTO	SETBRE	OCTUBRE	NOVBRE	DCBRE	PROMEDIO
	0	2	2.4	3.05882	2.75	3.04762	2.36364	2.6	2.22222	2.31579	1.6	1.33333	3.05882	2.42593
	1-20	8.79	8.90714	8.96393	9.50877	9.13208	9.62075	8.84259	9.73966	9.75283	9.6383	9.72	9.33846	9.31621
	21-40	24.02	23.5364	25.07	27.15		23.25	22.8364	23.7	23.6636	24.8385	22.5	22.9	24.0131
	41-50	41.6	38.3				34.8	39	33.4	32.7	34.8	33.75	37.6	36.25
	51-100	62.3333	55.8	48.45	60.35		55.05	53.07	53	54.4	56.7	51.75	67	56.3697
	101-200			130.35		154.5	75.4		152.225		150.3			126.179
	MÁS 200	562.95	265.8			278.4	159.4	223.8			281.9		288.9	294.45
	TOTAL	18.5855	13.6924	14.0109	14.3601	14.9326	15.1212	14.2266	14.2433	11.6908	19.7512	13.1738	16.3772	17.0779
	CATEGORÍA RESIDENCIAL
	RANGOS	ENERO	FEBRERO	MARZO	ABRIL	MAYO	JUNIO	JULIO	AGOSTO	SEPTBRE	OCTUBRE	NOVBRE	DCBRE	PROMEDIO
	0	1.45006	1.44609	1.39323	1.34967	1.24174	1.33988	1.3564	1.34275	1.23746	1.2951	1.274	1.30478	1.33617
	1-20	3.42624	3.45099	3.39724	3.40746	3.4432	3.43439	3.42276	3.43052	3.42484	3.43423	3.42935	3.44628	3.42902
	21-40	8.38366	8.40875	8.3976	8.39709	8.37242	8.36041	8.37731	8.23306	8.20935	8.36408	8.34856	8.29511	8.34594
	41-60	17.3024	17.7791	16.7573	17.1137	17.1365	17.3895	17.2371	17.4998	16.8188	17.3418	17.4258	17.2675	17.2658
	61-80	31.0188	28.4812	30.0959	30.3178	30.0762	30.1802	30.1961	30.608	30.7686	30.5626	31.2808	30.6065	30.3156
	81-100	43.2128	44.0434	43.3727	43.662	43.4927	43.8413	44.6557	43.2949	42.9359	43.3744	43.875	42.7534	43.5377
	101-150	64.4532	62.3513	62.8808	65.5607	62.9041	64.4	61.7518	63.05	63.5405	63.9363	61.1346	63.1987	63.3014
	151-200	95.0636	99.72	97.575	99.9583	97.0167	97.25	97.0875	87.4689	91.844	95.75	97.0062	93.9222	96.127
	201-300	137.875	152.933	147.04	135.85	142.62	145.35	143.78	142.471	129.887	136.714	142.1	128.554	138.363
	MÁS 300	389.744	298.967	310.775		378.158	359.688	238.571	457.55	303.3	259.88	514.225	379.567	351.695
	TOTAL	6.63904	6.13124	5.85737	5.83159	6.10455	5.84785	5.88363	5.9538	5.73259	6.29454	5.97581	5.88583	6.00817
	CATEGORÍA GRATUITO
	RANGOS	ENERO	FEBRERO	MARZO	ABRIL	MAYO	JUNIO	JULIO	AGOSTO	SETBRE	OCTUBRE	NOVBRE	DCBRE	PROMEDIO
	0
	1 -20
	21-40
	41-50
	51-100
	101-200
	MÁS 200
	TOTAL
	RESUMEN
	CATEGORÍA	ENERO	FEBRERO	MARZO	ABRIL	MAYO	JUNIO	JULIO	AGOSTO	SEPTBRE	OCTUBRE	NOVBRE	DCBRE	PROMEDIO
	COMERCIAL	79.82	76.4787	84.4534	84.1696	91.6757	57.4014	122.451	84.1288	99.7703	93.3689	95.4689	98.8074	93.8183
	ESPECIAL S/REBAJA	27.1	27.5433	30.2667	29	25.7767	25.8909	21.8595	22.7823	18.6873	29.2636	28.8595	42.3381	29.793
	ESPECIAL C/REBAJA	56.4906	52.2319	51.8094	29.6937	47.1281	48.7469	22.7444	14.9131	30.6412	41.8125	44.8094	27.8391	46.8909
	INDUSTRIAL	125.763	128.725	118.225	142.062	144.4	146.262	124.287	162.637	133.512	147.062	123.35	132.562	92.9686
	CONSTRUCCIÓN	18.5855	13.6924	14.0109	14.3601	14.9326	15.1212	14.2266	14.2433	11.6908	19.7512	13.1738	16.3772	17.0779
	RESIDENCIAL	6.63904	6.13124	5.85737	5.83159	6.10455	5.84785	5.88363	5.9538	5.73259	6.29454	5.97581	5.88583	6.00817
	GRATUITO	0		0	0	0	0	0	0	0	0	0	0	0
	TOTAL	7.9144	7.27004	7.08298	7.00322	7.35992	6.77293	7.37431	7.03712	6.95846	7.59092	7.205	7.18459	7.39317
	FUENTE: DWH - Estadísticas de Agua Potable y Alcantarillado
	ELABORACIÓN: SUBGERENCIA DE PLANIFICACIÓN - Departamento de Planificación y Control

## Sheet: ANEXO6
	ANEXO No. 6.
	ETAPA EP: NÚMERO DE CONEXIONES, CONSUMO Y VALORES DE AGUA POTABLE POR CATEGORÍAS
	SISTEMA MACHÁNGARA SUR
	AÑO 2012
	NÚMERO DE CONEXIONES (Número)
	COD.	CATEGORÍA	ENERO	FEBRERO	MARZO	ABRIL	MAYO	JUNIO	JULIO	AGOSTO	SEPTBRE	OCTUBRE	NOVBRE	DCBRE	PROMEDIO	PORCENT.
	R	RESIDENCIAL	6283	6503	6518	6580	6741	6642	6736	6778	6854	6906	6959	7040	6711.67	0.969882
	M	COMERCIAL	75	75	74	74	74	74	73	73	74	74	74	74	74	0.0106935
	I	INDUSTRIAL	4	4	4	4	4	4	4	4	4	4	4	4	4	0.000578028
	C	CONSTRUCCIÓN	93	92	92	89	89	92	92	89	87	86	84	92	89.75	0.0129695
	E	ESPECIAL SIN REBAJA	21	21	21	21	21	22	22	22	22	22	22	23	21.6667	0.00313098
	D	ESPECIAL CON REBAJA	16	16	16	16	16	16	16	16	16	16	16	16	16	0.00231211
	G	GRATUITOS	3	3	3	3	3	3	3	3	3	3	3	3	3	0.000433521
		TOTALES	6495	6714	6728	6787	6948	6853	6946	6985	7060	7111	7162	7252	6920.08	1
	CONSUMOS (m3)
	COD	CATEGORÍA	ENERO	FEBRERO	MARZO	ABRIL	MAYO	JUNIO	JULIO	AGOSTO	SEPTBRE	OCTUBRE	NOVBRE	DCBRE	PROMEDIO	PORCENT.
	R	RESIDENCIAL	105636	101892	96726	97516	104830	99873	102435	101539	101748	112205	108274	108100	103398	0.903977
	M	COMERCIAL	6004	5758	6199	6188	6757	4343	8801	6132	7346	6956	7037	7289	6567.5	0.0574177
	I	INDUSTRIAL	570	584	521	634	648	647	562	706	593	670	530	593	604.833	0.00528788
	C	CONSTRUCCIÓN	1686	1207	1213	1236	1309	1469	1274	1281	991	1786	1109	1522	1340.25	0.0117174
	E	ESPECIAL SIN REBAJA	693	724	788	750	671	688	579	608	497	794	799	854	703.75	0.00615268
	D	ESPECIAL CON REBAJA	2491	2305	2277	1266	2063	2137	957	599	1318	1820	1957	1738	1744	0.0152473
	G	GRATUITOS	10	12	12	48	25	24	24	15	24	25	28	28	22.9167	0.000200354
		TOTALES	117090	112482	107736	107638	116303	109181	114632	110880	112517	124256	119734	120124	114381	1
	VALORES (Dólares)
	COD	CATEGORÍA	ENERO	FEBRERO	MARZO	ABRIL	MAYO	JUNIO	JULIO	AGOSTO	SEPTBRE	OCTUBRE	NOVBRE	DCBRE	PROMEDIO	PORCENT.
	R	RESIDENCIAL	41713.1	39908.3	38178.3	38371.9	41150.8	38841.4	39632.2	40354.9	39291.2	43470.1	41585.7	41436.2	40327.8	0.80634
	M	COMERCIAL	5986.5	5735.9	6249.55	6228.55	6784	4247.7	8938.95	6141.4	7383	6909.3	7064.7	7311.75	6581.78	0.1316
	I	INDUSTRIAL	503.95	514.9	472.9	568.25	577.6	585.05	497.15	650.55	534.05	588.25	493.4	530.25	543.025	0.0108576
	C	CONSTRUCCIÓN	1728.45	1259.7	1289	1278.05	1329	1391.15	1308.85	1267.65	1017.1	1698.6	1106.6	1506.7	1348.4	0.0269608
	E	ESPECIAL SIN REBAJA	569.1	578.41	635.6	609	541.31	569.6	480.91	501.21	411.12	643.8	634.91	677.41	571.032	0.0114176
	D	ESPECIAL CON REBAJA	903.85	835.71	828.95	475.1	754.05	779.95	363.91	238.61	490.26	669	716.95	640.3	641.387	0.0128243
	G	GRATUITOS				0				0					0	0
		TOTALES	51404.9	48832.9	47654.3	47530.8	51136.8	46414.9	51221.9	49154.3	49126.7	53979	51602.2	52102.6	50013.4	1
	FUENTE: DWH - Estadísticas de Agua Potable y Alcantarillado
	ELABORACIÓN: SUBGERENCIA DE PLANIFICACIÓN - Departamento de Planificación y Control

## Sheet: ANEXO7
	ANEXO No. 7.
	ETAPA EP: CONSUMOS Y VALORES DE AGUA POTABLE POR CONEXIÓN Y POR CATEGORÍAS
	SISTEMA MACHÁNGARA SUR
	AÑO 2012
	CONSUMO PROMEDIO POR CONEXIÓN (m3)
	COD.	CATEGORÍA	ENERO	FEBRERO	MARZO	ABRIL	MAYO	JUNIO	JULIO	AGOSTO	SEPTBRE	OCTUBRE	NOVBRE	DCBRE	PROMEDIO	PORCENT.
	R	RESIDENCIAL	16.813	15.6685	14.8398	14.8201	15.5511	15.0366	15.2071	14.9807	14.8451	16.2475	15.5588	15.3551	15.4103	0.932096
	M	COMERCIAL	80.0533	76.7733	83.7703	83.6216	91.3108	58.6892	120.562	84	99.2703	94	95.0946	98.5	88.8038	5.37133
	I	INDUSTRIAL	142.5	146	130.25	158.5	162	161.75	140.5	176.5	148.25	167.5	132.5	148.25	151.208	9.14589
	C	CONSTRUCCIÓN	18.129	13.1196	13.1848	13.8876	14.7079	15.9674	13.8478	14.3933	11.3908	20.7674	13.2024	16.5435	14.9285	0.902953
	E	ESPECIAL SIN REBAJA	33	34.4762	37.5238	35.7143	31.9524	31.2727	26.3182	27.6364	22.5909	36.0909	36.3182	37.1304	32.502	1.9659
	D	ESPECIAL CON REBAJA	155.688	144.062	142.312	79.125	128.938	133.562	59.8125	37.4375	82.375	113.75	122.312	108.625	109	6.59291
	G	GRATUITOS	3.33333	4	4	16	8.33333	8	8	5	8	8.33333	9.33333	9.33333	7.63889	0.462041
		TOTALES	18.0277	16.7534	16.0131	15.8594	16.7391	15.9319	16.5033	15.874	15.9373	17.4738	16.718	16.5643	16.5329	1
	VALOR PROMEDIO POR CONEXIÓN (Dólares)
	COD	CATEGORÍA	ENERO	FEBRERO	MARZO	ABRIL	MAYO	JUNIO	JULIO	AGOSTO	SEPTBRE	OCTUBRE	NOVBRE	DCBRE	PROMEDIO	PORCENT.
	R	RESIDENCIAL	6.63904	6.1369	5.85737	5.83159	6.10455	5.84785	5.88363	5.9538	5.73259	6.29454	5.97581	5.88583	6.01196	0.363636
	M	COMERCIAL	79.82	76.4787	84.4534	84.1696	91.6757	57.4014	122.451	84.1288	99.7703	93.3689	95.4689	98.8074	88.9995	5.38317
	I	INDUSTRIAL	125.987	128.725	118.225	142.062	144.4	146.262	124.287	162.637	133.512	147.062	123.35	132.562	135.756	8.21127
	C	CONSTRUCCIÓN	18.5855	13.6924	14.0109	14.3601	14.9326	15.1212	14.2266	14.2433	11.6908	19.7512	13.1738	16.3772	15.0138	0.908115
	E	ESPECIAL SIN REBAJA	27.1	27.5433	30.2667	29	25.7767	25.8909	21.8595	22.7823	18.6873	29.2636	28.8595	29.4526	26.3735	1.59521
	D	ESPECIAL CON REBAJA	56.4906	52.2319	51.8094	29.6938	47.1281	48.7469	22.7444	14.9131	30.6412	41.8125	44.8094	40.0187	40.0867	2.42466
	G	GRATUITOS	0	0	0	0	0	0	0	0	0	0	0	0	0	0
		TOTALES	7.91454	7.27329	7.08298	7.00322	7.35992	6.77293	7.37431	7.03712	6.95846	7.59092	7.205	7.18459	7.22977	0.437296
	VALOR PROMEDIO POR M3 (Dólares)
	COD	CATEGORÍA	ENERO	FEBRERO	MARZO	ABRIL	MAYO	JUNIO	JULIO	AGOSTO	SEPTBRE	OCTUBRE	NOVBRE	DCBRE	PROMEDIO	PORCENT.
	R	RESIDENCIAL	0.394876	0.391672	0.394706	0.393493	0.392548	0.388908	0.386901	0.397432	0.386162	0.387416	0.384078	0.383314	0.390125	0.0235969
	M	COMERCIAL	0.997085	0.996162	1.00815	1.00655	1.004	0.978057	1.01567	1.00153	1.00504	0.993286	1.00394	1.00312	1.00105	0.0605489
	I	INDUSTRIAL	0.884123	0.881678	0.907678	0.896293	0.891358	0.90425	0.884609	0.921459	0.90059	0.877985	0.930943	0.894182	0.897929	0.0543116
	C	CONSTRUCCIÓN	1.02518	1.04366	1.06265	1.03402	1.01528	0.947005	1.02735	0.989578	1.02634	0.951064	0.997836	0.989947	1.00916	0.0610394
	E	ESPECIAL SIN REBAJA	0.821212	0.798909	0.806599	0.812	0.806721	0.827907	0.830587	0.824359	0.827203	0.810831	0.794631	0.79322	0.812848	0.0491654
	D	ESPECIAL CON REBAJA	0.362846	0.362564	0.364054	0.375276	0.365511	0.364974	0.380261	0.398347	0.371973	0.367582	0.366352	0.368412	0.370679	0.0224207
	G	GRATUITOS	0	0	0	0	0	0	0	0	0	0	0	0	0	0
		TOTALES	0.439021	0.43414	0.442325	0.44158	0.439686	0.425119	0.446838	0.443311	0.436616	0.434418	0.430974	0.43374	0.437314	0.0264511
	FUENTE: DWH - Estadísticas de Agua Potable y Alcantarillado
	ELABORACIÓN: SUBGERENCIA DE PLANIFICACIÓN - Departamento de Planificación y Control
