# Supplementary material for: Looking inside the Blackbox: Cuenca’s water metabolism
Source: PLoS One. 2022 Sep 22;17(9):e0273629. doi: 10.1371/journal.pone.0273629 (PMC9499241; doi:10.1371/journal.pone.0273629)
Supplement: S5 File — (ZIP) [file pone.0273629.s006.zip › 2012/Sistema Culebrillas.XLS]

## Sheet: ANEXO1
	ANEXO No. 1
	ETAPA EP: NÚMERO DE CONEXIONES DE AGUA POTABLE POR RANGOS Y CATEGORÍAS DE CONSUMO
	SISTEMA CULEBRILLAS
	AÑO 2012
	(Número)
	CATEGORÍA COMERCIAL
	RANGOS	ENERO	FEBRERO	MARZO	ABRIL	MAYO	JUNIO	JULIO	AGOSTO	SETBRE	OCTUBRE	NOVBRE	DCBRE	PROMEDIO	PORCENT.
	0	1	1	2	2	1		1		1	2	0		1.22222	0.0359771
	1 -20	16	16	16	16	14	17	14	16	14	14	15	15	15.25	0.448896
	21-40	4	4	4	2	5	3	5	5	6	4	3	6	4.25	0.125102
	41-50	1	2	1	1	3	1	1	2	2	2	6		2	0.0588716
	51-100	5	4	4	6	4	6	5	3	3	5	4	6	4.58333	0.134914
	101-200	2	2	3	2	4	4	5	4	4	4	3	4	3.41667	0.100572
	201-300	2	2		2				1					1.75	0.0515127
	301-500									1				1	0.0294358
	501-1000	0		1										0.5	0.0147179
	MÁS 1000	0												0	0
	TOTAL	31	31	31	31	31	31	31	31	31	31	31	31	33.9722	1
	CATEGORÍA ESPECIAL SIN REBAJA
	RANGOS	ENERO	FEBRERO	MARZO	ABRIL	MAYO	JUNIO	JULIO	AGOSTO	SETBRE	OCTUBRE	NOVBRE	DCBRE	PROMEDIO	PORCENT.
	0													#DIV/0!	#DIV/0!
	1 -20	6	6	5	4	3	4	2	2	4	2	3	3	3.66667	#DIV/0!
	21-40		1	1		2	1	3	3	1	2		1	1.66667	#DIV/0!
	41-50				2							1		1.5	#DIV/0!
	51-100	1			1	2					2	3	1	1.66667	#DIV/0!
	101-200						2	2	2	1	1			1.6	#DIV/0!
	201-300			1						1			2	1.33333	#DIV/0!
	301-500													#DIV/0!	#DIV/0!
	501-1000													#DIV/0!	#DIV/0!
	MÁS 1000	0												0	#DIV/0!
	TOTAL	7	7	7	7	7	7	7	7	7	7	7	7	#DIV/0!	#DIV/0!
	CATEGORÍA ESPECIAL CON REBAJA (50%)
	RANGOS	ENERO	FEBRERO	MARZO	ABRIL	MAYO	JUNIO	JULIO	AGOSTO	SETBRE	OCTUBRE	NOVBRE	DCBRE	PROMEDIO	PORCENT.
	0							1	1	1	1	1			#DIV/0!
	1 -20	5	4	5	4	4	5	8	5	5	3	3	4		#DIV/0!
	21-40	2	1	1	1	1	1	1	5	1	2	2	1		#DIV/0!
	41-50	1	1	1	2		1				1	1	1		#DIV/0!
	51-100	2	4	4	3	6	4	1		4	4	4	3		#DIV/0!
	101-200		1		1								2		#DIV/0!
	201-300	1						1	1	1	1	1	1		#DIV/0!
	301-500	1	1		1	1	1								#DIV/0!
	501-1000			1											#DIV/0!
	MÁS 1000	0											0	0	#DIV/0!
	TOTAL	12	12	12	12	12	12	12	12	12	12	12	12	0	#DIV/0!
	CATEGORÍA INDUSTRIAL
	RANGOS	ENERO	FEBRERO	MARZO	ABRIL	MAYO	JUNIO	JULIO	AGOSTO	SETBRE	OCTUBRE	NOVBRE	DCBRE	PROMEDIO	PORCENT.
	0														#DIV/0!
	1 -20														#DIV/0!
	21-40		1	1											#DIV/0!
	41-50	1													#DIV/0!
	51-100					1	1	1		1	1	1			#DIV/0!
	101-200		1		1				1				1		#DIV/0!
	201-300	1			1		1								#DIV/0!
	301-500			1		1		1				1	1		#DIV/0!
	501-1000								1	1	1				#DIV/0!
	MÁS 1000	0													#DIV/0!
	TOTAL	2	2	2	2	2	2	2	2	2	2	2	2	0	#DIV/0!
	CATEGORÍA CONSTRUCCIÓN
	RANGOS	ENERO	FEBRERO	MARZO	ABRIL	MAYO	JUNIO	JULIO	AGOSTO	SETBRE	OCTUBRE	NOVBRE	DCBRE	PROMEDIO	PORCENT.
	0	3	3	1	4	4	2	2	2	1	3	6	15		#DIV/0!
	1 -20	18	16	18	15	15	16	18	15	40	37	38	34		#DIV/0!
	21-40	1	2	1	2	2	3	1	2	3	3	4	3		#DIV/0!
	41-50					1		1	2	1	2		1		#DIV/0!
	51-100	1	1	1			1	1	2	2	2	2	2		#DIV/0!
	101-200	1								2	2	1	1		#DIV/0!
	MÁS 200	0	1			1	1								#DIV/0!
	TOTAL	24	23	21	21	23	23	23	23	49	49	51	56	0	#DIV/0!
	CATEGORÍA RESIDENCIAL
	RANGOS	ENERO	FEBRERO	MARZO	ABRIL	MAYO	JUNIO	JULIO	AGOSTO	SETBRE	OCTUBRE	NOVBRE	DCBRE	PROMEDIO	PORCENT.
	0	646	700	685	677	687	643	631	571	535	606	588	570	628.25	0.123265
	0-20	3056	2975	3261	3039	3135	3232	3423	3516	3514	3332	3411	3329	3268.58	0.641306
	21-40	1006	1017	865	1017	978	971	870	868	911	996	969	1083	962.583	0.188862
	41-60	183	214	138	197	196	171	151	134	129	159	167	190	169.083	0.0331747
	61-80	40	48	33	53	35	41	30	23	29	34	42	52	38.3333	0.00752112
	81-100	17	17	11	24	16	18	12	10	6	11	9	13	13.6667	0.00268144
	101-150	10	10	4	14	5	3	6	10	10	11	9	8	8.33333	0.00163503
	151-200	1	3	4	6	3	4	3	4		2	3	3	3.27273	0.000642119
	201-300	5	3		2	2	3	1	2	3	3	4	3	2.81818	0.000552936
	MÁS 300	2	2	1	2	2	4	1	2	1	3	1	1	1.83333	0.000359706
	TOTAL	4966	4989	5002	5031	5059	5090	5128	5140	5138	5157	5203	5252	5096.76	1
	CATEGORÍA GRATUITO
	RANGOS	ENERO	FEBRERO	MARZO	ABRIL	MAYO	JUNIO	JULIO	AGOSTO	SETBRE	OCTUBRE	NOVBRE	DCBRE	PROMEDIO	PORCENT.
	0	0												0	#DIV/0!
	1 -20	0												0	#DIV/0!
	21-40	0												0	#DIV/0!
	41-50	0												0	#DIV/0!
	51-100	0												0	#DIV/0!
	101-200	0												0	#DIV/0!
	MÁS 200	0												0	#DIV/0!
	TOTAL													0	#DIV/0!
	RESUMEN
	CATEGORÍA	ENERO	FEBRERO	MARZO	ABRIL	MAYO	JUNIO	JULIO	AGOSTO	SETBRE	OCTUBRE	NOVBRE	DCBRE	PROMEDIO	PORCENT.
	COMERCIAL	31	31	31	31	31	31	31	31	31	31	31	31	33.9722	#DIV/0!
	ESPECIAL S/REBAJA	7	7	7	7	7	7	7	7	7	7	7	7	#DIV/0!	#DIV/0!
	ESPECIAL C/REBAJA	12	12	12	12	12	12	12	12	12	12	12	12	0	#DIV/0!
	INDUSTRIAL	2	2	2	2	2	2	2	2	2	2	2	2	0	#DIV/0!
	CONSTRUCCIÓN	24	23	21	21	23	23	23	23	49	49	51	56	0	#DIV/0!
	RESIDENCIAL	4966	4989	5002	5031	5059	5090	5128	5140	5138	5157	5203	5252	5096.76	#DIV/0!
	GRATUITO	0	0	0	0	0	0	0	0	0	0	0	0	0	#DIV/0!
	TOTAL	5042	5064	5075	5104	5134	5165	5203	5215	5239	5258	5306	5360	#DIV/0!	#DIV/0!
	FUENTE: DWH - Estadísticas de Agua Potable y Alcantarillado
	ELABORACIÓN: SUBGERENCIA DE PLANIFICACIÓN - Departamento de Planificación y Control

## Sheet: ANEXO2
	ANEXO No. 2
	ETAPA EP: CONSUMOS DE AGUA POTABLE POR RANGOS Y CATEGORÍAS
	SISTEMA CULEBRILLAS
	AÑO 2012
	(m3)
	CATEGORÍA COMERCIAL
	RANGOS	ENERO	FEBRERO	MARZO	ABRIL	MAYO	JUNIO	JULIO	AGOSTO	SETBRE	OCTUBRE	NOVBRE	DCBRE	PROMEDIO	PORCENT.
	0													#DIV/0!	#DIV/0!
	1 -20	99	92	101	104	97	159	116	94	88	106	94	102	104.333	#DIV/0!
	21-40	103	130	121	61	139	96	132	147	173	135	82	199	126.5	#DIV/0!
	41-50	44	83	42	43	137	44	46	84	100	91	269		89.3636	#DIV/0!
	51-100	315	262	291	387	293	415	337	215	218	318	244	406	308.417	#DIV/0!
	101-200	268	261	425	322	550	567	656	583	612	593	515	696	504	#DIV/0!
	201-300	413	498		529				295					433.75	#DIV/0!
	301-500									349				349	#DIV/0!
	501-1000			506										506	#DIV/0!
	MÁS 1000													#DIV/0!	#DIV/0!
	TOTAL	1242	1326	1486	1446	1216	1281	1287	1418	1540	1243	1204	1403	#DIV/0!	#DIV/0!
	CATEGORÍA ESPECIAL SIN REBAJA (100%)
	RANGOS	ENERO	FEBRERO	MARZO	ABRIL	MAYO	JUNIO	JULIO	AGOSTO	SETBRE	OCTUBRE	NOVBRE	DCBRE	PROMEDIO	PORCENT.
	0													#DIV/0!	#DIV/0!
	1 -20	56	73	43	52	43	55	18	10	56	25	28	45	42	#DIV/0!
	21-40		21	26		56	31	80	71	23	54		24	42.8889	#DIV/0!
	41-50				91							44		67.5	#DIV/0!
	51-100	89			78	151					132	212	76	123	#DIV/0!
	101-200						269	259	270	115	172		233	219.667	#DIV/0!
	201-300			258						300				279	#DIV/0!
	301-500													#DIV/0!	#DIV/0!
	501-1000													#DIV/0!	#DIV/0!
	MÁS 1000	0												0	#DIV/0!
	TOTAL	145	94	327	221	250	355	357	351	494	383	284	378	#DIV/0!	#DIV/0!
	CATEGORÍA ESPECIAL CON REBAJA (50%)
	RANGOS	ENERO	FEBRERO	MARZO	ABRIL	MAYO	JUNIO	JULIO	AGOSTO	SETBRE	OCTUBRE	NOVBRE	DCBRE	PROMEDIO	PORCENT.
	0		0											0	0
	1 -20	58	38	54	28	32	35	68	21	52	20	14	15	36.25	0.0212768
	21-40	63	30	38	29	37	32	21	136	34	66	59	22	47.25	0.0277332
	41-50	44	49	42	83		47				49	44	48	50.75	0.0297875
	51-100	131	259	261	163	378	269	63		221	291	282	223	231	0.135585
	101-200		112		111						271		227	180.25	0.105797
	201-300	289						213	258	232		246	297	255.833	0.15016
	301-500	306	458		473	400	315							390.4	0.229144
	501-1000			512										512	0.300517
	MÁS 1000	0												0	0
	TOTAL	891	946	907	887	847	698	365	415	539	697	645	832	1703.73	1
	CATEGORÍA INDUSTRIAL
	RANGOS	ENERO	FEBRERO	MARZO	ABRIL	MAYO	JUNIO	JULIO	AGOSTO	SETBRE	OCTUBRE	NOVBRE	DCBRE	PROMEDIO	PORCENT.
	0													#DIV/0!	#DIV/0!
	1 -20													#DIV/0!	#DIV/0!
	21-40		40	32										36	#DIV/0!
	41-50	46												46	#DIV/0!
	51-100					80	89	75		79	85	55		77.1667	#DIV/0!
	101-200		181		102				124				116	130.75	#DIV/0!
	201-300	220			283		232							245	#DIV/0!
	301-500			344		301		321				320	329	323	#DIV/0!
	501-1000	0							631	654	633			479.5	#DIV/0!
	MÁS 1000	0												0	#DIV/0!
	TOTAL	266	221	376	385	381	321	396	755	733	718	375	445	#DIV/0!	#DIV/0!
	CATEGORÍA CONSTRUCCIÓN
	RANGOS	ENERO	FEBRERO	MARZO	ABRIL	MAYO	JUNIO	JULIO	AGOSTO	SETBRE	OCTUBRE	NOVBRE	DCBRE	PROMEDIO	PORCENT.
	0	0	0											0	0
	1 -20	105	122	127	115	90	89	96	76	217	206	215	179	136.417	0.102389
	21-40	25	47	30	65	68	80	24	50	80	73	99	90	60.9167	0.0457218
	41-50					45		42	92	49	84		49	60.1667	0.0451589
	51-100	100	61	53			54	51	131	140	137	154	122	100.3	0.0752815
	101-200	130								204	263	179	155	186.2	0.139755
	MÁS 200		705			516	1144							788.333	0.591694
	TOTAL	360	935	210	180	719	1367	213	349	690	763	647	595	1332.33	1
	CATEGORÍA RESIDENCIAL
	RANGOS	ENERO	FEBRERO	MARZO	ABRIL	MAYO	JUNIO	JULIO	AGOSTO	SETBRE	OCTUBRE	NOVBRE	DCBRE	PROMEDIO	PORCENT.
	0	0	0											0	0
	0-20	27940	27997	30190	28391	29192	29759	31210	32092	32529	31040	31253	30955	30212.3	0.420314
	21-40	27616	28088	23517	28270	27243	26928	24138	23919	24819	27745	26774	30109	26597.2	0.37002
	41-60	8668	10284	6665	9495	9382	8198	7121	6367	6158	7638	7844	9174	8082.83	0.112448
	61-80	2730	3351	2318	3598	2383	2740	2057	1576	1953	2330	2823	3584	2620.25	0.0364529
	81-100	1513	1483	958	2098	1383	1586	1086	893	532	1010	778	1148	1205.67	0.0167732
	101-150	1150	1197	507	1594	607	381	749	1141	1099	1231	1036	907	966.583	0.0134471
	151-200	189	506	693	1074	514	622	533	679		358	482	554	564	0.00784636
	201-300	1104	683		473	437	821	291	434	675	704	1023	770	674.091	0.00937795
	MÁS 300	775	1044	348	1432	1029	2286	539	867	515	1426	583	646	957.5	0.0133207
	TOTAL	71685	74633	65196	76425	72170	73321	67724	67968	68280	73482	72596	77847	71880.4	1
	CATEGORÍA GRATUITO
	RANGOS	ENERO	FEBRERO	MARZO	ABRIL	MAYO	JUNIO	JULIO	AGOSTO	SETBRE	OCTUBRE	NOVBRE	DCBRE	PROMEDIO	PORCENT.
	0	0											0	0	#DIV/0!
	1 -20	0											0	0	#DIV/0!
	21-40	0											0	0	#DIV/0!
	41-50	0											0	0	#DIV/0!
	51-100	0											0	0	#DIV/0!
	101-200	0											0	0	#DIV/0!
	MÁS 200	0											0	0	#DIV/0!
	TOTAL	0	0	0	0	0	0	0	0	0	0	0	0	0	#DIV/0!
	RESUMEN
	CATEGORÍA	ENERO	FEBRERO	MARZO	ABRIL	MAYO	JUNIO	JULIO	AGOSTO	SETBRE	OCTUBRE	NOVBRE	DCBRE	PROMEDIO	PORCENT.
	COMERCIAL	1242	1326	1486	1446	1216	1281	1287	1418	1540	1243	1204	1403	#DIV/0!	#DIV/0!
	ESPECIAL S/REBAJA	145	94	327	221	250	355	357	351	494	383	284	378	#DIV/0!	#DIV/0!
	ESPECIAL C/REBAJA	891	946	907	887	847	698	365	415	539	697	645	832	1703.73	#DIV/0!
	INDUSTRIAL	266	221	376	385	381	321	396	755	733	718	375	445	#DIV/0!	#DIV/0!
	CONSTRUCCIÓN	360	935	210	180	719	1367	213	349	690	763	647	595	1332.33	#DIV/0!
	RESIDENCIAL	71685	74633	65196	76425	72170	73321	67724	67968	68280	73482	72596	77847	71880.4	#DIV/0!
	GRATUITO	0	0	0	0	0	0	0	0	0	0	0	0	0	#DIV/0!
	TOTAL	74589	78155	68502	79544	75583	77343	70342	71256	72276	77286	75751	81500	#DIV/0!	#DIV/0!
	FUENTE: DWH - Estadísticas de Agua Potable y Alcantarillado
	ELABORACIÓN: SUBGERENCIA DE PLANIFICACIÓN - Departamento de Planificación y Control

## Sheet: ANEXO3
	ANEXO No. 3
	ETAPA EP: VALORES POR CONSUMOS DE AGUA POTABLE POR RANGOS Y CATEGORÍAS
	SISTEMA CULEBRILLAS
	AÑO 2012
	(Dólares)
	CATEGORÍA COMERCIAL
	RANGOS	ENERO	FEBRERO	MARZO	ABRIL	MAYO	JUNIO	JULIO	AGOSTO	SETBRE	OCTUBRE	NOVBRE	DCBRE	PROMEDIO	PORCENT.
	0	0		4	4	4		4			4			3.33333	0.00141177
	1 -20	133.3	128.4	134.7	136.8	123.9	179.3	137.2	129.8	117.6	130.2	125.8	131.8	134.067	0.0567813
	21-40	88.1	107	100.7	50.7	117.3	79.2	112.4	122.9	145.1	110.5	69.4	163.3	105.55	0.0447037
	41-50	34.8	66.1	33.4	34.1	107.9	34.8	36.2	66.8	78	71.7	212.3		70.5545	0.029882
	51-100	263.25	221.1	251.55	325.35	253.65	354.75	286.35	185.25	188.4	266.4	202.2	345.3	261.963	0.110949
	101-200	254.4	247.05	405.75	311.1	523.5	541.35	621.3	558.15	588.6	568.65	500.25	676.8	483.075	0.204597
	201-300	406.65	495.9		528.45				296.25					431.812	0.182886
	301-500									352.95				352.95	0.149485
	501-1000			517.8										517.8	0.219304
	MÁS 1000	0												0	0
	TOTAL	1180.5	1265.55	1447.9	1390.5	1130.25	1189.4	1197.45	1359.15	1470.65	1151.45	1109.95	1317.2	2361.1	1
	CATEGORÍA ESPECIAL SIN REBAJA (100%)
	RANGOS	ENERO	FEBRERO	MARZO	ABRIL	MAYO	JUNIO	JULIO	AGOSTO	SETBRE	OCTUBRE	NOVBRE	DCBRE	PROMEDIO	PORCENT.
	0	0												0	#DIV/0!
	1 -20	63.2	75.1	50.1	52.4	42.1	54.5	20.6	15	55.2	25.5	31.6	43.5	44.0667	#DIV/0!
	21-40		6.31	22.2		47.2	25.7	68	49.31	20.1	45.8		20.8	33.9356	#DIV/0!
	41-50				71.7							34.8		53.25	#DIV/0!
	51-100	66.3			58.6	113.7					100.4	160.4	57.2	92.7667	#DIV/0!
	101-200						196.3	189.3	197	84.5	124.4		171.1	160.433	#DIV/0!
	201-300			184.6						214				199.3	#DIV/0!
	301-500													#DIV/0!	#DIV/0!
	501-1000													#DIV/0!	#DIV/0!
	MÁS 1000													#DIV/0!	#DIV/0!
	TOTAL	129.5	81.41	256.9	182.7	203	276.5	277.9	261.31	373.8	296.1	226.8	292.6	#DIV/0!	#DIV/0!
	CATEGORÍA ESPECIAL CON REBAJA (50%)
	RANGOS	ENERO	FEBRERO	MARZO	ABRIL	MAYO	JUNIO	JULIO	AGOSTO	SETBRE	OCTUBRE	NOVBRE	DCBRE	PROMEDIO	PORCENT.
	0							2	2	2				2	0.00331983
	1-20	30.3	21.3	28.9	17.8	19.2	22.25	39.8	17.35	28.2	13	10.9	13.25	21.8542	0.0362761
	21-40	26.05	12.5	15.3	12.15	14.95	13.2	6.31	51.52	13.9	27.1	21.61	9.7	18.6908	0.0310252
	41-50	17.4	19.15	16.7	33.05		18.45				19.15	17.4	18.8	20.0125	0.0332191
	51-100	49.85	98.65	99.35	63.05	144.3	102.15	24.05		85.35	109.85	106.7	84.05	87.9409	0.145975
	101-200		41.2		40.85								83.45	55.1667	0.091572
	201-300	103.15						76.55	92.3	83.2	96.85	88.1	105.95	92.3	0.15321
	301-500	109.1			167.55	142	112.25							132.725	0.220312
	501-1000		162.3	181.2										171.75	0.285091
	MÁS 1000	0												0	0
	TOTAL	335.85	355.1	341.45	334.45	320.45	268.3	148.71	163.17	212.65	265.95	244.71	315.2	602.44	1
	CATEGORÍA INDUSTRIAL
	RANGOS	ENERO	FEBRERO	MARZO	ABRIL	MAYO	JUNIO	JULIO	AGOSTO	SETBRE	OCTUBRE	NOVBRE	DCBRE	PROMEDIO	PORCENT.
	0													#DIV/0!	#DIV/0!
	1-20													#DIV/0!	#DIV/0!
	21-40		32	26.4										29.2	#DIV/0!
	41-50	36.2												36.2	#DIV/0!
	51-100					70.5	79.95	65.25		69.45	75.75	44.25		67.525	#DIV/0!
	101-200		176.55		93.6				116.7				108.3	123.787	#DIV/0!
	201-300	212.5			262.9		222.1							232.5	#DIV/0!
	301-500			311.7		277.3		293.3				292.5	299.7	294.9	#DIV/0!
	501-1000								541.3	559.7	542.9			547.967	#DIV/0!
	MÁS 1000													#DIV/0!	#DIV/0!
	TOTAL	248.7	208.55	338.1	356.5	347.8	302.05	358.55	658	629.15	618.65	336.75	408	#DIV/0!	#DIV/0!
	CATEGORÍA CONSTRUCCIÓN
	RANGOS	ENERO	FEBRERO	MARZO	ABRIL	MAYO	JUNIO	JULIO	AGOSTO	SETBRE	OCTUBRE	NOVBRE	DCBRE	PROMEDIO	PORCENT.
	0	4	8		8	12	4	4	8	4	4	16	52	11.2727	0.00910328
	1-20	141.5	145.4	156.9	136.5	119	122.3	135.2	113.2	303.9	288.2	298.5	261.3	185.158	0.149524
	21-40	21.5	40.9	25	53.5	55.6	68	20.8	43	68	63.1	85.3	75	51.6417	0.0417032
	41-50					35.5		33.4	68.4	38.3	66.8		38.3	46.7833	0.0377799
	51-100	91.5	50.55	42.15			43.2	40.05	110.55	120	112.85	134.7	101.1	84.665	0.0683712
	101-200	123								187.2	249.15	174.45	149.25	176.61	0.142621
	MÁS 200		726.75			528.3	791.5							682.183	0.550897
	TOTAL	381.5	971.6	224.05	198	750.4	1029	233.45	343.15	721.4	784.1	708.95	676.95	1238.31	1
	CATEGORÍA RESIDENCIAL
	RANGOS	ENERO	FEBRERO	MARZO	ABRIL	MAYO	JUNIO	JULIO	AGOSTO	SEPTBRE	OCTUBRE	NOVBRE	DCBRE	PROMEDIO	PORCENT.
	0	919.7	980.9	940.1	901	901	838.1	839.8	724.2	690.2	782	775.2	763.3	837.958	0.0314165
	1-20	10675.2	10548.8	11470.6	10742.6	11062	11329.9	11932.9	12275.1	12342	11747.5	11917	11717.5	11480.1	0.430408
	21-40	8306.75	8428.32	7051.62	8458.89	8147.85	8060.8	7237.97	7145.61	7445.75	8294.15	8005.04	9006.09	7965.74	0.298649
	41-60	3086.75	3685.32	2385.35	3404.92	3323.73	2932.94	2511.1	2254.68	2191.63	2736.74	2761.4	3282.15	2879.73	0.107966
	61-80	1210.5	1506.95	1024.37	1586.45	1027	1195.55	886.41	702.7	864.35	1035.9	1243.15	1583.86	1155.6	0.0433254
	81-100	747.15	727.65	454.2	1028.1	634.07	778.7	539.1	439.45	260.4	503.6	380.6	565.5	588.21	0.022053
	101-150	606.5	639.05	227.55	839.5	325.05	205.95	385.85	602.65	558.4	645.25	548.3	478.35	505.2	0.0189408
	151-200	108.95	287.2	341.04	570.25	292.4	289.75	304.75	385.75		204.9	223.94	252.35	296.48	0.0111155
	201-300	648.1	402.25		264.05	256.25	409.81	175.25	254.3	397.05	415.9	609.35	458.8	390.101	0.0146255
	MÁS 300	475.95	650.8	212.3	903	641.05	1149.42	336.45	535.75	320.85	885.2	365.05	406	573.485	0.0215009
	TOTAL	26785.6	27857.2	24107.1	28698.8	26610.4	27190.9	25149.5	25320.2	25070.7	27251.1	26829	28513.8	26672.6	1
	CATEGORÍA GRATUITO
	RANGOS	ENERO	FEBRERO	MARZO	ABRIL	MAYO	JUNIO	JULIO	AGOSTO	SETBRE	OCTUBRE	NOVBRE	DCBRE	PROMEDIO	PORCENT.
	0	0											0	0	0
	1 -20	0											0	0	0
	21-40	0											0	0	0
	41-50												0	0	0
	51-100	0											0	0	0
	101-200	0											0	0	0
	MÁS 200	0											0	0	0
	TOTAL	0	0	0	0	0	0	0	0	0	0	0	0	0	0
	RESUMEN
	CATEGORÍA	ENERO	FEBRERO	MARZO	ABRIL	MAYO	JUNIO	JULIO	AGOSTO	SEPTBRE	OCTUBRE	NOVBRE	DCBRE	PROMEDIO	PORCENT.
	COMERCIAL	1180.5	1265.55	1447.9	1390.5	1130.25	1189.4	1197.45	1359.15	1470.65	1151.45	1109.95	1317.2	2361.1	#DIV/0!
	ESPECIAL S/REBAJA	129.5	81.41	256.9	182.7	203	276.5	277.9	261.31	373.8	296.1	226.8	292.6	#DIV/0!	#DIV/0!
	ESPECIAL C/REBAJA	335.85	355.1	341.45	334.45	320.45	268.3	148.71	163.17	212.65	265.95	244.71	315.2	602.44	#DIV/0!
	INDUSTRIAL	248.7	208.55	338.1	356.5	347.8	302.05	358.55	658	629.15	618.65	336.75	408	#DIV/0!	#DIV/0!
	CONSTRUCCIÓN	381.5	971.6	224.05	198	750.4	1029	233.45	343.15	721.4	784.1	708.95	676.95	1238.31	#DIV/0!
	RESIDENCIAL	26785.6	27857.2	24107.1	28698.8	26610.4	27190.9	25149.5	25320.2	25070.7	27251.1	26829	28513.8	26672.6	#DIV/0!
	GRATUITO	0	0	0	0	0	0	0	0	0	0	0	0	0	#DIV/0!
	TOTAL	29061.6	30739.4	26715.5	31160.9	29362.3	30256.1	27365.6	28105	28478.3	30367.4	29456.2	31523.8	#DIV/0!	#DIV/0!
	FUENTE: DWH - Estadísticas de Agua Potable y Alcantarillado
	ELABORACIÓN: SUBGERENCIA DE PLANIFICACIÓN - Departamento de Planificación y Control

## Sheet: ANEXO4
	ANEXO No. 4.
	ETAPA EP: CONSUMO PROMEDIO DE AGUA POTABLE POR RANGOS Y CATEGORÍAS
	SISTEMA CULEBRILLAS
	AÑO 2012
	(m3)
	CATEGORÍA COMERCIAL
	RANGOS	ENERO	FEBRERO	MARZO	ABRIL	MAYO	JUNIO	JULIO	AGOSTO	SETBRE	OCTUBRE	NOVBRE	DCBRE	PROMEDIO
	0	0	0	0	0	0	#DIV/0!	0	#DIV/0!	0	0	#DIV/0!	#DIV/0!	#DIV/0!
	1 -20	6.1875	5.75	6.3125	6.5	6.92857	9.35294	8.28571	5.875	6.28571	7.57143	6.26667	6.8	6.84153
	21-40	25.75	32.5	30.25	30.5	27.8	32	26.4	29.4	28.8333	33.75	27.3333	33.1667	29.7647
	41-50	44	41.5	42	43	45.6667	44	46	42	50	45.5	44.8333	#DIV/0!	44.6818
	51-100	63	65.5	72.75	64.5	73.25	69.1667	67.4	71.6667	72.6667	63.6	61	67.6667	67.2909
	101-200	134	130.5	141.667	161	137.5	141.75	131.2	145.75	153	148.25	171.667	174	147.512
	201-300	206.5	249	#DIV/0!		#DIV/0!		#DIV/0!		#DIV/0!	#DIV/0!	#DIV/0!		247.857
	301-500	#DIV/0!					#DIV/0!							349
	501-1000					#DIV/0!								1012
	MÁS 1000
	TOTAL	40.0645	42.7742	47.9355	46.6452	39.2258	41.3226	41.5161	45.7419	49.6774	40.0968	38.8387	45.2581	#DIV/0!
	CATEGORÍA ESPECIAL SIN REBAJA (100%)
	RANGOS	ENERO	FEBRERO	MARZO	ABRIL	MAYO	JUNIO	JULIO	AGOSTO	SETBRE	OCTUBRE	NOVBRE	DCBRE	PROMEDIO
	0									#DIV/0!	#DIV/0!	#DIV/0!	#DIV/0!	#DIV/0!
	1 -20	9.33333	12.1667	8.6	13	14.3333	13.75	9	5	14	12.5	9.33333	15	11.4545
	21-40				#DIV/0!	28	31	26.6667						25.7333
	41-50									#DIV/0!	#DIV/0!			45
	51-100							#DIV/0!					76	73.8
	101-200	#DIV/0!	#DIV/0!	#DIV/0!	#DIV/0!		134.5		135		172	#DIV/0!		137.292
	201-300									300				209.25
	301-500
	501-1000
	MÁS 1000
	TOTAL	20.7143	13.4286	46.7143	31.5714	35.7143	50.7143	51	50.1429	70.5714	54.7143	40.5714	54	#DIV/0!
	CATEGORÍA ESPECIAL CON REBAJA (50%)
	RANGOS	ENERO	FEBRERO	MARZO	ABRIL	MAYO	JUNIO	JULIO	AGOSTO	SETBRE	OCTUBRE	NOVBRE	DCBRE	PROMEDIO
	0	#DIV/0!								0	0	0	#DIV/0!
	1-20	11.6	9.5	10.8	7	8	7	8.5	4.2	10.4	6.66667	4.66667	3.75
	21-40	31.5	30	38	29	37	32	21	27.2		33	29.5	22
	41-50	44	49				47			#DIV/0!	49	44	48
	51-100	65.5	64.75	65.25	54.3333	63	67.25	63	#DIV/0!	55.25	72.75	70.5	74.3333
	101-200	#DIV/0!										#DIV/0!	113.5
	201-300						#DIV/0!						297
	301-500	306	458	#DIV/0!	473	400	315	#DIV/0!	#DIV/0!	#DIV/0!	#DIV/0!	#DIV/0!	#DIV/0!
	501-1000
	MÁS 1000
	TOTAL	74.25	78.8333	75.5833	73.9167	70.5833	58.1667	30.4167	34.5833	44.9167	58.0833	53.75	69.3333	#DIV/0!
	CATEGORÍA INDUSTRIAL
	RANGOS	ENERO	FEBRERO	MARZO	ABRIL	MAYO	JUNIO	JULIO	AGOSTO	SETBRE	OCTUBRE	NOVBRE	DCBRE	PROMEDIO
	0						#DIV/0!
	1-20							#DIV/0!	#DIV/0!	#DIV/0!
	21-40										#DIV/0!
	41-50
	51-100			#DIV/0!	#DIV/0!	80	89
	101-200	#DIV/0!	181									#DIV/0!	116
	201-300									#DIV/0!	#DIV/0!	#DIV/0!	#DIV/0!
	301-500								#DIV/0!
	501-1000
	MÁS 1000							#DIV/0!
	TOTAL	133	110.5	188	192.5	190.5	160.5	198	377.5	366.5	359	187.5	222.5	#DIV/0!
	CATEGORÍA CONSTRUCCIÓN
	RANGOS	ENERO	FEBRERO	MARZO	ABRIL	MAYO	JUNIO	JULIO	AGOSTO	SETBRE	OCTUBRE	NOVBRE	DCBRE	PROMEDIO
	0	0	0	0	0	0	0	0	0	0	0	0	0
	1-20	5.83333	7.625	7.05556	7.66667	6	5.5625	5.33333	5.06667	5.425	5.56757	5.65789	5.26471
	21-40	25	23.5	30	32.5	34	26.6667	24	25	26.6667	24.3333	24.75	30
	41-50		#DIV/0!	#DIV/0!			#DIV/0!	42		49
	51-100	100	61	53	#DIV/0!	#DIV/0!	54	51	65.5	70		77	61
	101-200	130									131.5
	MÁS 200
	TOTAL	15	40.6522	10	8.57143	31.2609	59.4348	9.26087	15.1739	14.0816	15.5714	12.6863	10.625
	CATEGORÍA RESIDENCIAL
	RANGOS	ENERO	FEBRERO	MARZO	ABRIL	MAYO	JUNIO	JULIO	AGOSTO	SEPTBRE	OCTUBRE	NOVBRE	DCBRE	PROMEDIO
	0	0	0	0	0	0	0	0	0	0	0	0	0	0
	1-20	9.14267	9.41076	9.2579	9.34222	9.31164	9.20761	9.11773	9.12742	9.25697	9.31573	9.16242	9.29859	9.24325
	21-40	27.4513	27.6185	27.1873	27.7974	27.8558	27.7322	27.7448	27.5565	27.2437	27.8564	27.6305	27.8015	27.631
	41-60	47.3661	48.0561	48.2971	48.198	47.8673	47.9415	47.1589	47.5149	47.7364	48.0377	46.9701	48.2842	47.8038
	61-80	68.25	69.8125	70.2424	67.8868	68.0857	66.8293	68.5667	68.5217	67.3448	68.5294	67.2143	68.9231	68.3543
	81-100	89	87.2353	87.0909	87.4167	86.4375	88.1111	90.5	89.3	88.6667	91.8182	86.4444	88.3077	88.2195
	101-150	115	119.7	126.75	113.857	121.4	127	124.833	114.1	109.9	111.909	115.111	113.375	115.99
	151-200		168.667		179	171.333	155.5	177.667	169.75	#DIV/0!	179	160.667	184.667	172.333
	201-300		227.667	#DIV/0!	236.5	218.5	273.667	291	217	225	234.667	255.75	256.667	239.194
	MÁS 300	387.5		348	716	514.5	571.5	539	433.5	515	475.333		646	522.273
	TOTAL	14.4352	14.9595	13.034	15.1908	14.2657	14.4049	13.2067	13.2233	13.2892	14.249	13.9527	14.8224	14.1032
	CATEGORÍA GRATUITO
	RANGOS	ENERO	FEBRERO	MARZO	ABRIL	MAYO	JUNIO	JULIO	AGOSTO	SETBRE	OCTUBRE	NOVBRE	DCBRE	PROMEDIO
	0
	1 -20
	21-40
	41-50
	51-100
	101-200
	MÁS 200
	TOTAL
	RESUMEN
	CATEGORÍA	ENERO	FEBRERO	MARZO	ABRIL	MAYO	JUNIO	JULIO	AGOSTO	SEPTBRE	OCTUBRE	NOVBRE	DCBRE	PROMEDIO
	COMERCIAL	40.0645	42.7742	47.9355	46.6452	39.2258	41.3226	41.5161	45.7419	49.6774	40.0968	38.8387	45.2581	#DIV/0!
	ESPECIAL S/REBAJA	20.7143	13.4286	46.7143	31.5714	35.7143	50.7143	51	50.1429	70.5714	54.7143	40.5714	54	#DIV/0!
	ESPECIAL C/REBAJA	74.25	78.8333	75.5833	73.9167	70.5833	58.1667	30.4167	34.5833	44.9167	58.0833	53.75	69.3333
	INDUSTRIAL	133	110.5	188	192.5	190.5	160.5	198	377.5	366.5	359	187.5	222.5
	CONSTRUCCIÓN	15	40.6522	10	8.57143	31.2609	59.4348	9.26087	15.1739	14.0816	15.5714	12.6863	10.625
	RESIDENCIAL	14.4352	14.9595	13.034	15.1908	14.2657	14.4049	13.2067	13.2233	13.2892	14.249	13.9527	14.8224	14.1032
	GRATUITO
	TOTAL	14.7935	15.4335	13.4979	15.5846	14.722	14.9744	13.5195	13.6637	13.7958	14.6987	14.2765	15.2052	#DIV/0!
	FUENTE: DWH - Estadísticas de Agua Potable y Alcantarillado
	ELABORACIÓN: SUBGERENCIA DE PLANIFICACIÓN - Departamento de Planificación y Control

## Sheet: ANEXO5
	ANEXO No. 5.
	ETAPA EP: VALOR PROMEDIO DE AGUA POTABLE POR RANGOS Y CATEGORÍAS
	SISTEMA CULEBRILLAS
	AÑO 2012
	(Dólares)
	CATEGORÍA COMERCIAL
	RANGOS	ENERO	FEBRERO	MARZO	ABRIL	MAYO	JUNIO	JULIO	AGOSTO	SETBRE	OCTUBRE	NOVBRE	DCBRE	PROMEDIO
	0	0	0	2	2	4	#DIV/0!	4	#DIV/0!	0	2	#DIV/0!	#DIV/0!	2.72727
	1 -20	8.33125	8.025	8.41875	8.55	8.85	10.5471	9.8	8.1125	8.4	9.3	8.38667	8.78667	8.79126
	21-40	22.025	26.75	25.175	25.35	23.46	26.4	22.48	24.58	24.1833	27.625	23.1333	27.2167	24.8353
	41-50	34.8	33.05	33.4	34.1	35.9667	34.8	36.2	33.4	39	35.85	35.3833	#DIV/0!	35.2773
	51-100	52.65	55.275	62.8875	54.225	63.4125	59.125	57.27	61.75	62.8	53.28	50.55	57.55	57.1555
	101-200	127.2	123.525	135.25	155.55	130.875	135.338	124.26	139.537	47.1	142.162	166.75	169.2	141.388
	201-300	203.325	247.95	#DIV/0!		#DIV/0!		#DIV/0!		#DIV/0!	#DIV/0!	#DIV/0!		246.75
	301-500	#DIV/0!					#DIV/0!							352.95
	501-1000					#DIV/0!								1035.6
	MÁS 1000
	TOTAL	38.0806	40.8242	46.7065	44.8548	36.4597	38.3677	38.6274	43.8435	47.4403	37.1435	35.8048	42.4903	69.501
	CATEGORÍA ESPECIAL SIN REBAJA (100%)
	RANGOS	ENERO	FEBRERO	MARZO	ABRIL	MAYO	JUNIO	JULIO	AGOSTO	SETBRE	OCTUBRE	NOVBRE	DCBRE	PROMEDIO
	0							#DIV/0!		#DIV/0!	#DIV/0!	#DIV/0!	#DIV/0!	#DIV/0!
	1 -20	10.5333	12.5167	10.02	13.1	14.0333	13.625	10.3	7.5	13.8	12.75	10.5333	14.5	12.0182
	21-40				#DIV/0!	23.6	25.7	22.6667						20.3613
	41-50									#DIV/0!	#DIV/0!			35.5
	51-100							#DIV/0!					57.2	55.66
	101-200	#DIV/0!	#DIV/0!	#DIV/0!	#DIV/0!		98.15		98.5		124.4	#DIV/0!		100.271
	201-300									214				149.475
	301-500
	501-1000
	MÁS 1000
	TOTAL	18.5	11.63	36.7	26.1	29	39.5	39.7	37.33	53.4	42.3	32.4	41.8	#DIV/0!
	CATEGORÍA ESPECIAL CON REBAJA (50%)
	RANGOS	ENERO	FEBRERO	MARZO	ABRIL	MAYO	JUNIO	JULIO	AGOSTO	SETBRE	OCTUBRE	NOVBRE	DCBRE	PROMEDIO
	0	#DIV/0!			#DIV/0!			2		2	0	0	#DIV/0!
	1-20	6.06	5.325	5.78	4.45	4.8	4.45	4.975	3.47	5.64	4.33333	3.63333	3.3125
	21-40	13.025	12.5	15.3	12.15	14.95	13.2	6.31	10.304		13.55	10.805	9.7
	41-50	17.4	19.15				18.45			#DIV/0!	19.15	17.4	18.8
	51-100	24.925	24.6625	24.8375	21.0167	24.05	25.5375	24.05	#DIV/0!	21.3375	27.4625	26.675	28.0167
	101-200	#DIV/0!										#DIV/0!	41.725
	201-300						#DIV/0!						105.95
	301-500	109.1	0	#DIV/0!	167.55	142	112.25	#DIV/0!	#DIV/0!	#DIV/0!	#DIV/0!	#DIV/0!	#DIV/0!
	501-1000
	MÁS 1000
	TOTAL	27.9875	29.5917	28.4542	27.8708	26.7042	22.3583	12.3925	13.5975	17.7208	22.1625	20.3925	26.2667	#DIV/0!
	CATEGORÍA INDUSTRIAL
	RANGOS	ENERO	FEBRERO	MARZO	ABRIL	MAYO	JUNIO	JULIO	AGOSTO	SETBRE	OCTUBRE	NOVBRE	DCBRE	PROMEDIO
	0						#DIV/0!
	1-20							#DIV/0!	#DIV/0!	#DIV/0!
	21-40										#DIV/0!
	41-50
	51-100			#DIV/0!	#DIV/0!	70.5	79.95
	101-200	#DIV/0!	176.55									#DIV/0!	108.3
	201-300									#DIV/0!	#DIV/0!	#DIV/0!	#DIV/0!
	301-500								#DIV/0!
	501-1000
	MÁS 1000							#DIV/0!
	TOTAL	124.35	104.275	169.05	178.25	173.9	151.025	179.275	329	314.575	309.325	168.375	204
	CATEGORÍA CONSTRUCCIÓN
	RANGOS	ENERO	FEBRERO	MARZO	ABRIL	MAYO	JUNIO	JULIO	AGOSTO	SETBRE	OCTUBRE	NOVBRE	DCBRE	PROMEDIO
	0	1.33333	2.66667	0	2	3	2	2	4	4	1.33333	2.66667	3.46667
	1-20	7.86111	9.0875	8.71667	9.1	7.93333	7.64375	7.51111	7.54667	7.5975	7.78919	7.85526	7.68529
	21-40	21.5	20.45	25	26.75	27.8	22.6667	20.8	21.5	22.6667	21.0333	21.325	25
	41-50		#DIV/0!	#DIV/0!			#DIV/0!	33.4		38.3
	51-100	91.5	50.55	42.15	#DIV/0!	#DIV/0!	43.2	40.05	55.275	60		67.35	50.55
	101-200	123									124.575
	MÁS 200
	TOTAL	15.8958	42.2435	10.669	9.42857	32.6261	44.7391	10.15	14.9196	14.7224	16.002	13.901	12.0884
	CATEGORÍA RESIDENCIAL
	RANGOS	ENERO	FEBRERO	MARZO	ABRIL	MAYO	JUNIO	JULIO	AGOSTO	SEPTBRE	OCTUBRE	NOVBRE	DCBRE	PROMEDIO
	0	1.42368	1.40129	1.37241	1.33087	1.3115	1.30342	1.3309	1.2683	1.29009	1.29043	1.31837	1.33912	1.3338
	1-20	3.49319	3.54582	3.51751	3.53491	3.52853	3.50552	3.48608	3.49123	3.51225	3.52566	3.4937	3.51981	3.51225
	21-40	8.25721	8.28743	8.15216	8.31749	8.33113	8.30154	8.31951	8.23227	8.17316	8.32746	8.26114	8.31587	8.27537
	41-60	16.8675	17.2211	17.2851	17.2839	16.9578	17.1517	16.6298	16.826	16.9894	17.2122	16.5353	17.2745	17.0314
	61-80	30.2625	31.3948	31.0415	29.933	29.3429	29.1598	29.547	30.5522	29.8052	30.4676	29.5988	30.4588	30.1461
	81-100	43.95	42.8029	41.2909	42.8375	39.6294	43.2611	44.925	43.945	43.4	45.7818	42.2889	43.5	43.0398
	101-150	60.65	63.905	56.8875	59.9643	65.01	68.65	64.3083	60.265	55.84	58.6591	60.9222	59.7938	60.624
	151-200		95.7333		95.0417	97.4667	72.4375	101.583	96.4375	#DIV/0!	102.45	74.6467	84.1167	90.5911
	201-300		134.083	#DIV/0!	132.025	128.125	136.603	175.25	127.15	132.35	138.633	152.338	152.933	138.423
	MÁS 300	237.975		212.3	451.5	320.525	287.355	336.45	267.875	320.85	295.067		406	312.81
	TOTAL	5.39379	5.58373	4.8195	5.70438	5.26	5.34202	4.90435	4.92612	4.87946	5.2843	5.15645	5.42914	5.23324
	CATEGORÍA GRATUITO
	RANGOS	ENERO	FEBRERO	MARZO	ABRIL	MAYO	JUNIO	JULIO	AGOSTO	SETBRE	OCTUBRE	NOVBRE	DCBRE	PROMEDIO
	0
	1 -20
	21-40
	41-50
	51-100
	101-200
	MÁS 200
	TOTAL
	RESUMEN
	CATEGORÍA	ENERO	FEBRERO	MARZO	ABRIL	MAYO	JUNIO	JULIO	AGOSTO	SEPTBRE	OCTUBRE	NOVBRE	DCBRE	PROMEDIO
	COMERCIAL	38.0806	40.8242	46.7065	44.8548	36.4597	38.3677	38.6274	43.8435	47.4403	37.1435	35.8048	42.4903	69.501
	ESPECIAL S/REBAJA	18.5	11.63	36.7	26.1	29	39.5	39.7	37.33	53.4	42.3	32.4	41.8	#DIV/0!
	ESPECIAL C/REBAJA	27.9875	29.5917	28.4542	27.8708	26.7042	22.3583	12.3925	13.5975	17.7208	22.1625	20.3925	26.2667
	INDUSTRIAL	124.35	104.275	169.05	178.25	173.9	151.025	179.275	329	314.575	309.325	168.375	204
	CONSTRUCCIÓN	15.8958	42.2435	10.669	9.42857	32.6261	44.7391	10.15	14.9196	14.7224	16.002	13.901	12.0884
	RESIDENCIAL	5.39379	5.58373	4.8195	5.70438	5.26	5.34202	4.90435	4.92612	4.87946	5.2843	5.15645	5.42914	5.23324
	GRATUITO
	TOTAL	5.7639	6.07019	5.26414	6.10519	5.71918	5.85791	5.25958	5.38927	5.43583	5.77546	5.55149	5.88131	#DIV/0!
	FUENTE: DWH - Estadísticas de Agua Potable y Alcantarillado
	ELABORACIÓN: SUBGERENCIA DE PLANIFICACIÓN - Departamento de Planificación y Control

## Sheet: ANEXO6
	ANEXO No. 6.
	ETAPA EP: NÚMERO DE CONEXIONES, CONSUMO Y VALORES DE AGUA POTABLE POR CATEGORÍAS
	SISTEMA CULEBRILLAS
	AÑO 2012
	NÚMERO DE CONEXIONES (Número)
	COD.	CATEGORÍA	ENERO	FEBRERO	MARZO	ABRIL	MAYO	JUNIO	JULIO	AGOSTO	SEPTBRE	OCTUBRE	NOVBRE	DCBRE	PROMEDIO	PORCENT.				NÚMERO DE CONEXIONES DE AGUA POTABLE URBANO (Número)																	NÚMERO DE CONEXIONES DE AGUA POTABLE RURAL (Número)
	R	RESIDENCIAL	4966	4989	5002	5031	5059	5090	5128	5140	5138	5157	5203	5252	5096.25	0.983753				COD.	CATEGORÍA	ENERO	FEBRERO	MARZO	ABRIL	MAYO	JUNIO	JULIO	AGOSTO	SEPTBRE	OCTUBRE	NOVBRE	DCBRE	PROMEDIO	PORCENT.		COD.	CATEGORÍA	ENERO	FEBRERO	MARZO	ABRIL	MAYO	JUNIO	JULIO	AGOSTO	SEPTBRE	OCTUBRE	NOVBRE
	M	COMERCIAL	31	31	31	31	31	31	31	31	31	31	31	31	31	0.00598407				R	RESIDENCIAL	1219	1225	1229	1239	1252	1265	1271	1273	1269	1282	1287	1295	1258.83	#DIV/0!		R	RESIDENCIAL	3747	3764	3773	3792	3807	3825	3857	3867	3869	3875	3916
	I	INDUSTRIAL	2	2	2	2	2	2	2	2	2	2	2	2	2	0.000386069				M	COMERCIAL	14	14	14	14	14	14	14	14	14	14	14	14	14	#DIV/0!		M	COMERCIAL	17	17	17	17	17	17	17	17	17	17	17
	C	CONSTRUCCIÓN	24	23	21	21	23	23	23	23	49	49	51	56	32.1667	0.00620928				I	INDUSTRIAL	1	1	1	1	1	1	1	1	1	1	1	1	1	#DIV/0!		I	INDUSTRIAL	1	1	1	1	1	1	1	1	1	1	1
	E	ESPECIAL SIN REBAJA	7	7	7	7	7	7	7	7	7	7	7	7	7	0.00135124				C	CONSTRUCCIÓN	7	7	7	7	6	6	6	6	15	15	14	16	9.33333	#DIV/0!		C	CONSTRUCCIÓN	17	16	14	14	17	17	17	17	34	34	37
	D	ESPECIAL CON REBAJA	12	12	12	12	12	12	12	12	12	12	12	12	12	0.00231642				E	ESPECIAL SIN REBAJA	1	1	1	1	1	1	1	1	1	1	1	1	1	#DIV/0!		E	ESPECIAL SIN REBAJA	6	6	6	6	6	6	6	6	6	6	6
	G	GRATUITOS	0	0	0									0	0	0				D	ESPECIAL CON REBAJA	3	3	3	3	3	3	3	3	3	3	3	3	3	#DIV/0!		D	ESPECIAL CON REBAJA	9	9	9	9	9	9	9	9	9	9	9
		TOTALES	5042	5064	5075	5104	5134	5165	5203	5215	5239	5258	5306	5360	5180.42	1				G	GRATUITOS													#DIV/0!	#DIV/0!		G	GRATUITOS
																					TOTALES	1245	1251	1255	1265	1277	1290	1296	1298	1303	1316	1320	1330	#DIV/0!	#DIV/0!			TOTALES	3797	3813	3820	3839	3857	3875	3907	3917	3936	3942	3986
	CONSUMOS (m3)
	COD	CATEGORÍA	ENERO	FEBRERO	MARZO	ABRIL	MAYO	JUNIO	JULIO	AGOSTO	SEPTBRE	OCTUBRE	NOVBRE	DCBRE	PROMEDIO	PORCENT.						1238	1245	1247	1258	1270	1284	1290	1291	1298	1311	1314	1324						3788	3804	3811	3830	3850	3870	3900	3909	3929	3934	3978
	R	RESIDENCIAL	53884	74633	65196	76425	72170	73321	67724	67968	68280	73482	72596	77847	70293.8	0.95531
	M	COMERCIAL	771	1326	1486	1446	1216	1281	1287	1418	1540	1243	1204	1403	1301.75	0.0176911
	I	INDUSTRIAL	46	221	376	385	381	321	396	755	733	718	375	445	429.333	0.00583474
	C	CONSTRUCCIÓN	101	935	210	180	719	1367	213	349	690	763	647	595	564.083	0.00766602
	E	ESPECIAL SIN REBAJA	139	94	327	221	250	355	357	351	494	383	284	378	302.75	0.00411444
	D	ESPECIAL CON REBAJA	508	946	907	887	847	698	365	415	539	697	645	832	690.5	0.00938406
	G	GRATUITOS	0	0	0									0	0	0
		TOTALES	55449	78155	68502	79544	75583	77343	70342	71256	72276	77286	75751	81500	73582.2	1
	VALORES (Dólares)
	COD	CATEGORÍA	ENERO	FEBRERO	MARZO	ABRIL	MAYO	JUNIO	JULIO	AGOSTO	SEPTBRE	OCTUBRE	NOVBRE	DCBRE	PROMEDIO	PORCENT.
	R	RESIDENCIAL	20114	27857.2	24107.1	28698.8	26610.3	27190.9	25149.5	25320.2	25070.7	27251.1	26829	28513.8	26059.4	0.9068
	M	COMERCIAL	729.7	1265.55	1447.9	1390.5	1130.25	1189.4	1197.45	1359.15	1470.65	1151.45	1109.95	1316	1229.83	0.0427949
	I	INDUSTRIAL	36.2	208.55	338.1	356.5	347.8	302.05	358.55	658	629.15	618.65	336.75	408	383.192	0.0133341
	C	CONSTRUCCIÓN	126.7	971.6	224.05	198	750.4	1029	233.45	343.15	721.4	784.1	708.95	676.95	563.979	0.019625
	E	ESPECIAL SIN REBAJA	121.3	81.41	256.9	182.7	203	276.5	277.9	261.31	373.8	296.1	226.8	292.6	237.527	0.00826532
	D	ESPECIAL CON REBAJA	195.8	355.1	341.45	334.45	320.45	268.3	148.71	163.17	212.65	265.95	244.71	315.2	263.828	0.00918055
	G	GRATUITOS	0	0	0					0				0	0	0
		TOTALES	21323.7	30739.4	26715.5	31160.9	29362.2	30256.1	27365.6	28105	28478.3	30367.4	29456.2	31522.6	28737.8	0.0931999
	FUENTE: DWH - Estadísticas de Agua Potable y Alcantarillado
	ELABORACIÓN: SUBGERENCIA DE PLANIFICACIÓN - Departamento de Planificación y Control
[truncated: 35 more columns]

## Sheet: ANEXO7
	ANEXO No. 7.
	ETAPA EP: CONSUMOS Y VALORES DE AGUA POTABLE POR CONEXIÓN Y POR CATEGORÍAS
	SISTEMA CULEBRILLAS
	AÑO 2012
	CONSUMO PROMEDIO POR CONEXIÓN (m3)
	COD.	CATEGORÍA	ENERO	FEBRERO	MARZO	ABRIL	MAYO	JUNIO	JULIO	AGOSTO	SEPTBRE	OCTUBRE	NOVBRE	DCBRE	PROMEDIO	PORCENT.
	R	RESIDENCIAL	10.8506	14.9595	13.034	15.1908	14.2657	14.4049	13.2067	13.2233	13.2892	14.249	13.9527	14.8224	13.7874	0.971119
	M	COMERCIAL	24.871	42.7742	47.9355	46.6452	39.2258	41.3226	41.5161	45.7419	49.6774	40.0968	38.8387	45.2581	41.9919	2.95771
	I	INDUSTRIAL	23	110.5	188	192.5	190.5	160.5	198	377.5	366.5	359	187.5	222.5	214.667	15.1201
	C	CONSTRUCCIÓN	4.20833	40.6522	10	8.57143	31.2609	59.4348	9.26087	15.1739	14.0816	15.5714	12.6863	10.625	19.2939	1.35897
	E	ESPECIAL SIN REBAJA	19.8571	13.4286	46.7143	31.5714	35.7143	50.7143	51	50.1429	70.5714	54.7143	40.5714	54	43.25	3.04632
	D	ESPECIAL CON REBAJA	42.3333	78.8333	75.5833	73.9167	70.5833	58.1667	30.4167	34.5833	44.9167	58.0833	53.75	69.3333	57.5417	4.05296
	G	GRATUITOS
		TOTALES	10.9974	15.4335	13.4979	15.5846	14.722	14.9744	13.5195	13.6637	13.7958	14.6987	14.2765	15.2052	14.1974	1
	VALOR PROMEDIO POR CONEXIÓN (Dólares)
	COD	CATEGORÍA	ENERO	FEBRERO	MARZO	ABRIL	MAYO	JUNIO	JULIO	AGOSTO	SEPTBRE	OCTUBRE	NOVBRE	DCBRE	PROMEDIO	PORCENT.
	R	RESIDENCIAL	4.05035	5.58373	4.8195	5.70438	5.26	5.34202	4.90435	4.92612	4.87946	5.2843	5.15645	5.42914	5.11165	0.36004
	M	COMERCIAL	23.5387	40.8242	46.7065	44.8548	36.4597	38.3677	38.6274	43.8435	47.4403	37.1435	35.8048	42.4516	39.6719	2.7943
	I	INDUSTRIAL	18.1	104.275	169.05	178.25	173.9	151.025	179.275	329	314.575	309.325	168.375	204	191.596	13.4951
	C	CONSTRUCCIÓN	5.27917	42.2435	10.669	9.42857	32.6261	44.7391	10.15	14.9196	14.7224	16.002	13.901	12.0884	18.8974	1.33104
	E	ESPECIAL SIN REBAJA	17.3286	11.63	36.7	26.1	29	39.5	39.7	37.33	53.4	42.3	32.4	41.8	33.9324	2.39003
	D	ESPECIAL CON REBAJA	16.3167	29.5917	28.4542	27.8708	26.7042	22.3583	12.3925	13.5975	17.7208	22.1625	20.3925	26.2667	21.9857	1.54857
	G	GRATUITOS
		TOTALES	4.22922	6.07019	5.26414	6.10519	5.71918	5.85791	5.25958	5.38927	5.43583	5.77546	5.55149	5.88108	5.54488	0.390555
	VALOR PROMEDIO POR M3 (Dólares)
	COD	CATEGORÍA	ENERO	FEBRERO	MARZO	ABRIL	MAYO	JUNIO	JULIO	AGOSTO	SEPTBRE	OCTUBRE	NOVBRE	DCBRE	PROMEDIO	PORCENT.
	R	RESIDENCIAL	0.373284	0.373256	0.369764	0.375515	0.368718	0.370847	0.371353	0.372532	0.367175	0.370855	0.369566	0.366281	0.370762	0.0261147
	M	COMERCIAL	0.946433	0.954412	0.974361	0.961618	0.929482	0.928493	0.93042	0.958498	0.954968	0.926348	0.921885	0.93799	0.943742	0.0664727
	I	INDUSTRIAL	0.786957	0.943665	0.899202	0.925974	0.912861	0.940966	0.905429	0.871523	0.858322	0.86163	0.898	0.916854	0.893449	0.0629302
	C	CONSTRUCCIÓN	1.25446	1.03914	1.0669	1.1	1.04367	0.752743	1.09601	0.983238	1.04551	1.02765	1.09575	1.13773	1.05357	0.0742082
	E	ESPECIAL SIN REBAJA	0.872662	0.866064	0.785627	0.826697	0.812	0.778873	0.778431	0.744473	0.75668	0.773107	0.798592	0.774074	0.797273	0.0561561
	D	ESPECIAL CON REBAJA	0.385433	0.37537	0.376461	0.377057	0.378335	0.384384	0.407425	0.393181	0.394527	0.381564	0.379395	0.378846	0.384332	0.0270705
	G	GRATUITOS
		TOTALES	0.384565	0.393314	0.389996	0.391744	0.388477	0.391194	0.389036	0.394423	0.394022	0.392922	0.388855	0.38678	0.390444	0.027501
	FUENTE: DWH - Estadísticas de Agua Potable y Alcantarillado
	ELABORACIÓN: SUBGERENCIA DE PLANIFICACIÓN - Departamento de Planificación y Control
