# Supplementary material for: Looking inside the Blackbox: Cuenca’s water metabolism
Source: PLoS One. 2022 Sep 22;17(9):e0273629. doi: 10.1371/journal.pone.0273629 (PMC9499241; doi:10.1371/journal.pone.0273629)
Supplement: S5 File — (ZIP) [file pone.0273629.s006.zip › 2012/Sistema Tomebamba - Macha╠üngara Centro.XLS]

## Sheet: ANEXO1
	ANEXO No. 1
	ETAPA EP: NÚMERO DE CONEXIONES DE AGUA POTABLE POR RANGOS Y CATEGORÍAS DE CONSUMO
	SISTEMA TOMEBAMBA - MACHÁNGARA CENTRO
	AÑO 2012
	(Número)
	CATEGORÍA COMERCIAL
	RANGOS	ENERO	FEBRERO	MARZO	ABRIL	MAYO	JUNIO	JULIO	AGOSTO	SETBRE	OCTUBRE	NOVBRE	DCBRE	PROMEDIO	PORCENT.
	0	401	390	445	420	441	415	375	391	380	373	359	350	395	0.0670258
	1 -20	3159	3184	3151	3178	3144	3189	3335	3348	3336	3206	3188	3198	3218	0.546048
	21-40	1033	981	1018	1006	1028	993	985	1032	1032	1013	1077	979	1014.75	0.172189
	41-50	260	284	258	300	245	281	274	246	239	276	256	280	266.583	0.0452354
	51-100	625	617	608	571	591	590	530	510	517	579	576	626	578.333	0.0981349
	101-200	254	270	264	263	288	262	258	215	237	275	277	294	263.083	0.0446415
	201-300	81	77	80	88	78	78	60	78	67	74	71	68	75	0.0127264
	301-500	49	53	55	41	47	53	43	41	45	50	51	52	48.3333	0.00820147
	501-1000	24	28	26	27	28	22	22	21	25	25	23	26	24.75	0.00419972
	MÁS 1000	9	9	8	11	11	8	8	8	7	9	12	13	9.41667	0.00159787
	TOTAL	5895	5893	5913	5905	5901	5891	5890	5890	5885	5880	5890	5886	5893.25	1
	CATEGORÍA ESPECIAL SIN REBAJA (100%)
	RANGOS	ENERO	FEBRERO	MARZO	ABRIL	MAYO	JUNIO	JULIO	AGOSTO	SETBRE	OCTUBRE	NOVBRE	DCBRE	PROMEDIO	PORCENT.
	0	33	28	33	38	34	42	40	41	42	38	38	38	37.0833	0.103705
	1 -20	110	111	109	101	109	100	108	111	108	106	109	113	107.917	0.301794
	21-40	39	42	38	47	37	45	49	43	39	45	44	42	42.5	0.118853
	41-50	12	16	16	12	16	10	9	14	15	13	9	13	12.9167	0.0361221
	51-100	43	32	34	38	40	48	35	42	48	33	41	41	39.5833	0.110697
	101-200	40	40	35	32	41	37	45	34	44	49	49	46	41	0.114659
	201-300	22	25	28	27	15	23	23	26	25	25	24	19	23.5	0.0657189
	301-500	20	29	24	25	31	25	18	25	17	23	21	16	22.8333	0.0638546
	501-1000	11	10	12	13	11	13	17	10	8	17	21	22	13.75	0.0384526
	MÁS 1000	15	12	17	19	20	16	17	17	19	16	12	18	16.5	0.0461431
	TOTAL	345	345	346	352	354	359	361	363	365	365	368	368	357.583	1
	CATEGORÍA ESPECIAL CON REBAJA (50%)
	RANGOS	ENERO	FEBRERO	MARZO	ABRIL	MAYO	JUNIO	JULIO	AGOSTO	SETBRE	OCTUBRE	NOVBRE	DCBRE	PROMEDIO	PORCENT.
	0	5	3	5	4	7	6	13	8	6	1	3	3	5.33333	0.0252366
	1 -20	18	19	17	22	18	17	28	37	20	22	22	26	22.1667	0.10489
	21-40	18	19	18	16	16	26	35	31	23	16	14	11	20.25	0.0958202
	41-50	17	14	16	17	11	7	14	8	15	16	8	13	13	0.0615142
	51-100	40	41	42	36	41	43	36	52	38	36	45	38	40.6667	0.192429
	101-200	42	49	42	48	50	47	44	33	55	60	50	46	47.1667	0.223186
	201-300	28	24	32	28	27	31	18	18	20	24	25	37	26	0.123028
	301-500	23	20	18	18	26	14	14	12	17	14	23	15	17.8333	0.0843849
	501-1000	14	16	13	13	7	14	3	7	11	12	13	13	11.3333	0.0536278
	MÁS 1000	7	6	9	11	10	8	7	5	7	8	6	7	7.58333	0.0358833
	TOTAL	212	211	212	213	213	213	212	211	212	209	209	209	211.333	1
	CATEGORÍA INDUSTRIAL
	RANGOS	ENERO	FEBRERO	MARZO	ABRIL	MAYO	JUNIO	JULIO	AGOSTO	SETBRE	OCTUBRE	NOVBRE	DCBRE	PROMEDIO	PORCENT.
	0	21	22	25	18	18	18	17	14	16	14	12	15	17.5	0.0773481
	1 -20	65	60	62	64	64	62	63	66	65	61	61	65	63.1667	0.27919
	21-40	23	23	22	25	30	30	36	31	26	39	33	26	28.6667	0.126703
	41-50	8	16	8	9	7	10	6	10	8	8	12	10	9.33333	0.0412523
	51-100	39	32	30	36	38	36	39	45	41	30	39	37	36.8333	0.162799
	101-200	29	29	39	34	28	36	33	25	37	38	28	29	32.0833	0.141805
	201-300	15	15	14	10	12	11	5	6	6	10	12	10	10.5	0.0464088
	301-500	8	11	6	9	10	6	8	9	9	10	7	11	8.66667	0.0383057
	501-1000	6	7	8	11	9	9	9	9	7	7	11	10	8.58333	0.0379374
	MÁS 1000	12	11	12	10	11	9	11	11	12	10	11	11	10.9167	0.0482505
	TOTAL	226	226	226	226	227	227	227	226	227	227	226	224	226.25	1
	CATEGORÍA CONSTRUCCIÓN
	RANGOS	ENERO	FEBRERO	MARZO	ABRIL	MAYO	JUNIO	JULIO	AGOSTO	SETBRE	OCTUBRE	NOVBRE	DCBRE	PROMEDIO	PORCENT.
	0	91	81	94	86	112	110	99	84	86	82	97	120	95.1667	0.225158
	1 -20	258	270	261	257	229	239	244	256	244	237	236	238	247.417	0.585371
	21-40	55	53	57	54	63	50	55	40	43	47	43	53	51.0833	0.12086
	41-50	8	8	4	11	9	9	6	7	7	6	6	11	7.66667	0.0181388
	51-100	12	10	10	7	12	13	15	14	18	17	15	12	12.9167	0.0305599
	101-200	2	4	2	5	4	7	4	3	4	1	3	3	3.5	0.00828076
	MÁS 200	3	5	6	5	4	3	5	4	4	6	7	7	4.91667	0.0116325
	TOTAL	429	431	434	425	433	431	428	408	406	396	407	444	422.667	1
	CATEGORÍA RESIDENCIAL
	RANGOS	ENERO	FEBRERO	MARZO	ABRIL	MAYO	JUNIO	JULIO	AGOSTO	SETBRE	OCTUBRE	NOVBRE	DCBRE	PROMEDIO	PORCENT.
	0	4136	4351	4447	4639	4882	4640	4308	4270	4302	4338	4321	4339	4414.42	0.0559519
	0-20	38310	37541	38629	38918	39368	39414	43191	46604	44706	41078	40764	40034	40713.1	0.516031
	21-40	23677	24004	23635	23760	23587	24236	22912	21093	22388	24122	24493	24852	23563.2	0.29866
	41-60	7096	7315	7163	7019	6936	7108	5987	5114	5696	6899	7119	7527	6748.25	0.0855329
	61-80	2089	2303	2054	2072	2114	2074	1625	1322	1578	2028	2086	2292	1969.75	0.0249662
	81-100	746	852	752	732	742	723	511	462	527	743	744	821	696.25	0.00882484
	101-150	526	642	572	575	547	501	434	387	406	551	565	601	525.583	0.00666167
	151-200	122	133	138	165	159	127	114	107	114	159	144	144	135.5	0.00171744
	201-300	62	75	85	73	86	94	76	66	65	72	83	84	76.75	0.000972792
	MÁS 300	66	55	58	58	44	46	45	44	46	57	55	71	53.75	0.000681272
	TOTAL	76830	77271	77533	78011	78465	78963	79203	79469	79828	80047	80374	80765	78896.6	1
	CATEGORÍA GRATUITO
	RANGOS	ENERO	FEBRERO	MARZO	ABRIL	MAYO	JUNIO	JULIO	AGOSTO	SETBRE	OCTUBRE	NOVBRE	DCBRE	PROMEDIO	PORCENT.
	0	2	2	6	2	3	2	1	1					2.375	0.0953902
	1 -20	8	4	5	7	7	4	8	7	8	10	10	9	7.25	0.291191
	21-40	2	8	3	3	3	5	4	5	6	3	5	4	4.25	0.170698
	41-50	1	1	2	1	2	2	1	1	1	1		1	1.27273	0.0511182
	51-100	5	3	3	6	5	5	5	5	4	4	1	3	4.08333	0.164004
	101-200	2	2	2	1	1	2	1	1	2	2	3	3	1.83333	0.0736346
	MÁS 200	4	4	3	4	3	4	4	4	3	4	5	4	3.83333	0.153963
	TOTAL	24	24	24	24	24	24	24	24	24	24	24	24	24.8977	1
	RESUMEN
	CATEGORÍA	ENERO	FEBRERO	MARZO	ABRIL	MAYO	JUNIO	JULIO	AGOSTO	SETBRE	OCTUBRE	NOVBRE	DCBRE	PROMEDIO	PORCENT.
	COMERCIAL	5895	5893	5913	5905	5901	5891	5890	5890	5885	5880	5890	5886	5893.25	0.0685002
	ESPECIAL S/REBAJA	345	345	346	352	354	359	361	363	365	365	368	368	357.583	0.00415637
	ESPECIAL C/REBAJA	212	211	212	213	213	213	212	211	212	209	209	209	211.333	0.00245643
	INDUSTRIAL	226	226	226	226	227	227	227	226	227	227	226	224	226.25	0.00262982
	CONSTRUCCIÓN	429	431	434	425	433	431	428	408	406	396	407	444	422.667	0.00491287
	RESIDENCIAL	76830	77271	77533	78011	78465	78963	79203	79469	79828	80047	80374	80765	78896.6	0.917055
	GRATUITO	24	24	24	24	24	24	24	24	24	24	24	24	24.8977	0.000289399
	TOTAL	83961	84401	84688	85156	85617	86108	86345	86591	86947	87148	87498	87920	86032.6	1
	FUENTE: DWH - Estadísticas de Agua Potable y Alcantarillado
	ELABORACIÓN: SUBGERENCIA DE PLANIFICACIÓN - Departamento de Planificación y Control

## Sheet: ANEXO2
	ANEXO No. 2
	ETAPA EP: CONSUMOS DE AGUA POTABLE POR RANGOS Y CATEGORÍAS
	SISTEMA TOMEBAMBA - MACHÁNGARA CENTRO
	AÑO 2012
	(m3)
	CATEGORÍA COMERCIAL
	RANGOS	ENERO	FEBRERO	MARZO	ABRIL	MAYO	JUNIO	JULIO	AGOSTO	SETBRE	OCTUBRE	NOVBRE	DCBRE	PROMEDIO	PORCENT.
	0	0	0	0									0	0	0
	1 -20	23254	23615	23418	23191	23294	24085	24777	24126	24687	23797	23194	23354	23732.7	0.109975
	21-40	30153	28687	29798	29477	30378	29211	28825	30412	30086	29767	31430	28854	29756.5	0.137888
	41-50	11729	12918	11657	13544	11019	12646	12435	11157	10831	12449	11553	12654	12049.3	0.0558353
	51-100	43334	42960	42679	40090	41105	41444	36947	35504	35868	40002	39720	43712	40280.4	0.186655
	101-200	34556	36937	36968	35885	39224	35277	35470	30116	32280	37767	38705	41043	36185.7	0.167681
	201-300	19742	18537	19668	21065	19282	19006	14498	18518	16629	18162	17275	16566	18245.7	0.0845485
	301-500	18272	20128	20467	15402	17038	20162	15887	14819	16845	18769	18791	19164	17978.7	0.0833112
	501-1000	16166	20640	17906	19764	19317	16714	15202	14619	17542	17910	16054	17123	17413.1	0.0806904
	MÁS 1000	13685	24071	19167	26606	24614	16679	19509	15981	15045	14994	26004	25556	20159.2	0.0934158
	TOTAL	210891	228493	221728	225024	225271	215224	203550	195252	199813	213617	222726	228026	215801	1
	CATEGORÍA ESPECIAL SIN REBAJA (100%)
	RANGOS	ENERO	FEBRERO	MARZO	ABRIL	MAYO	JUNIO	JULIO	AGOSTO	SETBRE	OCTUBRE	NOVBRE	DCBRE	PROMEDIO	PORCENT.
	0	0	0										0	0	0
	1 -20	931	859	840	758	779	823	816	847	858	850	815	944	843.333	0.0100461
	21-40	1154	1250	1106	1361	1074	1286	1475	1241	1177	1313	1374	1289	1258.33	0.0149898
	41-50	530	710	731	531	708	448	419	643	668	590	400	578	579.667	0.00690523
	51-100	3176	2153	2474	2633	2995	3440	2401	2982	3472	2476	3005	3061	2855.67	0.0340179
	101-200	5966	5869	4969	4381	5783	5490	6332	4878	6376	7094	6924	6463	5877.08	0.0700102
	201-300	5511	6034	7040	6667	3623	5583	5734	6265	6096	6256	5781	4676	5772.17	0.0687604
	301-500	7926	10996	9062	9378	11279	9684	6530	9305	6314	8468	8379	6265	8632.17	0.10283
	501-1000	7726	7548	7331	8562	6897	8908	10865	6696	4699	11618	15255	15975	9340	0.111262
	MÁS 1000	43082	49980	56746	58412	50979	47145	52278	46595	51202	41674	41571	45788	48787.7	0.581179
	TOTAL	76002	85399	90299	92683	84117	82807	86850	79452	80862	80339	83504	85039	83946.1	1
	CATEGORÍA ESPECIAL CON REBAJA (50%)
	RANGOS	ENERO	FEBRERO	MARZO	ABRIL	MAYO	JUNIO	JULIO	AGOSTO	SETBRE	OCTUBRE	NOVBRE	DCBRE	PROMEDIO	PORCENT.
	0	0	0										0	0	0
	1 -20	169	173	156	246	188	175	262	355	227	232	233	258	222.833	0.00429474
	21-40	575	563	601	539	490	846	1095	967	755	526	450	337	645.333	0.0124377
	41-50	773	635	735	780	491	310	639	359	661	731	359	605	589.833	0.0113681
	51-100	2991	3130	3196	2702	3043	3290	2463	3822	2707	2746	3184	2860	3011.17	0.0580352
	101-200	6013	7219	6092	6807	7362	6591	6318	4737	7715	8677	7112	6617	6771.67	0.130513
	201-300	6778	5826	7622	6826	6634	7723	4603	4631	5214	6008	6100	9495	6455	0.124409
	301-500	9040	7685	6880	6937	9671	5048	5325	4731	6044	5324	8803	6115	6800.25	0.131063
	501-1000	9450	11062	9333	7863	4525	8950	1952	5150	7023	7482	8712	9035	7544.75	0.145412
	MÁS 1000	17877	16645	22090	25128	23530	22347	20530	14248	18314	20777	16823	19823	19844.3	0.382466
	TOTAL	53666	52938	56705	57828	55934	55280	43187	39000	48660	52503	51776	55145	51885.2	1
	CATEGORÍA INDUSTRIAL
	RANGOS	ENERO	FEBRERO	MARZO	ABRIL	MAYO	JUNIO	JULIO	AGOSTO	SETBRE	OCTUBRE	NOVBRE	DCBRE	PROMEDIO	PORCENT.
	0	0	0										0	0	0
	1 -20	593	563	596	585	592	554	545	590	527	473	543	605	563.833	0.00990345
	21-40	687	681	665	734	875	914	1069	896	818	1154	986	784	855.25	0.015022
	41-50	380	696	358	416	312	451	276	440	366	367	574	455	424.25	0.00745174
	51-100	2771	2425	2147	2607	2873	2711	2828	3362	2968	2170	2924	2784	2714.17	0.047673
	101-200	4047	4318	5741	4900	3963	5199	4876	3536	4828	5272	4095	3861	4553	0.0799712
	201-300	3610	3548	3451	2520	3008	2862	1341	1389	1325	2369	2959	2473	2571.25	0.0451627
	301-500	3121	4240	2288	3289	3553	2360	3047	3459	3495	3968	2793	3873	3290.5	0.057796
	501-1000	4858	5462	5665	8391	6806	6608	6901	7243	5201	5426	8547	7934	6586.83	0.115694
	MÁS 1000	37806	34895	35610	33675	33455	33702	38585	36045	40596	33427	33101	33590	35373.9	0.621325
	TOTAL	57873	56828	56521	57117	55437	55361	59468	56960	60124	54626	56522	56359	56933	1
	CATEGORÍA CONSTRUCCIÓN
	RANGOS	ENERO	FEBRERO	MARZO	ABRIL	MAYO	JUNIO	JULIO	AGOSTO	SETBRE	OCTUBRE	NOVBRE	DCBRE	PROMEDIO	PORCENT.
	0	0	0	0									0	0	0
	1 -20	1710	1802	1765	1641	1512	1666	1743	1784	1710	1687	1576	1578	1681.17	0.244279
	21-40	1495	1490	1601	1549	1763	1459	1481	1100	1237	1360	1173	1439	1428.92	0.207626
	41-50	350	366	190	499	410	388	275	312	309	269	284	513	347.083	0.0504323
	51-100	841	711	624	462	756	862	1033	999	1268	1139	918	834	870.583	0.126498
	101-200	238	572	313	697	566	1098	544	515	561	176	378	526	515.333	0.0748795
	MÁS 200	1147	1521	2268	1988	1563	1408	2242	1733	2280	1404	3166	3749	2039.08	0.296285
	TOTAL	5781	6462	6761	6836	6570	6881	7318	6443	7365	6035	7495	8639	6882.17	1
	CATEGORÍA RESIDENCIAL
	RANGOS	ENERO	FEBRERO	MARZO	ABRIL	MAYO	JUNIO	JULIO	AGOSTO	SETBRE	OCTUBRE	NOVBRE	DCBRE	PROMEDIO	PORCENT.
	0	0	0										0	0	0
	0-20	394346	387979	399011	403890	406057	405306	440840	470506	455624	419572	414489	408049	417139	0.238531
	21-40	679435	691366	678233	684049	675594	695658	653202	597009	635926	693006	703109	715544	675178	0.386084
	41-60	343843	354729	347142	339610	336364	343927	288759	246360	275022	334644	344941	364839	326682	0.186805
	61-80	143691	158060	141318	142689	145033	142309	111564	90650	108275	139212	143216	157090	135259	0.0773446
	81-100	66368	76414	67370	65340	65877	64206	45687	41004	47017	66301	66203	73015	62066.8	0.0354915
	101-150	62293	76216	68625	68914	64991	59626	51768	46062	48553	65752	67171	72208	62681.6	0.035843
	151-200	20814	22846	23275	27832	27197	21802	19403	18261	19656	27198	24524	24852	23138.3	0.0132311
	201-300	14354	17781	20925	17330	20524	22516	18272	15676	15357	16775	19753	20184	18287.2	0.0104571
	MÁS 300	32012	27267	35281	31179	22864	23608	25279	21551	23780	31523	29004	36865	28351.1	0.0162119
	TOTAL	1757156	1812658	1781180	1780833	1764501	1778958	1654774	1547079	1629210	1793983	1812410	1872646	1.74878e+06	1
	CATEGORÍA GRATUITO
	RANGOS	ENERO	FEBRERO	MARZO	ABRIL	MAYO	JUNIO	JULIO	AGOSTO	SETBRE	OCTUBRE	NOVBRE	DCBRE	PROMEDIO	PORCENT.
	0	0	0	0									0	0	0
	1 -20	74	31	55	74	67	18	68	64	61	92	67	52	60.25	0.00912154
	21-40	65	238	110	86	93	144	116	136	186	90	153	123	128.333	0.019429
	41-50	46	46	92	46	93	92	46	44	44	44		44	57.9091	0.00876714
	51-100	404	193	218	434	409	347	318	364	264	274	84	207	293	0.0443587
	101-200	268	250	301	160	110	251	111	109	266	242	320	406	232.833	0.0352498
	MÁS 200	3158	3945	2777	3727	5547	9611	9399	6913	6724	7159	6279	4756	5832.92	0.883074
	TOTAL	4015	4703	3553	4527	6319	10463	10058	7630	7545	7901	6903	5588	6605.24	1
	RESUMEN
	CATEGORÍA	ENERO	FEBRERO	MARZO	ABRIL	MAYO	JUNIO	JULIO	AGOSTO	SETBRE	OCTUBRE	NOVBRE	DCBRE	PROMEDIO	PORCENT.
	COMERCIAL	210891	228493	221728	225024	225271	215224	203550	195252	199813	213617	222726	228026	215801	0.0994093
	ESPECIAL S/REBAJA	76002	85399	90299	92683	84117	82807	86850	79452	80862	80339	83504	85039	83946.1	0.0386699
	ESPECIAL C/REBAJA	53666	52938	56705	57828	55934	55280	43187	39000	48660	52503	51776	55145	51885.2	0.023901
	INDUSTRIAL	57873	56828	56521	57117	55437	55361	59468	56960	60124	54626	56522	56359	56933	0.0262263
	CONSTRUCCIÓN	5781	6462	6761	6836	6570	6881	7318	6443	7365	6035	7495	8639	6882.17	0.00317029
	RESIDENCIAL	1757156	1812658	1781180	1780833	1764501	1778958	1654774	1547079	1629210	1793983	1812410	1872646	1.74878e+06	0.80558
	GRATUITO	4015	4703	3553	4527	6319	10463	10058	7630	7545	7901	6903	5588	6605.24	0.00304272
	TOTAL	2165384	2247481	2216747	2224848	2198149	2204974	2065205	1931816	2033579	2209004	2241336	2311442	2.17084e+06	1
	FUENTE: DWH - Estadísticas de Agua Potable y Alcantarillado
	ELABORACIÓN: SUBGERENCIA DE PLANIFICACIÓN - Departamento de Planificación y Control

## Sheet: ANEXO3
	ANEXO No. 3
	ETAPA EP: VALORES POR CONSUMOS DE AGUA POTABLE POR RANGOS Y CATEGORÍAS
	SISTEMA TOMEBAMBA - MACHÁNGARA CENTRO
	AÑO 2012
	(Dólares)
	CATEGORÍA COMERCIAL
	RANGOS	ENERO	FEBRERO	MARZO	ABRIL	MAYO	JUNIO	JULIO	AGOSTO	SETBRE	OCTUBRE	NOVBRE	DCBRE	PROMEDIO	PORCENT.
	0	1284.2	1252	1392	1280.2	1404.2	1264.2	1164.2	1232.4	1140	1136.2	1084.2	1060.2	1224.5	0.00585506
	1 -20	28686.8	29012.1	28714.7	28692.4	28631.8	29355.6	30409.2	29998.6	30335.3	29181.5	28694.5	28824.4	29211.4	0.139677
	21-40	25251.8	24016.2	24948	24657.4	25470.9	24409.8	24117	25402.5	25178.3	24893.1	26413.2	24129.8	24907.3	0.119097
	41-50	9246.3	10163.3	9284.15	10775.7	8689.3	10088.6	9795.8	8936.4	8657.3	9837.8	9108.5	9993.1	9548.02	0.0456548
	51-100	37151.3	36816.7	36529.7	34341.7	35262.6	35454.2	31740.6	30353.8	30695.8	34354.2	34017.9	37508.8	34518.9	0.165056
	101-200	33079.8	35316.8	35258.5	34176.4	37248.2	33638.2	34132.3	29081.3	30928.3	36049.3	37124.1	39392	34618.8	0.165533
	201-300	19669.3	18448	19744.9	20916.7	19617.2	18951.8	14376	18320	16550.8	18077.5	17198.3	16462.4	18194.4	0.0869983
	301-500	18660.4	20596	20766.8	15652.4	17206.6	20539.8	16263.1	15178.9	17147.8	19134.8	19053.4	19382.5	18298.5	0.0874962
	501-1000	16671	21294	18241.3	19937.8	19601.2	17054.5	15442.4	14892.4	17939.8	18298.5	16263	17359.3	17749.6	0.0848715
	MÁS 1000	14010	24883.5	20017.3	26279.3	25662.2	17405	20376.5	16621.7	15702.8	15622.2	27142.2	26641.8	20863.7	0.0997618
	TOTAL	203711	221798	214897	216710	218794	208162	197817	190018	194276	206585	216099	220754	209135	1
	CATEGORÍA ESPECIAL SIN REBAJA (100%)
	RANGOS	ENERO	FEBRERO	MARZO	ABRIL	MAYO	JUNIO	JULIO	AGOSTO	SETBRE	OCTUBRE	NOVBRE	DCBRE	PROMEDIO	PORCENT.
	0	72	48	72	92	76	104.2	92	100	104	104	108	100	89.35	0.00149454
	1 -20	1079.7	1030.7	1008	920	967.4	964.1	983.9	1021.6	1018	1004.4	990.5	1092.8	1006.76	0.0168398
	21-40	906.24	1005.83	885.03	1087.14	837.85	1047.42	1228.5	1024.31	963.51	1086.71	1121.41	1057.91	1020.99	0.0170779
	41-50	419	561	576.4	419.7	559.6	353.6	329.3	506.1	527.6	465	316	456.6	457.492	0.00765237
	51-100	2395.2	1631.1	1868.5	1995.1	2252.5	2600	1821.05	2255.4	2622.4	1861.2	2267.5	2306.7	2156.39	0.0360695
	101-200	4336.2	4268.3	3618.3	3194.7	4212.1	3991	4612.4	3550.6	4639.2	5162.5	5042.8	4708.1	4278.02	0.0715575
	201-300	3945.7	4323.8	5040	4774.9	2596.1	400.1	4105.8	4489.5	4367.2	4479.9	4140.6	3349.2	3834.4	0.0641372
	301-500	5624.2	7809.2	6435.4	6665.3	8019.3	6878.8	4643	6613.5	4487.8	6019.6	5945.3	4449.5	6132.58	0.102578
	501-1000	5452.2	5323.6	5179.7	6041.4	4867.9	6287.6	7673.5	4723.2	3317.3	8196.6	10762.5	11267.2	6591.06	0.110247
	MÁS 1000	30217.4	35034	39792.3	40965.1	35765.3	33065.5	36658.6	32684.5	35917.4	29235.8	29147.7	32123.6	34217.3	0.572345
	TOTAL	54447.8	61035.5	64475.6	66155.3	60154.1	55692.3	62148.1	56968.7	57964.4	57615.7	59842.3	60911.6	59784.3	1
	CATEGORÍA ESPECIAL CON REBAJA (50%)
	RANGOS	ENERO	FEBRERO	MARZO	ABRIL	MAYO	JUNIO	JULIO	AGOSTO	SETBRE	OCTUBRE	NOVBRE	DCBRE	PROMEDIO	PORCENT.
	0	7.7	4	8	6	12	8	22	14	10	2	6	4	8.64167	0.00048719
	1-20	85.6	93.62	82.8	128.1	97.3	89.27	147.7	191.92	115.65	123.2	120.1	136.67	117.661	0.00663334
	21-40	226.21	222.76	207.81	196.7	181.71	297.56	418.08	334.8	283.25	184.97	158	123.7	236.296	0.0133216
	41-50	272.05	184.25	232.25	225.5	160.35	111.5	183.65	129.15	206.85	206.1	141.65	213.75	188.921	0.0106508
	51-100	1062.55	1090.75	1129.1	961.45	1032.05	1115.5	860.3	1343.95	967.95	958.85	1045.35	921.25	1040.75	0.0586744
	101-200	2143.55	2534.4	2191.45	2434.05	2579.8	2331.35	2214.8	1635.55	2666.6	3097.2	2544.45	2363.2	2394.7	0.135006
	201-300	2301.55	2028.6	2652.95	2245.85	2311.9	2645.3	1583.05	1656.85	1864.9	2077.05	2111.25	3308.5	2232.31	0.125851
	301-500	3084.5	2589.25	2166.5	2360.95	3244.6	1703.8	1815.25	1554.35	2023.9	1891.4	3127.05	2093.75	2304.61	0.129926
	501-1000	3010.5	3576.45	3134.55	2652.05	1423	3034.75	515.45	1609.5	2270.05	2369.45	2808.7	2990.25	2449.56	0.138098
	MÁS 1000	6270.95	5837.75	7513.95	8588.2	8019.25	7601.2	6963.25	4760.55	6185.65	7051.7	5663.8	6715.8	6764.34	0.381352
	TOTAL	18465.2	18161.8	19319.4	19798.8	19062	18938.2	14723.5	13230.6	16594.8	17961.9	17726.3	18870.9	17737.8	1
	CATEGORÍA INDUSTRIAL
	RANGOS	ENERO	FEBRERO	MARZO	ABRIL	MAYO	JUNIO	JULIO	AGOSTO	SETBRE	OCTUBRE	NOVBRE	DCBRE	PROMEDIO	PORCENT.
	0	68	76	76	56	60	56	60	48	60	52	44	52	59	0.00122636
	1-20	655.1	614.1	645.2	650.2	654.4	620.5	617.5	669	616.9	567.1	616.1	675.5	633.467	0.0131671
	21-40	572.9	568.7	554.2	609.8	732.5	755.8	888.3	743.2	672.6	955.8	814.2	644.8	709.4	0.0147454
	41-50	298	551.2	282.6	327.2	246.4	355.7	217.2	348	288.2	288.9	449.8	358.5	334.308	0.00694884
	51-100	2383.05	2112.5	1849.35	2245.4	2499.65	2360.55	2442.9	2918.6	2558.9	1855.5	2543.7	2423.7	2349.48	0.0488357
	101-200	3857.85	4142.4	5501.55	4686	3783.15	4972.95	4674.3	3346.6	4546.45	5022.6	3917.75	3658.55	4342.51	0.0902622
	201-300	3435.5	3388.2	3271.8	2367.8	2844.4	2691.1	1255.3	1330.2	1279	2260.2	2805.2	2343.4	2439.34	0.0507034
	301-500	2788.8	3822.3	2049.4	2989.5	3207.4	2107	2729.6	3095.7	3124.5	3539.4	2489.9	3499.9	2953.62	0.061393
	501-1000	4105.4	4625.1	4824	7117.2	5773.3	5614.9	5849.3	6122.9	4416.3	4596.3	7239.1	6712.2	5583	0.116047
	MÁS 1000	30682.8	28317.5	28926	27337.5	27165.5	27290.1	31336.1	29237.5	32914.8	27106.6	26882.3	27273.5	28705.8	0.596671
	TOTAL	48847.4	48218	47980.1	48386.6	46966.7	46824.6	50070.5	47859.7	50477.7	46244.4	47802.1	47642.1	48110	1
	CATEGORÍA CONSTRUCCIÓN
	RANGOS	ENERO	FEBRERO	MARZO	ABRIL	MAYO	JUNIO	JULIO	AGOSTO	SETBRE	OCTUBRE	NOVBRE	DCBRE	PROMEDIO	PORCENT.
	0	284	240	264	220.2	288	293.7	281.7	237.7	248.2	236	276	388	271.458	0.0387665
	1-20	2077.2	2196.9	2108.9	2021.4	1856.5	1989	2075.3	2110.2	2025.7	1956.9	1875.2	1871.9	2013.76	0.287582
	21-40	1266.5	1243	1348.7	1292.3	1474.1	1213.3	1250.8	926	1021.9	1128	977.1	1198.6	1195.03	0.17066
	41-50	277	288.2	154.4	393.3	315.7	303.6	216.5	246	244.3	204.3	214.8	395.1	271.1	0.0387153
	51-100	720.7	611.55	520.2	390.6	627.8	721.6	869.1	843.95	1063.6	966.44	761.4	713.7	734.22	0.104853
	101-200	222.9	546.6	301.65	642.85	540.3	1010.1	497.95	500.25	535.05	171.3	356.4	511.8	486.429	0.0694662
	MÁS 200	1163.85	1529.55	2300.4	2019.9	1587.15	1437.9	2269.1	1692.7	2318.5	1385.2	3209.35	3451.2	2030.4	0.289958
	TOTAL	6012.15	6655.8	6998.25	6980.55	6689.55	6969.2	7460.45	6556.8	7457.25	6048.14	7670.25	8530.3	7002.39	1
	CATEGORÍA RESIDENCIAL
	RANGOS	ENERO	FEBRERO	MARZO	ABRIL	MAYO	JUNIO	JULIO	AGOSTO	SEPTBRE	OCTUBRE	NOVBRE	DCBRE	PROMEDIO	PORCENT.
	0	5960.1	6262.6	6195.9	6454.9	6676.2	6353.2	5900.8	5819.8	5870	5933.1	5833.2	5954.8	6101.22	0.00972966
	1-20	136762	134088	138101	139256	140530	140294	153388	164648	158412	145398	143691	141207	144648	0.230671
	21-40	200748	204352	200124	201886	199275	205242	192362	175628	187270	204185	207332	210887	199108	0.317519
	41-60	123214	126922	124275	121320	120223	122700	102654	87537.3	97992.3	119886	123333	130457	116709	0.186118
	61-80	63789.9	69823.4	62624.5	62978.1	63862.4	62717.8	49170.5	39905.6	47765.5	61570.7	63489.4	69554.3	59771	0.0953173
	81-100	32393.1	37329.9	32863.5	31812.8	31989.6	31029.4	22273.2	19937.2	22914.2	32490.3	32344.9	35693.9	30256	0.0482495
	101-150	32778.1	40046.4	35999.7	36064.2	33760.9	31225.7	26892.9	23890.3	25226.3	34624.5	35193.2	38006	32809	0.0523208
	151-200	11491	12486.3	12823.1	15288.9	15059	11600.8	10440.7	9897.92	10711.6	14689.4	13498	13581.4	12630.7	0.0201423
	201-300	7417.04	9261.09	11361.2	9083.18	10743.7	11773.2	9421.42	8273.63	8132.52	9002.44	10495.8	10881.7	9653.91	0.0153952
	MÁS 300	17156.6	14507.4	20059.2	17040.7	11797.4	12537.9	14148.5	11730.1	12557.3	17337.9	15809.1	19960.5	15386.9	0.0245376
	TOTAL	631710	655079	644428	641185	633917	635474	586652	547268	576852	645117	651020	676184	627074	1
	CATEGORÍA GRATUITO
	RANGOS	ENERO	FEBRERO	MARZO	ABRIL	MAYO	JUNIO	JULIO	AGOSTO	SETBRE	OCTUBRE	NOVBRE	DCBRE	PROMEDIO	PORCENT.
	0	0		0		0	0						0	0	0
	1 -20												0	0	0
	21-40												0	0	0
	41-50												0	0	0
	51-100												0	0	0
	101-200	0	0										0	0	0
	MÁS 200												0	0	0
	TOTAL	0	0	0	0	0	0	0	0	0	0	0	0	0	0
	RESUMEN
	CATEGORÍA	ENERO	FEBRERO	MARZO	ABRIL	MAYO	JUNIO	JULIO	AGOSTO	SEPTBRE	OCTUBRE	NOVBRE	DCBRE	PROMEDIO	PORCENT.
	COMERCIAL	203711	221798	214897	216710	218794	208162	197817	190018	194276	206585	216099	220754	209135	0.215861
	ESPECIAL S/REBAJA	54447.8	61035.5	64475.6	66155.3	60154.1	55692.3	62148.1	56968.7	57964.4	57615.7	59842.3	60911.6	59784.3	0.0617069
	ESPECIAL C/REBAJA	18465.2	18161.8	19319.4	19798.8	19062	18938.2	14723.5	13230.6	16594.8	17961.9	17726.3	18870.9	17737.8	0.0183082
	INDUSTRIAL	48847.4	48218	47980.1	48386.6	46966.7	46824.6	50070.5	47859.7	50477.7	46244.4	47802.1	47642.1	48110	0.0496571
	CONSTRUCCIÓN	6012.15	6655.8	6998.25	6980.55	6689.55	6969.2	7460.45	6556.8	7457.25	6048.14	7670.25	8530.3	7002.39	0.00722758
	RESIDENCIAL	631710	655079	644428	641185	633917	635474	586652	547268	576852	645117	651020	676184	627074	0.64724
	GRATUITO	0	0	0	0	0	0	0	0	0	0	0	0	0	0
	TOTAL	963193	1.01095e+06	998099	999216	985584	972060	918872	861902	903622	979572	1.00016e+06	1.03289e+06	968844	1
	FUENTE: DWH - Estadísticas de Agua Potable y Alcantarillado
	ELABORACIÓN: SUBGERENCIA DE PLANIFICACIÓN - Departamento de Planificación y Control

## Sheet: ANEXO4
	ANEXO No. 4.
	ETAPA EP: CONSUMO PROMEDIO DE AGUA POTABLE POR RANGOS Y CATEGORÍAS
	SISTEMA TOMEBAMBA - MACHÁNGARA CENTRO
	AÑO 2012
	(m3)
	CATEGORÍA COMERCIAL
	RANGOS	ENERO	FEBRERO	MARZO	ABRIL	MAYO	JUNIO	JULIO	AGOSTO	SETBRE	OCTUBRE	NOVBRE	DCBRE	PROMEDIO
	0	0	0	0	0	0	0	0	0	0	0	0	0	0
	1 -20	7.36119	7.41677	7.43193	7.29736	7.40903	7.55252	7.42939	7.20609	7.40018	7.42265	7.27541	7.30269	7.37497
	21-40	29.1897	29.2426	29.2711	29.3012	29.5506	29.4169	29.264	29.469	29.1531	29.385	29.1829	29.4729	29.324
	41-50	45.1115	45.4859	45.1822	45.1467	44.9755	45.0036	45.3832	45.3537	45.318	45.1051	45.1289	45.1929	45.1991
	51-100	69.3344	69.6272	70.1957	70.2102	69.5516	70.2441	69.7113	69.6157	69.3772	69.0881	68.9583	69.8275	69.6491
	101-200	136.047	136.804	140.03	136.445	136.194	134.645	137.481	140.074	136.203	137.335	139.729	139.602	137.545
	201-300	243.728	240.74	245.85	239.375	247.205	243.667	241.633	237.41	248.194	245.432	243.31	243.618	243.276
	301-500	372.898	379.774	372.127	375.659	362.511	380.415	369.465	361.439	374.333	375.38	368.451	368.538	371.972
	501-1000	673.583	737.143	688.692	732	689.893	759.727	691	696.143	701.68	716.4	698	658.577	703.559
	MÁS 1000	1520.56	2674.56	2395.88	2418.73	2237.64	2084.88	2438.62	1997.62	2149.29	1666	2167	1965.85	2140.81
	TOTAL	35.7746	38.7736	37.4984	38.1074	38.1751	36.5344	34.5586	33.1497	33.9529	36.3294	37.8143	38.7404	36.6184
	CATEGORÍA ESPECIAL SIN REBAJA (100%)
	RANGOS	ENERO	FEBRERO	MARZO	ABRIL	MAYO	JUNIO	JULIO	AGOSTO	SETBRE	OCTUBRE	NOVBRE	DCBRE	PROMEDIO
	0	0	0	0	0	0	0	0	0	0	0	0	0	0
	1 -20	8.46364	7.73874	7.70642	7.50495	7.14679	8.23	7.55556	7.63063	7.94444	8.01887	7.47706	8.35398	7.81467
	21-40	29.5897	29.7619	29.1053	28.9574	29.027	28.5778	30.102	28.8605	30.1795	29.1778	31.2273	30.6905	29.6078
	41-50	44.1667	44.375	45.6875	44.25	44.25	44.8	46.5556	45.9286	44.5333	45.3846	44.4444	44.4615	44.8774
	51-100	73.8605	67.2812	72.7647	69.2895	74.875	71.6667	68.6	71	72.3333	75.0303	73.2927	74.6585	72.1432
	101-200	149.15	146.725	141.971	136.906	141.049	148.378	140.711	143.471	144.909	144.776	141.306	140.5	143.343
	201-300	250.5	241.36	251.429	246.926	241.533	242.739	249.304	240.962	243.84	250.24	240.875	246.105	245.624
	301-500	396.3	379.172	377.583	375.12	363.839	387.36	362.778	372.2	371.412	368.174	399	391.562	378.051
	501-1000	702.364	754.8	610.917	658.615	627	685.231	639.118	669.6	587.375	683.412	726.429	726.136	679.273
	MÁS 1000	2872.13	4165	3338	3074.32	2548.95	2946.56	3075.18	2740.88	2694.84	2604.62	3464.25	2543.78	2956.83
	TOTAL	220.296	247.533	260.98	263.304	237.619	230.66	240.582	218.876	221.54	220.107	226.913	231.084	234.759
	CATEGORÍA ESPECIAL CON REBAJA (50%)
	RANGOS	ENERO	FEBRERO	MARZO	ABRIL	MAYO	JUNIO	JULIO	AGOSTO	SETBRE	OCTUBRE	NOVBRE	DCBRE	PROMEDIO
	0	0	0	0	0	0	0	0	0	0	0	0	0	0
	1-20	9.38889	9.10526	9.17647	11.1818	10.4444	10.2941	9.35714	9.59459	11.35	10.5455	10.5909	9.92308	10.0526
	21-40	31.9444	29.6316	33.3889	33.6875	30.625	32.5385	31.2857	31.1935	32.8261	32.875	32.1429	30.6364	31.8683
	41-50	45.4706	45.3571	45.9375	45.8824	44.6364	44.2857	45.6429	44.875	44.0667	45.6875	44.875	46.5385	45.3718
	51-100	74.775	76.3415	76.0952	75.0556	74.2195	76.5116	68.4167	73.5	71.2368	76.2778	70.7556	75.2632	74.0451
	101-200	143.167	147.327	145.048	141.812	147.24	140.234	143.591	143.545	140.273	144.617	142.24	143.848	143.569
	201-300	242.071	242.75	238.188	243.786	245.704	249.129	255.722	257.278	260.7	250.333	244	256.622	248.269
	301-500	393.043	384.25	382.222	385.389	371.962	360.571	380.357	394.25	355.529	380.286	382.739	407.667	381.322
	501-1000	675	691.375	717.923	604.846	646.429	639.286	650.667	735.714	638.455	623.5	670.154	695	665.713
	MÁS 1000	2553.86	2774.17	2454.44	2284.36	2353	2793.38	2932.86	2849.6	2616.29	2597.12	2803.83	2831.86	2616.84
	TOTAL	253.142	250.891	267.476	271.493	262.601	259.531	203.712	184.834	229.528	251.211	247.732	263.852	245.513
	CATEGORÍA INDUSTRIAL
	RANGOS	ENERO	FEBRERO	MARZO	ABRIL	MAYO	JUNIO	JULIO	AGOSTO	SETBRE	OCTUBRE	NOVBRE	DCBRE	PROMEDIO
	0	0	0	0	0	0	0	0	0	0	0	0	0	0
	1-20	9.12308	9.38333	9.6129	9.14062	9.25	8.93548	8.65079	8.93939	8.10769	7.7541	8.90164	9.30769	8.92612
	21-40	29.8696	29.6087	30.2273	29.36	29.1667	30.4667	29.6944	28.9032	31.4615	29.5897	29.8788	30.1538	29.8343
	41-50	47.5	43.5	44.75	46.2222	44.5714	45.1	46	44	45.75	45.875	47.8333	45.5	45.4554
	51-100	71.0513	75.7812	71.5667	72.4167	75.6053	75.3056	72.5128	74.7111	72.3902	72.3333	74.9744	75.2432	73.6878
	101-200	139.552	148.897	147.205	144.118	141.536	144.417	147.758	141.44	130.486	138.737	146.25	133.138	141.912
	201-300	240.667	236.533	246.5	252	250.667	260.182	268.2	231.5	220.833	236.9	246.583	247.3	244.881
	301-500	390.125	385.455	381.333	365.444	355.3	393.333	380.875	384.333	388.333	396.8	399	352.091	379.673
	501-1000	809.667	780.286	708.125	762.818	756.222	734.222	766.778	804.778	743	775.143	777	793.4	767.398
	MÁS 1000	3150.5	3172.27	2967.5	3367.5	3041.36	3744.67	3507.73	3276.82	3383	3342.7	3009.18	3053.64	3240.36
	TOTAL	256.075	251.451	250.093	252.73	244.216	243.881	261.974	252.035	264.863	240.643	250.097	251.603	251.638
	CATEGORÍA CONSTRUCCIÓN
	RANGOS	ENERO	FEBRERO	MARZO	ABRIL	MAYO	JUNIO	JULIO	AGOSTO	SETBRE	OCTUBRE	NOVBRE	DCBRE	PROMEDIO
	0	0	0	0	0		0	0	0	0	0	0	0	0
	1-20	6.62791	6.67407	6.76245	6.38521	13.5	6.97071	7.14344	6.96875	7.0082	7.11814	6.67797	6.63025	6.79488
	21-40	27.1818	28.1132	28.0877	28.6852	7.69869	29.18	26.9273	27.5	28.7674	28.9362	27.2791	27.1509	27.9723
	41-50	43.75	45.75	47.5	45.3636	6.50794	43.1111	45.8333	44.5714	44.1429	44.8333	47.3333	46.6364	45.2717
	51-100	70.0833	71.1	62.4	66	84	66.3077	68.8667	71.3571	70.4444	67	61.2	69.5	67.4
	101-200	119	143	156.5	139.4	47.1667	156.857	136	171.667	140.25	176	126	175.333	147.238
	MÁS 200	382.333	304.2	378	397.6	390.75	469.333	448.4	433.25	570	234	452.286		414.729
	TOTAL	13.4755	14.993	15.5783	16.0847	15.1732	15.9652	17.0981	15.7917	18.1404	15.2399	18.4152	19.4572	16.2827
	CATEGORÍA RESIDENCIAL
	RANGOS	ENERO	FEBRERO	MARZO	ABRIL	MAYO	JUNIO	JULIO	AGOSTO	SEPTBRE	OCTUBRE	NOVBRE	DCBRE	PROMEDIO
	0	0	0	0	0	0	0	0	0	0	0	0	0	0
	1-20	10.2936	10.3348	10.3293	10.378	10.3144	10.2833	10.2068	10.0958	10.1916	10.214	10.168	10.1926	10.2458
	21-40	28.696	28.8021	28.6961	28.7899	28.6426	28.7035	28.5092	28.3037	28.4048	28.7292	28.7065	16.4192	28.6538
	41-60	48.4559	48.4934	48.4632	48.3844	48.4954	48.3859	48.231	48.1736	48.2834	48.5062	48.4536	95.0636	48.4098
	61-80	68.7846	68.6322	68.8014	68.8653	68.606	68.6157	68.6548	68.5703	68.6153	68.645	68.6558	159.179	68.6681
	81-100	88.9651	89.6878	89.5878	89.2623	88.783	88.805	89.407	88.7532	89.2163	89.2342	88.9825	191.34	89.1445
	101-150	118.428	118.717	119.974	119.85	118.814	119.014	119.281	119.023	119.589	119.332	118.887	121.489	119.261
	151-200	170.607	171.774	168.659	168.679	171.05	171.669	170.202	170.664	172.421	171.057	170.306	501.444	170.763
	201-300	231.516	237.08	246.176	237.397	238.651	239.532	240.421	237.515	236.262	232.986	237.988	295.857	238.27
	MÁS 300	485.03	495.764	608.293	537.569	519.636	513.217	561.756	489.795	516.957	553.035	527.345	284.282	527.462
	TOTAL	22.8707	23.4585	22.9732	22.828	22.4877	22.529	20.8928	19.4677	20.409	22.4116	22.5497	23.1864	22.1655
	CATEGORÍA GRATUITO
	RANGOS	ENERO	FEBRERO	MARZO	ABRIL	MAYO	JUNIO	JULIO	AGOSTO	SETBRE	OCTUBRE	NOVBRE	DCBRE	PROMEDIO
	0	0	0	0	0	0	0	0	0	0				0
	1 -20	9.25	7.75	11	10.5714	9.57143	4.5	8.5	9.14286	10.1667	9.2	6.7	5.77778	8.31034
	21-40	32.5	29.75	36.6667	28.6667	31	28.8	29	27.2	186	30	30.6	30.75	30.1961
	41-50	46	46	46	46	46.5	46	46	44	11	44		44	45.5
	51-100	80.8	64.3333	72.6667	72.3333	81.8	69.4	63.6	72.8	132	68.5	84	69	71.7551
	101-200	134	125	150.5	160	110	125.5	111	109	88.6667	121	106.667	135.333	127
	MÁS 200	789.5	986.25	925.667	931.75	1849	2402.75	2349.75	1728.25		1789.75	1255.8	1189	1521.63
	TOTAL	167.292	195.958	148.042	188.625	263.292	435.958	419.083	317.917	314.375	329.208	287.625	232.833	265.295
	RESUMEN
	CATEGORÍA	ENERO	FEBRERO	MARZO	ABRIL	MAYO	JUNIO	JULIO	AGOSTO	SEPTBRE	OCTUBRE	NOVBRE	DCBRE	PROMEDIO
	COMERCIAL	35.7746	38.7736	37.4984	38.1074	38.1751	36.5344	34.5586	33.1497	33.9529	36.3294	37.8143	38.7404	36.6184
	ESPECIAL S/REBAJA	220.296	247.533	260.98	263.304	237.619	230.66	240.582	218.876	221.54	220.107	226.913	231.084	234.759
	ESPECIAL C/REBAJA	253.142	250.891	267.476	271.493	262.601	259.531	203.712	184.834	229.528	251.211	247.732	263.852	245.513
	INDUSTRIAL	256.075	251.451	250.093	252.73	244.216	243.881	261.974	252.035	264.863	240.643	250.097	251.603	251.638
	CONSTRUCCIÓN	13.4755	14.993	15.5783	16.0847	15.1732	15.9652	17.0981	15.7917	18.1404	15.2399	18.4152	19.4572	16.2827
	RESIDENCIAL	22.8707	23.4585	22.9732	22.828	22.4877	22.529	20.8928	19.4677	20.409	22.4116	22.5497	23.1864	22.1655
	GRATUITO	167.292	195.958	148.042	188.625	263.292	435.958	419.083	317.917	314.375	329.208	287.625	232.833	265.295
	TOTAL	25.7904	26.6286	26.1755	26.1267	25.6742	25.6071	23.9181	22.3097	23.3887	25.3477	25.6159	26.2903	25.2327
	FUENTE: DWH - Estadísticas de Agua Potable y Alcantarillado
	ELABORACIÓN: SUBGERENCIA DE PLANIFICACIÓN - Departamento de Planificación y Control

## Sheet: ANEXO5
	ANEXO No. 5.
	ETAPA EP: VALOR PROMEDIO DE AGUA POTABLE POR RANGOS Y CATEGORÍAS
	SISTEMA TOMEBAMBA - MACHÁNGARA CENTRO
	AÑO 2012
	(Dólares)
	CATEGORÍA COMERCIAL
	RANGOS	ENERO	FEBRERO	MARZO	ABRIL	MAYO	JUNIO	JULIO	AGOSTO	SETBRE	OCTUBRE	NOVBRE	DCBRE	PROMEDIO
	0	3.20249	3.21026	3.12809	3.0481	3.18413	3.04627	3.10453	3.15192	3	3.04611	3.02006	3.02914	3.1
	1 -20	9.08097	9.11184	9.11288	9.02845	9.10681	9.20527	9.11819	8.96016	9.09332	9.10215	9.00078	9.01326	9.0775
	21-40	24.4451	24.4813	24.5069	24.5103	24.7771	24.5819	24.4843	24.6148	24.3976	24.5736	24.5248	24.6474	24.5453
	41-50	35.5627	35.7863	35.9851	35.919	35.4665	35.9025	35.7511	36.3268	36.223	35.6442	35.5801	35.6896	35.8163
	51-100	59.4422	59.6704	60.0817	60.143	59.6659	60.0918	59.8879	59.5173	59.3728	59.3336	59.0589	59.9183	59.6869
	101-200	130.236	130.803	133.555	129.948	129.334	128.39	132.296	135.262	130.499	131.088	134.022	133.986	131.589
	201-300	242.831	239.584	246.811	237.689	251.503	242.971	239.6	234.872	247.028	244.291	242.23	242.094	242.592
	301-500	380.824	388.603	377.578	381.766	366.098	387.543	378.212	370.216	381.062	382.696	373.596	372.74	378.59
	501-1000	694.625	760.5	701.588	738.439	700.045	775.207	701.927	709.162	717.592	731.942	707.087	667.665	717.156
	MÁS 1000	1556.67	2764.83	2502.17	2389.03	2332.93	2175.62	2547.06	2077.71	2243.25	1735.8	2261.85	2049.37	2215.61
	TOTAL	34.5566	37.6376	36.3432	36.6994	37.0775	35.3355	33.5852	32.2611	33.0121	35.1335	36.6892	37.505	35.4872
	CATEGORÍA ESPECIAL SIN REBAJA (100%)
	RANGOS	ENERO	FEBRERO	MARZO	ABRIL	MAYO	JUNIO	JULIO	AGOSTO	SETBRE	OCTUBRE	NOVBRE	DCBRE	PROMEDIO
	0	2.18182	1.71429	2.18182	2.42105	2.23529	2.48095	2.3	2.43902	2.47619	2.73684	2.84211	2.63158	2.40944
	1 -20	9.81545	9.28559	9.24771	9.10891	8.87523	9.641	9.11019	9.2036	9.42593	9.47547	9.08716	9.6708	9.32903
	21-40	23.2369	23.9483	23.2903	23.1306	22.6446	23.276	25.0714	23.8212	24.7054	24.1491	25.4866	25.1883	24.0233
	41-50	34.9167	35.0625	36.025	34.975	34.975	35.36	36.5889	36.15	35.1733	35.7692	35.1111	35.1231	35.4187
	51-100	55.7023	50.9719	54.9559	52.5026	56.3125	54.1667	52.03	53.7	54.6333	56.4	55.3049	56.261	54.4772
	101-200	108.405	106.708	103.38	99.8344	102.734	107.865	102.498	104.429	105.436	105.357	102.914	102.35	104.342
	201-300	179.35	172.952	180	176.848	173.073	17.3957	178.513	172.673	174.688	179.196	172.525	176.274	163.166
	301-500	281.21	269.283	268.142	266.612	258.687	275.152	257.944	264.54	263.988	261.722	283.11	278.094	268.58
	501-1000	495.655	532.36	431.642	464.723	442.536	483.662	451.382	472.32	414.663	482.153	512.5	512.145	479.35
	MÁS 1000	2014.49	2919.5	2340.72	2156.06	1788.27	2066.59	2156.39	1922.62	1890.39	1827.24	2428.97	1784.64	2073.77
	TOTAL	157.82	176.915	186.346	187.941	169.927	155.132	172.155	156.939	158.807	157.851	162.615	165.521	167.19
	CATEGORÍA ESPECIAL CON REBAJA (50%)
	RANGOS	ENERO	FEBRERO	MARZO	ABRIL	MAYO	JUNIO	JULIO	AGOSTO	SETBRE	OCTUBRE	NOVBRE	DCBRE	PROMEDIO
	0	1.54	1.33333	1.6	1.5	1.71429	1.33333	1.69231	1.75	1.66667	2	2	1.33333	1.62031
	1-20	4.75556	4.92737	4.87059	5.82273	5.40556	5.25118	5.275	5.18703	5.7825	5.6	5.45909	5.25654	5.30801
	21-40	12.5672	11.7242	11.545	12.2937	11.3569	11.4446	11.9451	10.8	12.3152	11.5606	11.2857	11.2455	11.6689
	41-50	16.0029	13.1607	14.5156	13.2647	14.5773	15.9286	13.1179	16.1438	13.79	12.8812	17.7063	16.4423	14.5324
	51-100	26.5637	26.6037	26.8833	26.7069	25.172	25.9419	23.8972	25.8452	25.4724	26.6347	23.23	24.2434	25.5923
	101-200	51.0369	51.7224	52.1774	50.7094	51.596	49.6032	50.3364	49.5621	48.4836	51.62	50.889	51.3739	50.771
	201-300	82.1982	84.525	82.9047	80.2089	85.6259	85.3323	87.9472	92.0472	93.245	86.5438	84.45	89.4189	85.8582
	301-500	134.109	129.463	120.361	131.164	124.792	121.7	129.661	129.529	119.053	135.1	135.959	139.583	129.23
	501-1000	215.036	223.528	241.119	204.004	203.286	216.768	171.817	229.929	206.368	197.454	216.054	230.019	216.137
	MÁS 1000	895.85	972.958	834.883	780.745	801.925	950.15	994.75	952.11	883.664	881.462	943.967	959.4	892.001
	TOTAL	87.0998	86.075	91.1291	92.9523	89.4928	88.9119	69.4506	62.7044	78.2774	85.9422	84.8151	90.2912	83.9328
	CATEGORÍA INDUSTRIAL
	RANGOS	ENERO	FEBRERO	MARZO	ABRIL	MAYO	JUNIO	JULIO	AGOSTO	SETBRE	OCTUBRE	NOVBRE	DCBRE	PROMEDIO
	0	3.2381	3.45455	3.04	3.11111	3.33333	3.11111	3.52941	3.42857	3.75	3.71429	3.66667	3.46667	3.37143
	1-20	10.0785	10.235	10.4065	10.1594	10.225	10.0081	9.80159	10.1364	9.49077	9.29672	10.1	10.3923	10.0285
	21-40	24.9087	24.7261	25.1909	24.392	24.4167	25.1933	24.675	23.9742	25.8692	24.5077	24.6727	24.8	24.7465
	41-50	37.25	34.45	35.325	36.3556	35.2	35.57	36.2	34.8	36.025	36.1125	37.4833	35.85	35.8188
	51-100	61.1038	66.0156	61.645	62.3722	65.7803	65.5708	62.6385	64.8578	62.4122	61.85	65.2231	65.5054	63.7869
	101-200	133.029	142.841	141.065	137.824	135.113	138.137	141.645	133.864	122.877	132.174	139.92	126.157	135.351
	201-300	229.033	225.88	233.7	236.78	237.033	244.645	251.06	221.7	213.167	226.02	233.767	234.34	232.318
	301-500	348.6	347.482	341.567	332.167	320.74	351.167	341.2	343.967	347.167	353.94	355.7	318.173	340.802
	501-1000	684.233	660.729	603	647.018	641.478	623.878	649.922	680.322	630.9	656.614	658.1	671.22	650.447
	MÁS 1000	2556.9	2574.32	2410.5	2733.75	2469.59	3032.23	2848.74	2657.95	2742.9	2710.66	2443.85	2479.41	2629.54
	TOTAL	216.139	213.354	212.301	214.1	206.902	206.276	220.575	211.769	222.369	203.72	211.513	212.688	212.641
	CATEGORÍA CONSTRUCCIÓN
	RANGOS	ENERO	FEBRERO	MARZO	ABRIL	MAYO	JUNIO	JULIO	AGOSTO	SETBRE	OCTUBRE	NOVBRE	DCBRE	PROMEDIO
	0	3.12088	2.96296	2.80851	2.56047	#REF!	2.67	2.84545	2.82976	2.88605	2.87805	2.84536	3.23333	2.85245
	1-20	8.05116	8.13667	8.08008	7.86537	16.5759	8.32218	8.50533	8.24297	8.30205	8.25696	7.94576	7.86513	8.13914
	21-40	23.0273	23.4528	23.6614	23.9315	6.43712	24.266	22.7418	23.15	23.7651	24	22.7233	22.6151	23.3936
	41-50	34.625	36.025	38.6	35.7545	5.01111	33.7333	36.0833	35.1429	34.9	34.05	35.8	35.9182	35.3609
	51-100	60.0583	61.155	52.02	55.8	69.7556	55.5077	57.94	60.2821	59.0889	56.8494	50.76	59.475	56.8428
	101-200	111.45	136.65	150.825	128.57	45.025	144.3	124.487	166.75	133.762	171.3	118.8	170.6	138.98
	MÁS 200	387.95	305.91	383.4	403.98	396.788	479.3	453.82	423.175	579.625	230.867	458.479		412.963
	TOTAL	14.0143	15.4427	16.125	16.4248	15.4493	16.1698	17.431	16.0706	18.3676	15.2731	18.8458	19.2124	16.5672
	CATEGORÍA RESIDENCIAL
	RANGOS	ENERO	FEBRERO	MARZO	ABRIL	MAYO	JUNIO	JULIO	AGOSTO	SEPTBRE	OCTUBRE	NOVBRE	DCBRE	PROMEDIO
	0	1.44103	1.43935	1.39328	1.39144	1.36751	1.36922	1.36973	1.36295	1.36448	1.3677	1.34997	1.37239	1.38211
	1-20	3.56986	3.57178	3.57507	3.5782	3.56966	3.5595	3.55139	3.53292	3.54342	3.53956	3.52496	3.52717	3.55286
	21-40	8.4786	8.51323	8.46727	8.49689	8.44853	8.46847	8.39571	8.32637	8.36473	8.46468	8.46496	8.48571	8.44992
	41-60	17.3639	17.3509	17.3496	17.2845	17.3331	17.2623	17.1461	17.1172	17.2037	17.3772	17.3245	17.3319	17.2948
	61-80	30.5361	30.3184	30.489	30.3948	30.2093	30.24	30.2588	30.1858	30.2697	30.3603	30.436	30.3466	30.3445
	81-100	43.4224	43.8145	43.7014	43.46	43.1126	42.9176	43.5874	43.1542	43.4805	43.7286	43.4743	43.4761	43.4557
	101-150	62.3158	62.3776	62.9366	62.7204	61.7201	62.3268	61.9652	61.732	62.1338	62.8394	62.2889	63.238	62.424
	151-200	94.1883	93.8818	92.9211	92.6602	94.7104	91.345	91.5854	92.5039	93.9615	92.3863	93.7363	94.3156	93.2154
	201-300	119.63	123.481	133.661	124.427	124.926	125.247	123.966	125.358	125.116	125.034	126.455	129.544	125.784
	MÁS 300	259.949	263.77	345.848	293.806	268.122	272.564	314.411	266.593	272.986	304.174	287.438	281.134	286.268
	TOTAL	8.22217	8.47768	8.31166	8.21916	8.07898	8.04775	7.40695	6.88656	7.22618	8.05923	8.09989	8.37224	7.94805
	CATEGORÍA GRATUITO
	RANGOS	ENERO	FEBRERO	MARZO	ABRIL	MAYO	JUNIO	JULIO	AGOSTO	SETBRE	OCTUBRE	NOVBRE	DCBRE	PROMEDIO
	0
	1 -20
	21-40
	41-50
	51-100
	101-200
	MÁS 200
	TOTAL
	RESUMEN
	CATEGORÍA	ENERO	FEBRERO	MARZO	ABRIL	MAYO	JUNIO	JULIO	AGOSTO	SEPTBRE	OCTUBRE	NOVBRE	DCBRE	PROMEDIO
	COMERCIAL	34.5566	37.6376	36.3432	36.6994	37.0775	35.3355	33.5852	32.2611	33.0121	35.1335	36.6892	37.505	35.4872
	ESPECIAL S/REBAJA	157.82	176.915	186.346	187.941	169.927	155.132	172.155	156.939	158.807	157.851	162.615	165.521	167.19
	ESPECIAL C/REBAJA	87.0998	86.075	91.1291	92.9523	89.4928	88.9119	69.4506	62.7044	78.2774	85.9422	84.8151	90.2912	83.9328
	INDUSTRIAL	216.139	213.354	212.301	214.1	206.902	206.276	220.575	211.769	222.369	203.72	211.513	212.688	212.641
	CONSTRUCCIÓN	14.0143	15.4427	16.125	16.4248	15.4493	16.1698	17.431	16.0706	18.3676	15.2731	18.8458	19.2124	16.5672
	RESIDENCIAL	8.22217	8.47768	8.31166	8.21916	8.07898	8.04775	7.40695	6.88656	7.22618	8.05923	8.09989	8.37224	7.94805
	GRATUITO	0	0	0	0	0	0	0	0	0	0	0	0	0
	TOTAL	11.4719	11.9779	11.7856	11.734	11.5115	11.2889	10.6419	9.95371	10.3928	11.2403	11.4307	11.7481	11.2614
	FUENTE: DWH - Estadísticas de Agua Potable y Alcantarillado
	ELABORACIÓN: SUBGERENCIA DE PLANIFICACIÓN - Departamento de Planificación y Control

## Sheet: ANEXO6
	ANEXO No. 6.
	ETAPA EP: NÚMERO DE CONEXIONES, CONSUMOS Y VALORES DE AGUA POTABLE POR CATEGORÍAS
	SISTEMA TOMEBAMBA - MACHÁNGARA CENTRO
	AÑO 2012
	NÚMERO DE CONEXIONES (Número)																			NÚMERO DE CONEXIONES DE AGUA POTABLE URBANO (Número)																	NÚMERO DE CONEXIONES DE AGUA POTABLE RURAL (Número)
	COD.	CATEGORÍA	ENERO	FEBRERO	MARZO	ABRIL	MAYO	JUNIO	JULIO	AGOSTO	SEPTBRE	OCTUBRE	NOVBRE	DCBRE	PROMEDIO	PORCENT.				COD.	CATEGORÍA	ENERO	FEBRERO	MARZO	ABRIL	MAYO	JUNIO	JULIO	AGOSTO	SEPTBRE	OCTUBRE	NOVBRE	DCBRE	PROMEDIO	PORCENT.		COD.	CATEGORÍA	ENERO	FEBRERO	MARZO	ABRIL	MAYO	JUNIO	JULIO	AGOSTO	SEPTBRE	OCTUBRE	NOVBRE
	R	RESIDENCIAL	76830	77271	77533	78011	78465	78963	79203	79468	79828	80047	80374	80765	78896.5	0.917064				R	RESIDENCIAL	72301	72719	72926	73327	73733	74149	74361	74611	74932	75121	75403	75750	74111.1	0.914107		R	RESIDENCIAL	4529	4552	4607	4684	4732	4814	4842	4857	4896	4926	4971
	M	COMERCIAL	5895	5893	5913	5905	5901	5891	5890	5890	5885	5880	5890	5886	5893.25	0.068501				M	COMERCIAL	5808	5806	5826	5819	5815	5806	5805	5805	5801	5796	5806	5803	5808	0.0716375		M	COMERCIAL	87	87	87	86	86	85	85	84	84	84	84
	I	INDUSTRIAL	226	226	226	226	227	227	227	226	227	227	226	224	226.25	0.00262985				I	INDUSTRIAL	222	222	222	222	223	223	223	223	223	223	222	220	222.333	0.00274232		I	INDUSTRIAL	4	4	4	4	4	4	4	4	4	4	4
	C	CONSTRUCCIÓN	429	431	434	425	433	431	428	408	406	396	407	444	422.667	0.00491292				C	CONSTRUCCIÓN	390	381	388	381	393	394	392	373	374	365	374	409	384.5	0.00474253		C	CONSTRUCCIÓN	39	50	46	44	40	37	36	35	32	31	33
	E	ESPECIAL SIN REBAJA	345	345	346	352	354	359	361	363	365	365	368	368	357.583	0.00415642				E	ESPECIAL SIN REBAJA	328	328	329	335	337	342	344	346	348	348	351	351	340.583	0.00420085		E	ESPECIAL SIN REBAJA	17	17	17	17	17	17	17	17	17	17	17
	D	ESPECIAL CON REBAJA	212	211	212	213	213	213	212	211	212	209	209	209	211.333	0.00245646				D	ESPECIAL CON REBAJA	185	184	185	186	186	186	185	184	185	182	182	182	184.333	0.00227362		D	ESPECIAL CON REBAJA	27	27	27	27	27	27	27	27	27	27	27
	G	GRATUITOS	24	24	24	24	24	24	24	24	24	24	24	24	24	0.000278967				G	GRATUITOS	24	24	24	24	24	24	24	24	24	24	24	24	24	0.000296023		G	GRATUITOS	0					0		0
		TOTALES	83961	84401	84688	85156	85617	86108	86345	86590	86947	87148	87498	87920	86031.6	1					TOTALES	79258	79664	79900	80294	80711	81124	81334	81566	81887	82059	82362	82739	81074.8	1			TOTALES	4703	4737	4788	4862	4906	4984	5011	5024	5060	5089	5136
	CONSUMOS (m3)																					76572	76988	77200	77574	78020	78452	78546	78719	79093	79352	79660	80063						4664	4705	4754	4829	4866	4945	4969	4982	5019	5047	5099
	COD	CATEGORÍA	ENERO	FEBRERO	MARZO	ABRIL	MAYO	JUNIO	JULIO	AGOSTO	SEPTBRE	OCTUBRE	NOVBRE	DCBRE	PROMEDIO	PORCENT.
	R	RESIDENCIAL	1757156	1812658	1781180	1780833	1764501	1778958	1654774	1547079	1629210	1793983	1812410	1872646	1.74878e+06	0.805582
	M	COMERCIAL	210891	228493	221728	225024	225271	215224	203550	195252	199813	213617	222726	228026	215801	0.0994095
	I	INDUSTRIAL	57873	56828	56521	57117	55437	55361	59468	56960	60124	54626	56522	56359	56933	0.0262264
	C	CONSTRUCCIÓN	5781	6462	6761	6836	6570	6881	7318	6443	7365	6035	7495	8639	6882.17	0.00317029
	E	ESPECIAL SIN REBAJA	76002	85399	90299	92683	84117	82807	86850	79452	80862	80339	83504	85039	83946.1	0.03867
	D	ESPECIAL CON REBAJA	53666	52938	56705	57828	55934	55280	43187	39000	48660	52503	51776	55145	51885.2	0.0239011
	G	GRATUITOS	4015	4703	3553	4527	6319	10463	10058	7630	7545	7901	6903	5588	6600.42	0.0030405
		TOTALES	2165384	2247481	2216747	2224848	2198149	2204974	2065205	1931816	2033579	2209004	2241336	2311442	2.17083e+06	1
	VALORES (Dólares)
	COD	CATEGORÍA	ENERO	FEBRERO	MARZO	ABRIL	MAYO	JUNIO	JULIO	AGOSTO	SEPTBRE	OCTUBRE	NOVBRE	DCBRE	PROMEDIO	PORCENT.
	R	RESIDENCIAL	631710	655079	644428	641185	633917	635474	586652	547268	576852	645117	651020	676184	627074	0.650226
	M	COMERCIAL	203711	221798	214897	216710	218794	208162	197817	190018	137276	206585	216099	220754	204385	0.211931
	I	INDUSTRIAL	48847.4	48218	47980	48386.6	46966.7	46824.6	50070.5	47859.7	50477.7	46244.4	47802.1	47642.1	48110	0.0498862
	C	CONSTRUCCIÓN	6012.15	6655.8	6998.25	6980.55	6689.55	6969.2	7460.45	6557.2	7457.25	6048.15	7670.25	8530.3	7002.42	0.00726096
	E	ESPECIAL SIN REBAJA	54447.8	61035.5	64475.6	66155.3	60154.1	59292.3	62148.1	56968.7	57964.4	57615.7	59842.3	60911.6	60084.3	0.0623027
	D	ESPECIAL CON REBAJA	18465.2	18161.8	19319.4	19798.8	19062	18938.3	14723.5	13230.6	16594.8	17961.9	17726.3	18870.9	17737.8	0.0183927
	G	GRATUITOS	0	0	0	0	0	0		0	0				0	0
		TOTALES	963193	1.01095e+06	998098	999216	985584	975660	918872	861902	846622	979572	1.00016e+06	1.03289e+06	964394	1
	FUENTE: DWH - Estadísticas de Agua Potable y Alcantarillado
	ELABORACIÓN: SUBGERENCIA DE PLANIFICACIÓN - Departamento de Planificación y Control
[truncated: 35 more columns]

## Sheet: ANEXO7
	ANEXO No. 7.
	ETAPA EP: CONSUMOS Y VALORES DE AGUA POTABLE POR CONEXIÓN Y POR CATEGORÍAS
	SISTEMA TOMEBAMBA - MACHÁNGARA CENTRO
	AÑO 2012
	CONSUMO PROMEDIO POR CONEXIÓN (m3)
	COD.	CATEGORÍA	ENERO	FEBRERO	MARZO	ABRIL	MAYO	JUNIO	JULIO	AGOSTO	SEPTBRE	OCTUBRE	NOVBRE	DCBRE	PROMEDIO	PORCENT.
	R	RESIDENCIAL	22.8707	23.4585	22.9732	22.828	22.4877	22.529	20.8928	19.4679	20.409	22.4116	22.5497	23.1864	22.172	0.878469
	M	COMERCIAL	35.7746	38.7736	37.4984	38.1074	38.1751	36.5344	34.5586	33.1497	33.9529	36.3294	37.8143	38.7404	36.6174	1.4508
	I	INDUSTRIAL	256.075	251.451	250.093	252.73	244.216	243.881	261.974	252.035	264.863	240.643	250.097	251.603	251.639	9.97006
	C	CONSTRUCCIÓN	13.4755	14.993	15.5783	16.0847	15.1732	15.9652	17.0981	15.7917	18.1404	15.2399	18.4152	19.4572	16.2844	0.645196
	E	ESPECIAL SIN REBAJA	220.296	247.533	260.98	263.304	237.619	230.66	240.582	218.876	221.54	220.107	226.913	231.084	234.958	9.30916
	D	ESPECIAL CON REBAJA	253.142	250.891	267.476	271.493	262.601	259.531	203.712	184.834	229.528	251.211	247.732	263.852	245.5	9.72686
	G	GRATUITOS	167.292	195.958	148.042	188.625	263.292	435.958	419.083	317.917	314.375	329.208	287.625	232.833	275.017	10.8963
		TOTALES	25.7904	26.6286	26.1755	26.1267	25.6742	25.6071	23.9181	22.3099	23.3887	25.3477	25.6159	26.2903	25.2394	1
	VALOR PROMEDIO POR CONEXIÓN (Dólares)
	COD	CATEGORÍA	ENERO	FEBRERO	MARZO	ABRIL	MAYO	JUNIO	JULIO	AGOSTO	SEPTBRE	OCTUBRE	NOVBRE	DCBRE	PROMEDIO	PORCENT.
	R	RESIDENCIAL	8.22217	8.47768	8.31166	8.21916	8.07898	8.04775	7.40695	6.88665	7.22618	8.05923	8.09989	8.37224	7.95071	0.709022
	M	COMERCIAL	34.5566	37.6376	36.3432	36.6994	37.0775	35.3355	33.5852	32.2611	23.3265	35.1335	36.6892	37.505	34.6792	3.09259
	I	INDUSTRIAL	216.139	213.354	212.301	214.1	206.902	206.276	220.575	211.769	222.369	203.72	211.513	212.688	212.642	18.9628
	C	CONSTRUCCIÓN	14.0143	15.4427	16.125	16.4248	15.4493	16.1698	17.431	16.0716	18.3676	15.2731	18.8458	19.2124	16.569	1.47757
	E	ESPECIAL SIN REBAJA	157.82	176.915	186.346	187.941	169.927	165.16	172.155	156.939	158.807	157.851	162.615	165.521	168.166	14.9966
	D	ESPECIAL CON REBAJA	87.0998	86.075	91.1291	92.9523	89.4928	88.9123	69.4506	62.7044	78.2774	85.9422	84.8151	90.2912	83.9285	7.48451
	G	GRATUITOS	0	0	0	0	0	0	0	0	0	0	0	0	0	0
		TOTALES	11.4719	11.9779	11.7856	11.734	11.5115	11.3307	10.6419	9.95383	9.73722	11.2403	11.4307	11.7481	11.2136	46.7231
	VALOR PROMEDIO POR M3 (Dólares)
	COD	CATEGORÍA	ENERO	FEBRERO	MARZO	ABRIL	MAYO	JUNIO	JULIO	AGOSTO	SEPTBRE	OCTUBRE	NOVBRE	DCBRE	PROMEDIO	PORCENT.
	R	RESIDENCIAL	0.359507	0.361391	0.361798	0.360048	0.359262	0.357217	0.354521	0.353743	0.354068	0.3596	0.359202	0.361085	0.358453	0.807206
	M	COMERCIAL	0.965954	0.970701	0.969194	0.963053	0.971249	0.967186	0.971835	0.973194	0.687023	0.967082	0.970247	0.968111	0.945402	2.12896
	I	INDUSTRIAL	0.844045	0.84849	0.848888	0.847149	0.847209	0.845805	0.841974	0.840233	0.839559	0.846564	0.845725	0.845332	0.845081	1.90305
	C	CONSTRUCCIÓN	1.03998	1.02999	1.03509	1.02115	1.0182	1.01282	1.01947	1.01772	1.01253	1.00218	1.02338	0.987418	1.01833	2.29318
	E	ESPECIAL SIN REBAJA	0.7164	0.71471	0.714024	0.713781	0.715124	0.71603	0.715579	0.71702	0.716831	0.717157	0.71664	0.716279	0.715798	1.61191
	D	ESPECIAL CON REBAJA	0.344075	0.343077	0.340699	0.342375	0.340794	0.342589	0.340925	0.339247	0.341036	0.342112	0.342366	0.342205	0.341792	0.769685
	G	GRATUITOS	0	0	0	0	0	0	0	0	0	0	0	0	0	0
		TOTALES	0.444814	0.449814	0.450254	0.449117	0.44837	0.442482	0.44493	0.446162	0.416321	0.443445	0.446234	0.446861	0.444067	9.514
	FUENTE: DWH - Estadísticas de Agua Potable y Alcantarillado
	ELABORACIÓN: SUBGERENCIA DE PLANIFICACIÓN - Departamento de Planificación y Control
