# Supplementary material for: Looking inside the Blackbox: Cuenca’s water metabolism
Source: PLoS One. 2022 Sep 22;17(9):e0273629. doi: 10.1371/journal.pone.0273629 (PMC9499241; doi:10.1371/journal.pone.0273629)
Supplement: S5 File — (ZIP) [file pone.0273629.s006.zip › 2012/Total Sistemas2012.XLS]

## Sheet: ANEXO1
	ANEXO No. 1
	ETAPA EP: NÚMERO DE CONEXIONES DE AGUA POTABLE POR RANGOS Y CATEGORÍAS DE CONSUMO
	TOTAL SISTEMAS
	AÑO 2012
	(Número)
	CATEGORÍA COMERCIAL
	RANGOS	ENERO	FEBRERO	MARZO	ABRIL	MAYO	JUNIO	JULIO	AGOSTO	SETBRE	OCTUBRE	NOVBRE	DCBRE	PROMEDIO	PORCENT.
	0	410	399	458	435	453	424	387	401	392	383	369	358	405.75	0.0666995
	1 -20	3243	3275	3236	3268	3233	3279	3425	3437	3416	3284	3274	3281	3304.25	0.543172
	21-40	1072	1012	1054	1035	1061	1019	1015	1062	1074	1048	1105	1015	1047.67	0.172222
	41-50	268	294	264	303	254	289	279	256	244	291	270	288	275	0.0452061
	51-100	650	640	630	599	613	618	551	535	540	603	602	658	603.25	0.0991657
	101-200	269	284	281	274	303	279	276	228	252	291	291	306	277.833	0.0456719
	201-300	84	81	82	94	81	81	64	81	71	79	74	70	78.5	0.0129043
	301-500	50	55	56	43	47	54	46	44	48	52	54	56	50.4167	0.00828778
	501-1000	29	33	30	29	31	27	25	24	29	28	27	28	28.3333	0.0046576
	MÁS 1000	11	11	12	15	15	11	11	11	9	11	14	16	12.25	0.00201373
	TOTAL	6086	6084	6103	6095	6091	6081	6079	6079	6075	6070	6080	6076	6083.25	1
	CATEGORÍA ESPECIAL SIN REBAJA
	RANGOS	ENERO	FEBRERO	MARZO	ABRIL	MAYO	JUNIO	JULIO	AGOSTO	SETBRE	OCTUBRE	NOVBRE	DCBRE	PROMEDIO	PORCENT.
	0	39	34	42	48	37	48	44	45	45	42	42	44	42.5	0.104103
	1 -20	141	137	135	122	133	121	135	140	138	133	137	136	134	0.32823
	21-40	43	51	44	57	48	58	59	51	46	52	47	50	50.5	0.123699
	41-50	15	18	16	14	16	12	10	17	18	14	12	15	14.75	0.0361298
	51-100	45	36	39	41	48	51	38	45	52	41	50	46	44.3333	0.108594
	101-200	43	43	37	35	43	42	50	38	46	52	53	53	44.5833	0.109206
	201-300	23	25	30	28	15	24	23	26	26	26	24	19	24.0833	0.0589916
	301-500	20	29	24	25	32	25	19	25	17	23	21	16	23	0.056338
	501-1000	11	10	12	13	12	13	17	10	8	17	21	23	13.9167	0.0340886
	MÁS 1000	15	12	17	19	20	16	17	17	20	16	12	18	16.5833	0.0406205
	TOTAL	395	395	396	402	404	410	412	414	416	416	419	420	408.25	1
	CATEGORÍA ESPECIAL CON REBAJA (50%)
	RANGOS	ENERO	FEBRERO	MARZO	ABRIL	MAYO	JUNIO	JULIO	AGOSTO	SETBRE	OCTUBRE	NOVBRE	DCBRE	PROMEDIO	PORCENT.
	0	5	3	5	4	7	7	14	9	7	3	4	3	5.91667	0.0228149
	1 -20	29	30	29	38	28	28	47	58	31	30	30	36	34.5	0.133033
	21-40	26	26	24	20	25	34	43	41	34	23	22	17	27.9167	0.107648
	41-50	20	17	20	21	12	10	17	8	16	18	12	15	15.5	0.0597686
	51-100	47	49	49	44	53	51	42	61	50	51	55	49	50.0833	0.193123
	101-200	50	59	51	58	57	54	48	38	57	63	59	56	54.1667	0.208869
	201-300	36	28	37	30	31	35	23	19	28	29	30	41	30.5833	0.117931
	301-500	25	23	20	22	30	19	15	13	19	20	25	18	20.75	0.0800129
	501-1000	15	18	16	13	8	15	4	7	11	12	14	15	12.3333	0.0475578
	MÁS 1000	7	6	9	11	10	8	7	5	7	8	6	7	7.58333	0.0292416
	TOTAL	260	259	260	261	261	261	260	259	260	257	257	257	259.333	1
	CATEGORÍA INDUSTRIAL
	RANGOS	ENERO	FEBRERO	MARZO	ABRIL	MAYO	JUNIO	JULIO	AGOSTO	SETBRE	OCTUBRE	NOVBRE	DCBRE	PROMEDIO	PORCENT.
	0	21	23	26	20	19	18	18	14	16	14	12	15	18	0.074329
	1 -20	68	63	66	67	67	65	65	69	67	64	67	69	66.4167	0.27426
	21-40	25	26	25	26	31	32	39	33	27	41	34	28	30.5833	0.12629
	41-50	10	17	8	9	8	10	6	10	8	9	12	10	9.75	0.0402615
	51-100	40	33	30	37	39	37	42	46	44	32	40	38	38.1667	0.157605
	101-200	29	30	41	37	31	39	34	29	40	39	29	31	34.0833	0.140743
	201-300	16	16	14	11	12	12	5	6	7	10	13	11	11.0833	0.0457674
	301-500	12	14	10	12	15	9	11	11	11	13	10	14	11.8333	0.0488644
	501-1000	7	8	9	12	10	12	11	12	10	10	13	12	10.5	0.0433586
	MÁS 1000	13	12	13	11	11	9	12	12	13	11	12	12	11.75	0.0485203
	TOTAL	241	242	242	242	243	243	243	242	243	243	242	240	242.167	1
	CATEGORÍA CONSTRUCCIÓN
	RANGOS	ENERO	FEBRERO	MARZO	ABRIL	MAYO	JUNIO	JULIO	AGOSTO	SETBRE	OCTUBRE	NOVBRE	DCBRE	PROMEDIO	PORCENT.
	0	120	118	129	123	155	147	138	120	118	110	137	170	132.083	0.217989
	1 -20	377	374	371	360	328	337	351	366	376	357	361	364	360.167	0.594416
	21-40	73	73	74	71	82	66	71	53	65	73	69	79	70.75	0.116765
	41-50	10	12	7	14	15	13	8	12	9	11	9	18	11.5	0.0189795
	51-100	18	16	14	13	14	24	24	21	26	28	20	20	19.8333	0.0327328
	101-200	4	4	5	7	5	8	5	7	7	6	7	4	5.75	0.00948975
	MÁS 200	4	7	6	5	6	5	6	4	4	7	7	9	5.83333	0.00962729
	TOTAL	606	604	606	593	605	600	603	583	605	592	610	664	605.917	1
	CATEGORÍA RESIDENCIAL
	RANGOS	ENERO	FEBRERO	MARZO	ABRIL	MAYO	JUNIO	JULIO	AGOSTO	SETBRE	OCTUBRE	NOVBRE	DCBRE	PROMEDIO	PORCENT.
	0	6449	7060	7146	7366	7735	7456	6754	6543	6568	6695	6652	6737	6930.08	0.070175
	0-20	49382	48671	50200	50368	50957	51199	55649	59898	57828	53499	53438	52534	52801.9	0.53468
	21-40	27662	27836	27266	27592	27526	28122	26728	24614	26183	28315	28670	29245	27479.9	0.278266
	41-60	8009	8266	8015	7916	7774	7943	6866	5807	6412	7833	8041	8502	7615.33	0.077114
	61-80	2357	2580	2295	2332	2348	2323	1850	1493	1775	2282	2349	2576	2213.33	0.0224125
	81-100	852	956	843	827	848	836	604	548	605	842	832	924	793.083	0.00803088
	101-150	600	728	657	661	619	577	507	452	482	648	635	675	603.417	0.00611029
	151-200	146	159	168	200	180	154	140	127	135	187	169	169	161.167	0.001632
	201-300	83	86	94	89	96	105	87	79	86	87	96	104	91	0.000921479
	MÁS 300	80	63	67	71	56	58	60	63	52	67	62	81	65	0.0006582
	TOTAL	95620	96405	96751	97422	98139	98773	99245	99624	100126	100455	100944	101547	98754.2	1
	CATEGORÍA GRATUITO
	RANGOS	ENERO	FEBRERO	MARZO	ABRIL	MAYO	JUNIO	JULIO	AGOSTO	SETBRE	OCTUBRE	NOVBRE	DCBRE	PROMEDIO	PORCENT.
	0	3	3	7	2	3	2	1	2					2.875	0.102832
	1 -20	10	6	7	9	10	7	11	9	11	13	13	12	9.83333	0.351714
	21-40	2	8	3	4	3	5	4	5	6	3	5	4	4.33333	0.154993
	41-50	1	1	2	1	2	2	1	1	1	1	0	1	1.16667	0.0417288
	51-100	5	3	3	6	5	5	5	5	4	4	1	3	4.08333	0.146051
	101-200	2	2	2	1	1	2	1	1	2	2	3	3	1.83333	0.0655738
	MÁS 200	4	4	3	4	3	4	4	4	3	4	5	4	3.83333	0.137109
	TOTAL	27	27	27	27	27	27	27	27	27	27	27	27	27.9583	1
	RESUMEN
	CATEGORÍA	ENERO	FEBRERO	MARZO	ABRIL	MAYO	JUNIO	JULIO	AGOSTO	SETBRE	OCTUBRE	NOVBRE	DCBRE	PROMEDIO	PORCENT.
	COMERCIAL	6086	6084	6103	6095	6091	6081	6079	6079	6075	6070	6080	6076	6083.25	0.0571835
	ESPECIAL S/REBAJA	395	395	396	402	404	410	412	414	416	416	419	420	408.25	0.00383762
	ESPECIAL C/REBAJA	260	259	260	261	261	261	260	259	260	257	257	257	259.333	0.00243778
	INDUSTRIAL	241	242	242	242	243	243	243	242	243	243	242	240	242.167	0.00227641
	CONSTRUCCIÓN	606	604	606	593	605	600	603	583	605	592	610	664	605.917	0.00569572
	RESIDENCIAL	95620	96405	96751	97422	98139	98773	99245	99624	100126	100455	100944	101547	98754.2	0.928306
	GRATUITO	27	27	27	27	27	27	27	27	27	27	27	27	27.9583	0.000262813
	TOTAL	103235	104016	104385	105042	105770	106395	106869	107228	107752	108060	108579	109231	106381	1
	FUENTE: DWH - Estadísticas de Agua Potable y Alcantarillado
	ELABORACIÓN: DIRECCIÓN GENERAL DE PLANIFICACIÓN - Departamento de Planificación y Control

## Sheet: ANEXO2
	ANEXO No. 2
	ETAPA EP: CONSUMOS DE AGUA POTABLE POR RANGOS Y CATEGORÍAS
	TOTAL SISTEMAS
	AÑO 2012
	(m3)
	CATEGORÍA COMERCIAL
	RANGOS	ENERO	FEBRERO	MARZO	ABRIL	MAYO	JUNIO	JULIO	AGOSTO	SETBRE	OCTUBRE	NOVBRE	DCBRE	PROMEDIO	PORCENT.
	0														0
	1 -20	23851	24295	24084	24018	24038	24916	25588	24819	25324	24409	23891	23980	24434.4	0.104996
	21-40	31265	29644	30859	30338	31376	29930	29726	31271	31340	30750	32235	29948	30723.5	0.13202
	41-50	12078	13373	11911	13680	11433	13001	12667	11591	11067	13128	12196	13025	12429.2	0.0534087
	51-100	45081	44575	44367	42025	42637	43230	38342	37188	37439	41676	41472	45956	41999	0.180472
	101-200	36571	38758	39360	37430	41193	37785	37934	31958	34422	39922	40628	42806	38230.6	0.164279
	201-300	20439	19503	20236	22480	19975	19711	15487	19292	17671	19424	18018	17062	19108.2	0.0821086
	301-500	18752	20815	20954	16240	17038	20489	16888	15973	17995	19448	19965	21016	18797.8	0.0807748
	501-1000	20025	24193	20308	21627	21494	20035	17484	16926	20211	20203	19384	18970	20071.7	0.0862488
	MÁS 1000	18789	28092	31244	36139	33238	21829	29057	21628	20282	20028	31099	31661	26923.8	0.115693
	TOTAL	226851	243248	243323	243977	242422	230926	223173	210646	215751	228988	238888	244424	232718	1
	CATEGORÍA ESPECIAL SIN REBAJA (100%)
	RANGOS	ENERO	FEBRERO	MARZO	ABRIL	MAYO	JUNIO	JULIO	AGOSTO	SETBRE	OCTUBRE	NOVBRE	DCBRE	PROMEDIO	PORCENT.
	0	0	0	0										0	0
	1 -20	1200	1026	1091	914	954	966	1026	1059	1065	1040	1048	1076	1038.75	0.0121247
	21-40	1276	1513	1287	1652	1396	1663	1753	1442	1357	1516	1454	1517	1485.5	0.0173394
	41-50	678	804	731	622	708	545	466	769	807	635	534	664	663.583	0.00774563
	51-100	3318	2407	2791	2861	3539	3668	2601	3240	3767	3054	3633	3469	3195.67	0.0373012
	101-200	6341	6320	5229	4806	6041	6163	6975	5397	6602	7500	7500	7373	6353.92	0.0741657
	201-300	5723	6034	7518	6913	3623	5795	5734	6265	6396	6543	5781	4676	5916.75	0.0690629
	301-500	7926	10996	9062	9378	11600	9684	6884	9305	6314	8468	8379	6265	8688.42	0.101415
	501-1000	7726	7548	7331	8562	7581	8908	10865	6696	4699	11618	15255	16629	9451.5	0.110322
	MÁS 1000	43082	49980	56746	58412	50979	47145	52278	46595	52284	41674	41571	45788	48877.8	0.570523
	TOTAL	77270	86628	91786	94120	86421	84537	88582	80768	83291	82048	85155	87457	85671.9	1
	CATEGORÍA ESPECIAL CON REBAJA (50%)
	RANGOS	ENERO	FEBRERO	MARZO	ABRIL	MAYO	JUNIO	JULIO	AGOSTO	SETBRE	OCTUBRE	NOVBRE	DCBRE	PROMEDIO	PORCENT.
	0														0
	1 -20	269	246	291	384	238	252	406	515	312	282	281	324	316.667	0.00557692
	21-40	819	768	783	653	758	1081	1346	1224	1084	744	700	518	873.167	0.0153776
	41-50	905	772	914	954	534	445	772	359	705	828	537	694	701.583	0.0123558
	51-100	3485	3611	3656	3276	3831	3862	2901	4403	3470	3821	3919	3635	3655.83	0.064384
	101-200	7128	8397	7259	8079	8305	7606	6814	5486	8016	9128	8350	7902	7705.83	0.13571
	201-300	8852	6810	8855	7341	7613	8670	5816	4889	7127	7190	7472	10490	7593.75	0.133736
	301-500	9750	8859	7688	8458	11169	6968	5793	5181	6722	7466	9584	7149	7898.92	0.13911
	501-1000	10154	12691	10914	7863	5294	9728	2453	5150	7023	7482	9236	10311	8191.58	0.144265
	MÁS 1000	17877	16645	22090	25128	23530	22347	20530	14248	18314	20777	16823	19823	19844.3	0.349485
	TOTAL	59239	58799	62450	62136	61272	60959	46831	41455	52773	57718	56902	60846	56781.7	1
	CATEGORÍA INDUSTRIAL
	RANGOS	ENERO	FEBRERO	MARZO	ABRIL	MAYO	JUNIO	JULIO	AGOSTO	SETBRE	OCTUBRE	NOVBRE	DCBRE	PROMEDIO	PORCENT.
	0														0
	1 -20	608	577	614	598	614	569	558	614	530	495	601	648	585.5	0.00955307
	21-40	747	788	756	763	898	972	1167	954	844	1211	1021	846	913.917	0.0149116
	41-50	468	744	358	416	356	451	276	440	366	414	574	455	443.167	0.00723075
	51-100	2860	2511	2147	2658	2953	2800	3065	3453	3163	2315	2979	2849	2812.75	0.0458931
	101-200	4047	4499	6027	5321	4345	5662	5006	4089	5249	5387	4267	4090	4832.42	0.0788462
	201-300	3830	3790	3451	2803	3008	3094	1341	1389	1526	2369	3184	2688	2706.08	0.0441527
	301-500	4664	5410	3787	4673	5543	3718	4196	4261	4265	5319	3914	5110	4571.67	0.0745918
	501-1000	5715	6158	6371	8981	7603	9047	8217	9052	7044	7224	9739	9180	7860.92	0.128259
	MÁS 1000	39450	36129	37475	34875	33455	33702	40144	37078	41713	34642	34500	35590	36562.8	0.596561
	TOTAL	62389	60606	60986	61088	58775	60015	63970	61330	64700	59376	60779	61456	61289.2	1
	CATEGORÍA CONSTRUCCIÓN
	RANGOS	ENERO	FEBRERO	MARZO	ABRIL	MAYO	JUNIO	JULIO	AGOSTO	SETBRE	OCTUBRE	NOVBRE	DCBRE	PROMEDIO	PORCENT.
	0														0
	1 -20	2546	2618	2588	2442	2229	2445	2503	2626	2660	2559	2458	2437	2509.25	0.259676
	21-40	2015	2032	2089	2049	2335	1907	1913	1461	1862	2132	1877	2151	1985.25	0.205449
	41-50	447	555	331	636	682	565	367	539	399	482	410	846	521.583	0.0539774
	51-100	1310	1126	889	896	932	1613	1570	1470	1832	1900	1248	1385	1347.58	0.139458
	101-200	472	572	724	940	726	1199	668	1147	883	842	973	681	818.917	0.0847477
	MÁS 200	1696	2492	2268	1988	2405	2773	2468	1733	2280	1702	3166	4794	2480.42	0.256692
	TOTAL	8486	9395	8889	8951	9309	10502	9489	8976	9916	9617	10132	12294	9663	1
	CATEGORÍA RESIDENCIAL
	RANGOS	ENERO	FEBRERO	MARZO	ABRIL	MAYO	JUNIO	JULIO	AGOSTO	SETBRE	OCTUBRE	NOVBRE	DCBRE	PROMEDIO	PORCENT.
	0	0		0			0							0	0
	0-20	494540	489981	503298	508175	512524	513108	554439	591065	575487	533353	529583	522670	527352	0.256081
	21-40	791197	798969	779886	792050	786143	804783	760657	694906	740861	810629	820374	838915	784948	0.381169
	41-60	387694	400642	388151	382909	376809	384393	331203	279821	309256	380015	389332	412129	368530	0.178957
	61-80	162122	177019	157901	160473	161113	159354	126950	102403	121852	156698	161401	176609	151991	0.0738066
	81-100	75798	85709	75481	73741	75333	74332	54086	48642	54002	75141	73994	82179	70703.2	0.0343333
	101-150	71075	86318	78648	79093	73540	68646	60439	53914	57466	77325	75453	81002	71909.9	0.0349193
	151-200	24840	27371	28462	33954	30868	26344	23841	21585	23279	32138	28763	29215	27555	0.0133806
	201-300	19176	20519	23123	21110	22963	25319	20980	18906	20364	20333	22892	25028	21726.1	0.0105501
	MÁS 300	39641	31088	39067	38155	30610	31025	31480	35549	26561	35990	33610	42462	34603.2	0.0168032
	TOTAL	2066083	2117616	2074017	2089660	2069903	2087304	1964075	1846791	1929128	2121622	2135402	2210209	2.05932e+06	1
	CATEGORÍA GRATUITO
	RANGOS	ENERO	FEBRERO	MARZO	ABRIL	MAYO	JUNIO	JULIO	AGOSTO	SETBRE	OCTUBRE	NOVBRE	DCBRE	PROMEDIO	PORCENT.
	0														0
	1 -20	84	43	67	82	92	42	92	79	85	117	95	80	79.8333	0.0120446
	21-40	65	238	110	126	93	144	116	136	186	90	153	123	131.667	0.0198647
	41-50	46	46	92	46	93	92	46	44	44	44		44	57.9091	0.00873683
	51-100	404	193	218	434	409	347	318	364	264	274	84	207	293	0.0442053
	101-200	268	250	301	160	110	251	111	109	266	242	320	406	232.833	0.0351279
	MÁS 200	3158	3945	2777	3727	5547	9611	9399	6913	6724	7159	6279	4756	5832.92	0.880021
	TOTAL	4025	4715	3565	4575	6344	10487	10082	7645	7569	7926	6931	5616	6628.16	1
	RESUMEN
	CATEGORÍA	ENERO	FEBRERO	MARZO	ABRIL	MAYO	JUNIO	JULIO	AGOSTO	SETBRE	OCTUBRE	NOVBRE	DCBRE	PROMEDIO	PORCENT.
	COMERCIAL	226851	243248	243323	243977	242422	230926	223173	210646	215751	228988	238888	244424	232718	0.09264
	ESPECIAL S/REBAJA	77270	86628	91786	94120	86421	84537	88582	80768	83291	82048	85155	87457	85671.9	0.0341041
	ESPECIAL C/REBAJA	59239	58799	62450	62136	61272	60959	46831	41455	52773	57718	56902	60846	56781.7	0.0226035
	INDUSTRIAL	62389	60606	60986	61088	58775	60015	63970	61330	64700	59376	60779	61456	61289.2	0.0243979
	CONSTRUCCIÓN	8486	9395	8889	8951	9309	10502	9489	8976	9916	9617	10132	12294	9663	0.00384663
	RESIDENCIAL	2066083	2117616	2074017	2089660	2069903	2087304	1964075	1846791	1929128	2121622	2135402	2210209	2.05932e+06	0.819769
	GRATUITO	4025	4715	3565	4575	6344	10487	10082	7645	7569	7926	6931	5616	6628.16	0.00263853
	TOTAL	2504343	2581007	2545016	2564507	2534446	2544730	2406202	2257611	2363128	2567295	2594189	2682302	2.51207e+06	1
	FUENTE: DWH - Estadísticas de Agua Potable y Alcantarillado
	ELABORACIÓN: DIRECCIÓN GENERAL DE PLANIFICACIÓN - Departamento de Planificación y Control

## Sheet: ANEXO3
	ANEXO No. 3
	ETAPA EP: VALORES POR CONSUMOS DE AGUA POTABLE POR RANGOS Y CATEGORÍAS
	TOTAL SISTEMAS
	AÑO 2012
	(Dólares)
	CATEGORÍA COMERCIAL
	RANGOS	ENERO	FEBRERO	MARZO	ABRIL	MAYO	JUNIO	JULIO	AGOSTO	SETBRE	OCTUBRE	NOVBRE	DCBRE	PROMEDIO	PORCENT.
	0	1304.2	1276	1428	1320.2	1440.2	1288.2	1196.2	1256.4	1172	1156.2	1108.2	1088.2	1252.83	0.00554331
	1 -20	29440.7	29848.1	29520.9	29631.3	29508.6	30297.3	31336.8	30839.7	31101.2	29921.9	29526.4	29594.6	30047.3	0.132948
	21-40	26182.2	24810.1	25834.7	25376.1	26301.5	25017.1	24867.7	26123.8	26224.1	25721.2	27088.7	25039.6	25715.6	0.113782
	41-50	9522.6	10521.8	9485.95	10882.9	9015.1	10369.1	9978.2	9280.2	8842.5	10373.1	9614.6	10284.8	9847.57	0.0435717
	51-100	38648.2	38201.9	38005.1	35995.4	36574.2	36947.9	32921.8	31784.5	32034.8	35787.8	35506.6	39433	35986.8	0.159228
	101-200	34993.1	37039.8	37540.6	35650.2	39113.1	36025.7	36460.1	30840	32974.9	38062.1	38954.2	41081.2	36561.2	0.16177
	201-300	20360.7	19408.2	20314.3	22321.4	20304.3	19651.5	15360.5	19092.2	17591	19335.2	17938	16956.2	19052.8	0.0843013
	301-500	19150.5	21290.3	21264.7	16505.3	17206.6	20869.7	17273.7	16350	18314.8	19820.8	20245.6	21255.6	19128.9	0.0846383
	501-1000	20655.5	24957.2	20709.4	21867	21846.6	20474.1	17798	17274.2	20688.2	20665.7	19705.5	19271.7	20492.8	0.0906726
	MÁS 1000	19342.2	29078.5	32575.2	36234.9	34663.4	22772	30361.3	22510.5	21174.6	20880.9	32465	33011.6	27922.5	0.123546
	TOTAL	219600	236432	236679	235785	235974	223713	217554	205352	210118	221725	232153	237016	226008	1
	CATEGORÍA ESPECIAL SIN REBAJA (100%)
	RANGOS	ENERO	FEBRERO	MARZO	ABRIL	MAYO	JUNIO	JULIO	AGOSTO	SETBRE	OCTUBRE	NOVBRE	DCBRE	PROMEDIO	PORCENT.
	0	88	64	96	120	84	124.2	108	116	116	116	120	120	106.017	0.00172444
	1 -20	1392	1251.6	1287.7	1113.2	1185.9	1148.2	1239.6	1286	1282.9	1245.4	1265.6	1277.2	1247.94	0.0202988
	21-40	1007.64	1201.15	1035.73	1330.84	1094.86	1363.32	1438.32	1172.23	1092.73	1256.81	1177.02	1237.12	1200.65	0.0195295
	41-50	534.6	634.8	576.4	491.4	559.6	429.5	366.2	606.3	636.9	500.5	421.8	524.8	523.567	0.00851622
	51-100	2502.6	1824.9	2110.4	2166.7	2665.3	2771.6	1973.05	2448	2844.9	2297.8	2743.1	2612.3	2413.39	0.0392556
	101-200	4610.7	4596	3808.3	3504.2	4400.7	4482.1	5082.5	3929.9	4805.4	5458.7	5462	5373.1	4626.13	0.0752477
	201-300	4098.1	4323.8	5382.6	4951.1	2596.1	4152.5	4105.8	4489.5	4581.2	4684.8	4140.6	3349.2	4237.94	0.0689334
	301-500	5624.2	7809.2	6435.4	6665.3	8248	6878.8	4894.8	6613.5	4487.8	6019.6	5945.3	4449.5	6172.62	0.100402
	501-1000	5452.2	5323.6	5179.7	6041.4	5350.7	6287.6	7673.5	4723.2	3317.3	8196.6	10762.5	11729	6669.78	0.108489
	MÁS 1000	30217.4	35034	39792.3	40965.1	35765.3	33065.5	36658.6	32684.5	36678.8	29235.8	29147.7	32123.6	34280.7	0.557603
	TOTAL	55527.4	62063.1	65704.5	67349.2	61950.5	60703.3	63540.4	58069.1	59843.9	59012	61185.6	62795.8	61478.7	1
	CATEGORÍA ESPECIAL CON REBAJA (50%)
	RANGOS	ENERO	FEBRERO	MARZO	ABRIL	MAYO	JUNIO	JULIO	AGOSTO	SETBRE	OCTUBRE	NOVBRE	DCBRE	PROMEDIO	PORCENT.
	0	7.7	4	8	6	12	10	24	16	12	4	6	4	9.475	0.000484792
	1-20	142.6	141.17	154.05	208.4	134.8	138.22	236.1	289.92	167.4	156.7	152.9	179.99	175.188	0.00896354
	21-40	327.61	302.43	283.51	244.6	293.5	395.81	515.85	432.59	414.32	275.27	258.46	199.05	328.583	0.0168121
	41-50	324.25	238.2	302.9	294.4	177.4	164.75	236.2	129.15	224.25	244.05	211.95	248.9	233.033	0.0119232
	51-100	1249.45	1275.1	1304.1	1178.35	1331.85	1331.7	1025.6	1565.3	1259	1365.1	1322.6	1214.5	1285.22	0.0657588
	101-200	2549.8	2966.7	2617.9	2899.25	2923.85	2700.6	2396.4	1907.7	2775.95	3261.05	2995.75	2832.95	2735.66	0.139971
	201-300	3043.45	2381	3094.5	2430.1	2662.55	2984.75	2017.6	1749.15	2550.45	2500.75	2601.45	3664.75	2640.04	0.135079
	301-500	3337	3006.15	2453.3	2901.3	3776.9	2385.8	1981.05	1713.85	2265.2	2653.1	3404.4	2461.65	2694.97	0.137889
	501-1000	3258.9	4150.6	3693.9	2652.05	1694.15	3309.05	692.8	1609.5	2270.05	2369.45	2994.1	3440.85	2677.95	0.137018
	MÁS 1000	6270.95	5837.75	7513.95	8588.2	8019.25	7601.2	6963.25	4760.55	6185.65	7051.7	5663.8	6715.8	6764.34	0.3461
	TOTAL	20511.7	20303.1	21426.1	21402.7	21026.2	21021.9	16088.8	14173.7	18124.3	19881.2	19611.4	20962.4	19544.5	1
	CATEGORÍA INDUSTRIAL
	RANGOS	ENERO	FEBRERO	MARZO	ABRIL	MAYO	JUNIO	JULIO	AGOSTO	SETBRE	OCTUBRE	NOVBRE	DCBRE	PROMEDIO	PORCENT.
	0	68	80	80	60	64	56	64	48	60	52	44	52	60.6667	0.00116883
	1-20	677.6	635.9	673.8	671.3	681.8	643	634.6	697.8	627	594.5	680.7	721.6	661.633	0.0127473
	21-40	622.9	655.6	629.9	634.1	752.6	804.4	968.9	791.8	694.8	1003.7	842.7	696.2	758.133	0.0146065
	41-50	367.6	588.8	282.6	327.2	281.2	355.7	217.2	348	288.2	325.8	449.8	358.5	349.217	0.00672814
	51-100	2463	2189.3	1849.35	2285.45	2570.15	2440.5	2651.25	3000.65	2723.15	1980.75	2587.95	2478.45	2435	0.0469135
	101-200	3857.85	4318.95	5774.85	5087.55	4143.75	5418.6	4797.3	3873.23	4948	5129.85	4084.85	3872	4608.9	0.0887967
	201-300	3648	3618.3	3271.8	2630.7	2844.4	2913.2	1255.3	1330.2	1476.3	2260.2	3021.7	2551.9	2568.5	0.0494857
	301-500	4169.2	4867.8	3394.6	4206.2	4981.9	3335.4	3758.3	3810.3	3813.5	4729.7	3496.2	4599	4096.84	0.0789312
	501-1000	4827.5	5218.4	5425.3	7625.7	6513.2	7675.6	6975.1	7679.6	6000.2	6144.2	8265.7	7782	6677.71	0.128655
	MÁS 1000	32034.5	29341.2	30454.5	28334	27165.5	27290.1	32619.8	30100.4	33844.9	28115.1	28038	28910	29687.3	0.571967
	TOTAL	52736.2	51514.2	51836.7	51862.2	49998.5	50932.5	53941.8	51680	54476.1	50335.8	51511.6	52021.7	51903.9	1
	CATEGORÍA CONSTRUCCIÓN
	RANGOS	ENERO	FEBRERO	MARZO	ABRIL	MAYO	JUNIO	JULIO	AGOSTO	SETBRE	OCTUBRE	NOVBRE	DCBRE	PROMEDIO	PORCENT.
	0	348	328	364	320.2	424	381.7	389.7	329.7	320.2	276	364	544	365.792	0.0372886
	1-20	3120.5	3164.1	3106.4	2974.1	2734.4	2906.3	3014.6	3123.6	3190.7	3026.1	2974.9	2957.2	3024.41	0.308306
	21-40	1698.5	1698.4	1759	1740.2	1950.5	1612.3	1617.2	1230.7	1547.4	1772.4	1573.9	1801	1666.79	0.169912
	41-50	360.2	436.5	265.1	501.2	530.1	443.5	288.9	421.3	315.3	373.4	315	656.2	408.892	0.0416822
	51-100	1118.15	966.3	744.45	747.1	785.6	1361.65	1311.45	1244	1547.8	1613	1044.9	1163.25	1137.3	0.115936
	101-200	441.6	546.6	692.7	871	694.8	1085.5	614.65	1058.05	832.65	803.1	927.15	661.05	769.071	0.0783987
	MÁS 200	1726.8	2522.1	2300.4	2019.9	2393.85	2388.8	2492.9	1692.7	2318.5	1667.1	3209.35	4517.45	2437.49	0.248476
	TOTAL	8813.75	9662	9232.05	9173.7	9513.25	10179.8	9729.4	9100.05	10072.5	9531.1	10409.2	12300.1	9809.75	1
	CATEGORÍA RESIDENCIAL
	RANGOS	ENERO	FEBRERO	MARZO	ABRIL	MAYO	JUNIO	JULIO	AGOSTO	SEPTBRE	OCTUBRE	NOVBRE	DCBRE	PROMEDIO	PORCENT.
	0	9260	10096	9898.5	10098.4	10377.3	10185	9204.1	8752.5	8739.6	8983.1	8847.5	9134	9464.67	0.0127115
	1-20	174986	172750	177935	178903	180830	181159	196518	210565	203843	188453	187406	184540	186491	0.250466
	21-40	234131	236483	230461	234070	232236	237777	224346	204741	218525	239221	242248	247591	231819	0.311344
	41-60	138947	143428	138908	136858	134681	137273	117756	99533.7	110181	136209	139206	147471	131704	0.176885
	61-80	71981.7	78231.5	69946.4	70857.2	70959.7	70205.4	55897.2	45098.4	53809.5	69338.1	71600.3	78204.1	67177.5	0.0902224
	81-100	37020.3	41894.2	36826.2	35905.4	36547.1	35984.9	26394.3	23659.4	26326.1	36832	36165.8	40190.2	34478.8	0.0463066
	101-150	37334.7	45361.4	41114.6	41452.2	38256.5	35989.8	31289.2	28037.5	29872.7	40690.7	39521.1	42655.7	37631.3	0.0505406
	151-200	13774.3	15051.2	15579.1	18671.5	17125.7	13996.3	12932.1	11720.4	12672.5	17416.5	15858.2	15957.6	15063	0.0202303
	201-300	10257.4	10808.4	12647.9	11222.8	12128	13344.5	10979.3	10127.4	10858.3	11106.6	12355.4	13612.9	11620.7	0.0156072
	MÁS 300	21743.5	16712.9	22379.4	20919.6	16663.5	16772.9	17826.2	20357.2	14281.6	20102.5	18690.8	23060.5	19125.9	0.0256869
	TOTAL	749435	770817	755695	758959	749805	752687	703143	662593	689109	768353	771898	802417	744576	1
	CATEGORÍA GRATUITO
	RANGOS	ENERO	FEBRERO	MARZO	ABRIL	MAYO	JUNIO	JULIO	AGOSTO	SETBRE	OCTUBRE	NOVBRE	DCBRE	PROMEDIO	PORCENT.
	0	0												0	0
	1 -20														0
	21-40									0				0	0
	41-50														0
	51-100														0
	101-200														0
	MÁS 200														0
	TOTAL	0	0	0	0	0	0	0	0	0	0	0	0	0	0
	RESUMEN
	CATEGORÍA	ENERO	FEBRERO	MARZO	ABRIL	MAYO	JUNIO	JULIO	AGOSTO	SEPTBRE	OCTUBRE	NOVBRE	DCBRE	PROMEDIO	PORCENT.
	COMERCIAL	219600	236432	236679	235785	235974	223713	217554	205352	210118	221725	232153	237016	226008	0.121647
	ESPECIAL S/REBAJA	55527.4	62063.1	65704.5	67349.2	61950.5	60703.3	63540.4	58069.1	59843.9	59012	61185.6	62795.8	61478.7	0.0330905
	ESPECIAL C/REBAJA	20511.7	20303.1	21426.1	21402.7	21026.2	21021.9	16088.8	14173.7	18124.3	19881.2	19611.4	20962.4	19544.5	0.0105197
	INDUSTRIAL	52736.2	51514.2	51836.7	51862.2	49998.5	50932.5	53941.8	51680	54476.1	50335.8	51511.6	52021.7	51903.9	0.0279369
	CONSTRUCCIÓN	8813.75	9662	9232.05	9173.7	9513.25	10179.8	9729.4	9100.05	10072.5	9531.1	10409.2	12300.1	9809.75	0.00528003
	RESIDENCIAL	749435	770817	755695	758959	749805	752687	703143	662593	689109	768353	771898	802417	744576	0.400763
	GRATUITO	0	0	0	0	0	0	0	0	0	0	0	0	744576	0.400763
	TOTAL	1.10662e+06	1.15079e+06	1.14057e+06	1.14453e+06	1.12827e+06	1.11924e+06	1.064e+06	1000967	1.04174e+06	1.12884e+06	1.14677e+06	1.18751e+06	1.8579e+06	1
	FUENTE: DWH - Estadísticas de Agua Potable y Alcantarillado
	ELABORACIÓN: DIRECCIÓN GENERAL DE PLANIFICACIÓN - Departamento de Planificación e Investigación

## Sheet: ANEXO4
	ANEXO No. 4.
	ETAPA EP: CONSUMO PROMEDIO DE AGUA POTABLE POR RANGOS Y CATEGORÍAS
	TOTAL SISTEMAS
	AÑO 2012
	(m3)
	CATEGORÍA COMERCIAL
	RANGOS	ENERO	FEBRERO	MARZO	ABRIL	MAYO	JUNIO	JULIO	AGOSTO	SETBRE	OCTUBRE	NOVBRE	DCBRE	PROMEDIO
	0	0	0	0	0	0	0	0	0	0	0	0	0	0
	1 -20	7.35461	7.41832	7.44252	7.34945	7.4352	7.59866	7.47095	7.22112	7.41335	7.4327	7.29719	7.30875	7.39485
	21-40	29.1651	29.2925	29.278	29.3121	29.5721	29.3719	29.2867	29.4454	29.1806	29.3416	29.1719	29.5054	29.3256
	41-50	45.0672	45.4864	45.1174	45.1485	45.0118	44.9862	45.4014	45.2773	45.3566	45.1134	45.1704	45.2257	45.197
	51-100	69.3554	69.6484	70.4238	70.1586	69.5546	69.9515	69.5862	69.5103	69.3315	69.1144	68.8904	69.8419	69.6212
	101-200	135.952	136.472	140.071	136.606	135.95	135.43	137.442	140.167	136.595	137.189	139.615	139.889	137.603
	201-300	243.321	240.778	246.78	239.149	246.605	243.346	241.984	238.173	248.887	245.873	243.486	243.743	243.416
	301-500	375.04	378.455	374.179	377.674	362.511	379.426	367.13	363.023	374.896	374	369.722	375.286	372.848
	501-1000	690.517	733.121	676.933	745.759	693.355	742.037	699.36	705.25	696.931	721.536	717.926	677.5	708.412
	MÁS 1000	1708.09	2553.82	2603.67	2409.27	2215.87	1984.45	2641.55	1966.18	2253.56	1820.73	2221.36	1978.81	2197.86
	TOTAL	37.2742	39.9816	39.8694	40.029	39.8	37.975	36.7121	34.6514	35.5146	37.7245	39.2908	40.2278	38.2556
	CATEGORÍA ESPECIAL SIN REBAJA (100%)
	RANGOS	ENERO	FEBRERO	MARZO	ABRIL	MAYO	JUNIO	JULIO	AGOSTO	SETBRE	OCTUBRE	NOVBRE	DCBRE	PROMEDIO
	0	0	0	0	0	0	0	0	0	0	0	0	0	0
	1 -20	8.51064	7.48905	8.08148	7.4918	7.17293	7.98347	7.6	7.56429	7.71739	7.81955	7.64964	7.91176	7.75187
	21-40	29.6744	29.6667	29.25	28.9825	29.0833	28.6724	29.7119	28.2745	29.5	29.1538	30.9362	30.34	29.4158
	41-50	45.2	44.6667	45.6875	44.4286	44.25	45.4167	46.6	45.2353	44.8333	45.3571	44.5	44.2667	44.9887
	51-100	73.7333	66.8611	71.5641	69.7805	73.7292	71.9216	68.4474	72	72.4423	74.4878	72.66	75.413	72.0827
	101-200	147.465	146.977	141.324	137.314	140.488	146.738	139.5	142.026	143.522	144.231	141.509	139.113	142.518
	201-300	248.826	241.36	250.6	246.893	241.533	241.458	249.304	240.962	246	251.654	240.875	246.105	245.678
	301-500	396.3	379.172	377.583	375.12	362.5	387.36	362.316	372.2	371.412	368.174	399	391.562	377.757
	501-1000	702.364	754.8	610.917	658.615	631.75	685.231	639.118	669.6	587.375	683.412	726.429	723	679.15
	MÁS 1000	2872.13	4165	3338	3074.32	2548.95	2946.56	3075.18	2740.88	2614.2	2604.62	3464.25	2543.78	2947.41
	TOTAL	195.62	219.311	231.783	234.129	213.913	206.188	215.005	195.092	200.219	197.231	203.234	208.231	209.852
	CATEGORÍA ESPECIAL CON REBAJA (50%)
	RANGOS	ENERO	FEBRERO	MARZO	ABRIL	MAYO	JUNIO	JULIO	AGOSTO	SETBRE	OCTUBRE	NOVBRE	DCBRE	PROMEDIO
	0	0	0	0	0	0	0	0	0	0	0	0	0	0
	1-20	9.27586	8.2	10.0345	10.1053	8.5	9	8.6383	8.87931	10.0645	9.4	9.36667	9	9.17874
	21-40	31.5	29.5385	32.625	32.65	30.32	31.7941	31.3023	29.8537	31.8824	32.3478	31.8182	30.4706	31.2776
	41-50	45.25	45.4118	45.7	45.4286	44.5	44.5	45.4118	44.875	44.0625	46	44.75	46.2667	45.2634
	51-100	74.1489	73.6939	74.6122	74.4545	72.283	75.7255	69.0714	72.1803	69.4	74.9216	71.2545	74.1837	72.995
	101-200	142.56	142.322	142.333	139.293	145.702	140.852	141.958	144.368	140.632	144.889	141.525	141.107	142.262
	201-300	245.889	243.214	239.324	244.7	245.581	247.714	252.87	257.316	254.536	247.931	249.067	255.854	248.297
	301-500	390	385.174	384.4	384.455	372.3	366.737	386.2	398.538	353.789	373.3	383.36	397.167	380.671
	501-1000	676.933	705.056	682.125	604.846	661.75	648.533	613.25	735.714	638.455	623.5	659.714	687.4	664.182
	MÁS 1000	2553.86	2774.17	2454.44	2284.36	2353	2793.38	2932.86	2849.6	2616.29	2597.12	2803.83	2831.86	2616.84
	TOTAL	227.842	227.023	240.192	238.069	234.759	233.559	180.119	160.058	202.973	224.584	221.409	236.755	218.952
	CATEGORÍA INDUSTRIAL
	RANGOS	ENERO	FEBRERO	MARZO	ABRIL	MAYO	JUNIO	JULIO	AGOSTO	SETBRE	OCTUBRE	NOVBRE	DCBRE	PROMEDIO
	0	0	0	0	0	0	0	0	0	0	0	0	0	0
	1-20	8.94118	9.15873	9.30303	8.92537	9.16418	8.75385	8.58462	8.89855	7.91045	7.73438	8.97015	9.3913	8.81556
	21-40	29.88	30.3077	30.24	29.3462	28.9677	30.375	29.9231	28.9091	31.2593	29.5366	30.0294	30.2143	29.8828
	41-50	46.8	43.7647	44.75	46.2222	44.5	45.1	46	44	45.75	46	47.8333	45.5	45.453
	51-100	71.5	76.0909	71.5667	71.8378	75.7179	75.6757	72.9762	75.0652	71.8864	72.3438	74.475	74.9737	73.6965
	101-200	139.552	149.967	147	143.811	140.161	145.179	147.235	141	131.225	138.128	147.138	131.935	141.782
	201-300	239.375	236.875	246.5	254.818	250.667	257.833	268.2	231.5	218	236.9	244.923	244.364	244.158
	301-500	388.667	386.429	378.7	389.417	369.533	413.111	381.455	387.364	387.727	409.154	391.4	365	386.338
	501-1000	816.429	769.75	707.889	748.417	760.3	753.917	747	754.333	704.4	722.4	749.154	765	748.659
	MÁS 1000	3034.62	3010.75	2882.69	3170.45	3041.36	3744.67	3345.33	3089.83	3208.69	3149.27	2875	2965.83	3111.72
	TOTAL	258.876	250.438	252.008	252.43	241.872	246.975	263.251	253.43	266.255	244.346	251.153	256.067	253.087
	CATEGORÍA CONSTRUCCIÓN
	RANGOS	ENERO	FEBRERO	MARZO	ABRIL	MAYO	JUNIO	JULIO	AGOSTO	SETBRE	OCTUBRE	NOVBRE	DCBRE	PROMEDIO
	0	0	0	0	0	0	0	0	0	0	0	0	0	0
	1-20	6.75332	7	6.97574	6.78333	6.79573	7.25519	7.13105	7.17486	7.07447	7.16807	6.80886	6.69505	6.96691
	21-40	27.6027	27.8356	28.2297	28.8592	28.4756	28.8939	26.9437	27.566	28.6462	29.2055	27.2029	27.2278	28.0601
	41-50	44.7	46.25	47.2857	45.4286	45.4667	43.4615	45.875	44.9167	44.3333	43.8182	45.5556	47	45.3551
	51-100	72.7778	70.375	63.5	68.9231	66.5714	67.2083	65.4167	70	70.4615	67.8571	62.4	69.25	67.9454
	101-200	118	143	144.8	134.286	145.2	149.875	133.6	163.857	126.143	140.333	139	170.25	142.42
	MÁS 200	424	356	378	397.6	400.833	554.6	411.333	433.25	570	243.143	452.286	532.667	425.214
	TOTAL	14.0033	15.5546	14.6683	15.0944	15.3868	17.5033	15.7363	15.3962	16.3901	16.2449	16.6098	18.5151	15.9477
	CATEGORÍA RESIDENCIAL
	RANGOS	ENERO	FEBRERO	MARZO	ABRIL	MAYO	JUNIO	JULIO	AGOSTO	SEPTBRE	OCTUBRE	NOVBRE	DCBRE	PROMEDIO
	0	0	0	0	0	0	0	0	0	0	0	0	0	0
	1-20	10.0146	10.0672	10.0259	10.0892	10.058	10.0218	9.96314	9.86786	9.9517	9.9694	9.91023	9.94918	9.98736
	21-40	28.6023	28.7027	28.6029	28.7058	28.56	28.6176	28.4592	28.2321	28.2955	28.629	28.6144	28.6858	28.5644
	41-60	48.4073	48.4687	48.4281	48.3715	48.4704	48.3939	48.2381	48.1868	48.2308	48.5146	48.4184	48.4744	48.3931
	61-80	68.7832	68.612	68.8022	68.8135	68.6171	68.5984	68.6216	68.5887	68.649	68.667	68.7105	68.5594	68.6707
	81-100	88.9648	89.6538	89.5386	89.1669	88.8361	88.9139	89.5464	88.7628	89.2595	89.2411	88.9351	88.9383	89.1497
	101-150	118.458	118.569	119.708	119.657	118.805	118.971	119.209	119.279	119.224	119.329	118.824	120.003	119.171
	151-200	170.137	172.145	169.417	169.77	171.489	171.065	170.293	169.961	172.437	171.861	170.195	172.87	170.972
	201-300	231.036	238.593	245.989	237.191	239.198	241.133	241.149	239.316	236.791	233.713	238.458	240.654	238.748
	MÁS 300	495.512	493.46	583.09	537.394	546.607	534.914	524.667	564.27	510.788	537.164	542.097	524.222	532.356
	TOTAL	21.6072	21.9658	21.4366	21.4496	21.0915	21.1323	19.7902	18.5376	19.267	21.1201	21.1543	21.7654	20.853
	CATEGORÍA GRATUITO
	RANGOS	ENERO	FEBRERO	MARZO	ABRIL	MAYO	JUNIO	JULIO	AGOSTO	SETBRE	OCTUBRE	NOVBRE	DCBRE	PROMEDIO
	0	0	0	0	0	0	0	0	0					0
	1 -20	8.4	7.16667	9.57143	9.11111	9.2	6	8.36364	8.77778	7.72727	9	7.30769	6.66667	8.11864
	21-40	32.5	29.75	36.6667	31.5	31	28.8		27.2	31	30	30.6	30.75	30.3846
	41-50	46		46		46.5	46		44	44	44		44	49.6364
	51-100		64.3333	72.6667	72.3333	81.8	69.4	63.6	72.8	66	68.5	84	69	71.7551
	101-200	134	125	150.5	160	110	125.5	111	109	133	121	106.667	135.333	127
	MÁS 200	789.5	986.25	925.667	931.75	1849	2402.75	2349.75	1728.25	2241.33	1789.75	1255.8	1189	1521.63
	TOTAL	149.074	174.63	132.037	169.444	234.963	388.407	373.407	283.148	280.333	293.556	256.704	208	237.073
	RESUMEN
	CATEGORÍA	ENERO	FEBRERO	MARZO	ABRIL	MAYO	JUNIO	JULIO	AGOSTO	SEPTBRE	OCTUBRE	NOVBRE	DCBRE	PROMEDIO
	COMERCIAL	37.2742	39.9816	39.8694	40.029	39.8	37.975	36.7121	34.6514	35.5146	37.7245	39.2908	40.2278	38.2556
	ESPECIAL S/REBAJA	195.62	219.311	231.783	234.129	213.913	206.188	215.005	195.092	200.219	197.231	203.234	208.231	209.852
	ESPECIAL C/REBAJA	227.842	227.023	240.192	238.069	234.759	233.559	180.119	160.058	202.973	224.584	221.409	236.755	218.952
	INDUSTRIAL	258.876	250.438	252.008	252.43	241.872	246.975	263.251	253.43	266.255	244.346	251.153	256.067	253.087
	CONSTRUCCIÓN	14.0033	15.5546	14.6683	15.0944	15.3868	17.5033	15.7363	15.3962	16.3901	16.2449	16.6098	18.5151	15.9477
	RESIDENCIAL	21.6072	21.9658	21.4366	21.4496	21.0915	21.1323	19.7902	18.5376	19.267	21.1201	21.1543	21.7654	20.853
	GRATUITO	149.074	174.63	132.037	169.444	234.963	388.407	373.407	283.148	280.333	293.556	256.704	208	237.073
	TOTAL	24.2587	24.8136	24.3811	24.4141	23.9619	23.9178	22.5154	21.0543	21.9312	23.7581	23.8922	24.5562	23.6139
	FUENTE: DWH - Estadísticas de Agua Potable y Alcantarillado
	ELABORACIÓN: DIRECCIÓN GENERAL DE PLANIFICACIÓN - Departamento de Planificación e Investigación

## Sheet: ANEXO5
	ANEXO No. 5.
	ETAPA EP: VALOR PROMEDIO DE AGUA POTABLE POR RANGOS Y CATEGORÍAS
	TOTAL SISTEMAS
	AÑO 2012
	(Dólares)
	CATEGORÍA COMERCIAL
	RANGOS	ENERO	FEBRERO	MARZO	ABRIL	MAYO	JUNIO	JULIO	AGOSTO	SETBRE	OCTUBRE	NOVBRE	DCBRE	PROMEDIO
	0	3.18098	3.19799	3.1179	3.03494	3.17925	3.03821	3.09096	3.13317	2.9898	3.0188	3.00325	3.03966	3.0877
	1 -20	9.07823	9.11392	9.12265	9.06711	9.12731	9.2398	9.14945	8.97285	9.10457	9.11142	9.01845	9.01999	9.09353
	21-40	24.4237	24.5159	24.5111	24.518	24.7893	24.5506	24.5002	24.5987	24.4172	24.5431	24.5147	24.6696	24.5456
	41-50	35.5321	35.7884	35.9316	35.9172	35.4925	35.8792	35.7642	36.2508	36.2398	35.6464	35.6096	35.7111	35.8093
	51-100	59.4588	59.6905	60.3256	60.0925	59.6642	59.7863	59.7493	59.4103	59.3237	59.3497	58.981	59.9286	59.6548
	101-200	130.086	130.422	133.596	130.11	129.086	129.124	132.102	135.263	130.853	130.798	133.863	134.252	131.594
	201-300	242.389	239.608	247.735	237.462	250.671	242.611	240.007	235.707	247.76	244.749	242.405	242.231	242.711
	301-500	383.009	387.096	379.726	383.844	366.098	386.475	375.514	371.592	381.558	381.168	374.919	379.564	379.417
	501-1000	712.257	756.277	690.313	754.034	704.729	758.3	711.92	719.76	713.388	738.061	729.833	688.273	723.274
	MÁS 1000	1758.38	2643.5	2714.6	2415.66	2310.9	2070.18	2760.12	2046.41	2352.73	1898.26	2318.93	2063.22	2279.39
	TOTAL	36.0828	38.8613	38.7807	38.6849	38.7414	36.7888	35.7879	33.7805	34.5873	36.528	38.183	39.0086	37.1526
	CATEGORÍA ESPECIAL SIN REBAJA (100%)
	RANGOS	ENERO	FEBRERO	MARZO	ABRIL	MAYO	JUNIO	JULIO	AGOSTO	SETBRE	OCTUBRE	NOVBRE	DCBRE	PROMEDIO
	0	2.25641	1.88235	2.28571	2.5	2.27027	2.5875	2.45455	2.57778	2.57778	2.7619	2.85714	2.72727	2.49451
	1 -20	9.87234	9.13577	9.53852	9.12459	8.91654	9.48926	9.18222	9.18571	9.29638	9.36391	9.23796	9.39118	9.313
	21-40	23.4335	23.552	23.5393	23.3481	22.8096	23.5055	24.3783	22.9849	23.755	24.1694	25.043	24.7424	23.7752
	41-50	35.64	35.2667	36.025	35.1	34.975	35.7917	36.62	35.6647	35.3833	35.75	35.15	34.9867	35.496
	51-100	55.6133	50.6917	54.1128	52.8463	55.5271	54.3451	51.9224	54.4	54.7096	56.0439	54.862	56.7891	54.4373
	101-200	107.226	106.884	102.927	100.12	102.342	106.717	101.65	103.418	104.465	104.975	103.057	101.379	103.764
	201-300	178.178	172.952	179.42	176.825	173.073	173.021	178.513	172.673	176.2	180.185	172.525	176.274	175.97
	301-500	281.21	269.283	268.142	266.612	257.75	275.152	257.621	264.54	263.988	261.722	283.11	278.094	268.375
	501-1000	495.655	532.36	431.642	464.723	445.892	483.662	451.382	472.32	414.663	482.153	512.5	509.957	479.265
	MÁS 1000	2014.49	2919.5	2340.72	2156.06	1788.27	2066.59	2156.39	1922.62	1833.94	1827.24	2428.97	1784.64	2067.18
	TOTAL	140.576	157.122	165.921	167.535	153.343	148.057	154.224	140.264	143.856	141.856	146.028	149.514	150.591
	CATEGORÍA ESPECIAL CON REBAJA (50%)
	RANGOS	ENERO	FEBRERO	MARZO	ABRIL	MAYO	JUNIO	JULIO	AGOSTO	SETBRE	OCTUBRE	NOVBRE	DCBRE	PROMEDIO
	0	1.54	1.33333	1.6	1.5	1.71429	1.42857	1.71429	1.77778	1.71429	1.33333	1.5	1.33333	1.60141
	1-20	4.91724	4.70567	5.31207	5.48421	10.4821	4.93643	5.0234	4.99862	5.4	5.22333	5.09667	4.99972	5.0779
	21-40	12.6004	11.6319	11.8129	12.23	7.096	11.6415	11.9965	10.551	12.1859	11.9683	11.7482	11.7088	11.7701
	41-50	16.2125	14.0118	15.145	14.019	110.987	16.475	13.8941	16.1438	14.0156	13.5583	17.6625	16.5933	15.0344
	51-100	26.584	26.0224	26.6143	26.7807	55.167	26.1118	24.419	25.6607	25.18	26.7667	24.0473	24.7857	25.6616
	101-200	50.996	50.2831	51.3314	49.9871	46.7114	50.0111	49.925	50.2026	48.7009	51.7627	50.7754	50.5884	50.5045
	201-300	84.5403	85.0357	83.6351	81.0033	121.835	85.2786	87.7217	92.0605	91.0875	86.2328	86.715	89.3841	86.3229
	301-500	133.48	130.702	122.665	131.877	56.4717	125.568	132.07	131.835	119.221	132.655	136.176	136.758	129.878
	501-1000	217.26	230.589	230.869	204.004	#REF!	220.603	173.2	229.929	206.368	197.454	213.864	229.39	217.131
	MÁS 1000	895.85	972.958	834.883	780.745	801.925	950.15	994.75	952.11	883.664	881.462	943.967	959.4	892.001
	TOTAL	78.8912	78.3903	82.4081	82.0025	80.5603	80.5436	61.8802	54.7247	69.7087	77.3586	76.309	81.5659	75.3643
	CATEGORÍA INDUSTRIAL
	RANGOS	ENERO	FEBRERO	MARZO	ABRIL	MAYO	JUNIO	JULIO	AGOSTO	SETBRE	OCTUBRE	NOVBRE	DCBRE	PROMEDIO
	0	3.2381	3.47826	3.07692	3	3.36842	3.11111	3.55556	3.42857	3.75	3.71429	3.66667	3.46667	3.37037
	1-20	9.96471	10.0937	10.2091	10.0194	10.1761	9.89231	9.76308	10.113	9.35821	9.28906	10.1597	10.458	9.96186
	21-40	24.916	25.2154	25.196	24.3885	24.2774	25.1375	24.8436	23.9939	25.7333	24.4805	24.7853	24.8643	24.7891
	41-50	36.76	34.6353	35.325	36.3556	35.15	35.57	36.2	34.8	36.025	36.2	37.4833	35.85	35.8171
	51-100	61.575	66.3424	61.645	61.7689	65.9013	65.9595	63.125	65.2315	61.8898	61.8984	64.6987	65.2224	63.799
	101-200	133.029	143.965	140.85	137.501	133.669	138.938	141.097	133.56	123.7	131.535	140.857	124.903	135.224
	201-300	228	226.144	233.7	239.155	237.033	242.767	251.06	221.7	210.9	226.02	232.438	231.991	231.744
	301-500	347.433	347.7	339.46	350.517	332.127	370.6	341.664	346.391	346.682	363.823	349.62	328.5	346.212
	501-1000	689.643	652.3	602.811	635.475	651.32	639.633	634.1	639.967	600.02	614.42	635.823	648.5	635.972
	MÁS 1000	2464.19	2445.1	2342.65	2575.82	2469.59	3032.23	2718.32	2508.37	2603.45	2555.92	2336.5	2409.17	2526.58
	TOTAL	218.822	212.869	214.201	214.307	205.755	209.599	221.983	213.554	224.181	207.143	212.858	216.757	214.331
	CATEGORÍA CONSTRUCCIÓN
	RANGOS	ENERO	FEBRERO	MARZO	ABRIL	MAYO	JUNIO	JULIO	AGOSTO	SETBRE	OCTUBRE	NOVBRE	DCBRE	PROMEDIO
	0	2.9	2.77966	2.82171	2.60325	2.73548	2.5966	2.82391	2.7475	2.71356	2.50909	2.65693	3.2	2.7694
	1-20	8.27719	8.46016	8.37305	8.26139	8.33659	8.62404	8.5886	8.53443	8.4859	8.47647	8.24072	8.12418	8.39725
	21-40	23.2671	23.2658	23.7703	24.5099	23.7866	24.4288	22.7775	23.2208	23.8062	24.2795	22.8101	22.7975	23.5589
	41-50	36.02	36.375	37.8714	35.8	35.34	34.1154	36.1125	35.1083	35.0333	33.9455	35	36.4556	35.5558
	51-100	62.1194	60.3937	53.175	57.4692	56.1143	56.7354	54.6438	59.2381	59.5308	57.6071	52.245	58.1625	57.3431
	101-200	110.4	136.65	138.54	124.429	138.96	135.688	122.93	151.15	118.95	133.85	132.45	165.262	133.751
	MÁS 200	431.7	360.3	383.4	403.98	398.975	477.76	415.483	423.175	579.625	238.157	458.479	501.939	417.855
	TOTAL	14.5441	15.9967	15.2344	15.47	15.7244	16.9662	16.135	15.609	16.6488	16.0998	17.0643	18.5243	16.1899
	CATEGORÍA RESIDENCIAL
	RANGOS	ENERO	FEBRERO	MARZO	ABRIL	MAYO	JUNIO	JULIO	AGOSTO	SEPTBRE	OCTUBRE	NOVBRE	DCBRE	PROMEDIO
	0	1.43588	1.43003	1.38518	1.37095	1.3416	1.36601	1.36276	1.33769	1.33063	1.34176	1.33005	1.3558	1.36574
	1-20	3.54352	3.54934	3.54452	3.55193	3.54869	3.53833	3.53139	3.5154	3.52499	3.52256	3.50698	3.51276	3.53189
	21-40	8.46398	8.49559	8.45231	8.48326	8.43698	8.45518	8.39367	8.31805	8.34607	8.44857	8.44951	8.46611	8.43595
	41-60	17.3488	17.3516	17.331	17.2888	17.3245	17.2822	17.1507	17.1403	17.1836	17.3891	17.312	17.3454	17.2946
	61-80	30.5395	30.3223	30.4777	30.3847	30.2213	30.2219	30.2147	30.2066	30.3152	30.3848	30.4812	30.3587	30.3513
	81-100	43.451	43.8224	43.6847	43.4164	43.098	43.0441	43.6992	43.1741	43.5143	43.7435	43.4685	43.4959	43.4744
	101-150	62.2245	62.3096	62.5793	62.7114	61.8037	62.3739	61.7143	62.03	61.9765	62.7943	62.238	63.1936	62.3638
	151-200	94.3443	94.6615	92.7327	93.3576	95.1428	90.8851	92.3724	92.2869	93.8704	93.1365	93.8356	94.4239	93.462
	201-300	123.584	125.68	134.552	126.098	126.333	127.091	126.199	128.195	126.26	127.663	128.702	130.894	127.701
	MÁS 300	271.794	265.285	334.021	294.642	297.562	289.187	297.104	323.13	274.646	300.037	301.464	284.698	294.244
	TOTAL	7.83764	7.99561	7.81072	7.79043	7.64024	7.62037	7.08492	6.65093	6.88242	7.64873	7.6468	7.90192	7.53969
	CATEGORÍA GRATUITO
	RANGOS	ENERO	FEBRERO	MARZO	ABRIL	MAYO	JUNIO	JULIO	AGOSTO	SETBRE	OCTUBRE	NOVBRE	DCBRE	PROMEDIO
	0
	1 -20
	21-40
	41-50
	51-100
	101-200
	MÁS 200
	TOTAL
	RESUMEN
	CATEGORÍA	ENERO	FEBRERO	MARZO	ABRIL	MAYO	JUNIO	JULIO	AGOSTO	SEPTBRE	OCTUBRE	NOVBRE	DCBRE	PROMEDIO
	COMERCIAL	36.0828	38.8613	38.7807	38.6849	38.7414	36.7888	35.7879	33.7805	34.5873	36.528	38.183	39.0086	37.1526
	ESPECIAL S/REBAJA	140.576	157.122	165.921	167.535	153.343	148.057	154.224	140.264	143.856	141.856	146.028	149.514	150.591
	ESPECIAL C/REBAJA	78.8912	78.3903	82.4081	82.0025	80.5603	80.5436	61.8802	54.7247	69.7087	77.3586	76.309	81.5659	75.3643
	INDUSTRIAL	218.822	212.869	214.201	214.307	205.755	209.599	221.983	213.554	224.181	207.143	212.858	216.757	214.331
	CONSTRUCCIÓN	14.5441	15.9967	15.2344	15.47	15.7244	16.9662	16.135	15.609	16.6488	16.0998	17.0643	18.5243	16.1899
	RESIDENCIAL	7.83764	7.99561	7.81072	7.79043	7.64024	7.62037	7.08492	6.65093	6.88242	7.64873	7.6468	7.90192	7.53969
	GRATUITO	0	0	0	0	0	0	0	0	0	0	0	0	26631.6
	TOTAL	10.7195	11.0636	10.9266	10.8959	10.6672	10.5196	9.95609	9.33494	9.66798	10.4464	10.5616	10.8716	17.4645
	FUENTE: DWH - Estadísticas de Agua Potable y Alcantarillado
	ELABORACIÓN: DIRECCIÓN GENERAL DE PLANIFICACIÓN - Departamento de Planificación e Investigación

## Sheet: ANEXO6
	ANEXO No. 6.
	ETAPA EP: NÚMERO DE CONEXIONES, CONSUMO Y VALORES DE AGUA POTABLE POR CATEGORÍAS
	TOTAL SISTEMAS
	AÑO 2012
	NÚMERO DE CONEXIONES (Número)
	COD.	CATEGORÍA	ENERO	FEBRERO	MARZO	ABRIL	MAYO	JUNIO	JULIO	AGOSTO	SEPTBRE	OCTUBRE	NOVBRE	DCBRE	PROMEDIO	PORCENT.
	R	RESIDENCIAL	95620	96405	96751	97422	98139	98773	99245	99623	100126	100455	100944	101547	98754.2	0.928314
	M	COMERCIAL	6086	6084	6103	6095	6091	6081	6079	6079	6075	6070	6080	6076	6083.25	0.0571841
	I	INDUSTRIAL	241	242	242	242	243	243	243	242	243	243	242	240	242.167	0.00227643
	C	CONSTRUCCIÓN	606	604	606	593	605	600	603	583	605	592	610	664	605.917	0.00569577
	E	ESPECIAL SIN REBAJA	395	395	396	402	404	410	412	414	416	416	419	420	408.25	0.00383765
	D	ESPECIAL CON REBAJA	260	259	260	261	261	261	260	259	260	257	257	257	259.333	0.0024378
	G	GRATUITOS	27	27	27	27	27	27	27	27	27	27	27	27	27	0.000253807
		TOTALES	103235	104016	104385	105042	105770	106395	106869	107227	107752	108060	108579	109231	106380	1
	CONSUMOS (m3)
	COD	CATEGORÍA	ENERO	FEBRERO	MARZO	ABRIL	MAYO	JUNIO	JULIO	AGOSTO	SEPTBRE	OCTUBRE	NOVBRE	DCBRE	PROMEDIO	PORCENT.
	R	RESIDENCIAL	2066083	2117616	2074017	2089660	2069903	2087304	1964075	1846791	1929128	2121622	2135402	2210209	2.05932e+06	0.819771
	M	COMERCIAL	226851	243248	243323	243977	242422	230926	223173	210646	215751	228988	238888	244424	232718	0.0926402
	I	INDUSTRIAL	62389	60606	60986	61088	58775	60015	63970	61330	64700	59376	60779	61456	61289.2	0.0243979
	C	CONSTRUCCIÓN	8486	9395	8889	8951	9309	10502	9489	8976	9916	9617	10132	12294	9663	0.00384664
	E	ESPECIAL SIN REBAJA	77270	86628	91786	94120	86421	84537	88582	80768	83291	82048	85155	87457	85671.9	0.0341042
	D	ESPECIAL CON REBAJA	59239	58799	62450	62136	61272	60959	46831	41455	52773	57718	56902	60846	56781.7	0.0226036
	G	GRATUITOS	4025	4715	3565	4575	6344	10487	10082	7645	7569	7926	6931	5616	6623.33	0.00263661
		TOTALES	2504343	2581007	2545016	2564507	2534446	2544730	2406202	2257611	2363128	2567295	2594189	2682302	2.51206e+06	1
	VALORES (Dólares)
	COD	CATEGORÍA	ENERO	FEBRERO	MARZO	ABRIL	MAYO	JUNIO	JULIO	AGOSTO	SEPTBRE	OCTUBRE	NOVBRE	DCBRE	PROMEDIO	PORCENT.
	R	RESIDENCIAL	749435	770817	755695	758959	749805	752687	703143	662593	689109	768353	771898	802416	744576	0.668788
	M	COMERCIAL	219600	236432	236679	235785	235974	223713	217554	205352	210118	221725	232153	237016	226008	0.203004
	I	INDUSTRIAL	52736.2	51514.2	51836.7	51862.2	49998.5	50932.5	53941.8	51680	54476.1	50335.8	51511.6	52021.7	51903.9	0.0466208
	C	CONSTRUCCIÓN	8813.75	9662	9232.05	9173.7	9513.25	10179.8	9729.4	9100.05	10072.5	9531.1	10409.2	12300.1	9809.75	0.00881125
	E	ESPECIAL SIN REBAJA	55527.4	62063.1	65704.5	67349.2	61950.5	60703.3	63540.4	58069.1	59843.9	59012	61185.6	62795.8	61478.7	0.055221
	D	ESPECIAL CON REBAJA	20511.7	20303.1	21426.1	21402.7	21026.3	21021.9	16088.9	14173.7	18124.3	19881.2	19611.4	20962.2	19544.4	0.0175551
	G	GRATUITOS	0		0		0	0		0	0			0	0	0
		TOTALES	1.10662e+06	1.15079e+06	1.14057e+06	1.14453e+06	1.12827e+06	1.11924e+06	1.064e+06	1.00097e+06	1.04174e+06	1.12884e+06	1.14677e+06	1.18751e+06	1.11332e+06	1
	FUENTE: DWH - Estadísticas de Agua Potable y Alcantarillado
	ELABORACIÓN: DIRECCIÓN GENERAL DE PLANIFICACIÓN - Departamento de Planificación y Control

## Sheet: ANEXO7
	ANEXO No. 7.
	ETAPA EP: CONSUMOS Y VALORES DE AGUA POTABLE POR CONEXIÓN Y POR CATEGORÍAS
	TOTAL SISTEMAS
	AÑO 2012
	CONSUMO PROMEDIO POR CONEXIÓN (m3)
	COD.	CATEGORÍA	ENERO	FEBRERO	MARZO	ABRIL	MAYO	JUNIO	JULIO	AGOSTO	SEPTBRE	OCTUBRE	NOVBRE	DCBRE	PROMEDIO
	R	RESIDENCIAL	21.6072	21.9658	21.4366	21.4496	21.0915	21.1323	19.7902	18.5378	19.267	21.1201	21.1543	21.7654	20.8598
	M	COMERCIAL	37.2742	39.9816	39.8694	40.029	39.8	37.975	36.7121	34.6514	35.5146	37.7245	39.2908	40.2278	38.2542
	I	INDUSTRIAL	258.876	250.438	252.008	252.43	241.872	246.975	263.251	253.43	266.255	244.346	251.153	256.067	253.092
	C	CONSTRUCCIÓN	14.0033	15.5546	14.6683	15.0944	15.3868	17.5033	15.7363	15.3962	16.3901	16.2449	16.6098	18.5151	15.9253
	E	ESPECIAL SIN REBAJA	195.62	219.311	231.783	234.129	213.913	206.188	215.005	195.092	200.219	197.231	203.234	208.231	209.996
	D	ESPECIAL CON REBAJA	227.842	227.023	240.192	238.069	234.759	233.559	180.119	160.058	202.973	224.584	221.409	236.755	218.945
	G	GRATUITOS	149.074	174.63	132.037	169.444	234.963	388.407	373.407	283.148	280.333	293.556	256.704	208	245.309
		TOTALES	24.2587	24.8136	24.3811	24.4141	23.9619	23.9178	22.5154	21.0545	21.9312	23.7581	23.8922	24.5562	23.6212
	VALOR PROMEDIO POR CONEXIÓN (Dólares)
	COD	CATEGORÍA	ENERO	FEBRERO	MARZO	ABRIL	MAYO	JUNIO	JULIO	AGOSTO	SEPTBRE	OCTUBRE	NOVBRE	DCBRE	PROMEDIO
	R	RESIDENCIAL	7.83764	7.99561	7.81072	7.79043	7.64024	7.62037	7.08492	6.651	6.88242	7.64873	7.6468	7.90192	7.54257
	M	COMERCIAL	36.0829	38.8613	38.7807	38.6849	38.7414	36.7888	35.7879	33.7805	34.5873	36.528	38.183	39.0086	37.1513
	I	INDUSTRIAL	218.822	212.869	214.201	214.307	205.755	209.599	221.983	213.554	224.181	207.143	212.858	216.757	214.336
	C	CONSTRUCCIÓN	14.5441	15.9967	15.2344	15.47	15.7244	16.9662	16.135	15.609	16.6488	16.0998	17.0643	18.5243	16.1681
	E	ESPECIAL SIN REBAJA	140.576	157.122	165.921	167.535	153.343	148.057	154.224	140.264	143.856	141.856	146.028	149.514	150.691
	D	ESPECIAL CON REBAJA	78.8912	78.3903	82.4081	82.0025	80.5604	80.5436	61.8802	54.7247	69.7087	77.3586	76.309	81.5651	75.3619
	G	GRATUITOS	0	0	0	0	0	0	0	0	0	0	0	0	0
		TOTALES	10.7195	11.0636	10.9266	10.8959	10.6672	10.5196	9.9561	9.33503	9.66798	10.4464	10.5616	10.8716	10.4693
	VALOR PROMEDIO POR M3 (Dólares)
	COD	CATEGORÍA	ENERO	FEBRERO	MARZO	ABRIL	MAYO	JUNIO	JULIO	AGOSTO	SEPTBRE	OCTUBRE	NOVBRE	DCBRE	PROMEDIO
	R	RESIDENCIAL	0.362732	0.364002	0.364363	0.363197	0.362242	0.360602	0.358002	0.358781	0.357213	0.362153	0.361477	0.36305	0.361485
	M	COMERCIAL	0.968037	0.971979	0.972694	0.966422	0.9734	0.968763	0.974824	0.974866	0.973892	0.968282	0.971805	0.969694	0.971222
	I	INDUSTRIAL	0.84528	0.849986	0.849977	0.848975	0.850676	0.848663	0.843235	0.842654	0.841979	0.847747	0.847523	0.846486	0.846932
	C	CONSTRUCCIÓN	1.03862	1.02842	1.03859	1.02488	1.02194	0.969315	1.02533	1.01382	1.01579	0.991068	1.02736	1.0005	1.0163
	E	ESPECIAL SIN REBAJA	0.718616	0.716432	0.715845	0.715568	0.716845	0.718068	0.717306	0.718962	0.718492	0.719238	0.718521	0.718019	0.717659
	D	ESPECIAL CON REBAJA	0.346253	0.345297	0.343092	0.344448	0.343163	0.344853	0.343551	0.341906	0.343438	0.344454	0.344652	0.344513	0.344135
	G	GRATUITOS	0	0	0	0	0	0	0	0	0	0	0	0	0
		TOTALES	0.441882	0.445869	0.44816	0.446297	0.445173	0.439825	0.44219	0.443374	0.440833	0.439699	0.442053	0.442721	0.443173
	FUENTE: DWH - Estadísticas de Agua Potable y Alcantarillado
	ELABORACIÓN: DIRECCIÓN GENERAL DE PLANIFICACIÓN - Departamento de Planificación e Investigación
