# Supplementary material for: Looking inside the Blackbox: Cuenca’s water metabolism
Source: PLoS One. 2022 Sep 22;17(9):e0273629. doi: 10.1371/journal.pone.0273629 (PMC9499241; doi:10.1371/journal.pone.0273629)
Supplement: S5 File — (ZIP) [file pone.0273629.s006.zip › 2012/Sistema Yanuncay.XLS]

## Sheet: ANEXO1
	ANEXO No. 1
	ETAPA EP: NÚMERO DE CONEXIONES DE AGUA POTABLE POR RANGOS Y CATEGORÍAS DE CONSUMO
	SISTEMA YANUNCAY
	AÑO 2012
	(Número)
	CATEGORÍA COMERCIAL
	RANGOS	ENERO	FEBRERO	MARZO	ABRIL	MAYO	JUNIO	JULIO	AGOSTO	SETBRE	OCTUBRE	NOVBRE	DCBRE	PROMEDIO	PORCENT.
	0	6	5	6	7	6	6	6	5	6	4	5	6	5.66667	0.090489
	1 -20	28	30	27	30	31	29	33	31	30	28	32	29	29.8333	0.476398
	21-40	9	12	9	9	10	8.2	8	11	12	12	7	9	9.68333	0.15463
	41-50	3	1	2		1	2	3	3	1	5	2	2	2.27273	0.0362924
	51-100	10	8	11	9	8	8	6	7	8	7	9	11	8.5	0.135733
	101-200	4	4	5	4	4	5	2	3	3	4	4	2	3.66667	0.0585517
	201-300		1				1	1			1	1	1		0
	301-500	1		1	1			1		1				1	0.0159686
	501-1000	2	2		1	1	3	2	2	2	2	3	2	2	0.0319373
	MÁS 1000			2	2	2	1	1	1				1		0
	TOTAL	63	63	63	63	63	63.2	63	63	63	63	63	63	62.6227	1
	CATEGORÍA ESPECIAL SIN REBAJA
	RANGOS	ENERO	FEBRERO	MARZO	ABRIL	MAYO	JUNIO	JULIO	AGOSTO	SETBRE	OCTUBRE	NOVBRE	DCBRE	PROMEDIO	PORCENT.
	0	2	1	2	3	1		1	2		2	2	1	1.7	0.158222
	1 -20	5	3	4	3	4	2	5	5	6	4	4	4	4.08333	0.380044
	21-40	1	3	2	4	1		2	2	2	1	1	1	1.81818	0.169222
	41-50	2	1				1		1	1		1	1	1.14286	0.106368
	51-100		3	3	1	3		1			3	2	1		0
	101-200	1					4	1	1	1	1	1	2	1.5	0.139608
	201-300						1								0
	301-500					1	1	1							0
	501-1000					1							1		0
	MÁS 1000	0								1				0.5	0.046536
	TOTAL	11	11	11	11	11	9	11	11	11	11	11	11	10.7444	1
	CATEGORÍA ESPECIAL CON REBAJA
	RANGOS	ENERO	FEBRERO	MARZO	ABRIL	MAYO	JUNIO	JULIO	AGOSTO	SETBRE	OCTUBRE	NOVBRE	DCBRE	PROMEDIO	PORCENT.
	0	0	0				1							0.333333	0.0336907
	1 -20	2	2	2	2	2	4	3	3	1	1	1	2	2.08333	0.210567
	21-40	1	1		1	1	2		1			1		1.14286	0.115511
	41-50			1			1			1					0
	51-100	2	1	1	1	2	1	2	3	2	3		1	1.72727	0.174579
	101-200	3	4	3	4	3	2	1	2	1	1	5	4	2.75	0.277948
	201-300	1	1	1				2		4	2	2		1.85714	0.187705
	301-500				1	1		1			2		1		0
	501-1000			1									1		0
	MÁS 1000	0												0	0
	TOTAL	9	9	9	9	9	11	9	9	9	9	9	9	9.89394	1
	CATEGORÍA INDUSTRIAL
	RANGOS	ENERO	FEBRERO	MARZO	ABRIL	MAYO	JUNIO	JULIO	AGOSTO	SETBRE	OCTUBRE	NOVBRE	DCBRE	PROMEDIO	PORCENT.
	0		1	1	1										0
	1 -20			1	1				1		1	3	1		0
	21-40	2	1	1		1	1	2	1		1		1	1.22222	0.55
	41-50		1												0
	51-100				1			1	1	1	1		1		0
	101-200			1	1	2	2	1	1	2					0
	201-300		1							1		1	1		0
	301-500	1									1			1	0.45
	501-1000					1	1								0
	MÁS 1000	0												0	0
	TOTAL	3	4	4	4	4	4	4	4	4	4	4	4	2.22222	1
	CATEGORÍA CONSTRUCCIÓN
	RANGOS	ENERO	FEBRERO	MARZO	ABRIL	MAYO	JUNIO	JULIO	AGOSTO	SETBRE	OCTUBRE	NOVBRE	DCBRE	PROMEDIO	PORCENT.
	0	8	12	14	15	17	11	15	14	12	10	19	16	13.5833	0.323413
	1 -20	27	20	19	20	21	20	24	26	28	25	27	30	23.9167	0.569444
	21-40	6	4	5	3	4	5	3	2	6	7	4	5	4.5	0.107143
	41-50		2	1		1	1		1		1	1	3		0
	51-100		1	1	3		1	1	1				1		0
	101-200								2	1	2	1			0
	MÁS 200												1		0
	TOTAL	41	39	40	41	43	38	43	46	47	45	52	56	42	1
	CATEGORÍA RESIDENCIAL
	RANGOS	ENERO	FEBRERO	MARZO	ABRIL	MAYO	JUNIO	JULIO	AGOSTO	SETBRE	OCTUBRE	NOVBRE	DCBRE	PROMEDIO	PORCENT.
	0	454	585	542	568	618	713	581	536	540	526	546	556	563.75	0.107408
	0-20	2546	2633	2596	2659	2787	2791	2979	3316	3235	3018	3011	2937	2875.67	0.547885
	21-40	1302	1234	1303	1256	1280	1295	1307	1183	1287	1443	1466	1541	1324.75	0.252397
	41-60	347	295	343	365	270	333	356	238	269	344	359	394	326.083	0.0621269
	61-80	88	84	93	91	79	73	78	65	72	93	95	108	84.9167	0.0161787
	81-100	42	35	32	30	27	41	29	27	28	31	33	39	32.8333	0.00625556
	101-150	16	26	30	35	23	26	25	21	20	26	24	28	25	0.00476311
	151-200	8	3	8	13	6	7	7	7	5	12	12	7	7.91667	0.00150832
	201-300	5	4	2	6	1	4	5	4	8	4	3	4	4.16667	0.000793852
	MÁS 300	3	3	4	3	4	4	5	7	1	2	2	5	3.58333	0.000682713
	TOTAL	4811	4902	4953	5026	5095	5287	5372	5404	5465	5499	5551	5619	5248.67	1
	CATEGORÍA GRATUITO
	RANGOS	ENERO	FEBRERO	MARZO	ABRIL	MAYO	JUNIO	JULIO	AGOSTO	SETBRE	OCTUBRE	NOVBRE	DCBRE	PROMEDIO	PORCENT.
	0	0	0										0	0
	1 -20	0	0										0	0
	21-40	0	0										0	0
	41-50	0	0										0	0
	51-100	0	0										0	0
	101-200	0	0										0	0
	MÁS 200	0	0										0	0
	TOTAL	0	0	0	0	0	0	0	0	0	0	0	0	0	0
	RESUMEN
	CATEGORÍA	ENERO	FEBRERO	MARZO	ABRIL	MAYO	JUNIO	JULIO	AGOSTO	SETBRE	OCTUBRE	NOVBRE	DCBRE	PROMEDIO	PORCENT.
	COMERCIAL	63	63	63	63	63	63.2	63	63	63	63	63	63	62.6227	0.0116482
	ESPECIAL S/REBAJA	11	11	11	11	11	9	11	11	11	11	11	11	10.7444	0.00199853
	ESPECIAL C/REBAJA	9	9	9	9	9	11	9	9	9	9	9	9	9.89394	0.00184034
	INDUSTRIAL	3	4	4	4	4	4	4	4	4	4	4	4	2.22222	0.000413348
	CONSTRUCCIÓN	41	39	40	41	43	38	43	46	47	45	52	56	42	0.00781228
	RESIDENCIAL	4811	4902	4953	5026	5095	5287	5372	5404	5465	5499	5551	5619	5248.67	0.976287
	GRATUITO	0	0	0	0	0	0	0	0	0	0	0	0	0	0
	TOTAL	4938	5028	5080	5154	5225	5412.2	5502	5537	5599	5631	5690	5762	5376.15	1
	FUENTE: DWH - Estadísticas de Agua Potable y Alcantarillado
	ELABORACIÓN: SUBGERENCIA DE PLANIFICACIÓN - Departamento de Planificación y Control

## Sheet: ANEXO2
	ANEXO No. 2
	ETAPA EP: CONSUMOS DE AGUA POTABLE POR RANGOS Y CATEGORÍAS
	SISTEMA YANUNCAY
	AÑO 2012
	(m3)
	CATEGORÍA COMERCIAL
	RANGOS	ENERO	FEBRERO	MARZO	ABRIL	MAYO	JUNIO	JULIO	AGOSTO	SETBRE	OCTUBRE	NOVBRE	DCBRE	PROMEDIO	PORCENT.
	0														0
	1 -20	180	209	191	258	217	251	271	225	248	200	259	228	228.083	0.0619325
	21-40	246	401	263	292	315	202	242	333	347	328	195	273	286.417	0.077772
	41-50	131	43	83		47	91	145	129	50	227	96	92	103.091	0.0279927
	51-100	666	563	570	579	531	517	422	487	584	430	561	761	555.917	0.150951
	101-200	460	459	697	565	462	701	252	449	397	497	472	321	477.667	0.129703
	201-300		230				232	235			241	250	277		0
	301-500	480		487	382			341		443				426.6	0.115837
	501-1000	1816	1490		911	741	1918	1626	1697	1462	1665	2482	1847	1605	0.435813
	MÁS 1000			7343	3988	3039	1819	1852	1009				1385		0
	TOTAL	3979	3395	9634	6975	5352	5731	5386	4329	3531	3588	4315	5184	3682.77	1
	CATEGORÍA ESPECIAL SIN REBAJA (100%)
	RANGOS	ENERO	FEBRERO	MARZO	ABRIL	MAYO	JUNIO	JULIO	AGOSTO	SETBRE	OCTUBRE	NOVBRE	DCBRE	PROMEDIO	PORCENT.
	0														0
	1 -20	59	18	44	28	48	35	51	40	40	34	29	17	36.9167	0.122771
	21-40	24	86	54	116	28	52	61	47	58	26	24	22	49.8333	0.165726
	41-50	98	48				48		44	45		41	44	52.5714	0.174832
	51-100		188	193	88	190	68	58			203	141	68		0
	101-200	149					299	147	124	111	112	123	226	161.375	0.536671
	201-300							354							0
	301-500					321									0
	501-1000					684							654		0
	MÁS 1000									1082					0
	TOTAL	330	340	291	232	1271	502	671	255	1336	375	358	1031	300.696	1
	CATEGORÍA ESPECIAL CON REBAJA (50%)
	RANGOS	ENERO	FEBRERO	MARZO	ABRIL	MAYO	JUNIO	JULIO	AGOSTO	SETBRE	OCTUBRE	NOVBRE	DCBRE	PROMEDIO	PORCENT.
	0														0
	1 -20	8	16	12	6	4	5	21	39	1	1	1	13	10.5833	0.0105406
	21-40	33	37		30	28			26			29		30.5	0.0303767
	41-50			47			44			44					0
	51-100	146	58	81	90	145		126	214	137	221		88	130.6	0.130072
	101-200	427	507	323	587	438	583	115	290	162	123	644	544	395.25	0.393652
	201-300	230	300	209			214	511		990	445	598		437.125	0.435358
	301-500				341	369	440	468			751		348		0
	501-1000			525									682		0
	MÁS 1000														0
	TOTAL	844	918	1197	1054	984	1286	1241	569	1334	1541	1272	1675	1004.06	1
	CATEGORÍA INDUSTRIAL
	RANGOS	ENERO	FEBRERO	MARZO	ABRIL	MAYO	JUNIO	JULIO	AGOSTO	SETBRE	OCTUBRE	NOVBRE	DCBRE	PROMEDIO	PORCENT.
	0														0
	1 -20			8	8				20		20	43	18		0
	21-40	60	28	24		23	22	62	33		29		32	34.7778	0.0925488
	41-50		48												0
	51-100				51			77	91	59	60		65		0
	101-200			170	186	244	298	130	130	283					0
	201-300		242							201		225	215		0
	301-500	303									379			341	0.907451
	501-1000					797	806								0
	MÁS 1000														0
	TOTAL	363	318	202	245	1064	1126	269	274	543	488	268	330	375.778	1
	CATEGORÍA CONSTRUCCIÓN
	RANGOS	ENERO	FEBRERO	MARZO	ABRIL	MAYO	JUNIO	JULIO	AGOSTO	SETBRE	OCTUBRE	NOVBRE	DCBRE	PROMEDIO	PORCENT.
	0			0											0
	1 -20	188	195	169	156	167	177	194	192	221	213	195	203	189.167	0.59784
	21-40	186	100	136	82	113	147	82	51	171	213	113	133	127.25	0.40216
	41-50		91	50		48	41		48		41	41	140		0
	51-100		71	61	196		88	62	53				70		0
	101-200								267	118	247	158			0
	MÁS 200												757		0
	TOTAL	374	457	416	434	328	453	338	611	510	714	507	1303	316.417	1
	CATEGORÍA RESIDENCIAL
	RANGOS	ENERO	FEBRERO	MARZO	ABRIL	MAYO	JUNIO	JULIO	AGOSTO	SETBRE	OCTUBRE	NOVBRE	DCBRE	PROMEDIO	PORCENT.
	0														0
	0-20	24350	25635	25230	25792	27119	27185	28973	31493	31523	28987	29147	28254	27807.3	0.286228
	21-40	37069	34989	36862	35712	36045	36829	36920	33193	35814	40845	41839	43858	37497.9	0.385976
	41-60	16691	14095	16598	17691	13092	16282	17276	11464	12954	16761	17218	19134	15771.3	0.162338
	61-80	6018	5671	6351	6225	5429	5020	5362	4469	4946	6392	6591	7424	5824.83	0.0599565
	81-100	3732	3138	2846	2684	2431	3666	2592	2369	2563	2809	2910	3474	2934.5	0.0302056
	101-150	1839	3043	3485	4049	2715	3062	3057	2659	2299	3159	2831	3308	2958.83	0.030456
	151-200	1352	539	1397	2264	1020	1136	1131	1149	846	2099	2055	1204	1349.33	0.013889
	201-300	1126	1057	471	1394	253	1002	1177	1112	2022	984	696	940	1019.5	0.010494
	MÁS 300	1465	1333	1416	1120	3098	2714	1927	6131	314	935	750	2646	1987.42	0.020457
	TOTAL	93642	89500	94656	96931	91202	96896	98415	94039	93281	102971	104037	110242	97151	1
	CATEGORÍA GRATUITO
	RANGOS	ENERO	FEBRERO	MARZO	ABRIL	MAYO	JUNIO	JULIO	AGOSTO	SETBRE	OCTUBRE	NOVBRE	DCBRE	PROMEDIO	PORCENT.
	0	0											0	0
	1 -20	0											0	0
	21-40	0											0	0
	41-50	0											0	0
	51-100	0											0	0
	101-200	0											0	0
	MÁS 200												0	0
	TOTAL	0	0	0	0	0	0	0	0	0	0	0	0	0	0
	RESUMEN
	CATEGORÍA	ENERO	FEBRERO	MARZO	ABRIL	MAYO	JUNIO	JULIO	AGOSTO	SETBRE	OCTUBRE	NOVBRE	DCBRE	PROMEDIO	PORCENT.
	COMERCIAL	3979	3395	9634	6975	5352	5731	5386	4329	3531	3588	4315	5184	3682.77	0.0358139
	ESPECIAL S/REBAJA	330	340	291	232	1271	502	671	255	1336	375	358	1031	300.696	0.00292419
	ESPECIAL C/REBAJA	844	918	1197	1054	984	1286	1241	569	1334	1541	1272	1675	1004.06	0.00976419
	INDUSTRIAL	363	318	202	245	1064	1126	269	274	543	488	268	330	375.778	0.00365433
	CONSTRUCCIÓN	374	457	416	434	328	453	338	611	510	714	507	1303	316.417	0.00307706
	RESIDENCIAL	93642	89500	94656	96931	91202	96896	98415	94039	93281	102971	104037	110242	97151	0.944766
	GRATUITO	0	0	0	0	0	0	0	0	0	0	0	0	0	0
	TOTAL	99532	94928	106396	105871	100201	105994	106320	100077	100535	109677	110757	119765	102831	1
	FUENTE: DWH - Estadísticas de Agua Potable y Alcantarillado
	ELABORACIÓN: SUBGERENCIA DE PLANIFICACIÓN - Departamento de Planificación y Control

## Sheet: ANEXO3
	ANEXO No. 3
	ETAPA EP: VALORES POR CONSUMOS DE AGUA POTABLE POR RANGOS Y CATEGORÍAS
	SISTEMA YANUNCAY
	AÑO 2012
	(Dólares)
	CATEGORÍA COMERCIAL
	RANGOS	ENERO	FEBRERO	MARZO	ABRIL	MAYO	JUNIO	JULIO	AGOSTO	SETBRE	OCTUBRE	NOVBRE	DCBRE	PROMEDIO	PORCENT.
	0	16	16	20	20	20	16	12	8	16	8	12	20	15.3333	0.00420207
	1 -20	238	266.3	241.7	300.6	275.9	291.7	321.7	281.5	293.6	252	309.3	275.6	278.992	0.0764572
	21-40	208.2	328.7	220.1	240.4	260.5	173.4	201.4	277.1	290.9	277.6	164.5	227.1	239.158	0.0655409
	41-50	103.7	34.1	66.1		36.9	71.7	113.5	102.3	39	178.9	75.2	72.4	81.2545	0.0222677
	51-100	564.3	483	765	486.45	449.55	434.85	362.1	416.85	505.2	357	467.55	650.55	495.2	0.135709
	101-200	429	427.95	664.35	539.25	431.1	652.1	237.6	430.95	376.35	467.85	441.6	310.05	450.679	0.123508
	201-300		228				230.1	233.25		451.65	239.55	249	277.35		0
	301-500	490.5		497.85	387.6			344.55						430.125	0.117875
	501-1000	1879.8	1537.5		943.05	764.55	1973.4	1680.3	1754.85	1508.1	1721.25	2565.6	1912.35	1658.25	0.454441
	MÁS 1000			7614.2	4160.4	3163.95	1896.45	1931.1	1045.95				1440.75		0
	TOTAL	3929.5	3321.55	10089.3	7077.75	5402.45	5739.7	5437.5	4317.5	3480.8	3502.15	4284.75	5186.15	3648.99	1
	CATEGORÍA ESPECIAL SIN REBAJA (100%)
	RANGOS	ENERO	FEBRERO	MARZO	ABRIL	MAYO	JUNIO	JULIO	AGOSTO	SETBRE	OCTUBRE	NOVBRE	DCBRE	PROMEDIO	PORCENT.
	0	4		4	4			4	8		8	8	4	5.5	0.0220981
	1 -20	61.3	24.6	46.8	31.6	49.96	40.5	55.7	48	52	39.8	36.3	27.9	42.8717	0.172252
	21-40	20.8	72.2	45.8	97.2	23.6	44.4	38.31	40.9	48.6	22.2	20.8	19.4	41.1842	0.165472
	41-50	76.6	37.6				37.6		34.8	35.5		32.7	34.8	41.3714	0.166224
	51-100		143.6	147.1	65.6	145	51.6	44.6			154.1	106.7	51.6		0
	101-200	108.3					217.3	106.9	90.8	81.7	82.4	90.1	166.2	117.963	0.473955
	201-300														0
	301-500					228.7		251.8							0
	501-1000					482.8							461.8		0
	MÁS 1000									761.4					0
	TOTAL	271	278	243.7	198.4	930.06	391.4	501.31	222.5	979.2	306.5	294.6	765.7	248.89	1
	CATEGORÍA ESPECIAL CON REBAJA (50%)
	RANGOS	ENERO	FEBRERO	MARZO	ABRIL	MAYO	JUNIO	JULIO	AGOSTO	SETBRE	OCTUBRE	NOVBRE	DCBRE	PROMEDIO	PORCENT.
	0														0
	1-20	6.8	9.6	8.2	6.1	5.4	5.75	13.35	19.65	2.35	2.35	2.35	8.55	7.5375	0.0203613
	21-40	13.55	14.95		12.5	11.8			11.1			12.15		12.675	0.0342394
	41-50			18.45			17.4			17.4					0
	51-100	55.1	22.3	30.35	33.5	54.75		48.1	80.9	51.95	83.35		32.8	49.31	0.133203
	101-200	155.45	185.45	119.05	213.45	159.3	212.05	42.25	105.5	58.7	45.05	235.4	198.4	144.171	0.389454
	201-300	82.5	107	75.15			76.9	182.85		354.5	159.75	213.3		156.494	0.422742
	301-500				121.35	131.15	156	165.8			266.85		123.8		0
	501-1000			185.75									240.7		0
	MÁS 1000														0
	TOTAL	313.4	339.3	436.95	386.9	362.4	468.1	452.35	217.15	484.9	557.35	463.2	604.25	370.187	1
	CATEGORÍA INDUSTRIAL
	RANGOS	ENERO	FEBRERO	MARZO	ABRIL	MAYO	JUNIO	JULIO	AGOSTO	SETBRE	OCTUBRE	NOVBRE	DCBRE	PROMEDIO	PORCENT.
	0		4	4											0
	1-20			9.6	9.6				18		18	42.1	16.6		0
	21-40	50	23.6	20.8		20.1	19.4	51.4	27.1		24.3		26.4	29.2333	0.0863529
	41-50		37.6							48.45					0
	51-100				40.05			67.35	82.05		49.5		54.75		0
	101-200			165	181.8	229.2	285.9	123	123	270.15					0
	201-300		230.1							197.3		216.5	208.5		0
	301-500	278.9									339.7			309.3	0.913647
	501-1000					739.9	681.3								0
	MÁS 1000														0
	TOTAL	328.9	295.3	199.4	231.45	989.2	986.6	241.75	250.15	515.9	431.5	258.6	306.25	338.533	1
	CATEGORÍA CONSTRUCCIÓN
	RANGOS	ENERO	FEBRERO	MARZO	ABRIL	MAYO	JUNIO	JULIO	AGOSTO	SETBRE	OCTUBRE	NOVBRE	DCBRE	PROMEDIO	PORCENT.
	0	24	28	44	44	56	28	44	36	24	12	52	48	36.6667	0.0996648
	1-20	236.3	212.5	190.3	185.2	196.9	199.9	227.1	234.4	258.7	243.2	237.2	254.1	222.983	0.606098
	21-40	150.2	82	115.9	69.4	95.1	144.3	69.4	43.7	143.7	177.1	95.1	113.1	108.25	0.294238
	41-50		71.7	39		37.6	32.7		37.6		32.7	32.7	110		0
	51-100		61.05	50.55	151.1		78.9	51.6	42.15				60		0
	101-200								253.35	110.4	232.35	152.4			0
	MÁS 200												777.35		0
	TOTAL	410.5	455.25	439.75	449.7	385.6	483.8	392.1	647.2	536.8	697.35	569.4	1362.55	367.9	1
	CATEGORÍA RESIDENCIAL
	RANGOS	ENERO	FEBRERO	MARZO	ABRIL	MAYO	JUNIO	JULIO	AGOSTO	SEPTBRE	OCTUBRE	NOVBRE	DCBRE	PROMEDIO	PORCENT.
	0	651.3	817.4	748	782.4	863.6	1028.5	826.2	695.5	725.9	725.9	736.3	783.9	782.075	0.0218411
	1-20	8935.85	9324.25	9162.35	9404	9862.55	9873.35	10529	11588.1	11431.2	10566.5	10578.4	10270.9	10127.2	0.282823
	21-40	11074.7	10439.7	11006.5	10651	10746.5	11003.7	11026	9892.94	10666.7	12168.4	12470.3	13072.6	11184.9	0.312362
	41-60	6012.95	5032.7	5956.45	6374.41	4680.56	5900.3	6216.24	4113.4	4649	6074.37	6135.05	6898.62	5670.34	0.158356
	61-80	2649.36	2516.55	2793.65	2775.35	2403.05	2196.4	2382.09	1987.91	2189.3	2837.9	2957.65	3294.9	2582.01	0.0721079
	81-100	1834	1541.2	1401.1	1286.06	1161.73	1789.53	1266.75	1162.55	1257.95	1370.7	1426.8	1714	1434.36	0.0400576
	101-150	970.95	1566.64	1727.57	2133.35	1388.6	1609.95	1504.28	1403.25	1214.35	1657.4	1455.75	1755	1532.26	0.0427915
	151-200	767.6	293.7	682.65	1225.15	577.6	518.55	635.85	649.55	480.4	1197.55	1168.95	685.3	740.238	0.0206727
	201-300	660.4	552	278.35	803.1	150.55	580.1	663.7	602.15	1029.88	584	410.7	555.4	572.527	0.015989
	MÁS 300	908.55	657.86	864.8	577.5	1956.1	1646.75	1183.05	3763.7	190.2	579.95	459.7	1391.1	1181.61	0.0329988
	TOTAL	34465.7	32742	34621.4	36012.4	33790.9	36147.2	36233.2	35859.1	33834.9	37762.7	37799.6	40421.7	35807.6	1
	CATEGORÍA GRATUITO
	RANGOS	ENERO	FEBRERO	MARZO	ABRIL	MAYO	JUNIO	JULIO	AGOSTO	SETBRE	OCTUBRE	NOVBRE	DCBRE	PROMEDIO	PORCENT.
	0	0											0	0	#DIV/0!
	1 -20	0											0	0	#DIV/0!
	21-40	0											0	0	#DIV/0!
	41-50	0											0	0	#DIV/0!
	51-100	0											0	0	#DIV/0!
	101-200	0											0	0	#DIV/0!
	MÁS 200	0											0	0	#DIV/0!
	TOTAL	0	0	0	0	0	0	0	0	0	0	0	0	0	#DIV/0!
	RESUMEN
	CATEGORÍA	ENERO	FEBRERO	MARZO	ABRIL	MAYO	JUNIO	JULIO	AGOSTO	SEPTBRE	OCTUBRE	NOVBRE	DCBRE	PROMEDIO	PORCENT.
	COMERCIAL	3929.5	3321.55	10089.3	7077.75	5402.45	5739.7	5437.5	4317.5	3480.8	3502.15	4284.75	5186.15	3648.99	0.0894754
	ESPECIAL S/REBAJA	271	278	243.7	198.4	930.06	391.4	501.31	222.5	979.2	306.5	294.6	765.7	248.89	0.00610292
	ESPECIAL C/REBAJA	313.4	339.3	436.95	386.9	362.4	468.1	452.35	217.15	484.9	557.35	463.2	604.25	370.187	0.0090772
	INDUSTRIAL	328.9	295.3	199.4	231.45	989.2	986.6	241.75	250.15	515.9	431.5	258.6	306.25	338.533	0.00830104
	CONSTRUCCIÓN	410.5	455.25	439.75	449.7	385.6	483.8	392.1	647.2	536.8	697.35	569.4	1362.55	367.9	0.00902112
	RESIDENCIAL	34465.7	32742	34621.4	36012.4	33790.9	36147.2	36233.2	35859.1	33834.9	37762.7	37799.6	40421.7	35807.6	0.878022
	GRATUITO	0	0	0	0	0	0	0	0	0	0	0	0	0	0
	TOTAL	39719	37431.4	46030.5	44356.6	41860.6	44216.8	43258.2	41513.6	39832.5	43257.6	43670.1	48646.6	40782.1	1
	FUENTE: DWH - Estadísticas de Agua Potable y Alcantarillado
	ELABORACIÓN: SUBGERENCIA DE PLANIFICACIÓN - Departamento de Planificación y Control

## Sheet: ANEXO4
	ANEXO No. 4.
	ETAPA EP: CONSUMO PROMEDIO DE AGUA POTABLE POR RANGOS Y CATEGORÍAS
	SISTEMA YANUNCAY
	AÑO 2012
	(m3)
	CATEGORÍA COMERCIAL
	RANGOS	ENERO	FEBRERO	MARZO	ABRIL	MAYO	JUNIO	JULIO	AGOSTO	SETBRE	OCTUBRE	NOVBRE	DCBRE	PROMEDIO
	0	0	0	0	0	0	0	0	0	0	0	0	0	0
	1 -20	6.42857	6.96667	7.07407	8.6	7	8.65517	8.21212	7.25806	8.26667	7.14286	8.09375	7.86207	7.64525
	21-40	27.3333	33.4167	29.2222	32.4444	31.5	24.6341	30.25	30.2727	28.9167	27.3333	27.8571	30.3333	29.5783
	41-50	43.6667	43	41.5		47	45.5	48.3333	43	50	45.4	48	46	45.36
	51-100	66.6	70.375	51.8182	64.3333	66.375	64.625	70.3333	69.5714	73	61.4286	62.3333	69.1818	65.402
	101-200	115	114.75	139.4					149.667	132.333	124.25	118	160.5	130.273
	201-300											250
	301-500													426.6
	501-1000	908	745		911	741	639.333	813	848.5	731	832.5	827.333	923.5	802.5
	MÁS 1000			3671.5	1994	1519.5	1819	1852	1009				1385
	TOTAL	63.1587	53.8889	152.921	110.714	84.9524	90.6804	85.4921	68.7143	56.0476	56.9524	68.4921	82.2857	58.8089
	CATEGORÍA ESPECIAL SIN REBAJA (100%)
	RANGOS	ENERO	FEBRERO	MARZO	ABRIL	MAYO	JUNIO	JULIO	AGOSTO	SETBRE	OCTUBRE	NOVBRE	DCBRE	PROMEDIO
	0	0							0		0	0	0	0
	1 -20	11.8	6	11	9.33333	12	8.75	10.2	8	6.66667	8.5	7.25	4.25	9.04082
	21-40	24	28.6667	27				30.5	23.5		26	24	22	27.4083
	41-50		48						44	45		41		46
	51-100		62.6667	64.3333	88		68	58			67.6667	70.5	68
	101-200	149					149.5	147	124	111	112		113	107.583
	201-300
	301-500					321
	501-1000
	MÁS 1000
	TOTAL	30	30.9091	26.4545	21.0909	115.545	55.7778	61	23.1818	121.455	34.0909	32.5455	93.7273	27.9864
	CATEGORÍA ESPECIAL CON REBAJA (50%)
	RANGOS	ENERO	FEBRERO	MARZO	ABRIL	MAYO	JUNIO	JULIO	AGOSTO	SETBRE	OCTUBRE	NOVBRE	DCBRE	PROMEDIO
	0													0
	1-20	4	8	6	3	2	1.25	7	13	1	1	1	6.5	5.08
	21-40		37		30	28			26			29		26.6875
	41-50
	51-100	73	58	81		72.5	0	63	71.3333	68.5	73.6667		88	75.6105
	101-200	142.333	126.75	107.667	146.75	146	291.5	115	145	162	123	128.8	136	143.727
	201-300		300	209							222.5	299		235.375
	301-500				341			468			375.5
	501-1000
	MÁS 1000
	TOTAL	93.7778	102	133	117.111	109.333	116.909	137.889	63.2222	148.222	171.222	141.333	186.111	101.482
	CATEGORÍA INDUSTRIAL
	RANGOS	ENERO	FEBRERO	MARZO	ABRIL	MAYO	JUNIO	JULIO	AGOSTO	SETBRE	OCTUBRE	NOVBRE	DCBRE	PROMEDIO
	0
	1-20			8	8						20	14.3333	18
	21-40	30	28			23		31					32	28.4545
	41-50
	51-100										60
	101-200			170	186	122	149	130	130	141.5
	201-300											225
	301-500
	501-1000
	MÁS 1000
	TOTAL	121	79.5	50.5	61.25	266	281.5	67.25	68.5	135.75	122	67	82.5	169.1
	CATEGORÍA CONSTRUCCIÓN
	RANGOS	ENERO	FEBRERO	MARZO	ABRIL	MAYO	JUNIO	JULIO	AGOSTO	SETBRE	OCTUBRE	NOVBRE	DCBRE	PROMEDIO
	0	0	0	0	0	0	0	0	0	0	0	0	0	0
	1-20	6.96296	9.75	8.89474	7.8	7.95238	8.85	8.08333	7.38462	7.89286	8.52	7.22222	6.76667	7.90941
	21-40	31	25	27.2	27.3333	28.25	29.4	27.3333	25.5	28.5	30.4286	28.25	26.6	28.2778
	41-50		45.5	50		48	41		48		41	41
	51-100		71		65.3333				53
	101-200
	MÁS 200
	TOTAL	9.12195	11.7179	10.4	10.5854	7.62791	11.9211	7.86047	13.2826	10.8511	15.8667	9.75	23.2679	7.53373
	CATEGORÍA RESIDENCIAL
	RANGOS	ENERO	FEBRERO	MARZO	ABRIL	MAYO	JUNIO	JULIO	AGOSTO	SEPTBRE	OCTUBRE	NOVBRE	DCBRE	PROMEDIO
	0	0	0	0	0	0	0	0	1.54142	0	0	0	0	0
	1-20	9.56402	9.73604	9.7188	20.535	9.73053	9.74024	9.72575	3.17523	9.74436	9.60471	9.68017	9.62002	9.66987
	21-40	28.4708	28.3541	28.2901	97.8411	28.1602	28.4394	28.2479	9.32037	27.8275	28.3056	28.5396	28.4607	28.3057
	41-60	48.1009	47.7797	48.3907	194.407	48.4889	48.8949	48.5281	26.1187	48.1561	48.7238	47.961	48.5635	48.366
	61-80	68.3864	67.5119	68.2903	207.5	68.7215	68.7671	68.7436	36.6475	68.6944	68.7312	69.3789	68.7407	68.5947
	81-100	88.8571	89.6571	88.9375	76.6857	90.037	89.4146	89.3793	46.9167	91.5357	90.6129	88.1818	89.0769	89.3756
	101-150	114.938	117.038	116.167	311.462	118.043	117.769	122.28	71.6324	114.95	121.5	117.958	118.143	118.353
	151-200	169	179.667	174.625	377.333	170	162.286	161.571	90.8357	169.2	174.917	171.25	172	170.442
	201-300	225.2	264.25	235.5	464.667	253		235.4	165.925	252.75	246	232	235	244.68
	MÁS 300	488.333	444.333	354	373.333	774.5	678.5	385.4	169.007	314	467.5		529.2	554.628
	TOTAL	19.4641	18.2579	19.1108	19.2859	17.9003	18.3272	18.32	17.4017	17.0688	18.7254	18.742	19.6195	18.5097
	CATEGORÍA GRATUITO
	RANGOS	ENERO	FEBRERO	MARZO	ABRIL	MAYO	JUNIO	JULIO	AGOSTO	SETBRE	OCTUBRE	NOVBRE	DCBRE	PROMEDIO
	0
	1 -20
	21-40
	41-50
	51-100
	101-200
	MÁS 200
	TOTAL
	RESUMEN
	CATEGORÍA	ENERO	FEBRERO	MARZO	ABRIL	MAYO	JUNIO	JULIO	AGOSTO	SEPTBRE	OCTUBRE	NOVBRE	DCBRE	PROMEDIO
	COMERCIAL	63.1587	53.8889	152.921	110.714	84.9524	90.6804	85.4921	68.7143	56.0476	56.9524	68.4921	82.2857	58.8089
	ESPECIAL S/REBAJA	30	30.9091	26.4545	21.0909	115.545	55.7778	61	23.1818	121.455	34.0909	32.5455	93.7273	27.9864
	ESPECIAL C/REBAJA	93.7778	102	133	117.111	109.333	116.909	137.889	63.2222	148.222	171.222	141.333	186.111	101.482
	INDUSTRIAL	121	79.5	50.5	61.25	266	281.5	67.25	68.5	135.75	122	67	82.5	169.1
	CONSTRUCCIÓN	9.12195	11.7179	10.4	10.5854	7.62791	11.9211	7.86047	13.2826	10.8511	15.8667	9.75	23.2679	7.53373
	RESIDENCIAL	19.4641	18.2579	19.1108	19.2859	17.9003	18.3272	18.32	17.4017	17.0688	18.7254	18.742	19.6195	18.5097
	GRATUITO
	TOTAL	20.1563	18.8799	20.9441	20.5415	19.1772	19.5843	19.3239	18.0742	17.9559	19.4774	19.4652	20.7853	19.1272
	FUENTE: DWH - Estadísticas de Agua Potable y Alcantarillado
	ELABORACIÓN: SUBGERENCIA DE PLANIFICACIÓN - Departamento de Planificación y Control

## Sheet: ANEXO5
	ANEXO No. 5.
	ETAPA EP: VALOR PROMEDIO DE AGUA POTABLE POR RANGOS Y CATEGORÍAS
	SISTEMA YANUNCAY
	AÑO 2012
	(Dólares)
	CATEGORÍA COMERCIAL
	RANGOS	ENERO	FEBRERO	MARZO	ABRIL	MAYO	JUNIO	JULIO	AGOSTO	SETBRE	OCTUBRE	NOVBRE	DCBRE	PROMEDIO
	0	2.66667	3.2	3.33333	2.85714	3.33333	2.66667	2	1.6	2.66667	2	2.4	3.33333	2.70588
	1 -20	8.5	8.87667	8.95185	10.02	8.9	10.0586	0.363636	9.08065	9.78667	9	9.66563	9.50345	9.35168
	21-40	23.1333	27.3917	24.4556	26.7111	26.05	21.1463	40.2125	25.1909	24.2417	23.1333	23.5	25.2333	24.6979
	41-50	34.5667	34.1	33.05		36.9	35.85	67.1333	34.1	39	35.78	37.6	36.2	35.752
	51-100	56.43	60.375	69.5455	54.05	56.1938	54.3563	18.9167	59.55	63.15	51	51.95	59.1409	58.2588
	101-200	107.25	106.987	132.87					143.65	125.45	116.963	110.4	155.025	122.913
	201-300											249
	301-500													430.125
	501-1000	939.9	768.75		943.05	764.55	657.8				860.625	855.2	720.375	829.125
	MÁS 1000			3807.1	2080.2	1581.97	1896.45
	TOTAL	62.373	52.723	160.148	112.345	85.7532	90.818	86.3095	68.5317	55.2508	55.5897	68.0119	82.3198	58.2695
	CATEGORÍA ESPECIAL SIN REBAJA (100%)
	RANGOS	ENERO	FEBRERO	MARZO	ABRIL	MAYO	JUNIO	JULIO	AGOSTO	SETBRE	OCTUBRE	NOVBRE	DCBRE	PROMEDIO
	0	2		2	1.33333	0			4		4	4	4	3.23529
	1 -20	12.26	8.2	11.7	10.5333	12.49	10.125	11.14	9.6	8.66667	9.95	9.075	6.975	10.4992
	21-40	20.8	24.0667	22.9				19.155	20.45		22.2	20.8	19.4	22.6513
	41-50		37.6						34.8	35.5		32.7		36.2
	51-100		47.8667	49.0333	65.6		51.6	44.6			51.3667	53.35	51.6
	101-200	108.3					108.65	106.9	90.8	81.7	82.4		83.1	78.6417
	201-300
	301-500					228.7
	501-1000
	MÁS 1000
	TOTAL	24.6364	25.2727	22.1545	18.0364	84.5509	43.4889	45.5736	20.2273	89.0182	27.8636	26.7818	69.6091	23.1647
	CATEGORÍA ESPECIAL CON REBAJA (50%)
	RANGOS	ENERO	FEBRERO	MARZO	ABRIL	MAYO	JUNIO	JULIO	AGOSTO	SETBRE	OCTUBRE	NOVBRE	DCBRE	PROMEDIO
	0													0
	1-20	3.4	4.8	4.1	3.05	2.7	1.4375	4.45	6.55	2.35	2.35	2.35	4.275	3.618
	21-40		14.95		12.5	11.8			11.1			12.15		11.0906
	41-50
	51-100	27.55	22.3	30.35		27.375	0	24.05	26.9667	25.975	27.7833		32.8	28.5479
	101-200	51.8167	46.3625	39.6833	53.3625	53.1	106.025	42.25	52.75	58.7	45.05	47.08	49.6	52.4258
	201-300		107	75.15							79.875	106.65		84.2659
	301-500				121.35			165.8			133.425
	501-1000
	MÁS 1000
	TOTAL	34.8222	37.7	48.55	42.9889	40.2667	42.5545	50.2611	24.1278	53.8778	61.9278	51.4667	67.1389	37.4155
	CATEGORÍA INDUSTRIAL
	RANGOS	ENERO	FEBRERO	MARZO	ABRIL	MAYO	JUNIO	JULIO	AGOSTO	SETBRE	OCTUBRE	NOVBRE	DCBRE	PROMEDIO
	0
	1-20			9.6	9.6						18	14.0333	16.6
	21-40	25	23.6			20.1		25.7					26.4	23.9182
	41-50
	51-100										49.5
	101-200			165	181.8	114.6	142.95	123	123	135.075
	201-300											216.5
	301-500
	501-1000
	MÁS 1000
	TOTAL	109.633	73.825	49.85	57.8625	247.3	246.65	60.4375	62.5375	128.975	107.875	64.65	76.5625	152.34
	CATEGORÍA CONSTRUCCIÓN
	RANGOS	ENERO	FEBRERO	MARZO	ABRIL	MAYO	JUNIO	JULIO	AGOSTO	SETBRE	OCTUBRE	NOVBRE	DCBRE	PROMEDIO
	0	3	2.33333	3.14286	2.93333	3.29412	2.54545	2.93333	2.57143	2	1.2	2.73684	3	2.69939
	1-20	8.75185	10.625	10.0158	9.26	9.37619	9.995	9.4625	9.01538	9.23929	9.728	8.78519	8.47	9.32334
	21-40	25.0333	20.5	23.18	23.1333	23.775	28.86	23.1333	21.85	23.95	25.3	23.775	22.62	24.0556
	41-50		35.85	39		37.6	32.7		37.6		32.7	32.7
	51-100		61.05		50.3667				42.15
	101-200
	MÁS 200
	TOTAL	10.0122	11.6731	10.9938	10.9683	8.96744	12.7316	9.1186	14.0696	11.4213	15.4967	10.95	24.3313	8.75952
	CATEGORÍA RESIDENCIAL
	RANGOS	ENERO	FEBRERO	MARZO	ABRIL	MAYO	JUNIO	JULIO	AGOSTO	SEPTBRE	OCTUBRE	NOVBRE	DCBRE	PROMEDIO
	0	1.43458	1.39726	1.38007	1.37746	1.39741	1.4425	1.42203	1.29757	1.34426	1.38004	1.34853	1.40989	1.38727
	1-20	3.50976	3.5413	3.52941	7.48726	3.53877	3.53757	3.53442	3.49462	3.53362	3.50118	3.51323	3.49705	3.52169
	21-40	8.50591	8.46002	8.44706	29.1809	8.39573	8.4971	8.43611	8.36259	8.28804	8.43272	8.50637	8.48319	8.44305
	41-60	17.3284	17.06	17.3657	70.0485	17.3354	17.7186	17.4613	17.2832	17.2825	17.6581	17.0893	17.5092	17.3892
	61-80	30.1064	29.9589	30.0392	92.5117	30.4184	30.0877	30.5396	30.5832	30.4069	30.5151	31.1332	30.5083	30.4064
	81-100	43.6667	44.0343	43.7844	36.7446	43.027	43.6471	43.681	43.0574	44.9268	44.2161	43.2364	43.9487	43.6862
	101-150	60.6844	60.2554	57.5857	164.104	60.3739	61.9212	60.1712	66.8214	60.7175	63.7462	60.6562	62.6786	61.2903
	151-200	95.95	97.9	85.3312	204.192	96.2667	74.0786	90.8357	92.7929	96.08	99.7958	97.4125	97.9	93.5037
	201-300	132.08	138	139.175	267.7	150.55		132.74	150.537	128.735	146	136.9	138.85	137.407
	MÁS 300		219.287	216.2	0.114903	489.025	411.688	236.61	537.671	190.2	289.975		278.22	329.75
	TOTAL	7.16393	6.67931	6.98999	7.16521	6.63216	6.83699	6.74483	6.63566	6.19121	6.8672	6.80951	7.19375	6.82222
	CATEGORÍA GRATUITO
	RANGOS	ENERO	FEBRERO	MARZO	ABRIL	MAYO	JUNIO	JULIO	AGOSTO	SETBRE	OCTUBRE	NOVBRE	DCBRE	PROMEDIO
	0
	1 -20
	21-40
	41-50
	51-100
	101-200
	MÁS 200
	TOTAL
	RESUMEN
	CATEGORÍA	ENERO	FEBRERO	MARZO	ABRIL	MAYO	JUNIO	JULIO	AGOSTO	SEPTBRE	OCTUBRE	NOVBRE	DCBRE	PROMEDIO
	COMERCIAL	62.373	52.723	160.148	112.345	85.7532	90.818	86.3095	68.5317	55.2508	55.5897	68.0119	82.3198	58.2695
	ESPECIAL S/REBAJA	24.6364	25.2727	22.1545	18.0364	84.5509	43.4889	45.5736	20.2273	89.0182	27.8636	26.7818	69.6091	23.1647
	ESPECIAL C/REBAJA	34.8222	37.7	48.55	42.9889	40.2667	42.5545	50.2611	24.1278	53.8778	61.9278	51.4667	67.1389	37.4155
	INDUSTRIAL	109.633	73.825	49.85	57.8625	247.3	246.65	60.4375	62.5375	128.975	107.875	64.65	76.5625	152.34
	CONSTRUCCIÓN	10.0122	11.6731	10.9938	10.9683	8.96744	12.7316	9.1186	14.0696	11.4213	15.4967	10.95	24.3313	8.75952
	RESIDENCIAL	7.16393	6.67931	6.98999	7.16521	6.63216	6.83699	6.74483	6.63566	6.19121	6.8672	6.80951	7.19375	6.82222
	GRATUITO
	TOTAL	8.04353	7.44458	9.06113	8.60624	8.0116	8.16983	7.86227	7.49749	7.11422	7.68204	7.67489	8.44265	7.58574
	FUENTE: DWH - Estadísticas de Agua Potable y Alcantarillado
	ELABORACIÓN: SUBGERENCIA DE PLANIFICACIÓN - Departamento de Planificación y Control

## Sheet: ANEXO6
	ANEXO No. 6.
	ETAPA EP: NÚMERO DE CONEXIONES, CONSUMO Y VALORES DE AGUA POTABLE POR CATEGORÍAS
	SISTEMA YANUNCAY
	AÑO 2012
	NÚMERO DE CONEXIONES (Número)
	COD.	CATEGORÍA	ENERO	FEBRERO	MARZO	ABRIL	MAYO	JUNIO	JULIO	AGOSTO	SEPTBRE	OCTUBRE	NOVBRE	DCBRE	PROMEDIO	PORCENT.				NÚMERO DE CONEXIONES DE AGUA POTABLE URBANO (Número)																	NÚMERO DE CONEXIONES DE AGUA POTABLE RURAL (Número)
	R	RESIDENCIAL	4811	4902	4953	5026	5095	5287	5372	5404	5465	5499	5551	5619	5248.67	0.975619				COD.	CATEGORÍA	ENERO	FEBRERO	MARZO	ABRIL	MAYO	JUNIO	JULIO	AGOSTO	SEPTBRE	OCTUBRE	NOVBRE	DCBRE	PROMEDIO	PORCENT.		COD.	CATEGORÍA	ENERO	FEBRERO	MARZO	ABRIL	MAYO	JUNIO	JULIO	AGOSTO	SEPTBRE	OCTUBRE	NOVBRE
	M	COMERCIAL	63	63	63	63	63	63	63	63	63	63	63	63	63	0.0117104				R	RESIDENCIAL	3997	4081	4128	4193	4256	4293	4341	4368	4415	4429	4473	4534	4292.33	0.97677		R	RESIDENCIAL	814	821	825	833	839	994	1031	1036	1050	1070	1078
	I	INDUSTRIAL	3	4	4	4	4	4	4	4	4	4	4	4	3.91667	0.000728028				M	COMERCIAL	50	50	50	50	50	50	50	50	50	50	50	50	50	0.0113781		M	COMERCIAL	13	13	13	13	13	13	13	13	13	13	13
	C	CONSTRUCCIÓN	41	39	40	41	43	38	43	46	47	45	52	56	44.25	0.00822516				I	INDUSTRIAL	3	4	4	4	4	4	4	4	4	4	4	4	3.91667	0.000891282		I	INDUSTRIAL	0
	E	ESPECIAL SIN REBAJA	11	11	11	11	11	11	11	11	11	11	11	11	11	0.00204467				C	CONSTRUCCIÓN	34	33	34	36	39	34	37	38	38	37	42	44	37.1667	0.0084577		C	CONSTRUCCIÓN	7	6	6	5	4	4	6	8	9	8	10
	D	ESPECIAL CON REBAJA	9	9	9	9	9	9	9	9	9	9	9	9	9	0.00167291				E	ESPECIAL SIN REBAJA	8	8	8	8	8	8	8	8	8	8	8	8	8	0.00182049		E	ESPECIAL SIN REBAJA	3	3	3	3	3	3	3	3	3	3	3
	G	GRATUITOS	0	0	0	0			0					0	0	0				D	ESPECIAL CON REBAJA	3	3	3	3	3	3	3	3	3	3	3	3	3	0.000682684		D	ESPECIAL CON REBAJA	6	6	6	6	6	6	6	6	6	6	6
		TOTALES	4938	5028	5080	5154	5225	5412	5502	5537	5599	5631	5690	5762	5379.83	1				G	GRATUITOS														0		G	GRATUITOS	0
																					TOTALES	4095	4179	4227	4294	4360	4392	4443	4471	4518	4531	4580	4643	4394.42	1			TOTALES	843	849	853	860	865	1020	1059	1066	1081	1100	1110
	CONSUMOS (m3)
	COD	CATEGORÍA	ENERO	FEBRERO	MARZO	ABRIL	MAYO	JUNIO	JULIO	AGOSTO	SEPTBRE	OCTUBRE	NOVBRE	DCBRE	PROMEDIO	PORCENT.						4070	4153	4204	4270	4334	4370	4439	4444	4492	4509	4556	4617						840	845	850	857	861	1017	1055	1062	1078	1095	1105
	R	RESIDENCIAL	93642	89500	94656	96931	91202	96896	98415	94039	93281	102971	104037	110242	97151	0.924988
	M	COMERCIAL	3979	3395	9934	6975	5352	5731	5386	4329	3531	3588	4315	5184	5141.58	0.0489537
	I	INDUSTRIAL	363	318	202	245	1064	1126	269	274	543	488	268	330	457.5	0.00435592
	C	CONSTRUCCIÓN	374	457	416	434	328	453	338	611	510	714	507	1303	537.083	0.00511365
	E	ESPECIAL SIN REBAJA	330	340	291	232	1271	502	671	255	1336	375	358	1031	582.667	0.00554765
	D	ESPECIAL CON REBAJA	844	918	1197	1054	984	1286	1241	569	1334	1541	1272	1675	1159.58	0.0110406
	G	GRATUITOS					0								0	0
		TOTALES	99532	94928	106696	105871	100201	105994	106320	100077	100535	109677	110757	119765	105029	1
	VALORES (Dólares)
	COD	CATEGORÍA	ENERO	FEBRERO	MARZO	ABRIL	MAYO	JUNIO	JULIO	AGOSTO	SEPTBRE	OCTUBRE	NOVBRE	DCBRE	PROMEDIO	PORCENT.
	R	RESIDENCIAL	34465.7	32742	34621.4	36012.4	33790.9	36147.2	36233.2	35859.1	33834.9	37762.7	37799.6	40421.7	35807.6	0.836294
	M	COMERCIAL	3929.5	3321.7	10089.3	7077.75	5402.45	5739.7	5437.5	4317.5	3480.8	3502.15	4284.75	5186.15	5147.44	0.12022
	I	INDUSTRIAL	328.9	295.3	199.4	231.45	989.2	986.6	241.75	250.15	515.9	431.5	258.6	306.25	419.583	0.00979947
	C	CONSTRUCCIÓN	410.5	455.25	439.75	459.7	385.6	483.8	392.1	647.2	536.8	697.35	569.4	1362.55	570	0.0133125
	E	ESPECIAL SIN REBAJA	271	278	243.7	198.4	929.7	391.4	501.31	222.5	979.2	306.5	294.6	765.7	448.501	0.0104748
	D	ESPECIAL CON REBAJA	313.4	339.3	436.95	386.9	362.4	468.1	452.35	217.15	484.9	557.35	463.2	604.25	423.854	0.00989922
	G	GRATUITOS					0			0					0	0
		TOTALES	39719	37431.5	46030.5	44366.6	41860.2	44216.8	43258.2	41513.6	39832.5	43257.6	43670.1	48646.6	42816.9	1
	FUENTE: DWH - Estadísticas de Agua Potable y Alcantarillado
	ELABORACIÓN: SUBGERENCIA DE PLANIFICACIÓN - Departamento de Planificación y Control
[truncated: 35 more columns]

## Sheet: ANEXO7
	ANEXO No. 7.
	ETAPA EP: CONSUMOS Y VALORES DE AGUA POTABLE POR CONEXIÓN Y POR CATEGORÍAS
	SISTEMA YANUNCAY
	AÑO 2012
	CONSUMO PROMEDIO POR CONEXIÓN (m3)
	COD.	CATEGORÍA	ENERO	FEBRERO	MARZO	ABRIL	MAYO	JUNIO	JULIO	AGOSTO	SEPTBRE	OCTUBRE	NOVBRE	DCBRE	PROMEDIO	PORCENT.
	R	RESIDENCIAL	19.4641	18.2579	19.1108	19.2859	17.9003	18.3272	18.32	17.4017	17.0688	18.7254	18.742	19.6195	18.5186	0.947952
	M	COMERCIAL	63.1587	53.8889	157.683	110.714	84.9524	90.9683	85.4921	68.7143	56.0476	56.9524	68.4921	82.2857	81.6124	4.17767
	I	INDUSTRIAL	121	79.5	50.5	61.25	266	281.5	67.25	68.5	135.75	122	67	82.5	116.896	5.98379
	C	CONSTRUCCIÓN	9.12195	11.7179	10.4	10.5854	7.62791	11.9211	7.86047	13.2826	10.8511	15.8667	9.75	23.2679	11.8544	0.606816
	E	ESPECIAL SIN REBAJA	30	30.9091	26.4545	21.0909	115.545	45.6364	61	23.1818	121.455	34.0909	32.5455	93.7273	52.9697	2.71147
	D	ESPECIAL CON REBAJA	93.7778	102	133	117.111	109.333	142.889	137.889	63.2222	148.222	171.222	141.333	186.111	128.843	6.59533
	G	GRATUITOS
		TOTALES	20.1563	18.8799	21.0031	20.5415	19.1772	19.585	19.3239	18.0742	17.9559	19.4774	19.4652	20.7853	19.5354	1
	VALOR PROMEDIO POR CONEXIÓN (Dólares)
	COD	CATEGORÍA	ENERO	FEBRERO	MARZO	ABRIL	MAYO	JUNIO	JULIO	AGOSTO	SEPTBRE	OCTUBRE	NOVBRE	DCBRE	PROMEDIO	PORCENT.
	R	RESIDENCIAL	7.16393	6.67931	6.98999	7.16521	6.63216	6.83699	6.74483	6.63566	6.19121	6.8672	6.80951	7.19375	6.82581	0.349407
	M	COMERCIAL	62.373	52.7254	160.148	112.345	85.7532	91.1063	86.3095	68.5317	55.2508	55.5897	68.0119	82.3198	81.7054	4.18242
	I	INDUSTRIAL	109.633	73.825	49.85	57.8625	247.3	246.65	60.4375	62.5375	128.975	107.875	64.65	76.5625	107.18	5.48644
	C	CONSTRUCCIÓN	10.0122	11.6731	10.9938	11.2122	8.96744	12.7316	9.1186	14.0696	11.4213	15.4967	10.95	24.3313	12.5815	0.644034
	E	ESPECIAL SIN REBAJA	24.6364	25.2727	22.1545	18.0364	84.5182	35.5818	45.5736	20.2273	89.0182	27.8636	26.7818	69.6091	40.7728	2.08712
	D	ESPECIAL CON REBAJA	34.8222	37.7	48.55	42.9889	40.2667	52.0111	50.2611	24.1278	53.8778	61.9278	51.4667	67.1389	47.0949	2.41075
	G	GRATUITOS
		TOTALES	8.04353	7.44461	9.06113	8.60818	8.01153	8.17013	7.86227	7.49749	7.11422	7.68204	7.67489	8.44265	7.96772	0.40786
	VALOR PROMEDIO POR M3 (Dólares)
	COD	CATEGORÍA	ENERO	FEBRERO	MARZO	ABRIL	MAYO	JUNIO	JULIO	AGOSTO	SEPTBRE	OCTUBRE	NOVBRE	DCBRE	PROMEDIO	PORCENT.
	R	RESIDENCIAL	0.368058	0.365832	0.365761	0.371526	0.370506	0.373051	0.368168	0.381322	0.362721	0.366732	0.363328	0.366663	0.368639	0.0188703
	M	COMERCIAL	0.98756	0.978409	1.01563	1.01473	1.00943	1.00152	1.00956	0.997343	0.985783	0.976073	0.99299	1.00041	0.997454	0.0510587
	I	INDUSTRIAL	0.906061	0.928616	0.987129	0.944694	0.929699	0.876199	0.898699	0.912956	0.950092	0.884221	0.964925	0.92803	0.925943	0.0473982
	C	CONSTRUCCIÓN	1.09759	0.996171	1.05709	1.05922	1.17561	1.06799	1.16006	1.05925	1.05255	0.976681	1.12308	1.0457	1.07258	0.0549045
	E	ESPECIAL SIN REBAJA	0.821212	0.817647	0.837457	0.855172	0.731471	0.779681	0.747109	0.872549	0.732934	0.817333	0.822905	0.742677	0.798179	0.0408581
	D	ESPECIAL CON REBAJA	0.371327	0.369608	0.365038	0.367078	0.368293	0.363997	0.364504	0.381634	0.363493	0.361681	0.364151	0.360746	0.366796	0.0187759
	G	GRATUITOS
		TOTALES	0.399057	0.394315	0.431418	0.419062	0.417763	0.417163	0.406868	0.414817	0.396206	0.394409	0.394288	0.406183	0.407629	0.0208662
	FUENTE: DWH - Estadísticas de Agua Potable y Alcantarillado
	ELABORACIÓN: SUBGERENCIA DE PLANIFICACIÓN - Departamento de Planificación y Control
