# Supplementary material for: Looking inside the Blackbox: Cuenca’s water metabolism
Source: PLoS One. 2022 Sep 22;17(9):e0273629. doi: 10.1371/journal.pone.0273629 (PMC9499241; doi:10.1371/journal.pone.0273629)
Supplement: S5 File — (ZIP) [file pone.0273629.s006.zip › 2012/Sistema - Macha╠üngara Norte.XLS]

## Sheet: ANEXO1
	ANEXO No. 1
	ETAPA EP: NÚMERO DE CONEXIONES DE AGUA POTABLE POR RANGOS Y CATEGORÍAS DE CONSUMO
	SISTEMA MACHÁNGARA NORTE
	AÑO 2012
	(Número)
	CATEGORÍA COMERCIAL
	RANGOS	ENERO	FEBRERO	MARZO	ABRIL	MAYO	JUNIO	JULIO	AGOSTO	SETBRE	OCTUBRE	NOVBRE	DCBRE	PROMEDIO	PORCENT.
	0	1	1	1	2	2	1	2	1	1	1	1	1	1.25	0.120702
	1 -20	3	4	5	5	6	4	4	4	4	4	4	4	4.25	0.410388
	21-40	8	6	5	2	3	4	4	6	5	4	4	3	4.5	0.434528
	41-50	1	2	2	2	3	3		2	2	3	2	1	2.09091	0.201902
	51-100	3	1	2	5	4	5	3	4	5	4	4	8	4	0.386247
	101-200	3	5	4	3	2	2	6	2	2	4	5	4	3.5	0.337966
	201-300				1		1			1					0
	301-500							1	1						0
	501-1000	2	2	2	1	1	1	1	1	1	1	1		1.27273	0.122897
	MÁS 1000	1	1	1	1	1	1	1	1	1	1	1	1	1	0.0965618
	TOTAL	22	22	22	22	22	22	22	22	22	22	22	22	21.8636	2.11119
	CATEGORÍA ESPECIAL SIN REBAJA
	RANGOS	ENERO	FEBRERO	MARZO	ABRIL	MAYO	JUNIO	JULIO	AGOSTO	SETBRE	OCTUBRE	NOVBRE	DCBRE	PROMEDIO	PORCENT.
	0	1	2	4	4	1	2	2	1	3	1	1	4	2.16667	0.209217
	1 -20	9	8	6	6	8	6	7	8	6	7	7	5	6.91667	0.667886
	21-40	1	1	1		2	2	1	1	1	2	1	1	1.27273	0.122897
	41-50								1	1					0
	51-100						1	1			1	2			0
	101-200				1								1		0
	201-300														0
	301-500														0
	501-1000														0
	MÁS 1000														0
	TOTAL	11	11	11	11	11	11	11	11	11	11	11	11	10.3561	1
	CATEGORÍA ESPECIAL CON REBAJA (50%)
	RANGOS	ENERO	FEBRERO	MARZO	ABRIL	MAYO	JUNIO	JULIO	AGOSTO	SETBRE	OCTUBRE	NOVBRE	DCBRE	PROMEDIO	PORCENT.
	0						1								0
	1 -20				3			3	7	1		1	1		0
	21-40	4	4	4	1	4	4	3	1	5	3	3	2	3.16667	0.295337
	41-50	2	1	1	2	1	1	2			1	2	1	1.4	0.13057
	51-100	1	2	2	2	3	1			3	5	3	4	2.6	0.242487
	101-200	1	1	1	1	1	2	1	2				1	1.22222	0.11399
	201-300	2	1	2		1	1	1		1	1	1		1.22222	0.11399
	301-500	1	1	1	2			1	1	1	1		1	1.11111	0.103627
	501-1000		1			1	1					1	1		0
	MÁS 1000														0
	TOTAL	11	11	11	11	11	11	11	11	11	11	11	11	10.7222	1
	CATEGORÍA INDUSTRIAL
	RANGOS	ENERO	FEBRERO	MARZO	ABRIL	MAYO	JUNIO	JULIO	AGOSTO	SETBRE	OCTUBRE	NOVBRE	DCBRE	PROMEDIO	PORCENT.
	0				1	1		1							0
	1 -20	2	2	2	1	2	2	1	2	2	2	2	2	1.83333	0.170984
	21-40														0
	41-50														0
	51-100														0
	101-200														0
	201-300												1		0
	301-500	2	2	2	2	3	2	1	1	1	1	1	2	1.66667	0.15544
	501-1000	1	1	1	1		2	2	2	2	2	2	1	1.54545	0.144136
	MÁS 1000	1	1	1	1			1	1	1	1	1		1	0.0932642
	TOTAL	6	6	6	6	6	6	6	6	6	6	6	6	6.04545	0.563825
	CATEGORÍA CONSTRUCCIÓN
	RANGOS	ENERO	FEBRERO	MARZO	ABRIL	MAYO	JUNIO	JULIO	AGOSTO	SETBRE	OCTUBRE	NOVBRE	DCBRE	PROMEDIO	PORCENT.
	0	2	2	3	2	1	2	2	2				2	2	0.118812
	1 -20	14	12	12	11	10	9	11	11	11	11	10	10	11	0.653465
	21-40	1	3	1	2	2	2	1	2	2	3	4	2	2.08333	0.123762
	41-50			2	1	2	1		1						0
	51-100	2	2	1	1	2	2	2	1	3	2	1	2	1.75	0.10396
	101-200							1				1			0
	MÁS 200														0
	TOTAL	19	19	19	17	17	16	17	17	16	16	16	16	16.8333	1
	CATEGORÍA RESIDENCIAL
	RANGOS	ENERO	FEBRERO	MARZO	ABRIL	MAYO	JUNIO	JULIO	AGOSTO	SETBRE	OCTUBRE	NOVBRE	DCBRE	PROMEDIO	PORCENT.
	0	390	387	408	429	398	497	344	338	342	348	343	373	383.083	0.136672
	0-20	1751	1716	1784	1735	1793	1665	1830	1955	1948	1869	1912	1831	1815.75	0.647802
	21-40	431	441	394	458	460	460	458	420	429	476	446	495	447.333	0.159594
	41-60	94	122	94	91	73	95	109	74	69	99	97	110	93.9167	0.0335065
	61-80	31	42	32	29	28	38	28	23	26	25	37	32	30.9167	0.0110301
	81-100	8	14	15	16	15	16	17	10	12	14	8	13	13.1667	0.00469745
	101-150	17	12	12	9	7	13	14	12	9	12	11	7	11.25	0.00401364
	151-200	4	5	4	4	3	7	4		6	2	2	6	4.27273	0.00152437
	201-300	3	1	2	3	2					1	1	3	2	0.000713537
	MÁS 300	1						2	1				1	1.25	0.00044596
	TOTAL	2730	2740	2745	2774	2779	2791	2806	2833	2841	2846	2857	2871	2802.94	1
	CATEGORÍA GRATUITO
	RANGOS	ENERO	FEBRERO	MARZO	ABRIL	MAYO	JUNIO	JULIO	AGOSTO	SETBRE	OCTUBRE	NOVBRE	DCBRE	PROMEDIO	PORCENT.
	0	0											0	0	0
	1 -20	0											0	0	0
	21-40	0											0	0	0
	41-50	0											0	0	0
	51-100	0											0	0	0
	101-200	0											0	0	0
	MÁS 200												0	0	0
	TOTAL	0	0	0	0	0	0	0	0	0	0	0	0	0	0
	RESUMEN
	CATEGORÍA	ENERO	FEBRERO	MARZO	ABRIL	MAYO	JUNIO	JULIO	AGOSTO	SETBRE	OCTUBRE	NOVBRE	DCBRE	PROMEDIO	PORCENT.
	COMERCIAL	22	22	22	22	22	22	22	22	22	22	22	22	21.8636	0.00762128
	ESPECIAL S/REBAJA	11	11	11	11	11	11	11	11	11	11	11	11	10.3561	0.00360994
	ESPECIAL C/REBAJA	11	11	11	11	11	11	11	11	11	11	11	11	10.7222	0.00373758
	INDUSTRIAL	6	6	6	6	6	6	6	6	6	6	6	6	6.04545	0.00210734
	CONSTRUCCIÓN	19	19	19	17	17	16	17	17	16	16	16	16	16.8333	0.00586781
	RESIDENCIAL	2730	2740	2745	2774	2779	2791	2806	2833	2841	2846	2857	2871	2802.94	0.977056
	GRATUITO	0	0	0	0	0	0	0	0	0	0	0	0	0	0
	TOTAL	2799	2809	2814	2841	2846	2857	2873	2900	2907	2912	2923	2937	2868.76	1
	FUENTE: DWH - Estadísticas de Agua Potable y Alcantarillado
	ELABORACIÓN: SUBGERENCIA DE PLANIFICACIÓN - Departamento de Planificación y Control

## Sheet: ANEXO2
	ANEXO No. 2
	ETAPA EP: CONSUMOS DE AGUA POTABLE POR RANGOS Y CATEGORÍAS
	SISTEMA MACHÁNGARA NORTE
	AÑO 2012
	(m3)
	CATEGORÍA COMERCIAL
	RANGOS	ENERO	FEBRERO	MARZO	ABRIL	MAYO	JUNIO	JULIO	AGOSTO	SETBRE	OCTUBRE	NOVBRE	DCBRE	PROMEDIO	PORCENT.
	0														0
	1 -20	22	50	59	69	47	30	49	40	55	35	30	43	44.0833	0.135913
	21-40	245	168	170	63	108	122	107	173	152	104	128	84	135.333	0.417245
	41-50	46	96	87	93	138	133		89	86	145	93	48	95.8182	0.295416
	51-100	251	70	152	361	289	342	171	279	331	321	285	535	282.25	0.870202
	101-200	431	670	600	405	330	317	844	211	252	488	672	518	478.167	1.47423
	201-300				212		249			232				231	0.712194
	301-500							308	423					365.5	1.12687
	501-1000	1423	1420	1271	952	787	879	656	610	693	628	848		924.273	2.84962
	MÁS 1000	2317	1802	1637	2189	2127	2275	2014	1690	1720	1863	1550	1294	1873.17	5.77514
	TOTAL	4735	4276	3976	4344	3826	4347	4149	3515	3521	3584	3606	2522	4429.59	13.6568
	CATEGORÍA ESPECIAL SIN REBAJA (100%)
	RANGOS	ENERO	FEBRERO	MARZO	ABRIL	MAYO	JUNIO	JULIO	AGOSTO	SETBRE	OCTUBRE	NOVBRE	DCBRE	PROMEDIO	PORCENT.
	0														0
	1 -20	63	32	44	34		26	38	26	19	16	33		33.1	0.10205
	21-40		39	37		39	75	35	35	35	75	35	15	42	0.12949
	41-50					73			41	48			35	49.25	0.151842
	51-100						84	52			66	142		86	0.265146
	101-200	37			200								105	114	0.351472
	201-300														0
	301-500														0
	501-1000														0
	MÁS 1000														0
	TOTAL	100	71	81	234	112	185	125	102	102	157	210	155	324.35	1
	CATEGORÍA ESPECIAL CON REBAJA (50%)
	RANGOS	ENERO	FEBRERO	MARZO	ABRIL	MAYO	JUNIO	JULIO	AGOSTO	SETBRE	OCTUBRE	NOVBRE	DCBRE	PROMEDIO	PORCENT.
	0														0
	1 -20				40	111		20	70	15	97	14	20	48.375	0.0251092
	21-40	119	117	115	26		124	97	21	140		103	67	92.9	0.0482201
	41-50	88	45	47	91	43	44	90			48	92	41	62.9	0.0326485
	51-100	59	113	118	135	173	62			200	330	228	269	168.7	0.0875643
	101-200	145	126	174	102	140	281	156	331				111	174	0.0903153
	201-300	532	236	469		208	269	217		220	237	291		297.667	0.154505
	301-500	404	359	441	707				450	347	445		354	438.375	0.22754
	501-1000		696			769	778	501				524	594	643.667	0.334097
	MÁS 1000	0												0	0
	TOTAL	1347	1692	1364	1101	1444	1558	1081	872	922	1157	1252	1456	1926.58	1
	CATEGORÍA INDUSTRIAL
	RANGOS	ENERO	FEBRERO	MARZO	ABRIL	MAYO	JUNIO	JULIO	AGOSTO	SETBRE	OCTUBRE	NOVBRE	DCBRE	PROMEDIO	PORCENT.
	0														0
	1 -20	4	5	6	2		3	2	4	3	2	4	21	5.09091	0.00166739
	21-40														0
	41-50														0
	51-100														0
	101-200														0
	201-300														0
	301-500	812	720	789	915	3	924	398	420	398	492	489	462	568.5	0.186196
	501-1000	857	696	706	590		1633	1316	1178	1189	1165	1192	1246	1069.82	0.350389
	MÁS 1000	1644	1234	1865	1200	1242		1559	1033	1117	1215	1399	2000	1409.82	0.461747
	TOTAL	3317	2655	3366	2707	1245	2560	3275	2635	2707	2874	3084	3729	3053.23	1
	CATEGORÍA CONSTRUCCIÓN
	RANGOS	ENERO	FEBRERO	MARZO	ABRIL	MAYO	JUNIO	JULIO	AGOSTO	SETBRE	OCTUBRE	NOVBRE	DCBRE	PROMEDIO	PORCENT.
	0														0
	1 -20	123	95	85	70	60	76	85	87	65	64	60	69	78.25	0.163617
	21-40	23	88	21	65	55	56	30	63	65	99	122	57	62	0.129639
	41-50			91	46	92	48	107	45					71.5	0.149503
	51-100	139	151	92	84	176	152	124	97	230	156	56	109	130.5	0.27287
	101-200											136		136	0.28437
	MÁS 200														0
	TOTAL	285	334	289	265	383	332	346	292	360	319	374	235	478.25	1
	CATEGORÍA RESIDENCIAL
	RANGOS	ENERO	FEBRERO	MARZO	ABRIL	MAYO	JUNIO	JULIO	AGOSTO	SETBRE	OCTUBRE	NOVBRE	DCBRE	PROMEDIO	PORCENT.
	0														0
	0-20	14834	14084	14448	14720	15355	14155	15860	16763	16426	16143	15869	15737	15366.2	0.396411
	21-40	11993	12373	11151	12887	12919	12747	13077	11616	11987	13113	12248	13739	12487.5	0.322148
	41-60	4543	5853	4574	4401	3607	4566	5337	3607	3282	4832	4800	5415	4568.08	0.117846
	61-80	2132	2883	2235	2018	1993	2616	1856	1541	1846	1735	2536	2160	2129.25	0.0549297
	81-100	726	1259	1364	1402	1367	1458	1521	878	1056	1229	710	1189	1179.92	0.0304391
	101-150	2050	1395	1348	1087	852	1469	1576	1417	1019	1368	1365	853	1316.58	0.0339648
	151-200	641	858	673	682	562	1245	679		993	313	337	1041	729.455	0.0188182
	201-300	724	228	466	758	545					248	220	751	492.5	0.0127053
	MÁS 300	321						821	344				489	493.75	0.0127376
	TOTAL	37964	38933	36259	37955	37200	38256	40727	36166	36609	38981	38085	41374	38763.2	1
	CATEGORÍA GRATUITO
	RANGOS	ENERO	FEBRERO	MARZO	ABRIL	MAYO	JUNIO	JULIO	AGOSTO	SETBRE	OCTUBRE	NOVBRE	DCBRE	PROMEDIO	PORCENT.
	0	0											0	0	0
	1 -20	0											0	0	0
	21-40	0											0	0	0
	41-50	0											0	0	0
	51-100	0											0	0	0
	101-200	0											0	0	0
	MÁS 200	0											0	0	0
	TOTAL	0	0	0	0	0	0	0	0	0	0	0	0	0	0
	RESUMEN
	CATEGORÍA	ENERO	FEBRERO	MARZO	ABRIL	MAYO	JUNIO	JULIO	AGOSTO	SETBRE	OCTUBRE	NOVBRE	DCBRE	PROMEDIO	PORCENT.
	COMERCIAL	4735	4276	3976	4344	3826	4347	4149	3515	3521	3584	3606	2522	4429.59	0.0904456
	ESPECIAL S/REBAJA	100	71	81	234	112	185	125	102	102	157	210	155	324.35	0.00662274
	ESPECIAL C/REBAJA	1347	1692	1364	1101	1444	1558	1081	872	922	1157	1252	1456	1926.58	0.0393379
	INDUSTRIAL	3317	2655	3366	2707	1245	2560	3275	2635	2707	2874	3084	3729	3053.23	0.0623423
	CONSTRUCCIÓN	285	334	289	265	383	332	346	292	360	319	374	235	478.25	0.00976515
	RESIDENCIAL	37964	38933	36259	37955	37200	38256	40727	36166	36609	38981	38085	41374	38763.2	0.791486
	GRATUITO	0	0	0	0	0	0	0	0	0	0	0	0	0	0
	TOTAL	47748	47961	45335	46606	44210	47238	49703	43582	44221	47072	46611	49471	48975.2	1
	FUENTE: DWH - Estadísticas de Agua Potable y Alcantarillado
	ELABORACIÓN: SUBGERENCIA DE PLANIFICACIÓN - Departamento de Planificación y Control

## Sheet: ANEXO3
	ANEXO No. 3
	ETAPA EP: VALORES POR CONSUMOS DE AGUA POTABLE POR RANGOS Y CATEGORÍAS
	SISTEMA MACHÁNGARA NORTE
	AÑO 2012
	(Dólares)
	CATEGORÍA COMERCIAL
	RANGOS	ENERO	FEBRERO	MARZO	ABRIL	MAYO	JUNIO	JULIO	AGOSTO	SETBRE	OCTUBRE	NOVBRE	DCBRE	PROMEDIO	PORCENT.
	0	4	4	4	8	8	4	8	4	4	4	4	4	5	0.0178118
	1 -20	27.4	51	61.3	68.3	56.9	37	50.3	44	54.5	40.5	37	46.1	47.8583	0.170488
	21-40	203.5	141.6	139	52.1	87.6	101.4	90.9	145.1	126.4	88.8	105.6	70.8	112.733	0.401596
	41-50	36.2	75.2	68.9	73.1	108.6	105.1		70.3	68.2	113.5	73.1	37.6	75.4364	0.268731
	51-100	223.05	60	132.6	311.55	249.45	288.1	139.05	238.95	280.05	283.05	245.25	453.75	242.071	0.862342
	101-200	412.05	636	576	384.75	319.5	305.85	788.75	195.44	237.6	458.4	638.1	489.9	453.528	1.61563
	201-300				209.1		247.95			230.1				229.05	0.815957
	301-500							309.9	430.65					370.275	1.31905
	501-1000	1467.15	1464	1307.55	986.1	812.85	909.45	675.3	627	714.15	645.9	876.9		953.305	3.39601
	MÁS 1000	2419.35	1878.6	1705.35	2284.95	2219.85	2375.25	2101.2	1761	1792.5	1942.65	1614	1345.2	1953.33	6.95843
	TOTAL	4792.7	4310.4	3994.7	4377.95	3862.75	4374.1	4163.4	3516.44	3507.5	3576.8	3593.95	2447.35	4442.58	15.826
	CATEGORÍA ESPECIAL SIN REBAJA (100%)
	RANGOS	ENERO	FEBRERO	MARZO	ABRIL	MAYO	JUNIO	JULIO	AGOSTO	SETBRE	OCTUBRE	NOVBRE	DCBRE	PROMEDIO	PORCENT.
	0		4	8	12	4	8	8	4	12			12	8	0.0284988
	1 -20	80.1	54.4	54.8	47.8	59.3	42.2	55.3	50.2	37.3	39.2	51.1	30.5	50.1833	0.178771
	21-40		31.3	29.9		59.1	60.5	28.5	28.5	28.5	60.5	28.5	28.5	38.38	0.136723
	41-50								32.7	37.6				35.15	0.125217
	51-100						62.8	40.4			50.2	107.4		65.2	0.232265
	101-200	29.9			144								77.5	83.8	0.298525
	201-300														0
	301-500														0
	501-1000	0												0	0
	MÁS 1000	0												0	0
	TOTAL	110	89.7	92.7	203.8	122.4	173.5	132.2	115.4	115.4	149.9	187	148.5	280.713	1
	CATEGORÍA ESPECIAL CON REBAJA (50%)
	RANGOS	ENERO	FEBRERO	MARZO	ABRIL	MAYO	JUNIO	JULIO	AGOSTO	SETBRE	OCTUBRE	NOVBRE	DCBRE	PROMEDIO	PORCENT.
	0						2							2	0.00281616
	1-20				20			13	38.5	7.25		6.9	9	15.775	0.0222125
	21-40	49.65	45.91	48.25	11.1	46.85	51.4	39.95	6.31	55.96	39.95	42.05	27.45	38.7358	0.0545432
	41-50	34.8	17.75	18.45	35.85	17.05	17.4	35.5			18.8	36.2	16.35	24.815	0.0349415
	51-100	22.65	43.55	45.3	51.25	66.55	23.7			76	125.5	85.8	102.15	64.245	0.0904622
	101-200	52.75	46.1	62.9	37.7	51	102.35	56.6	119.85				40.85	63.3444	0.0891941
	201-300	190.2	84.6	168.15		74.8	96.15	77.95		79	84.95	103.85		106.628	0.150141
	301-500	143.4	127.65	156.35	251.45				159.5	123.45	157.75	185.4	125.9	158.983	0.223861
	501-1000		245.6			271.15	274.3	177.35					209.9	235.66	0.331828
	MÁS 1000	0												0	0
	TOTAL	493.45	611.16	499.4	407.35	527.4	567.3	400.35	324.16	341.66	426.95	460.2	531.6	710.186	1
	CATEGORÍA INDUSTRIAL
	RANGOS	ENERO	FEBRERO	MARZO	ABRIL	MAYO	JUNIO	JULIO	AGOSTO	SETBRE	OCTUBRE	NOVBRE	DCBRE	PROMEDIO	PORCENT.
	0				4	4		4						4	0.00563232
	1-20	10.8	11.5	12.2	5.4	10.1	10.1	5.4	10.8	10.1	9.4	10.8	22.7	10.775	0.0151721
	21-40														0
	41-50														0
	51-100														0
	101-200														0
	201-300														0
	301-500	722.6	649	704.2	805	1103.1	844.7	354.9	372.5	354.9	430.1	427.7	406.1	597.9	0.841892
	501-1000	722.1	593.3	601.3	508.5		1379.4	1125.8	1015.4	1024.2	1005	1026.6	1069.8	915.582	1.28921
	MÁS 1000	1351.7	1023.7	1528.5	996.5			1283.7	862.9	930.1	1008.5	1155.7	1636.5	1177.78	1.65841
	TOTAL	2807.2	2277.5	2846.2	2319.4	1117.2	2234.2	2773.8	2261.6	2319.3	2453	2620.8	3135.1	2706.04	3.81032
	CATEGORÍA CONSTRUCCIÓN
	RANGOS	ENERO	FEBRERO	MARZO	ABRIL	MAYO	JUNIO	JULIO	AGOSTO	SETBRE	OCTUBRE	NOVBRE	DCBRE	PROMEDIO	PORCENT.
	0	4	4	4	4	4	4	8	8				4	4.88889	0.0111878
	1-20	138.1	110.5	103.5	89	78	85.2	99.5	100.9	85.5	84.8	78	84.3	94.775	0.216884
	21-40	20.1	73.6	18.7	53.5	46.5	47.2	25	52.1	53.5	81.3	101.4	47.9	51.7333	0.118387
	41-50			71.7	36.2	72.4	37.6		35.5					50.68	0.115976
	51-100	118.95	131.5	83.1	74.7	157.8	132.6	85.35	88.35	201	136.8	45.3	87.45	111.908	0.256092
	101-200							116.7				129.3		123	0.281474
	MÁS 200														0
	TOTAL	281.15	319.6	281	257.4	358.7	306.6	334.55	284.85	340	302.9	354	223.65	436.986	1
	CATEGORÍA RESIDENCIAL
	RANGOS	ENERO	FEBRERO	MARZO	ABRIL	MAYO	JUNIO	JULIO	AGOSTO	SEPTBRE	OCTUBRE	NOVBRE	DCBRE	PROMEDIO	PORCENT.
	0	535.5	535.5	532.1	538.9	508.5	674.9	430.1	401.2	402.9	406.3	414.8	459	486.642	0.0323665
	1-20	5871.25	5654.3	5849.45	5812.6	6036.75	5590.75	6203.95	6592.6	6502.55	6310.65	6335.95	6170	6077.57	0.404219
	21-40	3555.39	3677.68	3301.5	3828.92	3843.7	3772.07	3826.15	3429.22	3554.4	3884.26	3620.06	4057.79	3695.93	0.245816
	41-60	1632.35	2098.65	1648.87	1583.75	1330.1	1635.4	1841.81	1305.95	1160.2	1754.7	1765.7	1980.75	1644.85	0.109399
	61-80	950.9	1280.15	1005.95	879.65	900.25	1168.2	770.72	665.75	836.5	776.25	1126.1	955.2	942.968	0.0627168
	81-100	360.7	621.75	676.1	686.9	674.05	721.3	752.35	431.7	519.6	602.25	346.3	592.15	582.096	0.0387152
	101-150	981.05	739.95	707.4	579.45	454.5	758.55	777.08	754.25	522.6	694.6	734.35	457.15	680.078	0.045232
	151-200	361.05	488.2	366.25	387.7	323.6	711.95	385.75		562.05	175.65	191.25	593.25	413.336	0.027491
	201-300	428.9	134.3	273.1	393.18	264.4					147.3	129.1	431.5	275.222	0.0183051
	MÁS 300	84.41						488.25	209.7				164.2	236.64	0.0157389
	TOTAL	14761.5	15230.5	14360.7	14691.1	14335.9	15033.1	15476.2	13790.4	14060.8	14752	14663.6	15861	15035.3	1
	CATEGORÍA GRATUITO
	RANGOS	ENERO	FEBRERO	MARZO	ABRIL	MAYO	JUNIO	JULIO	AGOSTO	SETBRE	OCTUBRE	NOVBRE	DCBRE	PROMEDIO	PORCENT.
	0	0											0	0	0
	1 -20	0											0	0	0
	21-40	0											0	0	0
	41-50	0											0	0	0
	51-100	0											0	0	0
	101-200	0											0	0	0
	MÁS 200												0	0	0
	TOTAL	0	0	0	0	0	0	0	0	0	0	0	0	0	0
	RESUMEN
	CATEGORÍA	ENERO	FEBRERO	MARZO	ABRIL	MAYO	JUNIO	JULIO	AGOSTO	SEPTBRE	OCTUBRE	NOVBRE	DCBRE	PROMEDIO	PORCENT.
	COMERCIAL	4792.7	4310.4	3994.7	4377.95	3862.75	4374.1	4163.4	3516.44	3507.5	3576.8	3593.95		4442.58	0.188151
	ESPECIAL S/REBAJA	110	89.7	92.7	203.8	122.4	173.5	132.2	115.4	115.4	149.9	187	148.5	280.713	0.0118887
	ESPECIAL C/REBAJA	493.45	611.16	499.4	407.35	527.4	567.3	400.35	324.16	341.66	426.95	460.2	531.6	710.186	0.0300776
	INDUSTRIAL	2807.2	2277.5	2846.2	2319.4	1117.2	2234.2	2773.8	2261.6	2319.3	2453	2620.8	3135.1	2706.04	0.114605
	CONSTRUCCIÓN	281.15	319.6	281	257.4	358.7	306.6	334.55	284.85	340	302.9	354	223.65	436.986	0.0185071
	RESIDENCIAL	14761.5	15230.5	14360.7	14691.1	14335.9	15033.1	15476.2	13790.4	14060.8	14752	14663.6	15861	15035.3	0.636771
	GRATUITO	0	0	0	0	0	0	0	0	0	0	0	0	0	0
	TOTAL	23246	22838.8	22074.7	22257	20324.3	22688.8	23280.5	20292.8	20684.7	21661.5	21879.6	19899.8	23611.8	1
	FUENTE: DWH - Estadísticas de Agua Potable y Alcantarillado
	ELABORACIÓN: SUBGERENCIA DE PLANIFICACIÓN - Departamento de Planificación y Control

## Sheet: ANEXO4
	ANEXO No. 4.
	ETAPA EP: CONSUMO PROMEDIO DE AGUA POTABLE POR RANGOS Y CATEGORÍAS
	SISTEMA MACHÁNGARA NORTE
	AÑO 2012
	(m3)
	CATEGORÍA COMERCIAL
	RANGOS	ENERO	FEBRERO	MARZO	ABRIL	MAYO	JUNIO	JULIO	AGOSTO	SETBRE	OCTUBRE	NOVBRE	DCBRE	PROMEDIO
	0		0	0	0	0	0	0	0	0	0	0	0	0
	1 -20	7.33333	12.5	11.8	13.8	7.83333	7.5	12.25	10	13.75	8.75	7.5	10.75	10.3725
	21-40	30.625	28	34	31.5	36	30.5	26.75	28.8333	30.4	26	32	28	30.0741
	41-50	46	48	43.5	46.5	72.25	44.3333		44.5	43	48.3333	46.5	48	45.8261
	51-100	83.6667	70	76	72.2	165	68.4	57	69.75	66.2	80.25	71.25	66.875	70.5625
	101-200	143.667	134	150	135		158.5	140.667	105.5	126	122	134.4	129.5	136.619
	201-300						249
	301-500							308	423
	501-1000	711.5	710		952	787	879	656	610	1720	628	848		726.214
	MÁS 1000				2189				1690	1720	1863	1550	1294	1873.17
	TOTAL	215.227	194.364	180.727	197.455	173.909	197.591	188.591	159.773	160.045	162.909	163.909	114.636	202.601
	CATEGORÍA ESPECIAL SIN REBAJA (100%)
	RANGOS	ENERO	FEBRERO	MARZO	ABRIL	MAYO	JUNIO	JULIO	AGOSTO	SETBRE	OCTUBRE	NOVBRE	DCBRE	PROMEDIO
	0	0	0	0	0	0	0	0	0	0	0	0	0	0
	1 -20	7	4	7.33333	5.66667	0	4.33333	5.42857	3.25	3.16667	2.28571	4.71429	0	4.78554
	21-40	0					37.5			35			15	33
	41-50								41
	51-100						84	52			66	71
	101-200
	201-300
	301-500
	501-1000
	MÁS 1000
	TOTAL	9.09091	6.45455	7.36364	21.2727	10.1818	16.8182	11.3636	9.27273	9.27273	14.2727	19.0909	14.0909	31.3198
	CATEGORÍA ESPECIAL CON REBAJA (50%)
	RANGOS	ENERO	FEBRERO	MARZO	ABRIL	MAYO	JUNIO	JULIO	AGOSTO	SETBRE	OCTUBRE	NOVBRE	DCBRE	PROMEDIO
	0
	1-20				13.3333			6.66667	10	15			20
	21-40	29.75	29.25	28.75	26	0	31	32.3333	21	28	0	34.3333	33.5	29.3368
	41-50	44	45		45.5	43	44	45			48		41	44.9286
	51-100	59	56.5	59	67.5	57.6667	62			66.6667	66	76	67.25	64.8846
	101-200	145	126	174	102		140.5	156					111	142.364
	201-300		236	234.5			269	217		220	237	291		243.545
	301-500	404			353.5			0	450	347	445		354	394.537
	501-1000
	MÁS 1000
	TOTAL	122.455	153.818	124	100.091	131.273	141.636	98.2727	79.2727	83.8182	105.182	113.818	132.364	179.681
	CATEGORÍA INDUSTRIAL
	RANGOS	ENERO	FEBRERO	MARZO	ABRIL	MAYO	JUNIO	JULIO	AGOSTO	SETBRE	OCTUBRE	NOVBRE	DCBRE	PROMEDIO
	0
	1-20	2	2.5	3	2	0	1.5	2	2	1.5	1	2	10.5	2.77686
	21-40
	41-50
	51-100
	101-200
	201-300
	301-500	406	360	394.5		1	462			398	492	489	231	341.1
	501-1000	857	696	706	590		816.5	658		594.5	582.5	596	1246	692.235
	MÁS 1000		1234	1865	1200				1033	1117	1215	1399		1409.82
	TOTAL	552.833	442.5	561	451.167	207.5	426.667	545.833	439.167	451.167	479	514	621.5	505.045
	CATEGORÍA CONSTRUCCIÓN
	RANGOS	ENERO	FEBRERO	MARZO	ABRIL	MAYO	JUNIO	JULIO	AGOSTO	SETBRE	OCTUBRE	NOVBRE	DCBRE	PROMEDIO
	0	0	0	0	0	0	0	0	0				0	0
	1-20	8.78571	7.91667	7.08333	6.36364	6	8.44444	7.72727	7.90909	5.90909	5.81818	6	6.9	7.11364
	21-40	23	29.3333	21	32.5	27.5	28	30	31.5	32.5	33	30.5	28.5	29.76
	41-50				46
	51-100	69.5				88	76	62						74.5714
	101-200
	MÁS 200
	TOTAL	15	17.5789	15.2105	15.5882	22.5294	20.75	20.3529	17.1765	22.5	19.9375	23.375	14.6875	28.4109
	CATEGORÍA RESIDENCIAL
	RANGOS	ENERO	FEBRERO	MARZO	ABRIL	MAYO	JUNIO	JULIO	AGOSTO	SEPTBRE	OCTUBRE	NOVBRE	DCBRE	PROMEDIO
	0	0	0	0	0	0	0	0	0	0	0	0	0	0
	1-20	8.47173	8.20746	8.09865	8.48415	8.56386	8.5015	8.66667	8.57442	8.43224	8.63724	8.29969	8.59476	8.46271
	21-40	27.826	28.0567	28.302	28.1376	28.0848	27.7109	28.5524	27.6571	27.9417	27.5483	27.4619	27.7556	27.9154
	41-60	48.3298	47.9754	48.6596	48.3626	49.411	48.0632	48.9633	48.7432	47.5652	48.8081	49.4845	49.2273	48.6398
	61-80	68.7742	68.6429	69.8438	69.5862	71.1786	68.8421	66.2857	67	71	69.4	68.5405	67.5	68.8706
	81-100	90.75	89.9286	90.9333	87.625	91.1333	91.125	89.4706	87.8	88	87.7857	88.75	91.4615	89.6139
	101-150	120.588	116.25	112.333	120.778	121.714	113	112.571	118.083	113.222	114	124.091	121.857	117.03
	151-200	160.25	171.6	168.25	170.5	187.333	177.857	169.75		165.5	156.5	168.5	173.5	170.723
	201-300	241.333	228	233	252.667	272.5						220	250.333	246.25
	MÁS 300								344					395
	TOTAL	13.9062	14.2091	13.2091	13.6824	13.3861	13.7069	14.5143	12.766	12.886	13.6968	13.3304	14.411	13.8295
	CATEGORÍA GRATUITO
	RANGOS	ENERO	FEBRERO	MARZO	ABRIL	MAYO	JUNIO	JULIO	AGOSTO	SETBRE	OCTUBRE	NOVBRE	DCBRE	PROMEDIO
	0
	1 -20
	21-40
	41-50
	51-100
	101-200
	MÁS 200
	TOTAL
	RESUMEN
	CATEGORÍA	ENERO	FEBRERO	MARZO	ABRIL	MAYO	JUNIO	JULIO	AGOSTO	SEPTBRE	OCTUBRE	NOVBRE	DCBRE	PROMEDIO
	COMERCIAL	215.227	194.364	180.727	197.455	173.909	197.591	188.591	159.773	160.045	162.909	163.909	114.636	202.601
	ESPECIAL S/REBAJA	9.09091	6.45455	7.36364	21.2727	10.1818	16.8182	11.3636	9.27273	9.27273	14.2727	19.0909	14.0909	31.3198
	ESPECIAL C/REBAJA	122.455	153.818	124	100.091	131.273	141.636	98.2727	79.2727	83.8182	105.182	113.818	132.364	179.681
	INDUSTRIAL	552.833	442.5	561	451.167	207.5	426.667	545.833	439.167	451.167	479	514	621.5	505.045
	CONSTRUCCIÓN	15	17.5789	15.2105	15.5882	22.5294	20.75	20.3529	17.1765	22.5	19.9375	23.375	14.6875	28.4109
	RESIDENCIAL	13.9062	14.2091	13.2091	13.6824	13.3861	13.7069	14.5143	12.766	12.886	13.6968	13.3304	14.411	13.8295
	GRATUITO	0	0	0	0	0	0	0	0	0	0	0	0	0
	TOTAL	17.0589	17.074	16.1105	16.4048	15.5341	16.5341	17.3	15.0283	15.2119	16.1648	15.9463	16.8441	17.0719
	FUENTE: DWH - Estadísticas de Agua Potable y Alcantarillado
	ELABORACIÓN: SUBGERENCIA DE PLANIFICACIÓN - Departamento de Planificación y Control

## Sheet: ANEXO5
	ANEXO No. 5.
	ETAPA EP: VALOR PROMEDIO DE AGUA POTABLE POR RANGOS Y CATEGORÍAS
	SISTEMA MACHÁNGARA NORTE
	AÑO 2012
	(Dólares)
	CATEGORÍA COMERCIAL
	RANGOS	ENERO	FEBRERO	MARZO	ABRIL	MAYO	JUNIO	JULIO	AGOSTO	SETBRE	OCTUBRE	NOVBRE	DCBRE	PROMEDIO
	0		4	4	4	4	4	4	4	4	4	4	4	4
	1 -20	9.13333	12.75	12.26	13.66	9.48333	9.25	12.575	11	13.625	10.125	9.25	11.525	11.2608
	21-40	25.4375	23.6	27.8	26.05	29.2	25.35	22.725	24.1833	25.28	22.2	26.4	23.6	25.0519
	41-50	36.2	37.6	34.45	36.55	27.15	35.0333		35.15	34.1	37.8333	36.55	37.6	36.0783
	51-100	74.35	60	66.3	62.31	124.725	57.62	46.35	59.7375	56.01	70.7625	61.3125	56.7188	60.5177
	101-200	137.35	127.2	144	128.25		152.925	131.458	97.72	118.8	114.6	127.62	122.475	129.58
	201-300						247.95
	301-500							309.9	430.65
	501-1000	733.575	732		986.1	812.85	909.45	675.3	627	1792.5	645.9	876.9		749.025
	MÁS 1000				2284.95				1761	1792.5	1942.65	1614	1345.2	1953.33
	TOTAL	217.85	195.927	181.577	198.998	175.58	198.823	189.245	159.838	159.432	162.582	163.361	111.243	203.195
	CATEGORÍA ESPECIAL SIN REBAJA (100%)
	RANGOS	ENERO	FEBRERO	MARZO	ABRIL	MAYO	JUNIO	JULIO	AGOSTO	SETBRE	OCTUBRE	NOVBRE	DCBRE	PROMEDIO
	0	0	2	2	3	4	4	4	4	4	0	0	3	3.69231
	1 -20	8.9	6.8	9.13333	7.96667	7.4125	7.03333	7.9	6.275	6.21667	5.6	7.3	6.1	7.25542
	21-40	0					30.25			28.5			28.5	30.1557
	41-50								32.7
	51-100						62.8	40.4			50.2
	101-200
	201-300
	301-500
	501-1000
	MÁS 1000
	TOTAL	10	8.15455	8.42727	18.5273	11.1273	15.7727	12.0182	10.4909	10.4909	13.6273	17	13.5	27.1062
	CATEGORÍA ESPECIAL CON REBAJA (50%)
	RANGOS	ENERO	FEBRERO	MARZO	ABRIL	MAYO	JUNIO	JULIO	AGOSTO	SETBRE	OCTUBRE	NOVBRE	DCBRE	PROMEDIO
	0
	1-20				6.66667			4.33333	5.5	7.25			9
	21-40	12.4125	11.4775	12.0625	11.1	11.7125	12.85	13.3167	6.31	11.192	13.3167	14.0167	13.725	12.2324
	41-50	17.4	17.75		17.925	17.05	17.4	17.75			18.8		16.35	17.725
	51-100	22.65	21.775	22.65	25.625	22.1833	23.7			25.3333	25.1	28.6	25.5375	24.7096
	101-200	52.75	46.1	62.9	37.7		51.175	56.6					40.85	51.8273
	201-300		84.6	84.075			96.15	77.95		79	84.95	103.85		87.2409
	301-500	143.4			125.725			0	159.5	123.45	157.75		125.9	143.085
	501-1000
	MÁS 1000
	TOTAL	44.8591	55.56	45.4	37.0318	47.9455	51.5727	36.3955	29.4691	31.06	38.8136	41.8364	48.3273	66.235
	CATEGORÍA INDUSTRIAL
	RANGOS	ENERO	FEBRERO	MARZO	ABRIL	MAYO	JUNIO	JULIO	AGOSTO	SETBRE	OCTUBRE	NOVBRE	DCBRE	PROMEDIO
	0					4
	1-20	5.4	5.75	6.1	5.4	5.05	5.05	5.4	5.4	5.05	4.7	5.4	11.35	5.87727
	21-40
	41-50
	51-100
	101-200
	201-300
	301-500	361.3	324.5	352.1		367.7	422.35			354.9	430.1	427.7	203.05	358.74
	501-1000	722.1	593.3	601.3	508.5		689.7	562.9		512.1	502.5	513.3	1069.8	592.435
	MÁS 1000		1023.7	1528.5	996.5				862.9	930.1	1008.5	1155.7		1177.78
	TOTAL	467.867	379.583	474.367	386.567	186.2	372.367	462.3	376.933	386.55	408.833	436.8	522.517	447.615
	CATEGORÍA CONSTRUCCIÓN
	RANGOS	ENERO	FEBRERO	MARZO	ABRIL	MAYO	JUNIO	JULIO	AGOSTO	SETBRE	OCTUBRE	NOVBRE	DCBRE	PROMEDIO
	0	2	2	1.33333	2	4	2	4	4				2	2.44444
	1-20	9.86429	9.20833	8.625	8.09091	7.8	9.46667	9.04545	9.17273	7.77273	7.70909	7.8	8.43	8.61591
	21-40	20.1	24.5333	18.7	26.75	23.25	23.6	25	26.05	26.75	27.1	25.35	23.95	24.832
	41-50				36.2
	51-100	59.475				78.9	66.3	42.675						63.9476
	101-200
	MÁS 200
	TOTAL	14.7974	16.8211	14.7895	15.1412	21.1	19.1625	19.6794	16.7559	21.25	18.9312	22.125	13.9781	25.9595
	CATEGORÍA RESIDENCIAL
	RANGOS	ENERO	FEBRERO	MARZO	ABRIL	MAYO	JUNIO	JULIO	AGOSTO	SEPTBRE	OCTUBRE	NOVBRE	DCBRE	PROMEDIO
	0	1.37308	1.38372	1.30417	1.25618	1.27764	1.35795	1.25029	1.18698	1.17807	1.16753	1.20933	1.23056	1.27033
	1-20	3.35308	3.29505	3.27884	3.3502	3.36684	3.35781	3.39014	3.37217	3.33806	3.37648	3.31378	3.36974	3.34714
	21-40	8.24916	8.33941	8.37944	8.36009	8.35587	8.20015	8.35404	8.16481	8.28531	8.16021	8.11673	8.19756	8.26213
	41-60	17.3654	17.202	17.5412	17.4038	18.2205	17.2147	16.8973	17.648	16.8145	17.7242	18.2031	18.0068	17.514
	61-80	30.6742	30.4798	31.4359	30.3328	32.1518	30.7421	27.5257	28.9457	32.1731	31.05	30.4351	29.85	30.5003
	81-100	45.0875	44.4107	45.0733	42.9312	44.9367	45.0812	44.2559	43.17	43.3	43.0179	43.2875	45.55	44.2098
	101-150	57.7088	61.6625	58.95	64.3833	64.9286	58.35	55.5057	62.8542	58.0667	57.8833	66.7591	65.3071	60.4513
	151-200	90.2625	97.64	91.5625	96.925	107.867	101.707	96.4375		93.675	87.825	95.625	98.875	96.7383
	201-300	142.967	134.3	136.55	131.06	132.2						129.1	143.833	137.611
	MÁS 300								209.7				164.2	189.312
	TOTAL	5.40714	5.55857	5.23159	5.29598	5.15864	5.38628	5.51538	4.86776	4.94924	5.1834	5.13252	5.52455	5.36413
	CATEGORÍA GRATUITO
	RANGOS	ENERO	FEBRERO	MARZO	ABRIL	MAYO	JUNIO	JULIO	AGOSTO	SETBRE	OCTUBRE	NOVBRE	DCBRE	PROMEDIO
	0
	1 -20
	21-40
	41-50
	51-100
	101-200
	MÁS 200
	TOTAL
	RESUMEN
	CATEGORÍA	ENERO	FEBRERO	MARZO	ABRIL	MAYO	JUNIO	JULIO	AGOSTO	SEPTBRE	OCTUBRE	NOVBRE	DCBRE	PROMEDIO
	COMERCIAL	217.85	195.927	181.577	198.998	175.58	198.823	189.245	159.838	159.432	162.582	163.361	111.243	203.195
	ESPECIAL S/REBAJA	10	8.15455	8.42727	18.5273	11.1273	15.7727	12.0182	10.4909	10.4909	13.6273	17	13.5	27.1062
	ESPECIAL C/REBAJA	44.8591	55.56	45.4	37.0318	47.9455	51.5727	36.3955	29.4691	31.06	38.8136	41.8364	48.3273	66.235
	INDUSTRIAL	467.867	379.583	474.367	386.567	186.2	372.367	462.3	376.933	386.55	408.833	436.8	522.517	447.615
	CONSTRUCCIÓN	14.7974	16.8211	14.7895	15.1412	21.1	19.1625	19.6794	16.7559	21.25	18.9312	22.125	13.9781	25.9595
	RESIDENCIAL	5.40714	5.55857	5.23159	5.29598	5.15864	5.38628	5.51538	4.86776	4.94924	5.1834	5.13252	5.52455	5.36413
	GRATUITO	0	0	0	0	0	0	0	0	0	0	0	0	0
	TOTAL	8.30511	8.13059	7.84461	7.8342	7.14136	7.94148	8.10319	6.99752	7.11547	7.43871	7.48531	6.77557	8.23068
	FUENTE: DWH - Estadísticas de Agua Potable y Alcantarillado
	ELABORACIÓN: SUBGERENCIA DE PLANIFICACIÓN - Departamento de Planificación y Control

## Sheet: ANEXO6
	ANEXO No. 6.
	ETAPA EP: NÚMERO DE CONEXIONES, CONSUMO Y VALORES DE AGUA POTABLE POR CATEGORÍAS
	SISTEMA MACHÁNGARA NORTE
	AÑO 2012
	NÚMERO DE CONEXIONES (Número)																			NÚMERO DE CONEXIONES DE AGUA POTABLE URBANO (Número)																	NÚMERO DE CONEXIONES DE AGUA POTABLE RURAL (Número)
	COD.	CATEGORÍA	ENERO	FEBRERO	MARZO	ABRIL	MAYO	JUNIO	JULIO	AGOSTO	SEPTBRE	OCTUBRE	NOVBRE	DCBRE	PROMEDIO					COD.	CATEGORÍA	ENERO	FEBRERO	MARZO	ABRIL	MAYO	JUNIO	JULIO	AGOSTO	SEPTBRE	OCTUBRE	NOVBRE	DCBRE	PROMEDIO	PORCENT.		COD.	CATEGORÍA	ENERO	FEBRERO	MARZO	ABRIL	MAYO	JUNIO	JULIO	AGOSTO	SEPTBRE	OCTUBRE	NOVBRE
	R	RESIDENCIAL	2730	2740	2745	2774	2779	2791	2806	2833	2841	2846	2857	2871	2801.08					R	RESIDENCIAL	498	502	501	505	505	505	506	507	509	511	512	514	506.25	#DIV/0!		R	RESIDENCIAL	2232	2238	2244	2269	2274	2286	2300	2326	2332	2335	2345
	M	COMERCIAL	22	22	22	22	22	22	22	22	22	22	22	22	22					M	COMERCIAL	21	21	21	21	21	21	21	21	21	21	21	21	21	#DIV/0!		M	COMERCIAL	1	1	1	1	1	1	1	1	1	1	1
	I	INDUSTRIAL	6	6	6	6	6	6	6	6	6	6	6	6	6					I	INDUSTRIAL	6	6	6	6	6	6	6	6	6	6	6	6	6	#DIV/0!		I	INDUSTRIAL
	C	CONSTRUCCIÓN	19	19	19	17	17	16	17	17	16	16	16	16	17.0833					C	CONSTRUCCIÓN	6	6	6	6	6	6	6	6	6	6	6	6	6	#DIV/0!		C	CONSTRUCCIÓN	13	13	13	11	11	10	11	11	10	10	10
	E	ESPECIAL SIN REBAJA	11	11	11	11	11	11	11	11	11	11	11	11	11					E	ESPECIAL SIN REBAJA													#DIV/0!	#DIV/0!		E	ESPECIAL SIN REBAJA	11	11	11	11	11	11	11	11	11	11	11
	D	ESPECIAL CON REBAJA	11	11	11	11	11	11	11	11	11	11	11	11	11					D	ESPECIAL CON REBAJA	4	4	4	4	4	4	4	4	4	4	4	4	4	#DIV/0!		D	ESPECIAL CON REBAJA	7	7	7	7	7	7	7	7	7	7	7
	G	GRATUITOS																		G	GRATUITOS													#DIV/0!	#DIV/0!		G	GRATUITOS
		TOTALES	2799	2809	2814	2841	2846	2857	2873	2900	2907	2912	2923	2937	2868.17						TOTALES	535	539	538	542	542	542	543	544	546	548	549	551	#DIV/0!	#DIV/0!			TOTALES	2264	2270	2276	2299	2304	2315	2330	2356	2361	2364	2374
	CONSUMOS (m3)																					526	530	529	534	537	532	534	541	538	539	540	543						2264	2270	2276	2299	2304	2315	2330	2356	2361	2364	2374
	COD	CATEGORÍA	ENERO	FEBRERO	MARZO	ABRIL	MAYO	JUNIO	JULIO	AGOSTO	SEPTBRE	OCTUBRE	NOVBRE	DCBRE	PROMEDIO
	R	RESIDENCIAL	37964	38933	36259	37955	37200	38256	40727	36166	36609	38981	38085	41374	38209.1
	M	COMERCIAL	4735	4276	3976	4344	3826	4347	4149	3515	3521	3584	3606	2522	3866.75
	I	INDUSTRIAL	3317	2655	3366	2707	1245	2560	3275	2635	2707	2874	3084	3729	2846.17
	C	CONSTRUCCIÓN	285	334	289	265	383	332	346	292	360	319	374	235	317.833
	E	ESPECIAL SIN REBAJA	100	71	81	234	112	185	125	102	102	157	210	155	136.167
	D	ESPECIAL CON REBAJA	1347	1692	1364	1101	1444	1558	1081	872	922	1157	1252	1456	1270.5
	G	GRATUITOS	0	0										0	0
		TOTALES	47748	47961	45335	46606	44210	47238	49703	43582	44221	47072	46611	49471	46646.5
	VALORES (Dólares)
	COD	CATEGORÍA	ENERO	FEBRERO	MARZO	ABRIL	MAYO	JUNIO	JULIO	AGOSTO	SEPTBRE	OCTUBRE	NOVBRE	DCBRE	PROMEDIO
	R	RESIDENCIAL	14761.5	15230.5	14360.7	14691	14335.9	15033.1	15476.2	13790.4	14060.8	14752	14663.6	15861	14751.4
	M	COMERCIAL	4792.7	4310.4	3994.7	4377.95	3862.75	4374.1	4163.4	3515.5	3507.5	3576.8	3593.95	2447.35	3876.42
	I	INDUSTRIAL	2807.2	2277.5	2846.2	2319.4	1117.2	2234.2	2773.8	2261.6	2319.3	2453	2620.8	3135.1	2430.44
	C	CONSTRUCCIÓN	281.15	319.65	281	257.4	358.7	306.6	334.55	284.85	340	302.9	354	223.65	303.704
	E	ESPECIAL SIN REBAJA	110	89.7	92.7	203.8	122.4	173.5	132.2	115.4	115.4	149.9	187	148.5	136.708
	D	ESPECIAL CON REBAJA	493.45	611.16	499.4	407.35	527.4	567.3	400.35	324.16	341.66	426.95	460.2	531.6	465.915
	G	GRATUITOS								0
		TOTALES	23246	22838.9	22074.7	22257	20324.3	22688.8	23280.5	20291.9	20684.7	21661.5	21879.6	22347.2	21964.6
	FUENTE: DWH - Estadísticas de Agua Potable y Alcantarillado
	ELABORACIÓN: SUBGERENCIA DE PLANIFICACIÓN - Departamento de Planificación y Control
[truncated: 35 more columns]

## Sheet: ANEXO7
	ANEXO No. 7.
	ETAPA EP: CONSUMOS Y VALORES DE AGUA POTABLE POR CONEXIÓN Y POR CATEGORÍAS
	SISTEMA MACHÁNGARA NORTE
	AÑO 2012
	CONSUMO PROMEDIO POR CONEXIÓN (m3)
	COD.	CATEGORÍA	ENERO	FEBRERO	MARZO	ABRIL	MAYO	JUNIO	JULIO	AGOSTO	SEPTBRE	OCTUBRE	NOVBRE	DCBRE	PROMEDIO
	R	RESIDENCIAL	13.9062	14.2091	13.2091	13.6824	13.3861	13.7069	14.5143	12.766	12.886	13.6968	13.3304	14.411	13.6408
	M	COMERCIAL	215.227	194.364	180.727	197.455	173.909	197.591	188.591	159.773	160.045	162.909	163.909	114.636	175.761
	I	INDUSTRIAL	552.833	442.5	561	451.167	207.5	426.667	545.833	439.167	451.167	479	514	621.5	474.361
	C	CONSTRUCCIÓN	15	17.5789	15.2105	15.5882	22.5294	20.75	20.3529	17.1765	22.5	19.9375	23.375	14.6875	18.6049
	E	ESPECIAL SIN REBAJA	9.09091	6.45455	7.36364	21.2727	10.1818	16.8182	11.3636	9.27273	9.27273	14.2727	19.0909	14.0909	12.3788
	D	ESPECIAL CON REBAJA	122.455	153.818	124	100.091	131.273	141.636	98.2727	79.2727	83.8182	105.182	113.818	132.364	115.5
	G	GRATUITOS
		TOTALES	17.0589	17.074	16.1105	16.4048	15.5341	16.5341	17.3	15.0283	15.2119	16.1648	15.9463	16.8441	16.2635
	VALOR PROMEDIO POR CONEXIÓN (Dólares)
	COD	CATEGORÍA	ENERO	FEBRERO	MARZO	ABRIL	MAYO	JUNIO	JULIO	AGOSTO	SEPTBRE	OCTUBRE	NOVBRE	DCBRE	PROMEDIO
	R	RESIDENCIAL	5.40714	5.55857	5.23159	5.29598	5.15864	5.38628	5.51538	4.86776	4.94924	5.1834	5.13252	5.52455	5.26631
	M	COMERCIAL	217.85	195.927	181.577	198.998	175.58	198.823	189.245	159.795	159.432	162.582	163.361	111.243	176.201
	I	INDUSTRIAL	467.867	379.583	474.367	386.567	186.2	372.367	462.3	376.933	386.55	408.833	436.8	522.517	405.074
	C	CONSTRUCCIÓN	14.7974	16.8237	14.7895	15.1412	21.1	19.1625	19.6794	16.7559	21.25	18.9312	22.125	13.9781	17.7778
	E	ESPECIAL SIN REBAJA	10	8.15455	8.42727	18.5273	11.1273	15.7727	12.0182	10.4909	10.4909	13.6273	17	13.5	12.428
	D	ESPECIAL CON REBAJA	44.8591	55.56	45.4	37.0318	47.9455	51.5727	36.3955	29.4691	31.06	38.8136	41.8364	48.3273	42.3559
	G	GRATUITOS
		TOTALES	8.30511	8.13061	7.84461	7.8342	7.14136	7.94148	8.10319	6.9972	7.11547	7.43871	7.48531	7.60885	7.65806
	VALOR PROMEDIO POR M3 (Dólares)
	COD	CATEGORÍA	ENERO	FEBRERO	MARZO	ABRIL	MAYO	JUNIO	JULIO	AGOSTO	SEPTBRE	OCTUBRE	NOVBRE	DCBRE	PROMEDIO
	R	RESIDENCIAL	0.388829	0.391197	0.396059	0.387065	0.385372	0.392961	0.379998	0.381308	0.38408	0.37844	0.385023	0.383356	0.38607
	M	COMERCIAL	1.01219	1.00804	1.0047	1.00782	1.00961	1.00623	1.00347	1.00014	0.996166	0.997991	0.996658	0.9704	1.0025
	I	INDUSTRIAL	0.846307	0.857815	0.845573	0.856816	0.897349	0.872734	0.846962	0.858292	0.856779	0.853514	0.849805	0.840735	0.853935
	C	CONSTRUCCIÓN	0.986491	0.957036	0.972318	0.971321	0.936554	0.923494	0.966908	0.975514	0.944444	0.94953	0.946524	0.951702	0.955545
	E	ESPECIAL SIN REBAJA	1.1	1.26338	1.14444	0.87094	1.09286	0.937838	1.0576	1.13137	1.13137	0.954777	0.890476	0.958065	1.00398
	D	ESPECIAL CON REBAJA	0.366333	0.361206	0.366129	0.369982	0.365235	0.364121	0.370352	0.371743	0.370564	0.369015	0.367572	0.36511	0.366718
	G	GRATUITOS
		TOTALES	0.486848	0.476197	0.486924	0.477555	0.459722	0.480309	0.468391	0.465602	0.467756	0.460178	0.469408	0.451723	0.470873
	FUENTE: DWH - Estadísticas de Agua Potable y Alcantarillado
	ELABORACIÓN: SUBGERENCIA DE PLANIFICACIÓN - Departamento de Planificación y Control
