# Supplementary material for: Looking inside the Blackbox: Cuenca’s water metabolism
Source: PLoS One. 2022 Sep 22;17(9):e0273629. doi: 10.1371/journal.pone.0273629 (PMC9499241; doi:10.1371/journal.pone.0273629)
Supplement: S5 File — (ZIP) [file pone.0273629.s006.zip › 2013/Sistema - Macha╠üngara Sur.XLS]

## Sheet: ANEXO1
	ANEXO No. 1
	ETAPA EP: NÚMERO DE CONEXIONES DE AGUA POTABLE POR RANGOS Y CATEGORÍAS DE CONSUMO
	SISTEMA MACHÁNGARA SUR
	AÑO 2012
	(Número)
	CATEGORÍA COMERCIAL
	RANGOS	ENERO	FEBRERO	MARZO	ABRIL	MAYO	JUNIO	JULIO	AGOSTO	SETBRE	OCTUBRE	NOVBRE	DCBRE	PROMEDIO	PORCENT.
	0	3	3	3	3	3	1	1	2					2.375	0.0307514
	1 -20	33	35	32	34	34	39	43	39					36.125	0.467746
	21-40	19	15	16	11	16	14	10	12					14.125	0.18289
	41-50	2	4	4	10	1	5		1					3.85714	0.0499422
	51-100	10	6	11	8	12	9	13	11					10	0.12948
	101-200	2	8	2	4	4	5	4	3					4	0.0517919
	201-300	2	1	5	2	2	1	3	2					2.25	0.0291329
	301-500	3	2	1	1	3	1	1	4					2	0.025896
	501-1000	1	1	2	3	1	1							1.5	0.019422
	MÁS 1000	1	1	1	1	1	1	1	1					1	0.012948
	TOTAL	76	76	77	77	77	77	76	75					77.2321	1
	CATEGORÍA ESPECIAL SIN REBAJA
	RANGOS	ENERO	FEBRERO	MARZO	ABRIL	MAYO	JUNIO	JULIO	AGOSTO	SETBRE	OCTUBRE	NOVBRE	DCBRE	PROMEDIO	PORCENT.
	0		2	1	4	4	5	4	2					3.14286	0.113607
	1 -20	12	11	14	10	9	13	12	14					11.875	0.429254
	21-40	3	3	4	3	4	2	6	6					3.875	0.140072
	41-50	2	1		1	1		2						1.4	0.0506068
	51-100	2	3	1	3	2	5		3					2.71429	0.0981152
	101-200	3		1	1	4	1	2	1					1.85714	0.0671314
	201-300	1	3	2	2		1							1.8	0.0650658
	301-500			1				1	1					1	0.0361477
	501-1000														0
	MÁS 1000														0
	TOTAL	23	23	24	24	24	27	27	27					27.6643	1
	CATEGORÍA ESPECIAL CON REBAJA (50%)
	RANGOS	ENERO	FEBRERO	MARZO	ABRIL	MAYO	JUNIO	JULIO	AGOSTO	SETBRE	OCTUBRE	NOVBRE	DCBRE	PROMEDIO	PORCENT.
	0							1	1					1	0.0464756
	1 -20	4	3	3	4	4	3	5	8					4.25	0.197521
	21-40	2	3	1	4	3	2	3	5					2.875	0.133617
	41-50	1		2			2	2	1					1.6	0.074361
	51-100	1	3	2	2	5	2	5	1					2.625	0.121998
	101-200	4	4	5	5	3	6							4.5	0.20914
	201-300	1	2	1	1	1	1							1.16667	0.0542215
	301-500	3	1	1		1								1.5	0.0697134
	501-1000			1	1		1	1	1					1	0.0464756
	MÁS 1000			1										1	0.0464756
	TOTAL	16	16	17	17	17	17	17	17					21.5167	1
	CATEGORÍA INDUSTRIAL
	RANGOS	ENERO	FEBRERO	MARZO	ABRIL	MAYO	JUNIO	JULIO	AGOSTO	SETBRE	OCTUBRE	NOVBRE	DCBRE	PROMEDIO	PORCENT.
	0														0
	1 -20	1	1	1		2	1	1	1					1.14286	0.16
	21-40	1	1	1	1	1	1	1	1					1	0.14
	41-50				1									1	0.14
	51-100								1					1	0.14
	101-200		1	1	1			1						1	0.14
	201-300						1							1	0.14
	301-500	1		1			1							1	0.14
	501-1000	1	1		1	1		1	1						0
	MÁS 1000														0
	TOTAL	4	4	4	4	4	4	4	4					7.14286	1
	CATEGORÍA CONSTRUCCIÓN
	RANGOS	ENERO	FEBRERO	MARZO	ABRIL	MAYO	JUNIO	JULIO	AGOSTO	SETBRE	OCTUBRE	NOVBRE	DCBRE	PROMEDIO	PORCENT.
	0	33	38	47	39	47	45	48	56					44.125	0.288062
	1 -20	50	59	71	72	81	96	106	106					80.125	0.523082
	21-40	17	18	17	25	21	24	14	19					19.375	0.126486
	41-50	3	1	2	2	2		4	3					2.42857	0.0158545
	51-100	2	4	3	4	3	4	6	7					4.125	0.0269294
	101-200	2		1	1		1	2	3					1.66667	0.0108805
	MÁS 200	2					1		1					1.33333	0.00870444
	TOTAL	109	120	141	143	154	171	180	195					153.179	1
	CATEGORÍA RESIDENCIAL
	RANGOS	ENERO	FEBRERO	MARZO	ABRIL	MAYO	JUNIO	JULIO	AGOSTO	SETBRE	OCTUBRE	NOVBRE	DCBRE	PROMEDIO	PORCENT.
	0	827	867	973	905	1051	1064	1002	995					960.5	0.126776
	0-20	4266	4307	4441	4690	4902	4961	5039	5063					4708.62	0.621488
	21-40	1416	1406	1399	1383	1281	1327	1342	1392					1368.25	0.180594
	41-60	344	342	344	327	281	306	307	301					319	0.0421046
	61-80	103	106	113	97	82	100	95	99					99.375	0.0131164
	81-100	38	39	63	52	37	39	46	33					43.375	0.00572503
	101-150	40	48	77	48	37	44	29	42					45.625	0.00602201
	151-200	11	13	29	10	11	17	12	12					14.375	0.00189735
	201-300	8	5	21	9	5	9	9	7					9.125	0.0012044
	MÁS 300	4	6	20	8	5	6	8	8					8.125	0.00107241
	TOTAL	7057	7139	7480	7529	7692	7873	7889	7952					7576.38	1
	CATEGORÍA GRATUITO
	RANGOS	ENERO	FEBRERO	MARZO	ABRIL	MAYO	JUNIO	JULIO	AGOSTO	SETBRE	OCTUBRE	NOVBRE	DCBRE	PROMEDIO	PORCENT.
	0														0
	1 -20	3	2	2	3	3	3	3	3					2.75	0.733333
	21-40		1	1					y					1	0.266667
	41-50														0
	51-100														0
	101-200														0
	MÁS 200														0
	TOTAL	3	3	3	3	3	3	3	3					3.75	1
	RESUMEN
	CATEGORÍA	ENERO	FEBRERO	MARZO	ABRIL	MAYO	JUNIO	JULIO	AGOSTO	SETBRE	OCTUBRE	NOVBRE	DCBRE	PROMEDIO	PORCENT.
	COMERCIAL	76	76	77	77	77	77	76	75					77.2321	0.0098174
	ESPECIAL S/REBAJA	23	23	24	24	24	27	27	27					27.6643	0.00351656
	ESPECIAL C/REBAJA	16	16	17	17	17	17	17	17					21.5167	0.0027351
	INDUSTRIAL	4	4	4	4	4	4	4	4					7.14286	0.000907968
	CONSTRUCCIÓN	109	120	141	143	154	171	180	195					153.179	0.0194714
	RESIDENCIAL	7057	7139	7480	7529	7692	7873	7889	7952					7576.38	0.963075
	GRATUITO	3	3	3	3	3	3	3	3					3.75	0.000476683
	TOTAL	7288	7381	7746	7797	7971	8172	8196	8273					7866.86	1
	FUENTE: DWH - Estadísticas de Agua Potable y Alcantarillado
	ELABORACIÓN: SUBGERENCIA DE PLANIFICACIÓN - Departamento de Planificación y Control

## Sheet: ANEXO2
	ANEXO No. 2
	ETAPA EP: CONSUMOS DE AGUA POTABLE POR RANGOS Y CATEGORÍAS
	SISTEMA MACHÁNGARA SUR
	AÑO 2013
	(m3)
	CATEGORÍA COMERCIAL
	RANGOS	ENERO	FEBRERO	MARZO	ABRIL	MAYO	JUNIO	JULIO	AGOSTO	SETBRE	OCTUBRE	NOVBRE	DCBRE	PROMEDIO	PORCENT.
	0	0	0											0	0
	1 -20	280	288	287	293	302	329	386	342					313.375	0.0416376
	21-40	530	459	468	314	442	379	262	354					401	0.0532802
	41-50	97	175	183	448	41	226		41					173	0.0229862
	51-100	701	402	707	553	766	660	933	818					692.5	0.0920113
	101-200	237	1009	253	571	497	675	646	423					538.875	0.0715994
	201-300	475	277	1178	522	473	201	771	475					546.5	0.0726125
	301-500	1135	876	306	319	1061	301	455	1402					731.875	0.097243
	501-1000	686	784	1385	2168	545	528							1016	0.134994
	MÁS 1000	3356	2461	3321	3321	3321	3019	3103	3003					3113.12	0.413636
	TOTAL	7497	6731	8088	8509	7448	6318	6556	6858					7526.25	1
	CATEGORÍA ESPECIAL SIN REBAJA (100%)
	RANGOS	ENERO	FEBRERO	MARZO	ABRIL	MAYO	JUNIO	JULIO	AGOSTO	SETBRE	OCTUBRE	NOVBRE	DCBRE	PROMEDIO	PORCENT.
	0														0
	1 -20	74	74	75	81	55	72	74	79					73	0.0621598
	21-40	72	83	132	99	108	57	187	198					117	0.0996259
	41-50	92	41		41	48								55.5	0.0472585
	51-100	150	224	88	197	169	385	131	208					194	0.165192
	101-200	357		113	174	549	143	266	107					244.143	0.207889
	201-300	220	713	560	470									490.75	0.417875
	301-500			337			332	351	462						0
	501-1000														0
	MÁS 1000														0
	TOTAL	965	1135	1305	1062	929	989	1009	1054	0	0	0	0	1174.39	1
	CATEGORÍA ESPECIAL CON REBAJA (50%)
	RANGOS	ENERO	FEBRERO	MARZO	ABRIL	MAYO	JUNIO	JULIO	AGOSTO	SETBRE	OCTUBRE	NOVBRE	DCBRE	PROMEDIO	PORCENT.
	0														0
	1 -20	11	6	44	39	24	21	45	67					32.125	0.00896532
	21-40	50	80	24	123	75	60	92	125					78.625	0.0219424
	41-50	41		90			88	90	48					71.4	0.019926
	51-100	89	222	165	182	422	159	358	69					208.25	0.0581176
	101-200	513	529	704	690	409	776							603.5	0.168423
	201-300	266	429	230	251	276	222							279	0.0778623
	301-500	1026	396	346		467								558.75	0.155934
	501-1000			530	511		669	650	758					623.6	0.174032
	MÁS 1000			1128										1128	0.314798
	TOTAL	1996	1662	3261	1796	1673	1995	1235	1067					3583.25	1
	CATEGORÍA INDUSTRIAL
	RANGOS	ENERO	FEBRERO	MARZO	ABRIL	MAYO	JUNIO	JULIO	AGOSTO	SETBRE	OCTUBRE	NOVBRE	DCBRE	PROMEDIO	PORCENT.
	0														0
	1 -20	6	6	5		15	10	8	6					8	0.011234
	21-40	30	29	37	26	35	32	37	29					31.875	0.0447604
	41-50				46									46	0.0645954
	51-100								74					74	0.103914
	101-200		147	172	168			138						156.25	0.219414
	201-300						227								0
	301-500	459		416			313							396	0.556082
	501-1000	558	678		618	618		659	764						0
	MÁS 1000														0
	TOTAL	1053	860	630	858	668	582	842	873					712.125	1
	CATEGORÍA CONSTRUCCIÓN
	RANGOS	ENERO	FEBRERO	MARZO	ABRIL	MAYO	JUNIO	JULIO	AGOSTO	SETBRE	OCTUBRE	NOVBRE	DCBRE	PROMEDIO	PORCENT.
	0														0
	1 -20	391	457	537	581	628	707	844	833					622.25	0.29782
	21-40	437	544	487	691	579	701	356	523					539.75	0.258334
	41-50	130	42	92	86	92		188	141					110.143	0.0527163
	51-100	129	309	159	317	235	284	475	507					301.875	0.144483
	101-200	235		120	123		191	212	439					220	0.105296
	MÁS 200	439					226		221					295.333	0.141352
	TOTAL	1761	1352	1395	1798	1534	2109	2075	2664					2089.35	1
	CATEGORÍA RESIDENCIAL
	RANGOS	ENERO	FEBRERO	MARZO	ABRIL	MAYO	JUNIO	JULIO	AGOSTO	SETBRE	OCTUBRE	NOVBRE	DCBRE	PROMEDIO	PORCENT.
	0	0	0	0	0									0	0
	0-20	38742	38963	40796	41575	43403	43388	44194	43582					41830.4	0.347186
	21-40	40224	39945	39330	38893	36017	36939	37640	38637					38453.1	0.319155
	41-60	16673	16797	16635	15945	13380	14938	14855	14591					15476.8	0.128455
	61-80	7235	7251	7858	6552	5750	6786	6536	6873					6855.12	0.0568965
	81-100	3399	3410	5666	4660	3334	3505	4091	2928					3874.12	0.0321547
	101-150	4861	5721	9333	5804	4338	5339	3382	4912					5461.25	0.0453275
	151-200	1783	2302	4950	1688	1844	2875	2023	2053					2439.75	0.0202496
	201-300	1955	1254	4943	2185	1183	2079	2132	1710					2180.12	0.0180947
	MÁS 300	2611	2798	8610	4177	2562	2171	3973	4406					3913.5	0.0324815
	TOTAL	117483	118441	138121	121479	111811	118020	118826	119692					120484	1
	CATEGORÍA GRATUITO
	RANGOS	ENERO	FEBRERO	MARZO	ABRIL	MAYO	JUNIO	JULIO	AGOSTO	SETBRE	OCTUBRE	NOVBRE	DCBRE	PROMEDIO	PORCENT.
	0
	1 -20	29	8	5	26	8	9	11	10					13.25	0.309942
	21-40		28	31										29.5	0.690058
	41-50
	51-100
	101-200
	MÁS 200	0												0	0
	TOTAL	29	36	36	26	8	9	11	10					42.75	1
	RESUMEN
	CATEGORÍA	ENERO	FEBRERO	MARZO	ABRIL	MAYO	JUNIO	JULIO	AGOSTO	SETBRE	OCTUBRE	NOVBRE	DCBRE	PROMEDIO	PORCENT.
	COMERCIAL	7497	6731	8088	8509	7448	6318	6556	6858					7526.25	0.0554983
	ESPECIAL S/REBAJA	965	1135	1305	1062	929	989	1009	1054					1174.39	0.00865993
	ESPECIAL C/REBAJA	1996	1662	3261	1796	1673	1995	1235	1067					3583.25	0.0264228
	INDUSTRIAL	1053	860	630	858	668	582	842	873					712.125	0.00525119
	CONSTRUCCIÓN	1761	1352	1395	1798	1534	2109	2075	2664					2089.35	0.0154068
	RESIDENCIAL	117483	118441	138121	121479	111811	118020	118826	119692					120484	0.888446
	GRATUITO	29	36	36	26	8	9	11	10					42.75	0.000315237
	TOTAL	130784	130217	152836	135528	124071	130022	130554	132218					135612	1
	FUENTE: DWH - Estadísticas de Agua Potable y Alcantarillado
	ELABORACIÓN: SUBGERENCIA DE PLANIFICACIÓN - Departamento de Planificación y Control

## Sheet: ANEXO3
	ANEXO No. 3
	ETAPA EP: VALORES POR CONSUMOS DE AGUA POTABLE POR RANGOS Y CATEGORÍAS
	SISTEMA MACHÁNGARA SUR
	AÑO 2013
	(Dólares)
	CATEGORÍA COMERCIAL
	RANGOS	ENERO	FEBRERO	MARZO	ABRIL	MAYO	JUNIO	JULIO	AGOSTO	SETBRE	OCTUBRE	NOVBRE	DCBRE	PROMEDIO	PORCENT.
	0	8	8	8	8	8	4	4	8					7	0.000931725
	1 -20	328	341.6	328.9	341.1	347.4	386.3	442.2	395.4					363.863	0.0484314
	21-40	447	381.3	391.6	263.8	373.4	321.3	223.4	295.8					337.2	0.0448825
	41-50	75.9	138.5	144.1	353.6	32.7	178.2		32.7					136.529	0.0181724
	51-100	601.05	341.1	593.85	472.65	642.3	571.5	804.15	710.4					592.125	0.078814
	101-200	221.85	951.45	238.65	545.55	467	641.25	624.3	403.65					511.713	0.0681108
	201-300	471.75	277.35	1169.4	521.1	469.65	197.55	769.05	471.75					543.45	0.0723351
	301-500	1151.25	892.8	310	321.45	1073.55	302.55	464.25	1418.1					741.744	0.0987288
	501-1000	572.5	809.7	1427.25	2235.9	558.75	540.9							1024.17	0.13632
	MÁS 1000	3510.3	2570.55	3473.55	3472.55	3473.55	3156.45	3244.65	3139.65					3255.16	0.433273
	TOTAL	7387.6	6712.35	8085.3	8535.7	7446.3	6300	6576	6875.45					7512.95	1
	CATEGORÍA ESPECIAL SIN REBAJA (100%)
	RANGOS	ENERO	FEBRERO	MARZO	ABRIL	MAYO	JUNIO	JULIO	AGOSTO	SETBRE	OCTUBRE	NOVBRE	DCBRE	PROMEDIO	PORCENT.
	0		8	4	12	8	16	8						9.33333	0.0101203
	1 -20	99.8	95.8	108.5	96.7	74.5	102.4	99.8	111.3					98.6	0.106914
	21-40	62.4	57.71	108.4	81.3	79.21	47.9	154.9	162.6					94.3025	0.102254
	41-50	72.4	32.7		32.7	37.6								43.85	0.0475473
	51-100	113	168.8	65.6	149.9	126.3	289.5	99.7	157.6					146.3	0.158636
	101-200	261.9		83.1	125.8	400.3	104.1	194.2	78.9					178.329	0.193365
	201-300	158	511.1	400	337									351.525	0.381165
	301-500			239.9			236.4	249.7	327.4						0
	501-1000														0
	MÁS 1000														0
	TOTAL	767.5	874.11	1009.5	835.4	725.91	796.3	806.3	837.8					922.239	1
	CATEGORÍA ESPECIAL CON REBAJA (50%)
	RANGOS	ENERO	FEBRERO	MARZO	ABRIL	MAYO	JUNIO	JULIO	AGOSTO	SETBRE	OCTUBRE	NOVBRE	DCBRE	PROMEDIO	PORCENT.
	0														0
	1-20	11.85	8.1	21.4	21.65	16.4	13.35	25.75	39.45					19.7437	0.0147192
	21-40	18.46	34	10.4	51.05	32.25	25	38.2	50.71					32.5087	0.0242356
	41-50	16.35		35.5			34.8	35.5	18.8					28.19	0.021016
	51-100	33.15	83.7	61.75	67.7	157.7	59.65	135.3	26.15					78.1375	0.0582524
	101-200	187.55	193.15	256.4	251.5	149.15	283.6							220.225	0.16418
	201-300	95.1	154.15	82.5	89.85	98.6	79.7							99.9833	0.0745387
	301-500	365.1	140.6	123.1		165.45								198.562	0.148031
	501-1000			187.5	180.85		236.15	229.5	267.3					220.26	0.164206
	MÁS 1000			443.75										443.75	0.330821
	TOTAL	727.56	613.7	1222.3	662.6	619.55	732.25	464.25	402.41					1341.36	1
	CATEGORÍA INDUSTRIAL
	RANGOS	ENERO	FEBRERO	MARZO	ABRIL	MAYO	JUNIO	JULIO	AGOSTO	SETBRE	OCTUBRE	NOVBRE	DCBRE	PROMEDIO	PORCENT.
	0														0
	1-20	8.2	8.2	7.5		18.5	11	9.6	8.2					10.1714	0.0158743
	21-40	25	24.3	29.9	22.2	28.5	26.4	29.9	24.3					26.3125	0.0410654
	41-50				36.2									36.2	0.0564966
	51-100								64.2					64.2	0.100196
	101-200		140.85	167.1	162.9			131.4						150.562	0.23498
	201-300						218.1								0
	301-500	403.7		369.3			286.9							353.3	0.551388
	501-1000	482.9	578.9		530.9	530.9		563.7	647.7						0
	MÁS 1000	0												0	0
	TOTAL	919.8	752.25	573.8	752.2	577.9	542.4	734.6	744.4					640.746	1
	CATEGORÍA CONSTRUCCIÓN
	RANGOS	ENERO	FEBRERO	MARZO	ABRIL	MAYO	JUNIO	JULIO	AGOSTO	SETBRE	OCTUBRE	NOVBRE	DCBRE	PROMEDIO	PORCENT.
	0	120	136	176	120	152	156	168	204					154	0.0714914
	1-20	465.7	551.9	651.9	687.4	751.6	866.9	1002.8	999.1					747.163	0.346855
	21-40	373.9	452.8	408.9	579.7	489.3	586.7	305.2	438.1					454.325	0.210911
	41-50	103	33.4	72.4	68.2	72.4		147.6	110.7					86.8143	0.0403018
	51-100	108.45	252.95	126.45	249.45	206.25	244.2	417.75	437.85					255.419	0.118573
	101-200	200.5		112.5	90.8		187.05	195.6	402.95					198.233	0.0920259
	MÁS 200	382.5					173.4		218.55					258.15	0.119841
	TOTAL	1754.05	1427.05	1548.15	1795.55	1671.55	2214.25	2236.95	2811.25					2154.1	1
	CATEGORÍA RESIDENCIAL
	RANGOS	ENERO	FEBRERO	MARZO	ABRIL	MAYO	JUNIO	JULIO	AGOSTO	SEPTBRE	OCTUBRE	NOVBRE	DCBRE	PROMEDIO	PORCENT.
	0	1076.3	1132.2	1352.5	1160.4	1409.9	1444.3	1340.4	1364.2					1285.03	0.0276214
	1-20	14757.5	14852.6	15522.7	16010.3	16706.1	16747.2	17047	16976.4					16077.5	0.345583
	21-40	11966.7	11902	11726.4	11582.4	10708.9	10968.9	11150.9	11428.3					11429.3	0.245672
	41-60	6003.85	6090.9	5939.35	5741.88	4751.3	5338.64	5313.74	5224.95					5550.58	0.119309
	61-80	3243.64	3221.75	3425.95	2884.4	2567.45	2953.38	2900.2	3069.35					3033.26	0.0651996
	81-100	1668.15	1668.4	2531.9	2250.7	1648.8	1666.7	1994.8	1436.5					1858.24	0.0399427
	101-150	2582.7	2989.45	4317.65	3027.5	2299.4	2634.7	1749.55	2607					2775.99	0.0596696
	151-200	990.45	1300.65	2065.4	954.2	1014.75	1513.39	1146.15	1163.65					1268.58	0.027268
	201-300	1083.75	730	1878.56	1149.49	699.45	1093.79	1226.15	996.6					1107.22	0.0237996
	MÁS 300	1499.85	1735.3	3519.95	2479.85	1448.37	1188.9	2471.25	2752.7					2137.02	0.045935
	TOTAL	44872.9	45623.3	52280.4	47241.1	43254.4	45549.9	46340.2	47019.6					46522.7	1
	CATEGORÍA GRATUITO
	RANGOS	ENERO	FEBRERO	MARZO	ABRIL	MAYO	JUNIO	JULIO	AGOSTO	SETBRE	OCTUBRE	NOVBRE	DCBRE	PROMEDIO	PORCENT.
	0	0		0										0	0
	1 -20	0		0										0	0
	21-40	0		0										0	0
	41-50	0												0	0
	51-100	0												0	0
	101-200	0												0	0
	MÁS 200	0												0	0
	TOTAL	0	0	0	0	0	0	0	0	0	0	0	0	0	0
	RESUMEN
	CATEGORÍA	ENERO	FEBRERO	MARZO	ABRIL	MAYO	JUNIO	JULIO	AGOSTO	SEPTBRE	OCTUBRE	NOVBRE	DCBRE	PROMEDIO	PORCENT.
	COMERCIAL	7387.6	6712.35	8085.3	8535.7	7446.3	6300	6576	6875.45					7512.95	0.129151
	ESPECIAL S/REBAJA	767.5	874.11	1009.5	835.4	725.91	796.3	806.3	837.8						0
	ESPECIAL C/REBAJA	727.56	613.7	1222.3	662.6	619.55	732.25	464.25	402.41					1341.36	0.0230586
	INDUSTRIAL	919.8	752.25	573.8	752.2	577.9	542.4	734.6	744.4					640.746	0.0110147
	CONSTRUCCIÓN	1754.05	1427.05	1548.15	1795.55	1671.55	2214.25	2236.95	2811.25					2154.1	0.03703
	RESIDENCIAL	44872.9	45623.3	52280.4	47241.1	43254.4	45549.9	46340.2	47019.6					46522.7	0.799746
	GRATUITO	0	0	0	0	0	0	0	0					0	0
	TOTAL	56429.4	56002.7	64719.4	59822.6	54295.6	56135.1	57158.3	58691					58171.9	1
	FUENTE: DWH - Estadísticas de Agua Potable y Alcantarillado
	ELABORACIÓN: SUBGERENCIA DE PLANIFICACIÓN - Departamento de Planificación y Control

## Sheet: ANEXO4
	ANEXO No. 4.
	ETAPA EP: CONSUMO PROMEDIO DE AGUA POTABLE POR RANGOS Y CATEGORÍAS
	SISTEMA MACHÁNGARA SUR
	AÑO 2013
	(m3)
	CATEGORÍA COMERCIAL
	RANGOS	ENERO	FEBRERO	MARZO	ABRIL	MAYO	JUNIO	JULIO	AGOSTO	SETBRE	OCTUBRE	NOVBRE	DCBRE	PROMEDIO
	0	0	0	0	0	0	0	0	0					0
	1 -20	8.48485	8.22857	8.96875	8.61765	8.88235	8.4359	8.97674	8.76923					8.67474
	21-40	27.8947	30.6	29.25	28.5455	27.625	27.0714	26.2	29.5					28.3894
	41-50	48.5	43.75	45.75		41	45.2		41					44.8519
	51-100	70.1	67	64.2727	69.125	63.8333	73.3333	71.7692	74.3636					69.25
	101-200	118.5	126.125	126.5	142.75	124.25	135	161.5	141					134.719
	201-300	237.5	277	235.6	261	236.5	201	257	237.5					242.889
	301-500		438		319		301	455	350.5					365.938
	501-1000					3321		#DIV/0!						677.333
	MÁS 1000	3356	2461	3321			3019		3003					3113.12
	TOTAL	98.6447	88.5658	105.039	110.506	96.7273	82.0519	86.2632	91.44					97.4497
	CATEGORÍA ESPECIAL SIN REBAJA (100%)
	RANGOS	ENERO	FEBRERO	MARZO	ABRIL	MAYO	JUNIO	JULIO	AGOSTO	SETBRE	OCTUBRE	NOVBRE	DCBRE	PROMEDIO
	0	#DIV/0!	0	0	0	0	0	0	0					0
	1 -20	6.16667	6.72727	5.35714	8.1	6.11111	5.53846	6.16667	5.64286					6.14737
	21-40	24	27.6667	33	33	27	28.5	31.1667	33					30.1935
	41-50	46	41					0						39.6429
	51-100				65.6667	84.5	77		69.3333					71.4737
	101-200	119		113		137.25	143	133	107					131.462
	201-300	220												272.639
	301-500													0
	501-1000
	MÁS 1000
	TOTAL	41.9565	49.3478	54.375	44.25	38.7083	36.6296	37.3704	39.037					42.4516
	CATEGORÍA ESPECIAL CON REBAJA (50%)
	RANGOS	ENERO	FEBRERO	MARZO	ABRIL	MAYO	JUNIO	JULIO	AGOSTO	SETBRE	OCTUBRE	NOVBRE	DCBRE	PROMEDIO
	0													0
	1-20	2.75	2	14.6667	9.75	6	7	9	8.375					7.55882
	21-40	25	26.6667	24	30.75	25	30	30.6667	25					27.3478
	41-50							45						44.625
	51-100	89	74		91	84.4			69					79.3333
	101-200	128.25	132.25	140.8	138	136.333	129.333							134.111
	201-300	266	214.5	230		276	222							239.143
	301-500													372.5
	501-1000			530										623.6
	MÁS 1000
	TOTAL	124.75	103.875	191.824	105.647	98.4118	117.353	72.6471	62.7647					166.534
	CATEGORÍA INDUSTRIAL
	RANGOS	ENERO	FEBRERO	MARZO	ABRIL	MAYO	JUNIO	JULIO	AGOSTO	SETBRE	OCTUBRE	NOVBRE	DCBRE	PROMEDIO
	0
	1-20													7
	21-40		29		26		32	37						31.875
	41-50													46
	51-100													74
	101-200			172	168									156.25
	201-300													0
	301-500	459					313							396
	501-1000
	MÁS 1000
	TOTAL	263.25	215	157.5	214.5	167	145.5	210.5	218.25					99.6975
	CATEGORÍA CONSTRUCCIÓN
	RANGOS	ENERO	FEBRERO	MARZO	ABRIL	MAYO	JUNIO	JULIO	AGOSTO	SETBRE	OCTUBRE	NOVBRE	DCBRE	PROMEDIO
	0	0	0	0	0	0	0	0	0					0
	1-20	7.82	7.74576	7.56338	8.06944	7.75309	7.36458	7.96226	7.85849					7.76599
	21-40	25.7059	30.2222	28.6471	27.64		29.2083	25.4286	27.5263					27.8581
	41-50	43.3333	42					47	47					45.3529
	51-100	64.5	77.25	53	79.25		71	79.1667	72.4286					73.1818
	101-200			120			191		146.333					132
	MÁS 200	219.5					226							221.5
	TOTAL	16.156	11.2667	9.89362	12.5734	9.96104	12.3333	11.5278	13.6615					13.64
	CATEGORÍA RESIDENCIAL
	RANGOS	ENERO	FEBRERO	MARZO	ABRIL	MAYO	JUNIO	JULIO	AGOSTO	SEPTBRE	OCTUBRE	NOVBRE	DCBRE	PROMEDIO
	0	0	0	0	0	0	0	0	0					0
	1-20	9.08158	9.04644	9.18622	8.86461	8.85414	8.74582	8.77039	8.60794					8.88378
	21-40	28.4068	28.4104	28.1129	28.1222	28.1163	27.8365	28.0477	27.7565					28.1039
	41-60	48.468	49.114	48.3576	48.7615	47.6157	48.817	48.3876	48.4751					48.5165
	61-80	70.2427	68.4057	69.5398	67.5464	70.122	67.86	68.8	69.4242					68.9824
	81-100	89.4474	87.4359	89.9365	89.6154	90.1081	89.8718	88.9348	88.7273					89.317
	101-150	121.525	119.188	121.208	120.917	117.243	121.341	116.621	116.952					119.699
	151-200	162.091	177.077	170.69	168.8	167.636	169.118	168.583	171.083					169.722
	201-300	244.375	250.8	235.381	242.778	236.6	231	236.889	244.286					238.918
	MÁS 300	652.75	466.333	430.5	522.125	512.4	361.833	496.625	550.75					481.662
	TOTAL	16.6477	16.5907	18.4654	16.1348	14.536	14.9905	15.0622	15.0518					15.9026
	CATEGORÍA GRATUITO
	RANGOS	ENERO	FEBRERO	MARZO	ABRIL	MAYO	JUNIO	JULIO	AGOSTO	SETBRE	OCTUBRE	NOVBRE	DCBRE	PROMEDIO
	0
	1 -20	9.66667		2.5	8.66667	2.66667	3	3.66667						4.81818
	21-40
	41-50
	51-100
	101-200
	MÁS 200
	TOTAL	9.66667	12	12	8.66667	2.66667	3	3.66667	3.33333					11.4
	RESUMEN
	CATEGORÍA	ENERO	FEBRERO	MARZO	ABRIL	MAYO	JUNIO	JULIO	AGOSTO	SEPTBRE	OCTUBRE	NOVBRE	DCBRE	PROMEDIO
	COMERCIAL	98.6447	88.5658	105.039	110.506	96.7273	82.0519	86.2632	91.44					97.4497
	ESPECIAL S/REBAJA	41.9565	49.3478	54.375	44.25	38.7083	36.6296	37.3704	39.037					42.4516
	ESPECIAL C/REBAJA	124.75	103.875	191.824	105.647	98.4118	117.353	72.6471	62.7647					166.534
	INDUSTRIAL	263.25	215	157.5	214.5	167	145.5	210.5	218.25					99.6975
	CONSTRUCCIÓN	16.156	11.2667	9.89362	12.5734	9.96104	12.3333	11.5278	13.6615					13.64
	RESIDENCIAL	16.6477	16.5907	18.4654	16.1348	14.536	14.9905	15.0622	15.0518					15.9026
	GRATUITO	9.66667		12	8.66667	2.66667	3	3.66667	3.33333					11.4
	TOTAL	17.9451	17.6422	19.731	17.3821	15.5653	15.9107	15.929	15.9819					17.2384
	FUENTE: DWH - Estadísticas de Agua Potable y Alcantarillado
	ELABORACIÓN: SUBGERENCIA DE PLANIFICACIÓN - Departamento de Planificación y Control

## Sheet: ANEXO5
	ANEXO No. 5.
	ETAPA EP: VALOR PROMEDIO DE AGUA POTABLE POR RANGOS Y CATEGORÍAS
	SISTEMA MACHÁNGARA SUR
	AÑO 2013
	(Dólares)
	CATEGORÍA COMERCIAL
	RANGOS	ENERO	FEBRERO	MARZO	ABRIL	MAYO	JUNIO	JULIO	AGOSTO	SETBRE	OCTUBRE	NOVBRE	DCBRE	PROMEDIO
	0	2.66667	2.66667	2.66667	2.66667	2.66667	4	4	4					2.94737
	1 -20	9.93939	9.76	10.2781	10.0324	10.2176	9.90513	10.2837	10.1385					10.0723
	21-40	23.5263	25.42	24.475	23.9818	23.3375	22.95	22.34	24.65					23.8726
	41-50	37.95	34.625	36.025		32.7	35.64		32.7					35.3963
	51-100	60.105	56.85	53.9864	59.0812	53.525	63.5	61.8577	64.5818					59.2125
	101-200	110.925	118.931	119.325	136.387	116.75	128.25	156.075	134.55					127.928
	201-300	235.875	277.35	233.88	260.55	234.825	197.55	256.35	235.875					241.533
	301-500		446.4		321.45		302.55	464.25	354.525					370.872
	501-1000					3473.55								682.778
	MÁS 1000	3510.3	2570.55	3473.55	3472.55	3473.55	3156.45		3139.65					3255.16
	TOTAL	97.2053	88.3204	105.004	110.853	96.7052	81.8182	86.5263	91.6727					97.2774
	CATEGORÍA ESPECIAL SIN REBAJA (100%)
	RANGOS	ENERO	FEBRERO	MARZO	ABRIL	MAYO	JUNIO	JULIO	AGOSTO	SETBRE	OCTUBRE	NOVBRE	DCBRE	PROMEDIO
	0		4	4	3	2	3.2	2	0					2.9697
	1 -20	8.31667	8.70909	7.75	9.67	8.27778	7.87692	8.31667	7.95					8.30316
	21-40	20.8	19.2367	27.1	27.1	19.8025	23.95	25.8167	27.1					24.3361
	41-50	36.2	32.7					0						31.3214
	51-100				49.9667	63.15	57.9		52.5333					53.9
	101-200	87.3		83.1		100.075	104.1	97.1	78.9					96.0231
	201-300	158												195.292
	301-500
	501-1000
	MÁS 1000
	TOTAL	33.3696	38.0048	42.0625	34.8083	30.2462	29.4926	29.863	31.0296					33.3368
	CATEGORÍA ESPECIAL CON REBAJA (50%)
	RANGOS	ENERO	FEBRERO	MARZO	ABRIL	MAYO	JUNIO	JULIO	AGOSTO	SETBRE	OCTUBRE	NOVBRE	DCBRE	PROMEDIO
	0													0
	1-20	2.9625	2.7	7.13333	5.4125	4.1	4.45	5.15	4.93125					4.64559
	21-40	9.23	11.3333	10.4	12.7625	10.75	12.5	12.7333	3.76					11.3074
	41-50							17.75						17.6188
	51-100	33.15	27.9		33.85	31.54			0					29.7667
	101-200	46.8875	48.2875	51.28	50.3	49.7167	47.2667							48.9389
	201-300	95.1	77.075	82.5		98.6	79.7							85.7
	301-500													132.375
	501-1000			187.5										220.26
	MÁS 1000
	TOTAL	45.4725	38.3563	71.9	38.9765	36.4441	43.0735	27.3088	23.6712					62.3405
	CATEGORÍA INDUSTRIAL
	RANGOS	ENERO	FEBRERO	MARZO	ABRIL	MAYO	JUNIO	JULIO	AGOSTO	SETBRE	OCTUBRE	NOVBRE	DCBRE	PROMEDIO
	0
	1-20													8.9
	21-40		24.3		22.2		26.4	29.9						26.3125
	41-50													36.2
	51-100													64.2
	101-200			167.1	162.9									150.562
	201-300													0
	301-500	403.7					286.9							353.3
	501-1000
	MÁS 1000
	TOTAL	229.95	188.062	143.45	188.05	144.475	135.6	183.65	186.1					89.7045
	CATEGORÍA CONSTRUCCIÓN
	RANGOS	ENERO	FEBRERO	MARZO	ABRIL	MAYO	JUNIO	JULIO	AGOSTO	SETBRE	OCTUBRE	NOVBRE	DCBRE	PROMEDIO
	0	3.63636	3.57895	3.74468	3.07692	3.23404	3.46667	3.5	3.64286					3.49008
	1-20	9.314	9.35424	9.18169	9.54722	9.27901	9.03021	9.46038	9.42547					9.32496
	21-40	21.9941	25.1556	24.0529	23.188		24.4458	21.8	23.0579					23.449
	41-50	34.3333	33.4					36.9	36.9					35.7471
	51-100	54.225	63.2375	42.15	62.3625		61.05	69.625	62.55					61.9197
	101-200			112.5			187.05		134.317					118.94
	MÁS 200	191.25					173.4							193.613
	TOTAL	16.0922	11.8921	10.9798	12.5563	10.8542	12.9488	12.4275	14.4167					14.0627
	CATEGORÍA RESIDENCIAL
	RANGOS	ENERO	FEBRERO	MARZO	ABRIL	MAYO	JUNIO	JULIO	AGOSTO	SEPTBRE	OCTUBRE	NOVBRE	DCBRE	PROMEDIO
	0	1.30145	1.30588	1.39003	1.28221	1.34148	1.35742	1.33772	1.37106					1.33787
	1-20	3.45933	3.44848	3.49532	3.41371	3.40802	3.37577	3.38302	3.35303					3.41447
	21-40	8.45104	8.46517	8.382	8.37484	8.35976	8.26593	8.30919	8.20999					8.35323
	41-60	17.4531	17.8096	17.2656	17.5593	16.9085	17.4465	17.3086	17.3586					17.3999
	61-80	31.4917	30.3939	30.3181	29.7361	31.3104	29.5338	30.5284	31.0035					30.5234
	81-100	43.8987	42.7795	40.1889	43.2827	44.5622	42.7359	43.3652	43.5303					42.8414
	101-150	64.5675	62.2802	56.0734	63.0729	62.1459	59.8795	60.3293	62.0714					60.8437
	151-200	90.0409	100.05	71.2207	95.42	92.25	89.0229	95.5125	96.9708					88.249
	201-300	135.469	146	89.4552	127.721	139.89	121.532	136.239	142.371					121.34
	MÁS 300	374.962	289.217	175.998		289.674	198.15	308.906	344.087					263.018
	TOTAL	6.35863	6.39071	6.98936	6.27456	5.62329	5.78558	5.87403	5.91293					6.1405
	CATEGORÍA GRATUITO
	RANGOS	ENERO	FEBRERO	MARZO	ABRIL	MAYO	JUNIO	JULIO	AGOSTO	SETBRE	OCTUBRE	NOVBRE	DCBRE	PROMEDIO
	0
	1 -20
	21-40
	41-50
	51-100
	101-200
	MÁS 200
	TOTAL
	RESUMEN
	CATEGORÍA	ENERO	FEBRERO	MARZO	ABRIL	MAYO	JUNIO	JULIO	AGOSTO	SEPTBRE	OCTUBRE	NOVBRE	DCBRE	PROMEDIO
	COMERCIAL	97.2053	88.3204	105.004	110.853	96.7052	81.8182	86.5263	91.6727					97.2774
	ESPECIAL S/REBAJA	33.3696	38.0048	42.0625	34.8083	30.2462	29.4926	29.863	31.0296					0
	ESPECIAL C/REBAJA	45.4725	38.3563	71.9	38.9765	36.4441	43.0735	27.3088	23.6712					62.3405
	INDUSTRIAL	229.95	188.062	143.45	188.05	144.475	135.6	183.65	186.1					89.7045
	CONSTRUCCIÓN	16.0922	11.8921	10.9798	12.5563	10.8542	12.9488	12.4275	14.4167					14.0627
	RESIDENCIAL	6.35863	6.39071	6.98936	6.27456	5.62329	5.78558	5.87403	5.91293					6.1405
	GRATUITO	0		0	0	0	0	0	0					0
	TOTAL	7.74278	7.58742	8.35521	7.67251	6.81164	6.8692	6.97393	7.09428					7.39455
	FUENTE: DWH - Estadísticas de Agua Potable y Alcantarillado
	ELABORACIÓN: SUBGERENCIA DE PLANIFICACIÓN - Departamento de Planificación y Control

## Sheet: ANEXO6
	ANEXO No. 6.
	ETAPA EP: NÚMERO DE CONEXIONES, CONSUMO Y VALORES DE AGUA POTABLE POR CATEGORÍAS
	SISTEMA MACHÁNGARA SUR
	AÑO 2013
	NÚMERO DE CONEXIONES (Número)
	COD.	CATEGORÍA	ENERO	FEBRERO	MARZO	ABRIL	MAYO	JUNIO	JULIO	AGOSTO	SEPTBRE	OCTUBRE	NOVBRE	DCBRE	PROMEDIO	PORCENT.
	R	RESIDENCIAL	7057	7139	7480	7529	7692	7873	7889	7952					7576.38	0.964775
	M	COMERCIAL	76	76	77	77	77	77	76	75					76.375	0.00972558
	I	INDUSTRIAL	4	4	4	4	4	4	4	4					4	0.000509359
	C	CONSTRUCCIÓN	109	120	141	143	154	171	180	195					151.625	0.0193079
	E	ESPECIAL SIN REBAJA	23	23	24	24	24	27	27	27					24.875	0.00316758
	D	ESPECIAL CON REBAJA	16	16	17	17	17	17	17	17					16.75	0.00213294
	G	GRATUITOS	3	3	3	3	3	3	3	3					3	0.00038202
		TOTALES	7288	7381	7746	7797	7971	8172	8196	8273					7853	1
	CONSUMOS (m3)
	COD	CATEGORÍA	ENERO	FEBRERO	MARZO	ABRIL	MAYO	JUNIO	JULIO	AGOSTO	SEPTBRE	OCTUBRE	NOVBRE	DCBRE	PROMEDIO	PORCENT.
	R	RESIDENCIAL	117483	118441	138121	121479	111811	118020	118826	119692					120484	0.904001
	M	COMERCIAL	7497	6731	8088	8509	7448	6318	6556	6858					7250.62	0.054402
	I	INDUSTRIAL	1053	860	630	858	668	582	842	873					795.75	0.00597057
	C	CONSTRUCCIÓN	1761	1352	1395	1798	1534	2109	2075	2664					1836	0.0137756
	E	ESPECIAL SIN REBAJA	965	1135	1305	1062	929	989	1009	1054					1056	0.00792324
	D	ESPECIAL CON REBAJA	1996	1662	3261	1796	1673	1995	1235	1067					1835.62	0.0137728
	G	GRATUITOS	29	36	36	26	8	9	11	10					20.625	0.000154751
		TOTALES	130784	130217	152836	135528	124071	130022	130554	132218					133279	1
	VALORES (Dólares)
	COD	CATEGORÍA	ENERO	FEBRERO	MARZO	ABRIL	MAYO	JUNIO	JULIO	AGOSTO	SEPTBRE	OCTUBRE	NOVBRE	DCBRE	PROMEDIO	PORCENT.
	R	RESIDENCIAL	44872.9	45623.3	52280.4	47241.1	43254.4	45549	46340.2	47019.7					46522.6	0.803404
	M	COMERCIAL	7387.6	6712.35	8085.3	8536.7	7447.15	6300	6576	6875.45					7240.07	0.12503
	I	INDUSTRIAL	919.8	752.25	573.8	752.2	577.9	542.4	734.6	744.4					699.669	0.0120827
	C	CONSTRUCCIÓN	1754.05	1427.05	1548.15	1795.55	1671.55	2214.25	2236.95	2811.25					1932.35	0.03337
	E	ESPECIAL SIN REBAJA	767.5	874.11	1009.5	835.4	725.91	796.3	806.3	837.8					831.603	0.014361
	D	ESPECIAL CON REBAJA	727.56	613.7	1222.3	662.6	619.55	732.25	464.25	402.41					680.577	0.011753
	G	GRATUITOS		0	0										0	0
		TOTALES	56429.4	56002.7	64719.4	59823.6	54296.4	56134.2	57158.3	58691					57906.9	1
	FUENTE: DWH - Estadísticas de Agua Potable y Alcantarillado
	ELABORACIÓN: SUBGERENCIA DE PLANIFICACIÓN - Departamento de Planificación y Control

## Sheet: ANEXO7
	ANEXO No. 7.
	ETAPA EP: CONSUMOS Y VALORES DE AGUA POTABLE POR CONEXIÓN Y POR CATEGORÍAS
	SISTEMA MACHÁNGARA SUR
	AÑO 2013
	CONSUMO PROMEDIO POR CONEXIÓN (m3)
	COD.	CATEGORÍA	ENERO	FEBRERO	MARZO	ABRIL	MAYO	JUNIO	JULIO	AGOSTO	SEPTBRE	OCTUBRE	NOVBRE	DCBRE	PROMEDIO	PORCENT.
	R	RESIDENCIAL	16.6477	16.5907	18.4654	16.1348	14.536	14.9905	15.0622	15.0518					15.9349	0.936746
	M	COMERCIAL	98.6447	88.5658	105.039	110.506	96.7273	82.0519	86.2632	91.44					94.9048	5.57906
	I	INDUSTRIAL	263.25	215	157.5	214.5	167	145.5	210.5	218.25					198.938	11.6947
	C	CONSTRUCCIÓN	16.156	11.2667	9.89362	12.5734	9.96104	12.3333	11.5278	13.6615					12.1717	0.715522
	E	ESPECIAL SIN REBAJA	41.9565	49.3478	54.375	44.25	38.7083	36.6296	37.3704	39.037					42.7093	2.51071
	D	ESPECIAL CON REBAJA	124.75	103.875	191.824	105.647	98.4118	117.353	72.6471	62.7647					109.659	6.4464
	G	GRATUITOS	9.66667	12	12	8.66667	2.66667	3	3.66667	3.33333					6.875	0.404153
		TOTALES	17.9451	17.6422	19.731	17.3821	15.5653	15.9107	15.929	15.9819					17.0109	1
	VALOR PROMEDIO POR CONEXIÓN (Dólares)
	COD	CATEGORÍA	ENERO	FEBRERO	MARZO	ABRIL	MAYO	JUNIO	JULIO	AGOSTO	SEPTBRE	OCTUBRE	NOVBRE	DCBRE	PROMEDIO	PORCENT.
	R	RESIDENCIAL	6.35863	6.39071	6.98936	6.27456	5.62329	5.78547	5.87403	5.91293					6.15112	0.361599
	M	COMERCIAL	97.2053	88.3204	105.004	110.866	96.7162	81.8182	86.5263	91.6727					94.7661	5.57091
	I	INDUSTRIAL	229.95	188.062	143.45	188.05	144.475	135.6	183.65	186.1					174.917	10.2827
	C	CONSTRUCCIÓN	16.0922	11.8921	10.9798	12.5563	10.8542	12.9488	12.4275	14.4167					12.7709	0.750751
	E	ESPECIAL SIN REBAJA	33.3696	38.0048	42.0625	34.8083	30.2462	29.4926	29.863	31.0296					33.6096	1.97577
	D	ESPECIAL CON REBAJA	45.4725	38.3563	71.9	38.9765	36.4441	43.0735	27.3088	23.6712					40.6504	2.38967
	G	GRATUITOS	0	0	0	0	0	0	0	0					0	0
		TOTALES	7.74278	7.58742	8.35521	7.67264	6.81175	6.86909	6.97393	7.09428					7.38839	0.434333
	VALOR PROMEDIO POR M3 (Dólares)
	COD	CATEGORÍA	ENERO	FEBRERO	MARZO	ABRIL	MAYO	JUNIO	JULIO	AGOSTO	SEPTBRE	OCTUBRE	NOVBRE	DCBRE	PROMEDIO	PORCENT.
	R	RESIDENCIAL	0.381952	0.385198	0.378511	0.388883	0.386853	0.385943	0.389984	0.392839					0.38627	0.0227072
	M	COMERCIAL	0.985407	0.997229	0.999666	1.00326	0.999886	0.997151	1.00305	1.00254					0.998524	0.0586991
	I	INDUSTRIAL	0.873504	0.874709	0.910794	0.87669	0.86512	0.931959	0.872447	0.852692					0.882239	0.0518632
	C	CONSTRUCCIÓN	0.996053	1.05551	1.10978	0.998637	1.08967	1.04991	1.07805	1.05527					1.05411	0.0619668
	E	ESPECIAL SIN REBAJA	0.795337	0.770141	0.773563	0.786629	0.781389	0.805157	0.799108	0.794877					0.788275	0.0463394
	D	ESPECIAL CON REBAJA	0.364509	0.369254	0.374824	0.368931	0.370323	0.367043	0.375911	0.377142					0.370992	0.0218091
	G	GRATUITOS	0	0	0	0	0	0	0	0					0	0
		TOTALES	0.43147	0.430072	0.423457	0.441411	0.437624	0.431728	0.437814	0.443895					0.434684	0.0255533
	FUENTE: DWH - Estadísticas de Agua Potable y Alcantarillado
	ELABORACIÓN: SUBGERENCIA DE PLANIFICACIÓN - Departamento de Planificación y Control
