# Supplementary material for: Looking inside the Blackbox: Cuenca’s water metabolism
Source: PLoS One. 2022 Sep 22;17(9):e0273629. doi: 10.1371/journal.pone.0273629 (PMC9499241; doi:10.1371/journal.pone.0273629)
Supplement: S5 File — (ZIP) [file pone.0273629.s006.zip › 2013/Sistema Culebrillas.XLS]

## Sheet: ANEXO1
	ANEXO No. 1
	ETAPA EP: NÚMERO DE CONEXIONES DE AGUA POTABLE POR RANGOS Y CATEGORÍAS DE CONSUMO
	SISTEMA CULEBRILLAS
	AÑO 2013
	(Número)
	CATEGORÍA COMERCIAL
	RANGOS	ENERO	FEBRERO	MARZO	ABRIL	MAYO	JUNIO	JULIO	AGOSTO	SETBRE	OCTUBRE	NOVBRE	DCBRE	PROMEDIO	PORCENT.
	0	1	1	1	1	2	1	2	1					1.25	0.0383058
	1 -20	18	17	15	16	14	17	15	15					15.875	0.486484
	21-40	4	1	5	3	3	3	5	4					3.5	0.107256
	41-50		2	2	2	1	3	1	2					1.85714	0.0569115
	51-100	2	4	3	5	6	2	3	6					3.875	0.118748
	101-200	6	4	3	2	4	4	5	3					3.875	0.118748
	201-300		2	2	1	1	1							1.4	0.0429025
	301-500				1									1	0.0306446
	501-1000														0
	MÁS 1000	0												0	0
	TOTAL	31	31	31	31	31	31	31	31					32.6321	1
	CATEGORÍA ESPECIAL SIN REBAJA
	RANGOS	ENERO	FEBRERO	MARZO	ABRIL	MAYO	JUNIO	JULIO	AGOSTO	SETBRE	OCTUBRE	NOVBRE	DCBRE	PROMEDIO	PORCENT.
	0														0
	1 -20	3	3	3	1	2	2	1	2					2.125	0.267416
	21-40	1	1	1	2	1	2	3	2					1.625	0.204494
	41-50														0
	51-100	2	1	2	3	1	2	1	1					1.625	0.204494
	101-200	1	2	1		2	1	2	2					1.57143	0.197753
	201-300				1	1								1	0.125843
	301-500														0
	501-1000														0
	MÁS 1000	0												0	0
	TOTAL	7	7	7	7	7	7	7	7					7.94643	1
	CATEGORÍA ESPECIAL CON REBAJA (50%)
	RANGOS	ENERO	FEBRERO	MARZO	ABRIL	MAYO	JUNIO	JULIO	AGOSTO	SETBRE	OCTUBRE	NOVBRE	DCBRE	PROMEDIO	PORCENT.
	0	1					1		1					1	0.0736196
	1 -20	4	5	4	5	4	3	5	7					4.625	0.340491
	21-40	2	2	1	1	2	1	1	2					1.5	0.110429
	41-50			1		2	1	1						1.25	0.0920245
	51-100	3	3	3	4	1	4	4	1					2.875	0.211656
	101-200	1	1	2	1	2	1							1.33333	0.0981595
	201-300	1	1	1	1	1	1	1						1	0.0736196
	301-500								1						0
	501-1000														0
	MÁS 1000	0												0	0
	TOTAL	12	12	12	12	12	12	12	12					13.5833	1
	CATEGORÍA INDUSTRIAL
	RANGOS	ENERO	FEBRERO	MARZO	ABRIL	MAYO	JUNIO	JULIO	AGOSTO	SETBRE	OCTUBRE	NOVBRE	DCBRE	PROMEDIO	PORCENT.
	0														0
	1 -20														0
	21-40						1		1					1	0.333333
	41-50														0
	51-100	1		1		1		1						1	0.333333
	101-200		1		1									1	0.333333
	201-300														0
	301-500	1													0
	501-1000		1	1	1	1	1	1	1						0
	MÁS 1000	0													0
	TOTAL	2	2	2	2	2	2	2	2					3	1
	CATEGORÍA CONSTRUCCIÓN
	RANGOS	ENERO	FEBRERO	MARZO	ABRIL	MAYO	JUNIO	JULIO	AGOSTO	SETBRE	OCTUBRE	NOVBRE	DCBRE	PROMEDIO	PORCENT.
	0	27	25	55	48	31	56	86	70						0
	1 -20	41	49	58	66	74	81	86	104					69.875	0.910423
	21-40	4	4	4	4	8	7	11	13					6.875	0.0895765
	41-50	1	1			2	1	1							0
	51-100		2			1		2	3						0
	101-200	1	1	2	2	1	2	2	1						0
	MÁS 200								1						0
	TOTAL	74	82	119	120	117	147	188	192	0	0	0	0	76.75	1
	CATEGORÍA RESIDENCIAL
	RANGOS	ENERO	FEBRERO	MARZO	ABRIL	MAYO	JUNIO	JULIO	AGOSTO	SETBRE	OCTUBRE	NOVBRE	DCBRE	PROMEDIO	PORCENT.
	0	566	582	569	596	586	597	532	486					564.25	0.105566
	0-20	3488	3114	3289	3501	3495	3626	3463	3631					3450.88	0.645629
	21-40	1013	1245	1165	1005	1014	932	1104	1047					1065.62	0.199369
	41-60	163	261	206	164	190	158	206	174					190.25	0.0355941
	61-80	32	74	57	45	34	26	49	33					43.75	0.00818525
	81-100	10	18	21	16	13	14	15	14					15.125	0.00282976
	101-150	4	16	15	7	12	5	9	7					9.375	0.00175398
	151-200	4	4	6	1	1	3		1					2.85714	0.000534547
	201-300	1		1		1	1	1	1					1	0.000187091
	MÁS 300	1	2	1	2	1	2	4	2					1.875	0.000350796
	TOTAL	5282	5316	5330	5337	5347	5364	5383	5396					5344.98	1
	CATEGORÍA GRATUITO
	RANGOS	ENERO	FEBRERO	MARZO	ABRIL	MAYO	JUNIO	JULIO	AGOSTO	SETBRE	OCTUBRE	NOVBRE	DCBRE	PROMEDIO	PORCENT.
	0	0
	1 -20	0												0
	21-40	0												0
	41-50	0												0
	51-100	0												0
	101-200	0												0
	MÁS 200	0												0
	TOTAL													0	0
	RESUMEN
	CATEGORÍA	ENERO	FEBRERO	MARZO	ABRIL	MAYO	JUNIO	JULIO	AGOSTO	SETBRE	OCTUBRE	NOVBRE	DCBRE	PROMEDIO	PORCENT.
	COMERCIAL	31	31	31	31	31	31	31	31					32.6321	0.00595597
	ESPECIAL S/REBAJA	7	7	7	7	7	7	7	7					7.94643	0.00145037
	ESPECIAL C/REBAJA	12	12	12	12	12	12	12	12					13.5833	0.00247921
	INDUSTRIAL	2	2	2	2	2	2	2	2					3	0.000547556
	CONSTRUCCIÓN	74	82	119	120	117	147	188	192					76.75	0.0140083
	RESIDENCIAL	5282	5316	5330	5337	5347	5364	5383	5396					5344.98	0.975559
	GRATUITO	0	0	0	0	0	0	0	0					0	0
	TOTAL	5408	5450	5501	5509	5516	5563	5623	5640					5478.89	1
	FUENTE: DWH - Estadísticas de Agua Potable y Alcantarillado
	ELABORACIÓN: SUBGERENCIA DE PLANIFICACIÓN - Departamento de Planificación y Control

## Sheet: ANEXO2
	ANEXO No. 2
	ETAPA EP: CONSUMOS DE AGUA POTABLE POR RANGOS Y CATEGORÍAS
	SISTEMA CULEBRILLAS
	AÑO 2013
	(m3)
	CATEGORÍA COMERCIAL
	RANGOS	ENERO	FEBRERO	MARZO	ABRIL	MAYO	JUNIO	JULIO	AGOSTO	SETBRE	OCTUBRE	NOVBRE	DCBRE	PROMEDIO	PORCENT.
	0														0
	1 -20	141	142	117	144	100	131	121	126					127.75	0.0710959
	21-40	130	30	135	104	90	85	143	128					105.625	0.0587828
	41-50		94	85	87	45	137	47	87					83.1429	0.046271
	51-100	115	246	226	318	416	161	197	413					261.5	0.145531
	101-200	919	607	462	331	587	557	668	415					568.25	0.316245
	201-300		407	440	219	216	251							306.6	0.17063
	301-500				344									344	0.191444
	501-1000														0
	MÁS 1000														0
	TOTAL	1305	1526	1465	1547	1454	1322	1176	1169					1796.87	1
	CATEGORÍA ESPECIAL SIN REBAJA (100%)
	RANGOS	ENERO	FEBRERO	MARZO	ABRIL	MAYO	JUNIO	JULIO	AGOSTO	SETBRE	OCTUBRE	NOVBRE	DCBRE	PROMEDIO	PORCENT.
	0														0
	1 -20	26	31	27	6	26	22	2	23					20.375	0.0321925
	21-40	30	33	21	54	30	47	76	47					42.25	0.0667551
	41-50														0
	51-100	165	60	185	246	76	167	81	96					134.5	0.21251
	101-200	178	229	179		218	101	306	324					219.286	0.346472
	201-300				219	214								216.5	0.34207
	301-500														0
	501-1000														0
	MÁS 1000	0												0	0
	TOTAL	399	353	412	525	564	337	465	490					632.911	1
	CATEGORÍA ESPECIAL CON REBAJA (50%)
	RANGOS	ENERO	FEBRERO	MARZO	ABRIL	MAYO	JUNIO	JULIO	AGOSTO	SETBRE	OCTUBRE	NOVBRE	DCBRE	PROMEDIO	PORCENT.
	0														0
	1 -20	30	35	16	45	24	19	26	71					33.25	0.029639
	21-40	58	76	23	39	62	40	38	50					48.25	0.04301
	41-50			46		91	44	43						56	0.0499183
	51-100	227	235	225	247	64	277	236	77					198.5	0.176943
	101-200	102	132	239	135	239	107							159	0.141732
	201-300	232		283	276	295	272	300						276.333	0.246323
	301-500		318						383					350.5	0.312435
	501-1000														0
	MÁS 1000	0												0	0
	TOTAL	649	796	832	742	775	759	643	581					1121.83	1
	CATEGORÍA INDUSTRIAL
	RANGOS	ENERO	FEBRERO	MARZO	ABRIL	MAYO	JUNIO	JULIO	AGOSTO	SETBRE	OCTUBRE	NOVBRE	DCBRE	PROMEDIO	PORCENT.
	0														0
	1 -20														0
	21-40						35		40					37.5	0.0306883
	41-50														0
	51-100	57		72		58		52						59.75	0.0488967
	101-200		107		119									113	0.0924741
	201-300														0
	301-500	307												307	0.251235
	501-1000		597	752	665	555	705	799	860					704.714	0.576706
	MÁS 1000														0
	TOTAL	364	704	824	784	613	740	851	900					1221.96	1
	CATEGORÍA CONSTRUCCIÓN
	RANGOS	ENERO	FEBRERO	MARZO	ABRIL	MAYO	JUNIO	JULIO	AGOSTO	SETBRE	OCTUBRE	NOVBRE	DCBRE	PROMEDIO	PORCENT.
	0														0
	1 -20	223	319	380	390	519	563	594	732					465	0.34948
	21-40	109	101	112	110	219	199	306	377					191.625	0.144019
	41-50	48	46			94	41	50						55.8	0.0419375
	51-100		112			97		129	209					136.75	0.102777
	101-200	154	143	313	287	139	242	250	123					206.375	0.155105
	MÁS 200								275					275	0.206681
	TOTAL	534	721	805	787	1068	1045	1329	1716					1330.55	1
	CATEGORÍA RESIDENCIAL
	RANGOS	ENERO	FEBRERO	MARZO	ABRIL	MAYO	JUNIO	JULIO	AGOSTO	SETBRE	OCTUBRE	NOVBRE	DCBRE	PROMEDIO	PORCENT.
	0	0	0											0	0
	0-20	31548	28941	30573	32034	31470	32958	31484	32247					31406.9	0.406434
	21-40	27811	35059	32783	27745	27966	25520	31001	29054					29617.4	0.383276
	41-60	7781	12675	9809	7890	9015	7491	9938	8396					9124.38	0.118078
	61-80	2251	5026	3903	3065	2313	1760	3291	2279					2986	0.0386416
	81-100	876	1589	1881	1465	1165	1212	1332	1260					1347.5	0.0174379
	101-150	458	1862	1753	830	1476	591	1103	779					1106.5	0.0143191
	151-200	673	662	999	180	168	498		189					481.286	0.00622828
	201-300	250		255		219	221	270	282					249.5	0.00322876
	MÁS 300	515	1090	537	912	547	1071	2007	960					954.875	0.012357
	TOTAL	72163	86904	82493	74121	74339	71322	80426	75446					77274.3	1
	CATEGORÍA GRATUITO
	RANGOS	ENERO	FEBRERO	MARZO	ABRIL	MAYO	JUNIO	JULIO	AGOSTO	SETBRE	OCTUBRE	NOVBRE	DCBRE	PROMEDIO	PORCENT.
	0	0											0	0
	1 -20	0											0	0
	21-40	0											0	0
	41-50	0											0	0
	51-100	0											0	0
	101-200	0											0	0
	MÁS 200	0											0	0
	TOTAL	0	0	0	0	0	0	0	0	0	0	0	0	0	0
	RESUMEN
	CATEGORÍA	ENERO	FEBRERO	MARZO	ABRIL	MAYO	JUNIO	JULIO	AGOSTO	SETBRE	OCTUBRE	NOVBRE	DCBRE	PROMEDIO	PORCENT.
	COMERCIAL	1305	1526	1465	1547	1454	1322	1176	1169					1796.87	0.0215508
	ESPECIAL S/REBAJA	399	353	412	525	564	337	465	490					632.911	0.00759082
	ESPECIAL C/REBAJA	649	796	832	742	775	759	643	581					1121.83	0.0134547
	INDUSTRIAL	364	704	824	784	613	740	851	900					1221.96	0.0146556
	CONSTRUCCIÓN	534	721	805	787	1068	1045	1329	1716					1330.55	0.015958
	RESIDENCIAL	72163	86904	82493	74121	74339	71322	80426	75446					77274.3	0.92679
	GRATUITO	0	0	0	0	0	0	0	0					0	0
	TOTAL	75414	91004	86831	78506	78813	75525	84890	80302					83378.4	1
	FUENTE: DWH - Estadísticas de Agua Potable y Alcantarillado
	ELABORACIÓN: SUBGERENCIA DE PLANIFICACIÓN - Departamento de Planificación y Control

## Sheet: ANEXO3
	ANEXO No. 3
	ETAPA EP: VALORES POR CONSUMOS DE AGUA POTABLE POR RANGOS Y CATEGORÍAS
	SISTEMA CULEBRILLAS
	AÑO 2013
	(Dólares)
	CATEGORÍA COMERCIAL
	RANGOS	ENERO	FEBRERO	MARZO	ABRIL	MAYO	JUNIO	JULIO	AGOSTO	SETBRE	OCTUBRE	NOVBRE	DCBRE	PROMEDIO	PORCENT.
	0	4	4	4	0	8	4	8	4					4.5	0.00260352
	1 -20	170.7	167.4	141.9	164.8	126	159.7	144.7	148.2					152.925	0.0884762
	21-40	107	25	114.5	84.8	75	71.5	120.1	105.6					87.9375	0.0508771
	41-50		73.8	67.5	68.9	36	107.9	36.9	68.9					65.7	0.0380114
	51-100	93.75	204.3	196.8	266.4	356	142.05	166.35	352.65					222.287	0.128607
	101-200	883.95	583.35	444.6	320.55	562.35	530.85	633.9	395.25					544.35	0.314939
	201-300		400.35	435	216.45	213.3	250.05							303.03	0.175321
	301-500				347.7									347.7	0.201165
	501-1000														0
	MÁS 1000	0												0	0
	TOTAL	1259.4	1458.2	1404.3	1469.6	1376.65	1266.05	1109.95	1074.6					1728.43	1
	CATEGORÍA ESPECIAL SIN REBAJA (100%)
	RANGOS	ENERO	FEBRERO	MARZO	ABRIL	MAYO	JUNIO	JULIO	AGOSTO	SETBRE	OCTUBRE	NOVBRE	DCBRE	PROMEDIO	PORCENT.
	0	0												0	0
	1 -20	30.2	33.7	30.9	8.2	26.2	23.4	5.4	24.1					22.7625	0.0482537
	21-40	25	27.1	6.31	33.41	25	40.9	65.2	40.9					32.9775	0.0699082
	41-50														0
	51-100	123.5	46	137.5	184.2	57.2	124.9	60.7	71.2					100.65	0.213366
	101-200	128.6	168.3	129.3		160.6	74.7	222.2	234.8					159.786	0.338726
	201-300				157.3	153.8								155.55	0.329747
	301-500														0
	501-1000														0
	MÁS 1000														0
	TOTAL	307.3	275.1	304.01	383.11	422.8	263.9	353.5	371					471.726	1
	CATEGORÍA ESPECIAL CON REBAJA (50%)
	RANGOS	ENERO	FEBRERO	MARZO	ABRIL	MAYO	JUNIO	JULIO	AGOSTO	SETBRE	OCTUBRE	NOVBRE	DCBRE	PROMEDIO	PORCENT.
	0	2												2	0.00474577
	1-20	18.5	22.25	13.6	25.75	16.4	12.65	19.1	38.85					20.8875	0.0495636
	21-40	21.26	30.6	10.05	15.65	25.7	16	15.3	21.5					19.5075	0.046289
	41-50			18.1		35.85	17.4	17.05						22.1	0.0524407
	51-100	85.45	88.25	84.75	94.45	24.4	104.95	90.6	28.95					75.225	0.1785
	101-200	37.7	48.2	87.65	49.25	87.65	39.45							58.3167	0.138379
	201-300	83.2		101.05	98.6	105.25	97.2	107						98.7167	0.234243
	301-500		113.3						136.05					124.675	0.295839
	501-1000														0
	MÁS 1000														0
	TOTAL	248.11	302.6	315.2	283.7	295.25	287.65	249.05	225.35					421.428	1
	CATEGORÍA INDUSTRIAL
	RANGOS	ENERO	FEBRERO	MARZO	ABRIL	MAYO	JUNIO	JULIO	AGOSTO	SETBRE	OCTUBRE	NOVBRE	DCBRE	PROMEDIO	PORCENT.
	0														0
	1-20														0
	21-40						28.5		32					30.25	0.0283503
	41-50														0
	51-100	46.35		62.1		47.4		41.1						49.2375	0.0461453
	101-200		98.85		111.45									105.15	0.0985465
	201-300														0
	301-500	282.1												282.1	0.264384
	501-1000		514.1	638.1	568.5	480.5	600.5	675.7	724.5					600.271	0.562574
	MÁS 1000														0
	TOTAL	328.45	612.95	700.2	679.95	527.9	629	716.8	756.5					1067.01	1
	CATEGORÍA CONSTRUCCIÓN
	RANGOS	ENERO	FEBRERO	MARZO	ABRIL	MAYO	JUNIO	JULIO	AGOSTO	SETBRE	OCTUBRE	NOVBRE	DCBRE	PROMEDIO	PORCENT.
	0	100	84	188.2	164.2	96	196	320.2	264					176.575	0.112329
	1-20	320.1	419.3	498	537.7	659.3	714.1	759.8	916.4					603.087	0.383658
	21-40	92.3	86.7	94.4	93	181.3	167.3	250.2	315.9					160.137	0.101872
	41-50	37.6	36.2			73.8	32.7	39						43.86	0.0279018
	51-100		90.6			88.35		108.45	178.95					116.587	0.0741678
	101-200	148.2	136.65	301.65	274.35	132.45	227.1	235.5	115.65					196.444	0.124969
	MÁS 200								275.25					275.25	0.175102
	TOTAL	698.2	853.45	1082.25	1069.25	1231.2	1337.2	1713.15	2066.15					1571.94	1
	CATEGORÍA RESIDENCIAL
	RANGOS	ENERO	FEBRERO	MARZO	ABRIL	MAYO	JUNIO	JULIO	AGOSTO	SEPTBRE	OCTUBRE	NOVBRE	DCBRE	PROMEDIO	PORCENT.
	0	771.8	776.9	692.3	722.9	687.2	730.3	675.7	629.2					710.788	0.0250574
	1-20	12099.9	10955.7	11567.8	12202.6	12086.8	12571	11995.9	12421.1					11987.6	0.4226
	21-40	8338.85	10511.1	9831.2	8320.25	8385.26	7610.35	9236.24	8654.41					8860.96	0.312376
	41-60	2775.95	4592.99	3503.45	2838.9	3198.84	2631.15	3568.27	3013.45					3265.38	0.115114
	61-80	1018.35	2229.3	1740.65	1360.75	1027.85	778.6	1440.52	1020.65					1327.08	0.0467838
	81-100	430.4	751.2	924.75	727.85	576.55	593.2	641.7	624.4					658.756	0.0232232
	101-150	242.1	972.95	930.95	442.2	760.75	314.65	591.85	408.05					582.938	0.0205503
	151-200	381.85	306.65	550.35	103.1	49.5	282		108.95					254.629	0.00897643
	201-300	148.6		66.03		113.5	129.75	161.6	169.4					131.48	0.00463507
	MÁS 300	320.85	635.2	335.15	565	341.65	666.35	1233.35	596.2					586.719	0.0206836
	TOTAL	26528.6	31732	30142.6	27283.5	27227.9	26307.4	29545.1	27645.9					28366.3	1
	CATEGORÍA GRATUITO
	RANGOS	ENERO	FEBRERO	MARZO	ABRIL	MAYO	JUNIO	JULIO	AGOSTO	SETBRE	OCTUBRE	NOVBRE	DCBRE	PROMEDIO	PORCENT.
	0	0											0	0	0
	1 -20	0											0	0	0
	21-40	0											0	0	0
	41-50												0	0	0
	51-100	0											0	0	0
	101-200	0											0	0	0
	MÁS 200	0											0	0	0
	TOTAL	0	0	0	0	0	0	0	0	0	0	0	0	0	0
	RESUMEN
	CATEGORÍA	ENERO	FEBRERO	MARZO	ABRIL	MAYO	JUNIO	JULIO	AGOSTO	SEPTBRE	OCTUBRE	NOVBRE	DCBRE	PROMEDIO	PORCENT.
	COMERCIAL	1259.4	1458.2	1404.3	1469.6	1376.65	1266.05	1109.95	1074.6					1728.43	0.0514003
	ESPECIAL S/REBAJA	307.3	275.1	304.01	383.11	422.8	263.9	353.5	371					471.726	0.0140282
	ESPECIAL C/REBAJA	248.11	302.6	315.2	283.7	295.25	287.65	249.05	225.35					421.428	0.0125325
	INDUSTRIAL	328.45	612.95	700.2	679.95	527.9	629	716.8	756.5					1067.01	0.0317308
	CONSTRUCCIÓN	698.2	853.45	1082.25	1069.25	1231.2	1337.2	1713.15	2066.15					1571.94	0.0467466
	RESIDENCIAL	26528.6	31732	30142.6	27283.5	27227.9	26307.4	29545.1	27645.9					28366.3	0.843562
	GRATUITO	0	0	0	0	0	0	0	0					0	0
	TOTAL	29370.1	35234.3	33948.6	31169.2	31081.7	30091.2	33687.5	32139.5					33626.9	1
	FUENTE: DWH - Estadísticas de Agua Potable y Alcantarillado
	ELABORACIÓN: SUBGERENCIA DE PLANIFICACIÓN - Departamento de Planificación y Control

## Sheet: ANEXO4
	ANEXO No. 4.
	ETAPA EP: CONSUMO PROMEDIO DE AGUA POTABLE POR RANGOS Y CATEGORÍAS
	SISTEMA CULEBRILLAS
	AÑO 2013
	(m3)
	CATEGORÍA COMERCIAL
	RANGOS	ENERO	FEBRERO	MARZO	ABRIL	MAYO	JUNIO	JULIO	AGOSTO	SETBRE	OCTUBRE	NOVBRE	DCBRE	PROMEDIO
	0	0	0	0	0	0		0						0
	1 -20	7.83333	8.35294	7.8	9	7.14286	7.70588	8.06667	8.4					8.04724
	21-40	32.5	30	27	34.6667	30	28.3333	28.6	32					30.1786
	41-50		47	42.5	43.5	45	45.6667	47	43.5					44.7692
	51-100	57.5	61.5	75.3333	63.6	69.3333	80.5	65.6667	68.8333					67.4839
	101-200	153.167	151.75	154	165.5	146.75	139.25	133.6	138.333					146.645
	201-300		203.5											219
	301-500													344
	501-1000
	MÁS 1000
	TOTAL	42.0968	49.2258	47.2581	49.9032	46.9032	42.6452	37.9355	37.7097					55.0644
	CATEGORÍA ESPECIAL SIN REBAJA (100%)
	RANGOS	ENERO	FEBRERO	MARZO	ABRIL	MAYO	JUNIO	JULIO	AGOSTO	SETBRE	OCTUBRE	NOVBRE	DCBRE	PROMEDIO
	0
	1 -20	8.66667	10.3333	9	6	13	11	2	11.5					9.58824
	21-40					30	23.5	25.3333						26
	41-50
	51-100													82.7692
	101-200						101		162					139.545
	201-300													216.5
	301-500
	501-1000
	MÁS 1000
	TOTAL	57	50.4286	58.8571	75	80.5714	48.1429	66.4286	70					79.6472
	CATEGORÍA ESPECIAL CON REBAJA (50%)
	RANGOS	ENERO	FEBRERO	MARZO	ABRIL	MAYO	JUNIO	JULIO	AGOSTO	SETBRE	OCTUBRE	NOVBRE	DCBRE	PROMEDIO
	0
	1-20	7.5	7	4	9	6	6.33333	5.2	10.1429					7.18919
	21-40	29	38	23	39	31	40	38	25					32.1667
	41-50						44							44.8
	51-100	75.6667	78.3333	75	61.75	64	69.25	59						69.0435
	101-200													119.25
	201-300													276.333
	301-500
	501-1000
	MÁS 1000
	TOTAL	54.0833	66.3333	69.3333	61.8333	64.5833	63.25	53.5833	48.4167					82.589
	CATEGORÍA INDUSTRIAL
	RANGOS	ENERO	FEBRERO	MARZO	ABRIL	MAYO	JUNIO	JULIO	AGOSTO	SETBRE	OCTUBRE	NOVBRE	DCBRE	PROMEDIO
	0
	1-20
	21-40													37.5
	41-50
	51-100					58								59.75
	101-200		107											113
	201-300
	301-500
	501-1000
	MÁS 1000
	TOTAL	182	352	412	392	306.5	370	425.5	450					407.321
	CATEGORÍA CONSTRUCCIÓN
	RANGOS	ENERO	FEBRERO	MARZO	ABRIL	MAYO	JUNIO	JULIO	AGOSTO	SETBRE	OCTUBRE	NOVBRE	DCBRE	PROMEDIO
	0	0	0	0	0	0	0	0	0
	1-20	5.43902	6.5102	6.55172	5.90909	7.01351	6.95062	6.90698	7.03846					6.65474
	21-40	27.25	25.25	28	27.5	27.375	28.4286	27.8182	29					27.8727
	41-50							50
	51-100		56					64.5	69.6667
	101-200	154
	MÁS 200
	TOTAL	7.21622	8.79268	6.76471	6.55833	9.12821	7.10884	7.06915	8.9375					17.3362
	CATEGORÍA RESIDENCIAL
	RANGOS	ENERO	FEBRERO	MARZO	ABRIL	MAYO	JUNIO	JULIO	AGOSTO	SEPTBRE	OCTUBRE	NOVBRE	DCBRE	PROMEDIO
	0	0	0	0	0	0	0	0	0					0
	1-20	9.04472	9.29383	9.29553	9.14996	9.00429	9.08935	9.09154	8.88102					9.10113
	21-40	27.4541	28.1598	28.1399	27.607	27.5799	27.382	28.0806	27.7498					27.7934
	41-60	47.7362	48.5632	47.6165	48.1098	47.4474	47.4114	48.2427	48.2529					47.9599
	61-80	70.3438	67.9189	68.4737	68.1111	68.0294	67.6923	67.1633	69.0606					68.2514
	81-100	87.6	88.2778	89.5714	91.5625	89.6154	86.5714	88.8	90					89.0909
	101-150	114.5	116.375	116.867	118.571	123	118.2	122.556	111.286					118.027
	151-200		165.5		180	168	166		189					168.45
	201-300					219	221	270	282					249.5
	MÁS 300	515		537	456	547	535.5	501.75	480					509.267
	TOTAL	13.6621	16.3476	15.4771	13.8881	13.9029	13.2964	14.9407	13.9818					14.4574
	CATEGORÍA GRATUITO
	RANGOS	ENERO	FEBRERO	MARZO	ABRIL	MAYO	JUNIO	JULIO	AGOSTO	SETBRE	OCTUBRE	NOVBRE	DCBRE	PROMEDIO
	0
	1 -20
	21-40
	41-50
	51-100
	101-200
	MÁS 200
	TOTAL
	RESUMEN
	CATEGORÍA	ENERO	FEBRERO	MARZO	ABRIL	MAYO	JUNIO	JULIO	AGOSTO	SEPTBRE	OCTUBRE	NOVBRE	DCBRE	PROMEDIO
	COMERCIAL	42.0968	49.2258	47.2581	49.9032	46.9032	42.6452	37.9355	37.7097					55.0644
	ESPECIAL S/REBAJA	57	50.4286	58.8571	75	80.5714	48.1429	66.4286	70					79.6472
	ESPECIAL C/REBAJA	54.0833	66.3333	69.3333	61.8333	64.5833	63.25	53.5833	48.4167					82.589
	INDUSTRIAL	182	352	412	392	306.5	370	425.5	450					407.321
	CONSTRUCCIÓN	7.21622	8.79268	6.76471	6.55833	9.12821	7.10884	7.06915	8.9375					17.3362
	RESIDENCIAL	13.6621	16.3476	15.4771	13.8881	13.9029	13.2964	14.9407	13.9818					14.4574
	GRATUITO
	TOTAL	13.9449	16.698	15.7846	14.2505	14.2881	13.5763	15.0969	14.2379					15.2181
	FUENTE: DWH - Estadísticas de Agua Potable y Alcantarillado
	ELABORACIÓN: SUBGERENCIA DE PLANIFICACIÓN - Departamento de Planificación y Control

## Sheet: ANEXO5
	ANEXO No. 5.
	ETAPA EP: VALOR PROMEDIO DE AGUA POTABLE POR RANGOS Y CATEGORÍAS
	SISTEMA CULEBRILLAS
	AÑO 2013
	(Dólares)
	CATEGORÍA COMERCIAL
	RANGOS	ENERO	FEBRERO	MARZO	ABRIL	MAYO	JUNIO	JULIO	AGOSTO	SETBRE	OCTUBRE	NOVBRE	DCBRE	PROMEDIO
	0	4	4	4	0	4		4						3.6
	1 -20	9.48333	9.84706	9.46	10.3	9	9.39412	9.64667	9.88					9.63307
	21-40	26.75	25	22.9	28.2667	25	23.8333	24.02	26.4					25.125
	41-50	#DIV/0!	36.9	33.75	34.45	36	35.9667	36.9	34.45					35.3769
	51-100	46.875	51.075	65.6	53.28	59.3333	71.025	55.45	58.775					57.3645
	101-200	147.325	145.838	148.2	160.275	140.588	132.713	126.78	131.75					140.477
	201-300	#DIV/0!	200.175											216.45
	301-500													347.7
	501-1000
	MÁS 1000
	TOTAL	40.6258	47.0387	45.3	47.4065	44.4081	40.8403	35.8048	34.6645					52.9671
	CATEGORÍA ESPECIAL SIN REBAJA (100%)
	RANGOS	ENERO	FEBRERO	MARZO	ABRIL	MAYO	JUNIO	JULIO	AGOSTO	SETBRE	OCTUBRE	NOVBRE	DCBRE	PROMEDIO
	0
	1 -20	10.0667	11.2333	10.3	8.2	13.1	11.7	5.4	12.05					10.7118
	21-40					25	20.45	21.7333						20.2938
	41-50
	51-100													61.9385
	101-200						74.7		117.4					101.682
	201-300													155.55
	301-500
	501-1000
	MÁS 1000
	TOTAL	43.9	39.3	43.43	54.73	60.4	37.7	50.5	53					59.3632
	CATEGORÍA ESPECIAL CON REBAJA (50%)
	RANGOS	ENERO	FEBRERO	MARZO	ABRIL	MAYO	JUNIO	JULIO	AGOSTO	SETBRE	OCTUBRE	NOVBRE	DCBRE	PROMEDIO
	0
	1-20	4.625	4.45	3.4	5.15	4.1	4.21667	3.82	5.55					4.51622
	21-40	10.63	15.3	10.05	15.65	12.85	16	15.3	10.75					13.005
	41-50						17.4							17.68
	51-100	28.4833	29.4167	28.25	23.6125	24.4	26.2375	22.65						26.1652
	101-200													43.7375
	201-300													98.7167
	301-500
	501-1000
	MÁS 1000
	TOTAL	20.6758	25.2167	26.2667	23.6417	24.6042	23.9708	20.7542	18.7792					31.0254
	CATEGORÍA INDUSTRIAL
	RANGOS	ENERO	FEBRERO	MARZO	ABRIL	MAYO	JUNIO	JULIO	AGOSTO	SETBRE	OCTUBRE	NOVBRE	DCBRE	PROMEDIO
	0
	1-20
	21-40													30.25
	41-50
	51-100					47.4								49.2375
	101-200		98.85											105.15
	201-300
	301-500
	501-1000
	MÁS 1000
	TOTAL	164.225	306.475	350.1	339.975	263.95	314.5	358.4	378.25					355.67
	CATEGORÍA CONSTRUCCIÓN
	RANGOS	ENERO	FEBRERO	MARZO	ABRIL	MAYO	JUNIO	JULIO	AGOSTO	SETBRE	OCTUBRE	NOVBRE	DCBRE	PROMEDIO
	0	3.7037	3.36	3.42182	3.42083	3.09677	3.5	3.72326	3.77143
	1-20	7.80732	8.55714	8.58621	8.14697	8.90946	8.81605	8.83488	8.81154					8.63095
	21-40	23.075	21.675	23.6	23.25	22.6625	23.9	22.7455	24.3					23.2927
	41-50							39
	51-100		45.3					54.225	59.65
	101-200	148.2
	MÁS 200
	TOTAL	9.43514	10.4079	9.09454	8.91042	10.5231	9.0966	9.1125	10.7612					20.4813
	CATEGORÍA RESIDENCIAL
	RANGOS	ENERO	FEBRERO	MARZO	ABRIL	MAYO	JUNIO	JULIO	AGOSTO	SEPTBRE	OCTUBRE	NOVBRE	DCBRE	PROMEDIO
	0	1.3636	1.33488	1.2167	1.21292	1.1727	1.22328	1.27011	1.29465					1.2597
	1-20	3.46901	3.51821	3.51712	3.48546	3.45831	3.46692	3.46401	3.42086					3.47379
	21-40	8.23184	8.44268	8.4388	8.27886	8.26949	8.16561	8.36616	8.26591					8.31527
	41-60	17.0304	17.5977	17.007	17.3104	16.836	16.6528	17.3217	17.3187					17.1636
	61-80	31.8234	30.1257	30.5377	30.2389	30.2309	29.9462	29.3984	30.9288					30.3333
	81-100	43.04	41.7333	44.0357	45.4906	44.35	42.3714	42.78	44.6					43.5541
	101-150	60.525	60.8094	62.0633	63.1714	63.3958	62.93	65.7611	58.2929					62.18
	151-200		76.6625		103.1	49.5	94		108.95					89.12
	201-300					113.5	129.75	161.6	169.4					131.48
	MÁS 300	320.85		335.15	282.5	341.65	333.175	308.337	298.1					312.917
	TOTAL	5.02246	5.96916	5.65528	5.11215	5.09218	4.90444	5.48859	5.1234					5.3071
	CATEGORÍA GRATUITO
	RANGOS	ENERO	FEBRERO	MARZO	ABRIL	MAYO	JUNIO	JULIO	AGOSTO	SETBRE	OCTUBRE	NOVBRE	DCBRE	PROMEDIO
	0
	1 -20
	21-40
	41-50
	51-100
	101-200
	MÁS 200
	TOTAL
	RESUMEN
	CATEGORÍA	ENERO	FEBRERO	MARZO	ABRIL	MAYO	JUNIO	JULIO	AGOSTO	SEPTBRE	OCTUBRE	NOVBRE	DCBRE	PROMEDIO
	COMERCIAL	40.6258	47.0387	45.3	47.4065	44.4081	40.8403	35.8048	34.6645					52.9671
	ESPECIAL S/REBAJA	43.9	39.3	43.43	54.73	60.4	37.7	50.5	53					59.3632
	ESPECIAL C/REBAJA	20.6758	25.2167	26.2667	23.6417	24.6042	23.9708	20.7542	18.7792					31.0254
	INDUSTRIAL	164.225	306.475	350.1	339.975	263.95	314.5	358.4	378.25					355.67
	CONSTRUCCIÓN	9.43514	10.4079	9.09454	8.91042	10.5231	9.0966	9.1125	10.7612					20.4813
	RESIDENCIAL	5.02246	5.96916	5.65528	5.11215	5.09218	4.90444	5.48859	5.1234					5.3071
	GRATUITO
	TOTAL	5.43086	6.46501	6.17135	5.65786	5.63483	5.40917	5.99102	5.69849					6.13753
	FUENTE: DWH - Estadísticas de Agua Potable y Alcantarillado
	ELABORACIÓN: SUBGERENCIA DE PLANIFICACIÓN - Departamento de Planificación y Control

## Sheet: ANEXO6
	ANEXO No. 6.
	ETAPA EP: NÚMERO DE CONEXIONES, CONSUMO Y VALORES DE AGUA POTABLE POR CATEGORÍAS
	SISTEMA CULEBRILLAS
	AÑO 2013
	NÚMERO DE CONEXIONES (Número)
	COD.	CATEGORÍA	ENERO	FEBRERO	MARZO	ABRIL	MAYO	JUNIO	JULIO	AGOSTO	SEPTBRE	OCTUBRE	NOVBRE	DCBRE	PROMEDIO	PORCENT.
	R	RESIDENCIAL	5282	5316	5330	5337	5347	5364	5383	5396					5344.38	0.967089
	M	COMERCIAL	31	31	31	31	31	31	31	31					31	0.00560959
	I	INDUSTRIAL	2	2	2	2	2	2	2	2					2	0.000361909
	C	CONSTRUCCIÓN	74	82	119	120	117	147	188	192					129.875	0.0235015
	E	ESPECIAL SIN REBAJA	7	7	7	7	7	7	7	7					7	0.00126668
	D	ESPECIAL CON REBAJA	12	12	12	12	12	12	12	12					12	0.00217145
	G	GRATUITOS														0
		TOTALES	5408	5450	5501	5509	5516	5563	5623	5640					5526.25	1
	CONSUMOS (m3)
	COD	CATEGORÍA	ENERO	FEBRERO	MARZO	ABRIL	MAYO	JUNIO	JULIO	AGOSTO	SEPTBRE	OCTUBRE	NOVBRE	DCBRE	PROMEDIO	PORCENT.
	R	RESIDENCIAL	72163	86904	82493	74121	74339	71322	80426	75446					77151.8	0.947686
	M	COMERCIAL	1305	1526	1465	1547	1454	1322	1176	1169					1370.5	0.0168344
	I	INDUSTRIAL	364	704	824	784	613	740	851	900					722.5	0.00887476
	C	CONSTRUCCIÓN	534	721	805	787	1068	1045	1329	1716					1000.62	0.0122911
	E	ESPECIAL SIN REBAJA	399	353	412	525	564	337	465	490					443.125	0.00544309
	D	ESPECIAL CON REBAJA	649	796	832	742	775	759	643	581					722.125	0.00887016
	G	GRATUITOS	0	0	0										0	0
		TOTALES	75414	91004	86831	78506	78813	75525	84890	80302					81410.6	1
	VALORES (Dólares)
	COD	CATEGORÍA	ENERO	FEBRERO	MARZO	ABRIL	MAYO	JUNIO	JULIO	AGOSTO	SEPTBRE	OCTUBRE	NOVBRE	DCBRE	PROMEDIO	PORCENT.
	R	RESIDENCIAL	26528.7	31732	30142.6	27283.5	27227.9	26307.4	29545.1	27645.9					28301.6	0.881941
	M	COMERCIAL	1259.4	1458.2	1404.3	1469.6	1375.95	1266.05	1109.95	1074.6					1302.26	0.0405812
	I	INDUSTRIAL	328.45	612.95	700.2	679.95	527.9	629	716.8	756.5					618.969	0.0192884
	C	CONSTRUCCIÓN	698.2	853.45	1082.25	1069.25	1231.2	1337.2	1713.15	2066.15					1256.36	0.0391508
	E	ESPECIAL SIN REBAJA	307.3	275.1	304.01	383.11	422.8	263.9	353.5	371					335.09	0.0104421
	D	ESPECIAL CON REBAJA	248.11	302.6	315.2	283.7	295.25	287.65	249.05	225.35					275.864	0.00859652
	G	GRATUITOS	0	0	0					0					0	0
		TOTALES	29370.1	35234.3	33948.6	31169.2	31081	30091.2	33687.5	32139.5					32090.2	0.118059
	FUENTE: DWH - Estadísticas de Agua Potable y Alcantarillado
	ELABORACIÓN: SUBGERENCIA DE PLANIFICACIÓN - Departamento de Planificación y Control

## Sheet: ANEXO7
	ANEXO No. 7.
	ETAPA EP: CONSUMOS Y VALORES DE AGUA POTABLE POR CONEXIÓN Y POR CATEGORÍAS
	SISTEMA CULEBRILLAS
	AÑO 2013
	CONSUMO PROMEDIO POR CONEXIÓN (m3)
	COD.	CATEGORÍA	ENERO	FEBRERO	MARZO	ABRIL	MAYO	JUNIO	JULIO	AGOSTO	SEPTBRE	OCTUBRE	NOVBRE	DCBRE	PROMEDIO	PORCENT.
	R	RESIDENCIAL	13.6621	16.3476	15.4771	13.8881	13.9029	13.2964	14.9407	13.9818					14.4371	0.979807
	M	COMERCIAL	42.0968	49.2258	47.2581	49.9032	46.9032	42.6452	37.9355	37.7097					44.2097	3.00039
	I	INDUSTRIAL	182	352	412	392	306.5	370	425.5	450					361.25	24.517
	C	CONSTRUCCIÓN	7.21622	8.79268	6.76471	6.55833	9.12821	7.10884	7.06915	8.9375					7.69695	0.522371
	E	ESPECIAL SIN REBAJA	57	50.4286	58.8571	75	80.5714	48.1429	66.4286	70					63.3036	4.29624
	D	ESPECIAL CON REBAJA	54.0833	66.3333	69.3333	61.8333	64.5833	63.25	53.5833	48.4167					60.1771	4.08405
	G	GRATUITOS
		TOTALES	13.9449	16.698	15.7846	14.2505	14.2881	13.5763	15.0969	14.2379					14.7347	1
	VALOR PROMEDIO POR CONEXIÓN (Dólares)
	COD	CATEGORÍA	ENERO	FEBRERO	MARZO	ABRIL	MAYO	JUNIO	JULIO	AGOSTO	SEPTBRE	OCTUBRE	NOVBRE	DCBRE	PROMEDIO	PORCENT.
	R	RESIDENCIAL	5.02246	5.96916	5.65528	5.11215	5.09218	4.90444	5.48859	5.1234					5.29596	0.359422
	M	COMERCIAL	40.6258	47.0387	45.3	47.4065	44.3855	40.8403	35.8048	34.6645					42.0083	2.85098
	I	INDUSTRIAL	164.225	306.475	350.1	339.975	263.95	314.5	358.4	378.25					309.484	21.0038
	C	CONSTRUCCIÓN	9.43514	10.4079	9.09454	8.91042	10.5231	9.0966	9.1125	10.7612					9.66767	0.656118
	E	ESPECIAL SIN REBAJA	43.9	39.3	43.43	54.73	60.4	37.7	50.5	53					47.87	3.2488
	D	ESPECIAL CON REBAJA	20.6758	25.2167	26.2667	23.6417	24.6042	23.9708	20.7542	18.7792					22.9886	1.56018
	G	GRATUITOS
		TOTALES	5.43086	6.46501	6.17135	5.65786	5.6347	5.40917	5.99102	5.69849					5.80731	0.394126
	VALOR PROMEDIO POR M3 (Dólares)
	COD	CATEGORÍA	ENERO	FEBRERO	MARZO	ABRIL	MAYO	JUNIO	JULIO	AGOSTO	SEPTBRE	OCTUBRE	NOVBRE	DCBRE	PROMEDIO	PORCENT.
	R	RESIDENCIAL	0.367621	0.365139	0.365396	0.368095	0.366267	0.368854	0.367357	0.366432					0.366895	0.0249002
	M	COMERCIAL	0.965057	0.95557	0.958567	0.949968	0.94632	0.957678	0.943835	0.919247					0.94953	0.064442
	I	INDUSTRIAL	0.902335	0.870668	0.849757	0.867283	0.861175	0.85	0.842303	0.840556					0.86051	0.0584004
	C	CONSTRUCCIÓN	1.30749	1.1837	1.34441	1.35864	1.15281	1.27962	1.28905	1.20405					1.26497	0.0858501
	E	ESPECIAL SIN REBAJA	0.770175	0.77932	0.737888	0.729733	0.749645	0.783086	0.760215	0.757143					0.758401	0.0514706
	D	ESPECIAL CON REBAJA	0.382296	0.380151	0.378846	0.382345	0.380968	0.378986	0.387325	0.387866					0.382348	0.0259489
	G	GRATUITOS
		TOTALES	0.389452	0.387173	0.390973	0.397029	0.394364	0.398427	0.396837	0.400232					0.394311	0.0267608
	FUENTE: DWH - Estadísticas de Agua Potable y Alcantarillado
	ELABORACIÓN: SUBGERENCIA DE PLANIFICACIÓN - Departamento de Planificación y Control
