# Supplementary material for: Looking inside the Blackbox: Cuenca’s water metabolism
Source: PLoS One. 2022 Sep 22;17(9):e0273629. doi: 10.1371/journal.pone.0273629 (PMC9499241; doi:10.1371/journal.pone.0273629)
Supplement: S5 File — (ZIP) [file pone.0273629.s006.zip › 2013/Sistema Tomebamba - Macha╠üngara Centro.XLS]

## Sheet: ANEXO1
	ANEXO No. 1
	ETAPA EP: NÚMERO DE CONEXIONES DE AGUA POTABLE POR RANGOS Y CATEGORÍAS DE CONSUMO
	SISTEMA TOMEBAMBA - MACHÁNGARA CENTRO
	AÑO 2013
	(Número)
	CATEGORÍA COMERCIAL
	RANGOS	ENERO	FEBRERO	MARZO	ABRIL	MAYO	JUNIO	JULIO	AGOSTO	SETBRE	OCTUBRE	NOVBRE	DCBRE	PROMEDIO	PORCENT.
	0	375	371	371	403	394	407	370	400					386.375	0.065049
	1 -20	3365	3162	3192	3246	3268	3291	3261	3215					3250	0.547161
	21-40	1007	1026	1039	1029	1067	990	1005	971					1016.75	0.171177
	41-50	262	300	295	254	243	274	280	311					277.375	0.0466981
	51-100	517	590	570	588	582	580	599	598					578	0.0973105
	101-200	252	296	287	278	256	262	270	264					270.625	0.0455617
	201-300	59	78	81	66	77	77	85	108					78.875	0.0132792
	301-500	39	49	46	49	42	45	46	55					46.375	0.00780757
	501-1000	23	29	31	27	26	17	30	28					26.375	0.00444042
	MÁS 1000	8	9	9	9	8	12	8	9					9	0.00151522
	TOTAL	5907	5910	5921	5949	5963	5955	5954	5959					5939.75	1
	CATEGORÍA ESPECIAL SIN REBAJA (100%)
	RANGOS	ENERO	FEBRERO	MARZO	ABRIL	MAYO	JUNIO	JULIO	AGOSTO	SETBRE	OCTUBRE	NOVBRE	DCBRE	PROMEDIO	PORCENT.
	0	27	32	34	40	37	34	38	45					35.875	0.0930911
	1 -20	126	112	119	111	112	116	118	112					115.75	0.300357
	21-40	48	50	46	44	45	41	48	54					47	0.121959
	41-50	6	16	14	18	14	15	16	13					14	0.0363283
	51-100	47	36	47	46	55	56	39	48					46.75	0.12131
	101-200	47	52	40	40	41	39	39	37					41.875	0.10866
	201-300	20	27	25	23	22	23	30	27					24.625	0.0638988
	301-500	18	19	26	25	25	27	25	22					23.375	0.0606552
	501-1000	16	21	15	20	17	20	18	21					18.5	0.0480052
	MÁS 1000	18	15	17	16	20	17	20	18					17.625	0.0457347
	TOTAL	373	380	383	383	388	388	391	397					385.375	1
	CATEGORÍA ESPECIAL CON REBAJA (50%)
	RANGOS	ENERO	FEBRERO	MARZO	ABRIL	MAYO	JUNIO	JULIO	AGOSTO	SETBRE	OCTUBRE	NOVBRE	DCBRE	PROMEDIO	PORCENT.
	0	5	11	5	7	4	4	14	4					6.75	0.0322004
	1 -20	18	17	15	23	22	20	27	36					22.25	0.106142
	21-40	17	13	18	18	15	15	27	22					18.125	0.0864639
	41-50	11	12	10	7	13	11	14	16					11.75	0.0560525
	51-100	43	47	40	40	34	42	42	48					42	0.200358
	101-200	48	39	50	56	56	45	39	36					46.125	0.220036
	201-300	32	31	34	25	31	39	17	18					28.375	0.135361
	301-500	16	18	20	15	14	17	17	15					16.5	0.078712
	501-1000	14	14	11	12	14	9	6	7					10.875	0.0518784
	MÁS 1000	6	8	7	7	7	7	6	7					6.875	0.0327967
	TOTAL	210	210	210	210	210	209	209	209					209.625	1
	CATEGORÍA INDUSTRIAL
	RANGOS	ENERO	FEBRERO	MARZO	ABRIL	MAYO	JUNIO	JULIO	AGOSTO	SETBRE	OCTUBRE	NOVBRE	DCBRE	PROMEDIO	PORCENT.
	0	14	12	13	14	18	16	13	17					14.625	0.0647841
	1 -20	64	60	63	68	62	61	56	56					61.25	0.271318
	21-40	25	29	29	24	31	28	35	30					28.875	0.127907
	41-50	14	9	9	11	3	11	10	11					9.75	0.0431894
	51-100	42	40	42	32	45	37	36	36					38.75	0.17165
	101-200	27	30	30	36	29	38	34	34					32.25	0.142857
	201-300	12	13	9	9	11	8	11	6					9.875	0.0437431
	301-500	6	8	7	10	9	5	8	11					8	0.0354374
	501-1000	12	13	14	9	6	12	13	14					11.625	0.051495
	MÁS 1000	10	11	10	13	12	10	10	10					10.75	0.047619
	TOTAL	226	225	226	226	226	226	226	225					225.75	1
	CATEGORÍA CONSTRUCCIÓN
	RANGOS	ENERO	FEBRERO	MARZO	ABRIL	MAYO	JUNIO	JULIO	AGOSTO	SETBRE	OCTUBRE	NOVBRE	DCBRE	PROMEDIO	PORCENT.
	0	209	242	296	253	250	347	364	349					288.75	0.33
	1 -20	268	348	416	476	508	528	620	661					478.125	0.546429
	21-40	50	56	64	75	76	75	84	120					75	0.0857143
	41-50	9	5	20	19	8	13	10	13					12.125	0.0138571
	51-100	13	15	13	7	11	7	20	13					12.375	0.0141429
	101-200	3	5	4	5	2	5	4	6					4.25	0.00485714
	MÁS 200	4	5	3	3	6	6	5	3					4.375	0.005
	TOTAL	556	676	816	838	861	981	1107	1165					875	1
	CATEGORÍA RESIDENCIAL
	RANGOS	ENERO	FEBRERO	MARZO	ABRIL	MAYO	JUNIO	JULIO	AGOSTO	SETBRE	OCTUBRE	NOVBRE	DCBRE	PROMEDIO	PORCENT.
	0	4210	4097	4044	3991	4027	4259	4020	3923					4071.38	0.0498548
	0-20	43584	39178	41532	41555	43156	43832	44151	43730					42589.8	0.52152
	21-40	23818	25357	24672	24940	24329	23939	23889	24094					24379.8	0.298535
	41-60	6326	8052	7256	7271	6750	6605	6609	7009					6984.75	0.0855297
	61-80	1746	2623	2152	2174	2005	1931	2026	2047					2088	0.025568
	81-100	638	869	807	782	686	688	716	774					745	0.00912268
	101-150	433	633	586	552	499	470	482	515					521.25	0.00638281
	151-200	115	166	162	144	126	120	139	148					140	0.00171433
	201-300	80	93	95	82	76	78	83	81					83.5	0.00102247
	MÁS 300	52	71	65	53	57	65	68	59					61.25	0.000750019
	TOTAL	81002	81139	81371	81544	81711	81987	82183	82380					81664.6	1
	CATEGORÍA GRATUITO
	RANGOS	ENERO	FEBRERO	MARZO	ABRIL	MAYO	JUNIO	JULIO	AGOSTO	SETBRE	OCTUBRE	NOVBRE	DCBRE	PROMEDIO	PORCENT.
	0								1					1	0.038961
	1 -20	9	8	9	9	10	11	12	10					9.75	0.37987
	21-40	3	3	2	3	1	5	2	2					2.625	0.102273
	41-50		2	2	2	2		1	1					1.66667	0.0649351
	51-100	5	3	4	3	4	1	1	4					3.125	0.121753
	101-200	3	4	2	2	4	2	3	2					2.75	0.107143
	MÁS 200	4	4	5	5	3	6	6	5					4.75	0.185065
	TOTAL	24	24	24	24	24	25	25	25					25.6667	1
	RESUMEN
	CATEGORÍA	ENERO	FEBRERO	MARZO	ABRIL	MAYO	JUNIO	JULIO	AGOSTO	SETBRE	OCTUBRE	NOVBRE	DCBRE	PROMEDIO	PORCENT.
	COMERCIAL	5907	5910	5921	5949	5963	5955	5954	5959					5939.75	0.0664954
	ESPECIAL S/REBAJA	373	380	383	383	388	388	391	397					385.375	0.00431426
	ESPECIAL C/REBAJA	210	210	210	210	210	209	209	209					209.625	0.00234675
	INDUSTRIAL	226	225	226	226	226	226	226	225					225.75	0.00252727
	CONSTRUCCIÓN	556	676	816	838	861	981	1107	1165					875	0.0097956
	RESIDENCIAL	81002	81139	81371	81544	81711	81987	82183	82380					81664.6	0.914233
	GRATUITO	24	24	24	24	24	25	25	25					25.6667	0.000287338
	TOTAL	88298	88564	88951	89174	89383	89771	90095	90360					89325.8	1
	FUENTE: DWH - Estadísticas de Agua Potable y Alcantarillado
	ELABORACIÓN: SUBGERENCIA DE PLANIFICACIÓN - Departamento de Planificación y Control

## Sheet: ANEXO2
	ANEXO No. 2
	ETAPA EP: CONSUMOS DE AGUA POTABLE POR RANGOS Y CATEGORÍAS
	SISTEMA TOMEBAMBA - MACHÁNGARA CENTRO
	AÑO 2013
	(m3)
	CATEGORÍA COMERCIAL
	RANGOS	ENERO	FEBRERO	MARZO	ABRIL	MAYO	JUNIO	JULIO	AGOSTO	SETBRE	OCTUBRE	NOVBRE	DCBRE	PROMEDIO	PORCENT.
	0		0	0										0	0
	1 -20	23906	23193	23135	23664	23847	23967	23438	23459					23576.1	0.109196
	21-40	29222	30092	30584	30459	31804	28922	29573	28437					29886.6	0.138423
	41-50	11862	13594	13340	11553	11006	12342	12677	14095					12558.6	0.0581667
	51-100	35787	40220	39988	40771	40841	40141	41886	41669					40162.9	0.186019
	101-200	35186	41083	38695	38044	35869	37149	37636	36634					37537	0.173857
	201-300	14079	19250	19372	15690	18443	18517	20215	26401					18995.9	0.0879816
	301-500	15137	18761	17618	18647	15549	16904	17079	20214					17488.6	0.0810006
	501-1000	15286	18761	20724	19072	17595	10780	19136	17953					17413.4	0.0806521
	MÁS 1000	17692	19174	18624	17926	16898	21727	16458	17807					18288.2	0.0847041
	TOTAL	198157	224128	222080	215826	211852	210449	218098	226669					215907	1
	CATEGORÍA ESPECIAL SIN REBAJA (100%)
	RANGOS	ENERO	FEBRERO	MARZO	ABRIL	MAYO	JUNIO	JULIO	AGOSTO	SETBRE	OCTUBRE	NOVBRE	DCBRE	PROMEDIO	PORCENT.
	0	0	0											0	0
	1 -20	934	849	974	871	907	914	874	845					896	0.00929992
	21-40	1406	1477	1338	1324	1292	1210	1406	1577					1378.75	0.0143106
	41-50	228	719	615	811	629	672	736	602					626.5	0.00650268
	51-100	3323	2560	3568	3498	3922	3983	2765	3507					3390.75	0.0351939
	101-200	6339	7100	6017	5760	5960	5386	5326	5265					5894.12	0.0611774
	201-300	4651	6644	6280	5737	5216	5701	7498	7074					6100.12	0.0633155
	301-500	6519	6695	10047	9794	9475	9758	9850	8096					8779.25	0.0911232
	501-1000	11459	14601	10689	13973	11557	14141	11785	14084					12786.1	0.132712
	MÁS 1000	50707	55027	61669	60565	61438	54494	53286	54760					56493.2	0.586365
	TOTAL	85566	95672	101197	102333	100396	96259	93526	95810					96344.9	1
	CATEGORÍA ESPECIAL CON REBAJA (50%)
	RANGOS	ENERO	FEBRERO	MARZO	ABRIL	MAYO	JUNIO	JULIO	AGOSTO	SETBRE	OCTUBRE	NOVBRE	DCBRE	PROMEDIO	PORCENT.
	0	0	0											0	0
	1 -20	171	193	143	225	250	192	269	326					221.125	0.0043251
	21-40	499	395	533	614	475	467	825	665					559.125	0.0109362
	41-50	503	548	451	319	607	505	641	733					538.375	0.0105304
	51-100	3226	3524	2860	2905	2505	3013	3022	3524					3072.38	0.0600942
	101-200	6882	5468	7281	8106	8206	6602	5483	5186					6651.75	0.130105
	201-300	7946	7501	8380	5918	7355	9327	3984	4444					6856.88	0.134117
	301-500	6147	6853	7767	5770	5221	6969	6732	5897					6419.5	0.125562
	501-1000	10042	10288	7958	8236	9376	6449	4545	4902					7724.5	0.151088
	MÁS 1000	17668	23821	19041	19785	18816	18377	16851	18300					19082.4	0.373242
	TOTAL	53084	58591	54414	51878	52811	51901	42352	43977					51126	1
	CATEGORÍA INDUSTRIAL
	RANGOS	ENERO	FEBRERO	MARZO	ABRIL	MAYO	JUNIO	JULIO	AGOSTO	SETBRE	OCTUBRE	NOVBRE	DCBRE	PROMEDIO	PORCENT.
	0	0	0										0	0	0
	1 -20	539	563	559	601	525	528	416	472					525.375	0.00909636
	21-40	699	869	846	728	965	826	1016	979					866	0.014994
	41-50	635	409	414	500	139	489	449	492					440.875	0.00763332
	51-100	2930	3166	3076	2379	3360	2723	2758	2709					2887.62	0.0499964
	101-200	3719	4231	4391	5045	4031	5512	4921	4886					4592	0.079506
	201-300	2951	3254	2254	2311	2874	2091	2742	1504					2497.62	0.043244
	301-500	2244	2926	2567	3948	3473	2148	2947	4382					3079.38	0.0533164
	501-1000	8987	9785	10060	6168	4395	8419	10497	10115					8553.25	0.148091
	MÁS 1000	32440	37465	31143	37882	34494	31552	36586	32954					34314.5	0.594122
	TOTAL	55144	62668	55310	59562	54256	54288	62332	58493					57756.6	1
	CATEGORÍA CONSTRUCCIÓN
	RANGOS	ENERO	FEBRERO	MARZO	ABRIL	MAYO	JUNIO	JULIO	AGOSTO	SETBRE	OCTUBRE	NOVBRE	DCBRE	PROMEDIO	PORCENT.
	0	0	0	0										0	0
	1 -20	1712	2346	2881	3202	3588	3551	4231	4409					3240	0.361824
	21-40	1343	1618	1790	2059	2126	2055	2285	3314					2073.75	0.231584
	41-50	406	222	896	859	362	612	468	592					552.125	0.0616581
	51-100	899	1023	917	482	648	464	1261	882					822	0.0917961
	101-200	407	680	477	642	319	691	568	783					570.875	0.063752
	MÁS 200	1413	2153	1030	1160	2810	1950	1877	1174					1695.88	0.189385
	TOTAL	6180	8042	7991	8404	9853	9323	10690	11154					8954.62	1
	CATEGORÍA RESIDENCIAL
	RANGOS	ENERO	FEBRERO	MARZO	ABRIL	MAYO	JUNIO	JULIO	AGOSTO	SETBRE	OCTUBRE	NOVBRE	DCBRE	PROMEDIO	PORCENT.
	0	0	0											0	0
	0-20	442540	398355	422910	423163	438589	443982	446156	438183					431735	0.237859
	21-40	681112	735086	707965	717634	697485	685187	684170	689456					699762	0.385525
	41-60	305632	390974	351528	351174	326043	319165	319604	339923					338005	0.18622
	61-80	119867	180589	147939	149630	138047	132561	139155	140990					143597	0.0791131
	81-100	56900	77099	71931	69589	61168	61240	63589	68615					66266.4	0.0365086
	101-150	51895	75347	68893	65554	59414	56089	57546	61530					62033.5	0.0341766
	151-200	19631	28706	27743	24895	21649	20353	23707	25355					24004.9	0.0132252
	201-300	18962	22392	22276	19824	18224	18537	19661	19344					19902.5	0.010965
	MÁS 300	26545	31942	31989	29113	27918	29124	32396	29223					29781.2	0.0164076
	TOTAL	1723084	1940490	1853174	1850576	1788537	1766238	1785984	1812619					1.81509e+06	1
	CATEGORÍA GRATUITO
	RANGOS	ENERO	FEBRERO	MARZO	ABRIL	MAYO	JUNIO	JULIO	AGOSTO	SETBRE	OCTUBRE	NOVBRE	DCBRE	PROMEDIO	PORCENT.
	0	0	0	0										0	0
	1 -20	53	45	49	45	66	64	64	80					58.25	0.0130916
	21-40	85	81	49	86	21	160	62	55					74.875	0.016828
	41-50		87	84	94	90		43	47					74.1667	0.0166689
	51-100	313	210	299	216	323	74	66	283					223	0.0501189
	101-200	404	624	356	296	630	263	417	341					416.375	0.0935797
	MÁS 200	3101	3228	3957	3635	3468	3883	3539	4011					3602.75	0.809713
	TOTAL	3956	4275	4794	4372	4598	4444	4191	4817					4449.42	1
	RESUMEN
	CATEGORÍA	ENERO	FEBRERO	MARZO	ABRIL	MAYO	JUNIO	JULIO	AGOSTO	SETBRE	OCTUBRE	NOVBRE	DCBRE	PROMEDIO	PORCENT.
	COMERCIAL	198157	224128	222080	215826	211852	210449	218098	226669					215907	0.0959748
	ESPECIAL S/REBAJA	85566	95672	101197	102333	100396	96259	93526	95810					96344.9	0.0428271
	ESPECIAL C/REBAJA	53084	58591	54414	51878	52811	51901	42352	43977					51126	0.0227264
	INDUSTRIAL	55144	62668	55310	59562	54256	54288	62332	58493					57756.6	0.0256739
	CONSTRUCCIÓN	6180	8042	7991	8404	9853	9323	10690	11154					8954.62	0.00398049
	RESIDENCIAL	1723084	1940490	1853174	1850576	1788537	1766238	1785984	1812619					1.81509e+06	0.80684
	GRATUITO	3956	4275	4794	4372	4598	4444	4191	4817					4449.42	0.00197785
	TOTAL	2125171	2393866	2298960	2292951	2222303	2192902	2217173	2253539					2.24963e+06	1
	FUENTE: DWH - Estadísticas de Agua Potable y Alcantarillado
	ELABORACIÓN: SUBGERENCIA DE PLANIFICACIÓN - Departamento de Planificación y Control

## Sheet: ANEXO3
	ANEXO No. 3
	ETAPA EP: VALORES POR CONSUMOS DE AGUA POTABLE POR RANGOS Y CATEGORÍAS
	SISTEMA TOMEBAMBA - MACHÁNGARA CENTRO
	AÑO 2013
	(Dólares)
	CATEGORÍA COMERCIAL
	RANGOS	ENERO	FEBRERO	MARZO	ABRIL	MAYO	JUNIO	JULIO	AGOSTO	SETBRE	OCTUBRE	NOVBRE	DCBRE	PROMEDIO	PORCENT.
	0	1116.4	1128.4	1108.6	1228.8	1196.8	1244.4	1084.6	1220.6					1166.08	0.0055722
	1 -20	29896.5	28601.6	28698.9	29360.1	29464.4	29641.8	29156.2	28996.1					29227	0.139664
	21-40	24500.1	25172.4	25564.1	25571.9	26635.1	24202.8	24739.2	23789.9					25021.9	0.11957
	41-50	9370.2	10707.8	10632.3	9095.1	8691.5	9852.2	9991.3	11106.5					9930.86	0.0474556
	51-100	30647.2	34302	34294.7	34913.3	35060.6	34330.1	35939.9	35778.2					34408.2	0.164423
	101-200	33573.4	39434.8	36657.4	36385.3	34417.1	35566.8	35882.9	34889.6					35850.9	0.171317
	201-300	14242.6	19347.3	19655.8	15808.1	18574.5	18595.7	20390.4	26659.9					19159.3	0.0915545
	301-500	15442.6	19046.3	17873.9	18917.8	15759.5	17141.7	17294.5	20435.2					17738.9	0.0847671
	501-1000	15548.6	19033.7	20989.5	19340	17875.1	10903.1	19430.8	18336.8					17682.2	0.0844961
	MÁS 1000	18468.6	20011.2	19433.7	18700.8	17634.9	22651.3	17172.9	18575.8					19081.2	0.0911811
	TOTAL	192806	216786	214909	209321	205309	204130	211083	219789					209267	1
	CATEGORÍA ESPECIAL SIN REBAJA (100%)
	RANGOS	ENERO	FEBRERO	MARZO	ABRIL	MAYO	JUNIO	JULIO	AGOSTO	SETBRE	OCTUBRE	NOVBRE	DCBRE	PROMEDIO	PORCENT.
	0	88	80	92	104	96.4	80	100	100.2					92.575	0.00134583
	1 -20	1125.8	1026.3	1145.8	1041.7	1075.6	1094.1	1071.8	1012.2					1074.16	0.0156158
	21-40	1114.95	1205.12	1063.04	1091.5	1018.45	994.61	1118.64	1319.9					1115.78	0.0162208
	41-50	179.6	567.3	486.5	639.7	496.3	527.1	575.2	473.4					493.137	0.00716908
	51-100	2510.45	1936	2685.6	2632.95	2961.4	3012.1	2091.85	2646.9					2559.66	0.0372115
	101-200	4621.3	5061.4	4299.1	4078.4	4259.6	3841.4	3884.2	3719.3					4220.59	0.0613576
	201-300	3331.7	4758.8	4496	4107.9	3739.9	4078.7	5368.6	5060.5					4367.76	0.0634972
	301-500	4631.3	4762.5	7141.8	6955.8	6728.5	6938.6	6788.1	5755.9					6212.81	0.0903199
	501-1000	8085.3	10300.7	7545.6	9857.1	8153.9	9974.7	8317.5	9938.8					9021.7	0.131155
	MÁS 1000	35566.9	38578.9	43236.3	42459.5	43087.3	38213.8	37481.8	38404					39628.6	0.576108
	TOTAL	61255.3	68277	72191.7	72968.6	71617.4	68755.1	66797.7	68431.1					68786.7	1
	CATEGORÍA ESPECIAL CON REBAJA (50%)
	RANGOS	ENERO	FEBRERO	MARZO	ABRIL	MAYO	JUNIO	JULIO	AGOSTO	SETBRE	OCTUBRE	NOVBRE	DCBRE	PROMEDIO	PORCENT.
	0	8	15.7	4	12	6	6	26	4.2					10.2375	0.000583971
	1-20	95.85	101.55	78.05	122.75	126.25	103.95	144.9	185.65					119.869	0.0068376
	21-40	193.32	150.42	177.65	224.4	168.71	173.16	312.96	238.81					204.929	0.0116896
	41-50	175.05	181.3	177.85	102.15	182.05	176.25	171.6	254.3					177.569	0.0101289
	51-100	1064.6	1180.4	945	961.25	866.5	1024.3	1100.7	1260.45					1050.4	0.0599173
	101-200	2424.2	1991.8	2633.35	2934.1	2939.35	2374.2	1969.8	1842.35					2388.64	0.136254
	201-300	2748.6	2598.6	2927.25	2017.8	2562.85	3223.95	1339.65	1566.65					2373.17	0.135371
	301-500	2106.95	2358.05	2652.2	1973	1778.85	2397.4	2313.7	1968.8					2193.62	0.125129
	501-1000	3183.45	3473.55	2642.55	2749.35	3163.6	1859.15	1400	1503.95					2496.95	0.142432
	MÁS 1000	6195.8	8117.1	6442.1	6702.5	6363.35	6445.95	5673.6	6183.1					6515.44	0.371656
	TOTAL	18195.8	20168.5	18680	17799.3	18157.5	17784.3	14452.9	15008.3					17530.8	1
	CATEGORÍA INDUSTRIAL
	RANGOS	ENERO	FEBRERO	MARZO	ABRIL	MAYO	JUNIO	JULIO	AGOSTO	SETBRE	OCTUBRE	NOVBRE	DCBRE	PROMEDIO	PORCENT.
	0	44	40	44	40	56	48	36	48					44.5	0.00091141
	1-20	625.3	626.1	635.3	684.7	599.5	597.6	503.2	543.8					601.938	0.0123284
	21-40	585.3	720.3	704.2	587.6	799.5	690.2	846.5	801.3					716.863	0.0146822
	41-50	496.5	322.3	321.8	394	109.3	386.3	354.3	388.4					346.613	0.00709901
	51-100	2509.5	2776.3	2658.8	2061.95	2916.5	2355.65	2405.9	2354.45					2504.88	0.0513028
	101-200	3536.45	4037.5	4205.55	4811.25	3841.05	5274.6	4708.05	4671.3					4385.72	0.0898245
	201-300	2798.8	3077.7	2131.7	2177.3	2700.7	1964.8	2595.1	1422.2					2358.54	0.0483055
	301-500	2014.2	2632.8	2309.1	3523.4	3106.9	1900.9	2649.6	3907.1					2755.5	0.0564357
	501-1000	7627.6	8302.5	8559	5262.9	3735	7173.2	8872.1	8603					7266.91	0.148835
	MÁS 1000	26317	30373.5	25279.4	30780.1	28033.2	25606.6	29633.8	26728.2					27844	0.570276
	TOTAL	46554.7	52909	46848.9	50323.2	45897.6	45997.8	52604.6	49467.8					48825.4	1
	CATEGORÍA CONSTRUCCIÓN
	RANGOS	ENERO	FEBRERO	MARZO	ABRIL	MAYO	JUNIO	JULIO	AGOSTO	SETBRE	OCTUBRE	NOVBRE	DCBRE	PROMEDIO	PORCENT.
	0	744	876	1023.2	866	842	1214.4	1258.4	1189.4					1001.67	0.100305
	1-20	2074.6	2755.4	3389.4	3809.4	4236.5	4307	5122.6	5399					3886.74	0.389209
	21-40	1148.8	1336.57	1489	1733.3	1776.2	1723.2	1916.2	2772.5					1736.97	0.173936
	41-50	316.2	171.4	698.7	669.3	273.4	472.4	363.6	454.4					427.425	0.0428014
	51-100	760.45	844.95	800.9	406	531.9	388.35	1034.05	746.6					689.15	0.0690099
	101-200	354.3	642.5	442.85	574.1	307.95	612.65	538.4	741.15					526.737	0.0527463
	MÁS 200	1429.65	2193.15	1041	1177.5	2849.05	1962.5	1899.35	1188.2					1717.55	0.171992
	TOTAL	6828	8819.97	8885.05	9235.6	10817	10680.5	12132.6	12491.2					9986.25	1
	CATEGORÍA RESIDENCIAL
	RANGOS	ENERO	FEBRERO	MARZO	ABRIL	MAYO	JUNIO	JULIO	AGOSTO	SEPTBRE	OCTUBRE	NOVBRE	DCBRE	PROMEDIO	PORCENT.
	0	5681.7	5538.7	5282.9	5185.1	5189	5554.6	5259.5	5119.5					5351.38	0.00822327
	1-20	153824	137789	146402	146350	151716	153675	154460	152098					149539	0.229792
	21-40	201042	217196	208972	211831	205389	201031	200672	202129					206033	0.316603
	41-60	109260	140331	125825	125475	116175	113549	113734	121283					120704	0.185481
	61-80	53079.8	80094.8	65635.5	66393.2	61253.6	58737.7	61641.4	62603.3					63679.9	0.0978546
	81-100	27827.7	37598.4	35244.6	34026.1	29971.5	29897.3	31095.4	33506.9					32396	0.0497818
	101-150	27248.6	39623.8	36271.6	34542.9	31249.3	29479.8	30219.7	32398.4					32629.3	0.0501403
	151-200	10919	15867.2	15417.1	13631.1	11830.6	11070	12783.5	14032.9					13193.9	0.0202746
	201-300	10099.2	12481.8	12156.3	11104	9845.08	10486.9	10929.6	10604.2					10963.4	0.016847
	MÁS 300	14648.9	17580.8	17406.9	15836.3	14877.4	15740.7	17713.7	16359.7					16270.5	0.0250023
	TOTAL	613630	704101	668614	664375	637496	629223	638508	650135					650760	1
	CATEGORÍA GRATUITO
	RANGOS	ENERO	FEBRERO	MARZO	ABRIL	MAYO	JUNIO	JULIO	AGOSTO	SETBRE	OCTUBRE	NOVBRE	DCBRE	PROMEDIO	PORCENT.
	0	0		0		0	0						0	0	0
	1 -20												0	0	0
	21-40												0	0	0
	41-50												0	0	0
	51-100												0	0	0
	101-200	0	0										0	0	0
	MÁS 200												0	0	0
	TOTAL	0	0	0	0	0	0	0	0	0	0	0	0	0	0
	RESUMEN
	CATEGORÍA	ENERO	FEBRERO	MARZO	ABRIL	MAYO	JUNIO	JULIO	AGOSTO	SEPTBRE	OCTUBRE	NOVBRE	DCBRE	PROMEDIO	PORCENT.
	COMERCIAL	192806	216786	214909	209321	205309	204130	211083	219789					209267	0.208193
	ESPECIAL S/REBAJA	61255.3	68277	72191.7	72968.6	71617.4	68755.1	66797.7	68431.1					68786.7	0.0684339
	ESPECIAL C/REBAJA	18195.8	20168.5	18680	17799.3	18157.5	17784.3	14452.9	15008.3					17530.8	0.0174409
	INDUSTRIAL	46554.7	52909	46848.9	50323.2	45897.6	45997.8	52604.6	49467.8					48825.4	0.048575
	CONSTRUCCIÓN	6828	8819.97	8885.05	9235.6	10817	10680.5	12132.6	12491.2					9986.25	0.00993502
	RESIDENCIAL	613630	704101	668614	664375	637496	629223	638508	650135					650760	0.647422
	GRATUITO	0	0	0	0	0	0	0	0					0	0
	TOTAL	939270	1.07106e+06	1.03013e+06	1.02402e+06	989295	976570	995579	1.01532e+06					1.00516e+06	1
	FUENTE: DWH - Estadísticas de Agua Potable y Alcantarillado
	ELABORACIÓN: SUBGERENCIA DE PLANIFICACIÓN - Departamento de Planificación y Control

## Sheet: ANEXO4
	ANEXO No. 4.
	ETAPA EP: CONSUMO PROMEDIO DE AGUA POTABLE POR RANGOS Y CATEGORÍAS
	SISTEMA TOMEBAMBA - MACHÁNGARA CENTRO
	AÑO 2013
	(m3)
	CATEGORÍA COMERCIAL
	RANGOS	ENERO	FEBRERO	MARZO	ABRIL	MAYO	JUNIO	JULIO	AGOSTO	SETBRE	OCTUBRE	NOVBRE	DCBRE	PROMEDIO
	0	0	0	0	0	0	0	0	0					0
	1 -20	7.10431	7.33491	7.24781	7.2902	7.29712	7.28259	7.18737	7.29673					7.25419
	21-40	29.0189	29.3294	29.436	29.6006	29.8069	29.2141	29.4259	29.2863					29.3943
	41-50	45.2748	45.3133	45.2203	45.4843	45.2922	45.0438	45.275	45.3215					45.2767
	51-100	69.2205	68.1695	70.1544	69.3384	70.1735	69.2086	69.9265	69.6806					69.4859
	101-200	139.627	138.794	134.826	136.849	140.113	141.79	139.393	138.765					138.705
	201-300	238.627	246.795	239.16	237.727	239.519	240.481	237.824	244.454					240.835
	301-500	388.128	382.878	383	380.551	370.214	375.644	371.283	367.527					377.113
	501-1000	664.609	646.931	668.516	706.37	676.731	634.118	637.867	641.179					660.223
	MÁS 1000	2211.5	2130.44	2069.33	1991.78	2112.25	1810.58	2057.25	1978.56					2032.03
	TOTAL	33.5461	37.9235	37.5072	36.2794	35.5278	35.3399	36.6305	38.0381					36.3496
	CATEGORÍA ESPECIAL SIN REBAJA (100%)
	RANGOS	ENERO	FEBRERO	MARZO	ABRIL	MAYO	JUNIO	JULIO	AGOSTO	SETBRE	OCTUBRE	NOVBRE	DCBRE	PROMEDIO
	0	0	0	0	0	0	0	0	0					0
	1 -20	7.4127	7.58036	8.18487	7.84685	8.09821	7.87931	7.40678	7.54464					7.74082
	21-40	29.2917	29.54	29.087	30.0909	28.7111	29.5122	29.2917	29.2037					29.3351
	41-50	38	44.9375	43.9286	45.0556	44.9286	44.8	46	46.3077					44.75
	51-100	70.7021	71.1111	75.9149	76.0435	71.3091	71.125	70.8974	73.0625					72.5294
	101-200	134.872	136.538	150.425	144	145.366	138.103	136.564	142.297					140.755
	201-300	232.55	246.074	251.2	249.435	237.091	247.87	249.933	262					247.721
	301-500	362.167	352.368	386.423	391.76	379	361.407	394	368					375.583
	501-1000	716.188	695.286	712.6	698.65	679.824	707.05	654.722	670.667					691.142
	MÁS 1000	2817.06	3668.47	3627.59	3785.31	3071.9	3205.53	2664.3	3042.22					3205.29
	TOTAL	229.399	251.768	264.222	267.188	258.753	248.09	239.197	241.335					250.003
	CATEGORÍA ESPECIAL CON REBAJA (50%)
	RANGOS	ENERO	FEBRERO	MARZO	ABRIL	MAYO	JUNIO	JULIO	AGOSTO	SETBRE	OCTUBRE	NOVBRE	DCBRE	PROMEDIO
	0	0	0	0	0	0	0	0	0					0
	1-20	9.5	11.3529	9.53333	9.78261	11.3636	9.6	9.96296	9.05556					9.9382
	21-40	29.3529	30.3846	29.6111	34.1111	31.6667	31.1333	30.5556	30.2273					30.8483
	41-50	45.7273	45.6667	45.1	45.5714	46.6923	45.9091	45.7857	45.8125					45.8191
	51-100	75.0233	74.9787	71.5	72.625	73.6765	71.7381	71.9524	73.4167					73.1518
	101-200	143.375	140.205	145.62	144.75	146.536	146.711	140.59	144.056					144.211
	201-300	248.312	241.968	246.471	236.72	237.258	239.154	234.353	246.889					241.652
	301-500	384.188	380.722	388.35	384.667	372.929	409.941	396	393.133					389.061
	501-1000	717.286	734.857	723.455	686.333	669.714	716.556	757.5	700.286					710.299
	MÁS 1000	2944.67	2977.62	2720.14	2826.43	2688	2625.29	2808.5	2614.29					2775.62
	TOTAL	252.781	279.005	259.114	247.038	251.481	248.33	202.641	210.416					243.893
	CATEGORÍA INDUSTRIAL
	RANGOS	ENERO	FEBRERO	MARZO	ABRIL	MAYO	JUNIO	JULIO	AGOSTO	SETBRE	OCTUBRE	NOVBRE	DCBRE	PROMEDIO
	0	0	0	0	0	0	0	0	0					0
	1-20	8.42188	9.38333	8.87302	8.83824	8.46774	8.65574	7.42857	8.42857					8.57755
	21-40	27.96	29.9655	29.1724	30.3333	31.129	29.5	29.0286	32.6333					29.9913
	41-50	45.3571	45.4444	46	45.4545	46.3333	44.4545	44.9	44.7273					45.2179
	51-100	69.7619	79.15	73.2381	74.3438	74.6667	73.5946	76.6111	75.25					74.5194
	101-200	137.741	141.033	146.367	140.139	139	145.053	144.735	143.706					142.388
	201-300	245.917	250.308	250.444	256.778	261.273	261.375	249.273	250.667					252.924
	301-500	374	365.75	366.714	394.8	385.889	429.6	368.375	398.364					384.922
	501-1000	748.917	752.692	718.571	685.333	732.5	701.583	807.462	722.5					735.763
	MÁS 1000	3244	3405.91	3114.3	2914	2874.5	3155.2	3658.6	3295.4					3192.05
	TOTAL	244	278.524	244.735	263.549	240.071	240.212	275.805	259.969					255.843
	CATEGORÍA CONSTRUCCIÓN
	RANGOS	ENERO	FEBRERO	MARZO	ABRIL	MAYO	JUNIO	JULIO	AGOSTO	SETBRE	OCTUBRE	NOVBRE	DCBRE	PROMEDIO
	0	0	0	0	0		0	0	0					0
	1-20	6.38806	6.74138	6.92548	6.72689	14.352	6.72538	6.82419	6.6702					6.77647
	21-40	26.86	28.8929	27.9688	27.4533	4.18504	27.4	27.2024	27.6167					27.65
	41-50	45.1111	44.4	44.8	45.2105	4.76316	47.0769	46.8	45.5385					45.5361
	51-100	69.1538	68.2	70.5385	68.8571	81	66.2857	63.05	67.8462					66.4242
	101-200	135.667	136	119.25	128.4	29	138.2	142	130.5					134.324
	MÁS 200	353.25	430.6	343.333	386.667	1405	325	375.4	391.333					387.629
	TOTAL	11.1151	11.8964	9.79289	10.0286	11.4437	9.50357	9.65673	9.57425					10.2339
	CATEGORÍA RESIDENCIAL
	RANGOS	ENERO	FEBRERO	MARZO	ABRIL	MAYO	JUNIO	JULIO	AGOSTO	SEPTBRE	OCTUBRE	NOVBRE	DCBRE	PROMEDIO
	0	0	0	0	0	0	0	0	0					0
	1-20	10.1537	10.1678	10.1828	10.1832	10.1629	10.1292	10.1052	10.0202					10.1371
	21-40	28.5965	28.9895	28.6951	28.7744	28.6689	28.6222	28.6395	28.6153					28.7026
	41-60	48.3136	48.5561	48.4465	48.2979	48.3027	48.3217	48.3589	48.4981					48.3919
	61-80	68.6523	68.8483	68.7449	68.827	68.8514	68.6489	68.6846	68.8764					68.7726
	81-100	89.185	88.7215	89.1338	88.9885	89.1662	89.0116	88.8115	88.6499					88.9482
	101-150	119.85	119.032	117.565	118.757	119.066	119.338	119.39	119.476					119.009
	151-200	170.704	172.928	171.253	172.882	171.817	169.608	170.554	171.318					171.463
	201-300	237.025	240.774	234.484	241.756	239.789	237.654	236.88	238.815					238.353
	MÁS 300	510.481	449.887	492.138	549.302	489.789	448.062	476.412	495.305					486.224
	TOTAL	21.2721	23.9156	22.7744	22.6942	21.8886	21.5429	21.7318	22.0031					22.2261
	CATEGORÍA GRATUITO
	RANGOS	ENERO	FEBRERO	MARZO	ABRIL	MAYO	JUNIO	JULIO	AGOSTO	SETBRE	OCTUBRE	NOVBRE	DCBRE	PROMEDIO
	0	#DIV/0!	#DIV/0!	#DIV/0!	#DIV/0!	#DIV/0!	#DIV/0!	#DIV/0!	0					0
	1 -20	5.88889	5.625	5.44444	5	6.6	5.81818	5.33333	8					5.97436
	21-40	28.3333	27	24.5	28.6667	21	32	31	27.5					28.5238
	41-50	#DIV/0!	43.5	42	47	45	#DIV/0!	43	47					44.5
	51-100	62.6	70	74.75	72	80.75	74	66	70.75					71.36
	101-200	134.667	156	178	148	157.5	131.5	139	170.5					151.409
	MÁS 200	775.25	807	791.4	727	1156	647.167	589.833	802.2					758.474
	TOTAL	164.833	178.125	199.75	182.167	191.583	177.76	167.64	192.68					173.354
	RESUMEN
	CATEGORÍA	ENERO	FEBRERO	MARZO	ABRIL	MAYO	JUNIO	JULIO	AGOSTO	SEPTBRE	OCTUBRE	NOVBRE	DCBRE	PROMEDIO
	COMERCIAL	33.5461	37.9235	37.5072	36.2794	35.5278	35.3399	36.6305	38.0381					36.3496
	ESPECIAL S/REBAJA	229.399	251.768	264.222	267.188	258.753	248.09	239.197	241.335					250.003
	ESPECIAL C/REBAJA	252.781	279.005	259.114	247.038	251.481	248.33	202.641	210.416					243.893
	INDUSTRIAL	244	278.524	244.735	263.549	240.071	240.212	275.805	259.969					255.843
	CONSTRUCCIÓN	11.1151	11.8964	9.79289	10.0286	11.4437	9.50357	9.65673	9.57425					10.2339
	RESIDENCIAL	21.2721	23.9156	22.7744	22.6942	21.8886	21.5429	21.7318	22.0031					22.2261
	GRATUITO	164.833	178.125	199.75	182.167	191.583	177.76	167.64	192.68					173.354
	TOTAL	24.0682	27.0298	25.8452	25.7132	24.8627	24.4277	24.6093	24.9396					25.1845
	FUENTE: DWH - Estadísticas de Agua Potable y Alcantarillado
	ELABORACIÓN: SUBGERENCIA DE PLANIFICACIÓN - Departamento de Planificación y Control

## Sheet: ANEXO5
	ANEXO No. 5.
	ETAPA EP: VALOR PROMEDIO DE AGUA POTABLE POR RANGOS Y CATEGORÍAS
	SISTEMA TOMEBAMBA - MACHÁNGARA CENTRO
	AÑO 2013
	(Dólares)
	CATEGORÍA COMERCIAL
	RANGOS	ENERO	FEBRERO	MARZO	ABRIL	MAYO	JUNIO	JULIO	AGOSTO	SETBRE	OCTUBRE	NOVBRE	DCBRE	PROMEDIO
	0	2.97707	3.04151	2.98814	3.04913	3.03756	3.05749	2.93135	3.0515					3.01799
	1 -20	8.88455	9.04541	8.99088	9.04501	9.01603	9.00693	8.94088	9.019					8.99291
	21-40	24.3298	24.5345	24.6045	24.8512	24.9626	24.4473	24.6161	24.5004					24.6097
	41-50	35.7641	35.6927	36.0417	35.8075	35.7675	35.9569	35.6832	35.7122					35.803
	51-100	59.2788	58.139	60.1661	59.3764	60.2416	59.1897	59.9998	59.8298					59.5298
	101-200	133.228	133.226	127.726	130.882	134.442	135.751	132.9	132.158					132.475
	201-300	241.4	248.043	242.664	239.517	241.227	241.503	239.887	246.851					242.907
	301-500	395.964	388.7	388.563	386.079	375.225	380.927	375.966	371.549					382.511
	501-1000	676.028	656.334	677.082	716.296	687.504	641.362	647.692	654.886					670.416
	MÁS 1000	2308.57	2223.47	2159.3	2077.87	2204.36	1887.61	2146.61	2063.98					2120.13
	TOTAL	32.6403	36.6811	36.2961	35.186	34.4306	34.2787	35.4522	36.8835					35.2315
	CATEGORÍA ESPECIAL SIN REBAJA (100%)
	RANGOS	ENERO	FEBRERO	MARZO	ABRIL	MAYO	JUNIO	JULIO	AGOSTO	SETBRE	OCTUBRE	NOVBRE	DCBRE	PROMEDIO
	0	3.25926	2.5	2.70588	2.6	2.60541	2.35294	2.63158	2.22667					2.58049
	1 -20	8.93492	9.16339	9.62857	9.38468	9.60357	9.4319	9.08305	9.0375					9.28002
	21-40	23.2281	24.1024	23.1096	24.8068	22.6322	24.2588	23.305	24.4426					23.7399
	41-50	29.9333	35.4562	34.75	35.5389	35.45	35.14	35.95	36.4154					35.2241
	51-100	53.4138	53.7778	57.1404	57.238	53.8436	53.7875	53.6372	55.1438					54.752
	101-200	98.3255	97.3346	107.478	101.96	103.893	98.4974	99.5949	100.522					100.79
	201-300	166.585	176.252	179.84	178.604	169.995	177.335	178.953	187.426					177.371
	301-500	257.294	250.658	274.685	278.232	269.14	256.985	271.524	261.632					265.789
	501-1000	505.331	490.51	503.04	492.855	479.641	498.735	462.083	473.276					487.659
	MÁS 1000	1975.94	2571.93	2543.31	2653.72	2154.37	2247.87	1874.09	2133.56					2248.43
	TOTAL	164.223	179.676	188.49	190.518	184.581	177.204	170.838	172.371					178.493
	CATEGORÍA ESPECIAL CON REBAJA (50%)
	RANGOS	ENERO	FEBRERO	MARZO	ABRIL	MAYO	JUNIO	JULIO	AGOSTO	SETBRE	OCTUBRE	NOVBRE	DCBRE	PROMEDIO
	0	1.6	1.42727	0.8	1.71429	1.5	1.5	1.85714	1.05					1.51667
	1-20	5.325	5.97353	5.20333	5.33696	5.73864	5.1975	5.36667	5.15694					5.38736
	21-40	11.3718	11.5708	9.86944	12.4667	11.2473	11.544	11.5911	10.855					11.3064
	41-50	15.9136	15.1083	17.785	14.5929	14.0038	16.0227	12.2571	15.8938					15.1122
	51-100	24.7581	25.1149	23.625	24.0312	25.4853	24.3881	26.2071	26.2594					25.0095
	101-200	50.5042	51.0718	52.667	52.3946	52.4884	52.76	50.5077	51.1764					51.7863
	201-300	85.8937	83.8258	86.0956	80.712	82.6726	82.6654	78.8029	87.0361					83.6359
	301-500	131.684	131.003	132.61	131.533	127.061	141.024	136.1	131.253					132.947
	501-1000	227.389	248.111	240.232	229.112	225.971	206.572	233.333	214.85					229.605
	MÁS 1000	1032.63	1014.64	920.3	957.5	909.05	920.85	945.6	883.3					947.7
	TOTAL	86.6468	96.0403	88.9524	84.7586	86.4643	85.0924	69.1527	71.8099					83.6294
	CATEGORÍA INDUSTRIAL
	RANGOS	ENERO	FEBRERO	MARZO	ABRIL	MAYO	JUNIO	JULIO	AGOSTO	SETBRE	OCTUBRE	NOVBRE	DCBRE	PROMEDIO
	0	3.14286	3.33333	3.38462	2.85714	3.11111	3	2.76923	2.82353					3.04274
	1-20	9.77031	10.435	10.0841	10.0691	9.66935	9.79672	8.98571	9.71071					9.82755
	21-40	23.412	24.8379	24.2828	24.4833	25.7903	24.65	24.1857	26.71					24.8264
	41-50	35.4643	35.8111	35.7556	35.8182	36.4333	35.1182	35.43	35.3091					35.55
	51-100	59.75	69.4075	63.3048	64.4359	64.8111	63.6662	66.8306	65.4014					64.6421
	101-200	130.98	134.583	140.185	133.646	132.45	138.805	138.472	137.391					135.991
	201-300	233.233	236.746	236.856	241.922	245.518	245.6	235.918	237.033					238.839
	301-500	335.7	329.1	329.871	352.34	345.211	380.18	331.2	355.191					344.437
	501-1000	635.633	638.654	611.357	584.767	622.5	597.767	682.469	614.5					625.111
	MÁS 1000	2631.7	2761.23	2527.94	2367.7	2336.1	2560.66	2963.38	2672.82					2590.14
	TOTAL	205.994	235.151	207.296	222.669	203.087	203.53	232.763	219.857					216.281
	CATEGORÍA CONSTRUCCIÓN
	RANGOS	ENERO	FEBRERO	MARZO	ABRIL	MAYO	JUNIO	JULIO	AGOSTO	SETBRE	OCTUBRE	NOVBRE	DCBRE	PROMEDIO
	0	3.55981	3.61983	3.45676	3.42292	#REF!	3.49971	3.45714	3.40802					3.469
	1-20	7.74104	7.91782	8.1476	8.00294	16.946	8.1572	8.26226	8.16793					8.12912
	21-40	22.976	23.8673	23.2656	23.1107	3.49646	22.976	22.8119	23.1042					23.1596
	41-50	35.1333	34.28	34.935	35.2263	3.59737	36.3385	36.36	34.9538					35.2515
	51-100	58.4962	56.33	61.6077	58	66.4875	55.4786	51.7025	57.4308					55.6889
	101-200	118.1	128.5	110.713	114.82	27.9955	122.53	134.6	123.525					123.938
	MÁS 200	357.413	438.63	347	392.5	1424.53	327.083	379.87	396.067					392.583
	TOTAL	12.2806	13.0473	10.8885	11.021	12.5633	10.8874	10.9599	10.7221					11.4129
	CATEGORÍA RESIDENCIAL
	RANGOS	ENERO	FEBRERO	MARZO	ABRIL	MAYO	JUNIO	JULIO	AGOSTO	SEPTBRE	OCTUBRE	NOVBRE	DCBRE	PROMEDIO
	0	1.34957	1.35189	1.30636	1.2992	1.28855	1.3042	1.30833	1.305					1.31439
	1-20	3.52937	3.51699	3.52505	3.52184	3.51553	3.506	3.49844	3.47811					3.51116
	21-40	8.44075	8.56551	8.47	8.49363	8.44213	8.39764	8.40019	8.3892					8.45098
	41-60	17.2715	17.428	17.3408	17.2569	17.2111	17.1914	17.209	17.3038					17.2811
	61-80	30.4008	30.5356	30.4998	30.5397	30.5504	30.4183	30.4252	30.5829					30.498
	81-100	43.6171	43.2663	43.6736	43.5117	43.6902	43.4554	43.4293	43.2906					43.4846
	101-150	62.9299	62.5969	61.897	62.5777	62.6239	62.723	62.6966	62.9095					62.5981
	151-200	94.9482	95.5858	95.1675	94.6601	93.8934	92.2501	91.968	94.8166					94.2424
	201-300	126.239	134.212	127.961	135.415	129.541	134.447	131.682	130.916					131.298
	MÁS 300	281.709	247.617	267.798	298.798	261.006	242.165	260.495	277.283					265.641
	TOTAL	7.5755	8.67771	8.21686	8.14744	7.80184	7.67466	7.76935	7.8919					7.96869
	CATEGORÍA GRATUITO
	RANGOS	ENERO	FEBRERO	MARZO	ABRIL	MAYO	JUNIO	JULIO	AGOSTO	SETBRE	OCTUBRE	NOVBRE	DCBRE	PROMEDIO
	0
	1 -20
	21-40
	41-50
	51-100
	101-200
	MÁS 200
	TOTAL
	RESUMEN
	CATEGORÍA	ENERO	FEBRERO	MARZO	ABRIL	MAYO	JUNIO	JULIO	AGOSTO	SEPTBRE	OCTUBRE	NOVBRE	DCBRE	PROMEDIO
	COMERCIAL	32.6403	36.6811	36.2961	35.186	34.4306	34.2787	35.4522	36.8835					35.2315
	ESPECIAL S/REBAJA	164.223	179.676	188.49	190.518	184.581	177.204	170.838	172.371					178.493
	ESPECIAL C/REBAJA	86.6468	96.0403	88.9524	84.7586	86.4643	85.0924	69.1527	71.8099					83.6294
	INDUSTRIAL	205.994	235.151	207.296	222.669	203.087	203.53	232.763	219.857					216.281
	CONSTRUCCIÓN	12.2806	13.0473	10.8885	11.021	12.5633	10.8874	10.9599	10.7221					11.4129
	RESIDENCIAL	7.5755	8.67771	8.21686	8.14744	7.80184	7.67466	7.76935	7.8919					7.96869
	GRATUITO	0	0	0	0	0	0	0	0					0
	TOTAL	10.6375	12.0936	11.5809	11.4834	11.068	10.8785	11.0503	11.2364					11.2527
	FUENTE: DWH - Estadísticas de Agua Potable y Alcantarillado
	ELABORACIÓN: SUBGERENCIA DE PLANIFICACIÓN - Departamento de Planificación y Control

## Sheet: ANEXO6
	ANEXO No. 6.
	ETAPA EP: NÚMERO DE CONEXIONES, CONSUMOS Y VALORES DE AGUA POTABLE POR CATEGORÍAS
	SISTEMA TOMEBAMBA - MACHÁNGARA CENTRO
	AÑO 2013
	NÚMERO DE CONEXIONES (Número)																			NÚMERO DE CONEXIONES DE AGUA POTABLE URBANO (Número)																	NÚMERO DE CONEXIONES DE AGUA POTABLE RURAL (Número)
	COD.	CATEGORÍA	ENERO	FEBRERO	MARZO	ABRIL	MAYO	JUNIO	JULIO	AGOSTO	SEPTBRE	OCTUBRE	NOVBRE	DCBRE	PROMEDIO	PORCENT.				COD.	CATEGORÍA	ENERO	FEBRERO	MARZO	ABRIL	MAYO	JUNIO	JULIO	AGOSTO	SEPTBRE	OCTUBRE	NOVBRE	DCBRE	PROMEDIO	PORCENT.		COD.	CATEGORÍA	ENERO	FEBRERO	MARZO	ABRIL	MAYO	JUNIO	JULIO	AGOSTO	SEPTBRE	OCTUBRE	NOVBRE
	R	RESIDENCIAL	81001	81139	81371	81544	81710	81987	82183	82380					81664.4	0.914247				R	RESIDENCIAL	75978	76084	76309	76466	76621	76879	77067	77252					76582	0.911511		R	RESIDENCIAL	5023	5055	5062	5078	5089	5108	5116	5128
	M	COMERCIAL	5907	5910	5921	5949	5963	5955	5954	5959					5939.75	0.0664966				M	COMERCIAL	5824	5827	5838	5867	5882	5874	5873	5879					5858	0.0697244		M	COMERCIAL	83	83	83	82	81	81	81	80
	I	INDUSTRIAL	226	225	226	226	226	226	226	225					225.75	0.00252731				I	INDUSTRIAL	222	221	221	221	221	221	221	220					221	0.00263044		I	INDUSTRIAL	4	4	5	5	5	5	5	5
	C	CONSTRUCCIÓN	556	676	816	838	861	981	1107	1165					875	0.00979578				C	CONSTRUCCIÓN	499	609	728	746	767	874	986	1032					780.125	0.00928538		C	CONSTRUCCIÓN	57	67	88	92	94	107	121	133
	E	ESPECIAL SIN REBAJA	373	380	383	383	388	388	391	397					385.375	0.00431434				E	ESPECIAL SIN REBAJA	356	363	366	366	371	371	374	380					368.375	0.00438456		E	ESPECIAL SIN REBAJA	17	17	17	17	17	17	17	17
	D	ESPECIAL CON REBAJA	210	210	210	210	210	209	209	209					209.625	0.00234679				D	ESPECIAL CON REBAJA	183	183	183	183	183	182	182	182					182.625	0.00217368		D	ESPECIAL CON REBAJA	27	27	27	27	27	27	27	27
	G	GRATUITOS	24	24	24	24	24	25	25						24.2857	0.000271883				G	GRATUITOS	24	24	24	24	24	25	25	25					24.375	0.000290122		G	GRATUITOS		0	0		0
		TOTALES	88297	88564	88951	89174	89382	89771	90095	90335					89324.2	1					TOTALES	83086	83311	83669	83873	84069	84426	84728	84970	0	0	0	0	84016.5	1			TOTALES	5211	5253	5282	5301	5313	5345	5367	5390	0	0	0
	CONSUMOS (m3)																					80234	80630	80961	81104	81302	81644	81943	82219										5172	5221	5243	5260	5277	5306	5328	5352
	COD	CATEGORÍA	ENERO	FEBRERO	MARZO	ABRIL	MAYO	JUNIO	JULIO	AGOSTO	SEPTBRE	OCTUBRE	NOVBRE	DCBRE	PROMEDIO	PORCENT.
	R	RESIDENCIAL	1723084	1940490	1853174	1850576	1788537	1766238	1785984	1812619					1.81509e+06	0.806846
	M	COMERCIAL	198157	224128	222080	215826	211852	210449	218098	226669					215907	0.0959755
	I	INDUSTRIAL	55144	62668	55310	59562	54256	54288	62332	58493					57756.6	0.0256741
	C	CONSTRUCCIÓN	6180	8042	7991	8404	9853	9323	10690	11154					8954.62	0.00398053
	E	ESPECIAL SIN REBAJA	85566	95672	101197	102333	100396	96259	93526	95810					96344.9	0.0428274
	D	ESPECIAL CON REBAJA	53084	58591	54414	51878	52811	51901	42352	43977					51126	0.0227266
	G	GRATUITOS	3956	4275	4794	4372	4598	4444	4191	4817					4430.88	0.00196962
		TOTALES	2125171	2393866	2298960	2292951	2222303	2192902	2217173	2253539					2.24961e+06	1
	VALORES (Dólares)
	COD	CATEGORÍA	ENERO	FEBRERO	MARZO	ABRIL	MAYO	JUNIO	JULIO	AGOSTO	SEPTBRE	OCTUBRE	NOVBRE	DCBRE	PROMEDIO	PORCENT.
	R	RESIDENCIAL	613630	704101	668614	664375	637496	629223	638508	650135					650760	0.647421
	M	COMERCIAL	192806	216786	214909	209321	205309	204130	211083	219789					209267	0.208193
	I	INDUSTRIAL	46554.7	52909.1	46848.8	50333.2	45897.7	45997.8	52604.6	49467.8					48826.7	0.0485762
	C	CONSTRUCCIÓN	6828	8819.97	8885.05	9235.6	10817	10680.5	12132.6	12491.2					9986.25	0.00993501
	E	ESPECIAL SIN REBAJA	61255.3	68277	72191.7	72968.6	71617.4	68755.1	66797.7	68431.1					68786.7	0.0684338
	D	ESPECIAL CON REBAJA	18195.8	20168.5	18680	17799.3	18157.5	17784.3	14452.9	15008.3					17530.8	0.0174409
	G	GRATUITOS	0	0	0	0		0							0	0
		TOTALES	939270	1.07106e+06	1.03013e+06	1.02403e+06	989295	976570	995579	1.01532e+06					1.00516e+06	1
	FUENTE: DWH - Estadísticas de Agua Potable y Alcantarillado
	ELABORACIÓN: SUBGERENCIA DE PLANIFICACIÓN - Departamento de Planificación y Control
[truncated: 35 more columns]

## Sheet: ANEXO7
	ANEXO No. 7.
	ETAPA EP: CONSUMOS Y VALORES DE AGUA POTABLE POR CONEXIÓN Y POR CATEGORÍAS
	SISTEMA TOMEBAMBA - MACHÁNGARA CENTRO
	AÑO 2013
	CONSUMO PROMEDIO POR CONEXIÓN (m3)
	COD.	CATEGORÍA	ENERO	FEBRERO	MARZO	ABRIL	MAYO	JUNIO	JULIO	AGOSTO	SEPTBRE	OCTUBRE	NOVBRE	DCBRE	PROMEDIO	PORCENT.
	R	RESIDENCIAL	21.2724	23.9156	22.7744	22.6942	21.8888	21.5429	21.7318	22.0031					22.2279	0.882484
	M	COMERCIAL	33.5461	37.9235	37.5072	36.2794	35.5278	35.3399	36.6305	38.0381					36.3491	1.44312
	I	INDUSTRIAL	244	278.524	244.735	263.549	240.071	240.212	275.805	259.969					255.858	10.158
	C	CONSTRUCCIÓN	11.1151	11.8964	9.79289	10.0286	11.4437	9.50357	9.65673	9.57425					10.3764	0.41196
	E	ESPECIAL SIN REBAJA	229.399	251.768	264.222	267.188	258.753	248.09	239.197	241.335					249.994	9.92517
	D	ESPECIAL CON REBAJA	252.781	279.005	259.114	247.038	251.481	248.33	202.641	210.416					243.851	9.68127
	G	GRATUITOS	164.833	178.125	199.75	182.167	191.583	177.76	167.64							0
		TOTALES	24.0684	27.0298	25.8452	25.7132	24.863	24.4277	24.6093	24.9465					25.1879	1
	VALOR PROMEDIO POR CONEXIÓN (Dólares)
	COD	CATEGORÍA	ENERO	FEBRERO	MARZO	ABRIL	MAYO	JUNIO	JULIO	AGOSTO	SEPTBRE	OCTUBRE	NOVBRE	DCBRE	PROMEDIO	PORCENT.
	R	RESIDENCIAL	7.57559	8.67771	8.21686	8.14744	7.80194	7.67466	7.76935	7.8919					7.96943	0.708141
	M	COMERCIAL	32.6402	36.6811	36.2961	35.186	34.4306	34.2787	35.4522	36.8835					35.2311	3.13053
	I	INDUSTRIAL	205.994	235.151	207.296	222.713	203.087	203.53	232.763	219.857					216.299	19.2197
	C	CONSTRUCCIÓN	12.2806	13.0473	10.8885	11.021	12.5633	10.8874	10.9599	10.7221					11.5463	1.02597
	E	ESPECIAL SIN REBAJA	164.223	179.676	188.49	190.518	184.581	177.204	170.838	172.371					178.488	15.8599
	D	ESPECIAL CON REBAJA	86.6468	96.0403	88.9524	84.7586	86.4643	85.0924	69.1527	71.8099					83.6147	7.42976
	G	GRATUITOS	0	0	0	0	0	0	0							0
		TOTALES	10.6376	12.0936	11.5809	11.4835	11.0682	10.8785	11.0503	11.2395					11.254	47.374
	VALOR PROMEDIO POR M3 (Dólares)
	COD	CATEGORÍA	ENERO	FEBRERO	MARZO	ABRIL	MAYO	JUNIO	JULIO	AGOSTO	SEPTBRE	OCTUBRE	NOVBRE	DCBRE	PROMEDIO	PORCENT.
	R	RESIDENCIAL	0.356123	0.362847	0.360794	0.35901	0.356435	0.35625	0.357511	0.358671					0.358455	0.802327
	M	COMERCIAL	0.972996	0.96724	0.96771	0.969861	0.969117	0.969973	0.967834	0.969646					0.969297	2.16957
	I	INDUSTRIAL	0.844238	0.844275	0.847023	0.845056	0.845946	0.847293	0.843941	0.845704					0.845435	1.89233
	C	CONSTRUCCIÓN	1.10485	1.09674	1.11188	1.09895	1.09784	1.14561	1.13495	1.11989					1.11384	2.4931
	E	ESPECIAL SIN REBAJA	0.715884	0.713657	0.713378	0.71305	0.713349	0.714272	0.714215	0.714238					0.714005	1.59815
	D	ESPECIAL CON REBAJA	0.342774	0.344225	0.343294	0.343099	0.343821	0.342658	0.341257	0.341275					0.3428	0.767288
	G	GRATUITOS	0	0	0	0	0	0	0	0					0	0
		TOTALES	0.441974	0.447419	0.448085	0.4466	0.445167	0.445332	0.449031	0.450545					0.446769	9.72277
	FUENTE: DWH - Estadísticas de Agua Potable y Alcantarillado
	ELABORACIÓN: SUBGERENCIA DE PLANIFICACIÓN - Departamento de Planificación y Control
