# Supplementary material for: Looking inside the Blackbox: Cuenca’s water metabolism
Source: PLoS One. 2022 Sep 22;17(9):e0273629. doi: 10.1371/journal.pone.0273629 (PMC9499241; doi:10.1371/journal.pone.0273629)
Supplement: S5 File — (ZIP) [file pone.0273629.s006.zip › 2013/Total Sistemas2013.XLS]

## Sheet: ANEXO1
	ANEXO No. 1
	ETAPA EP: NÚMERO DE CONEXIONES DE AGUA POTABLE POR RANGOS Y CATEGORÍAS DE CONSUMO
	TOTAL SISTEMAS
	AÑO 2013
	(Número)
	CATEGORÍA COMERCIAL
	RANGOS	ENERO	FEBRERO	MARZO	ABRIL	MAYO	JUNIO	JULIO	AGOSTO	SETBRE	OCTUBRE	NOVBRE	DCBRE	PROMEDIO	PORCENT.
	0	392	387	383	418	409	417	382	414					400.25	0.0651913
	1 -20	3454	3251	3275	3334	3354	3387	3357	3309					3340.12	0.544028
	21-40	1037	1050	1075	1056	1097	1019	1033	999					1045.75	0.170328
	41-50	266	313	304	268	253	287	288	314					286.625	0.0466844
	51-100	551	612	598	613	612	603	626	628					605.375	0.0986013
	101-200	266	317	300	294	269	279	285	279					286.125	0.046603
	201-300	62	83	90	71	84	79	92	111					84	0.0136816
	301-500	42	52	47	51	45	48	47	62					49.25	0.00802166
	501-1000	24	30	35	33	29	22	34	31					29.75	0.00484557
	MÁS 1000	12	13	13	12	12	14	11	12					12.375	0.0020156
	TOTAL	6106	6108	6120	6150	6164	6155	6155	6159					6139.62	1
	CATEGORÍA ESPECIAL SIN REBAJA
	RANGOS	ENERO	FEBRERO	MARZO	ABRIL	MAYO	JUNIO	JULIO	AGOSTO	SETBRE	OCTUBRE	NOVBRE	DCBRE	PROMEDIO	PORCENT.
	0	38	39	40	48	45	44	46	51					43.875	0.0994334
	1 -20	150	135	144	133	137	143	146	135					140.375	0.31813
	21-40	53	57	55	53	51	48	58	68					55.375	0.125496
	41-50	8	18	15	19	17	16	16	14					15.375	0.0348442
	51-100	51	44	53	56	61	65	45	56					53.875	0.122096
	101-200	51	54	43	41	47	42	43	42					45.375	0.102833
	201-300	20	30	27	27	23	23	30	27					25.875	0.0586402
	301-500	19	19	27	25	25	29	27	23					24.25	0.0549575
	501-1000	17	21	15	20	18	20	19	22					19	0.0430595
	MÁS 1000	18	15	18	17	20	17	20	18					17.875	0.0405099
	TOTAL	425	432	437	439	444	447	450	456					441.25	1
	CATEGORÍA ESPECIAL CON REBAJA (50%)
	RANGOS	ENERO	FEBRERO	MARZO	ABRIL	MAYO	JUNIO	JULIO	AGOSTO	SETBRE	OCTUBRE	NOVBRE	DCBRE	PROMEDIO	PORCENT.
	0	6	11	6	8	4	5	15	7					7.75	0.0299952
	1 -20	28	28	25	34	33	29	44	62					35.375	0.136913
	21-40	24	20	21	26	23	23	34	31					25.25	0.0977262
	41-50	12	12	14	7	15	15	19	18					14	0.0541848
	51-100	51	61	48	51	47	51	53	50					51.5	0.199323
	101-200	58	47	63	67	65	56	40	36					54	0.208999
	201-300	36	33	37	28	35	44	22	19					31.75	0.122883
	301-500	22	22	23	18	16	18	18	19					19.5	0.0754717
	501-1000	15	16	14	13	14	10	7	9					12.25	0.0474117
	MÁS 1000	6	8	8	7	7	7	6	7					7	0.0270924
	TOTAL	258	258	259	259	259	258	258	258					258.375	1
	CATEGORÍA INDUSTRIAL
	RANGOS	ENERO	FEBRERO	MARZO	ABRIL	MAYO	JUNIO	JULIO	AGOSTO	SETBRE	OCTUBRE	NOVBRE	DCBRE	PROMEDIO	PORCENT.
	0	14	13	13	14	18	16	13	17					14.75	0.0611716
	1 -20	68	62	66	71	67	65	59	60					64.75	0.268533
	21-40	27	32	31	25	34	30	38	34					31.375	0.130119
	41-50	14	9	9	12	3	12	10	11					10	0.0414723
	51-100	43	41	44	33	46	38	37	37					39.875	0.165371
	101-200	29	33	32	40	30	38	37	34					34.125	0.141524
	201-300	12	13	10	9	11	10	11	7					10.375	0.0430275
	301-500	9	10	9	10	10	6	9	12					9.375	0.0388802
	501-1000	15	16	16	13	9	15	15	17					14.5	0.0601348
	MÁS 1000	11	12	12	14	13	11	12	11					12	0.0497667
	TOTAL	242	241	242	241	241	241	241	240					241.125	1
	CATEGORÍA CONSTRUCCIÓN
	RANGOS	ENERO	FEBRERO	MARZO	ABRIL	MAYO	JUNIO	JULIO	AGOSTO	SETBRE	OCTUBRE	NOVBRE	DCBRE	PROMEDIO	PORCENT.
	0	309	342	458	400	389	528	572	563					445.125	0.336801
	1 -20	400	510	610	697	744	800	912	988					707.625	0.53542
	21-40	80	95	107	120	121	117	125	171					117	0.0885274
	41-50	15	8	23	24	17	16	19	19					17.625	0.0133359
	51-100	19	25	19	18	21	16	32	25					21.875	0.0165516
	101-200	6	6	7	8	3	8	8	12					7.25	0.00548567
	MÁS 200	6	5	3	3	6	7	6	5					5.125	0.0038778
	TOTAL	835	991	1227	1270	1301	1492	1674	1783					1321.62	1
	CATEGORÍA RESIDENCIAL
	RANGOS	ENERO	FEBRERO	MARZO	ABRIL	MAYO	JUNIO	JULIO	AGOSTO	SETBRE	OCTUBRE	NOVBRE	DCBRE	PROMEDIO	PORCENT.
	0	6507	6414	6441	6344	6503	6752	6320	6200					6435.12	0.062348
	0-20	56270	51310	54127	54742	56763	57716	58005	57688					55827.6	0.540897
	21-40	28211	30123	29367	29364	28564	28104	28315	28562					28826.2	0.279289
	41-60	7294	9208	8289	8239	7650	7487	7541	7920					7953.5	0.0770591
	61-80	2031	2968	2450	2455	2233	2165	2271	2284					2357.12	0.0228375
	81-100	726	986	945	892	782	782	817	878					851	0.00824509
	101-150	516	742	719	643	576	558	555	600					613.625	0.00594523
	151-200	143	202	210	162	154	149	162	167					168.625	0.00163376
	201-300	102	110	125	105	88	97	100	96					102.875	0.000996725
	MÁS 300	62	87	92	68	69	82	86	72					77.25	0.000748452
	TOTAL	101862	102150	102765	103014	103382	103892	104172	104467					103213	1
	CATEGORÍA GRATUITO
	RANGOS	ENERO	FEBRERO	MARZO	ABRIL	MAYO	JUNIO	JULIO	AGOSTO	SETBRE	OCTUBRE	NOVBRE	DCBRE	PROMEDIO	PORCENT.
	0								1					1	0.0348837
	1 -20	12	10	11	12	13	14	15	13					12.5	0.436047
	21-40	3	4	3	3	1	5	2	2					2.875	0.100291
	41-50		2	2	2	2		1	1					1.66667	0.0581395
	51-100	5	3	4	3	4	1	1	4					3.125	0.109012
	101-200	3	4	2	2	4	2	3	2					2.75	0.0959302
	MÁS 200	4	4	5	5	3	6	6	5					4.75	0.165698
	TOTAL	27	27	27	27	27	28	28	28					28.6667	1
	RESUMEN
	CATEGORÍA	ENERO	FEBRERO	MARZO	ABRIL	MAYO	JUNIO	JULIO	AGOSTO	SETBRE	OCTUBRE	NOVBRE	DCBRE	PROMEDIO	PORCENT.
	COMERCIAL	6106	6108	6120	6150	6164	6155	6155	6159					6139.62	0.054993
	ESPECIAL S/REBAJA	425	432	437	439	444	447	450	456					441.25	0.00395231
	ESPECIAL C/REBAJA	258	258	259	259	259	258	258	258					258.375	0.00231428
	INDUSTRIAL	242	241	242	241	241	241	241	240					241.125	0.00215977
	CONSTRUCCIÓN	835	991	1227	1270	1301	1492	1674	1783					1321.62	0.0118379
	RESIDENCIAL	101862	102150	102765	103014	103382	103892	104172	104467					103213	0.924486
	GRATUITO	27	27	27	27	27	28	28	28					28.6667	0.000256769
	TOTAL	109755	110207	111077	111400	111818	112513	112978	113391					111644	1
	FUENTE: DWH - Estadísticas de Agua Potable y Alcantarillado
	ELABORACIÓN: DIRECCIÓN GENERAL DE PLANIFICACIÓN - Departamento de Planificación y Control

## Sheet: ANEXO2
	ANEXO No. 2
	ETAPA EP: CONSUMOS DE AGUA POTABLE POR RANGOS Y CATEGORÍAS
	TOTAL SISTEMAS
	AÑO 2013
	(m3)
	CATEGORÍA COMERCIAL
	RANGOS	ENERO	FEBRERO	MARZO	ABRIL	MAYO	JUNIO	JULIO	AGOSTO	SETBRE	OCTUBRE	NOVBRE	DCBRE	PROMEDIO	PORCENT.
	0														0
	1 -20	24625	23933	23823	24400	24530	24751	24229	24258					24318.6	0.104173
	21-40	30095	30829	31673	31272	32672	29733	30341	29281					30737	0.131668
	41-50	12051	14178	13745	12179	11459	12931	13043	14223					12976.1	0.0555856
	51-100	38191	41681	41941	42498	42924	41807	43781	43755					42072.2	0.180224
	101-200	37188	43923	40387	40385	37574	39446	39770	38745					39677.2	0.169965
	201-300	14809	20359	21508	16903	20116	18969	21943	27138					20218.1	0.0866081
	301-500	16272	20104	17924	19310	16610	17925	17534	22746					18553.1	0.0794757
	501-1000	15972	19545	23608	23924	19677	14668	22135	19939					19933.5	0.0853888
	MÁS 1000	24470	26695	27233	24732	24699	26800	21962	23072					24957.9	0.106912
	TOTAL	213673	241247	241842	235603	230261	227030	234738	243157					233444	1
	CATEGORÍA ESPECIAL SIN REBAJA (100%)
	RANGOS	ENERO	FEBRERO	MARZO	ABRIL	MAYO	JUNIO	JULIO	AGOSTO	SETBRE	OCTUBRE	NOVBRE	DCBRE	PROMEDIO	PORCENT.
	0	0	0	0										0	0
	1 -20	1092	986	1106	1020	1074	1070	1076	989					1051.62	0.0106136
	21-40	1531	1677	1617	1584	1465	1407	1693	2005					1622.38	0.0163739
	41-50	362	801	661	852	771	722	736	649					694.25	0.00700676
	51-100	3711	3167	4058	4222	4417	4683	3208	4039					3938.12	0.0397458
	101-200	7006	7329	6455	5934	6727	5736	5898	5993					6384.75	0.0644385
	201-300	4871	7357	6840	6627	5430	5701	7498	7074					6424.75	0.0648422
	301-500	7307	6695	10384	9794	9475	10559	10671	8558					9180.38	0.0926535
	501-1000	11459	14601	10689	13973	12218	14141	12415	14662					13019.8	0.131403
	MÁS 1000	50707	55027	62832	61591	61438	54494	53286	54760					56766.9	0.572923
	TOTAL	88046	97640	104642	105597	103015	98513	96481	98729					99082.9	1
	CATEGORÍA ESPECIAL CON REBAJA (50%)
	RANGOS	ENERO	FEBRERO	MARZO	ABRIL	MAYO	JUNIO	JULIO	AGOSTO	SETBRE	OCTUBRE	NOVBRE	DCBRE	PROMEDIO	PORCENT.
	0														0
	1 -20	232	256	243	335	328	267	393	542					324.5	0.00577011
	21-40	697	612	603	856	689	707	1038	905					763.375	0.013574
	41-50	544	548	632	319	698	683	870	826					640	0.0113802
	51-100	3800	4622	3536	3746	3482	3665	3788	3670					3788.62	0.0673676
	101-200	8172	6606	9076	9513	9416	8034	5587	5186					7698.75	0.136896
	201-300	8934	7930	9102	6726	8373	10470	5274	4651					7682.5	0.136607
	301-500	8421	8322	8735	6990	6045	7302	7149	7347					7538.88	0.134053
	501-1000	10733	11479	9657	8747	9376	7118	5195	6320					8578.12	0.152532
	MÁS 1000	17668	23821	20169	19785	18816	18377	16851	18300					19223.4	0.341821
	TOTAL	59201	64196	61753	57017	57223	56623	46145	47747					56238.1	1
	CATEGORÍA INDUSTRIAL
	RANGOS	ENERO	FEBRERO	MARZO	ABRIL	MAYO	JUNIO	JULIO	AGOSTO	SETBRE	OCTUBRE	NOVBRE	DCBRE	PROMEDIO	PORCENT.
	0														0
	1 -20	560	570	568	627	561	568	431	504					548.625	0.00877561
	21-40	751	952	904	754	1045	893	1106	1115					940	0.0150359
	41-50	635	409	414	546	139	533	449	492					452.125	0.00723203
	51-100	2987	3235	3241	2436	3418	2776	2810	2783					2960.75	0.0473591
	101-200	4040	4609	4699	5636	4229	5512	5296	4886					4863.38	0.0777928
	201-300	2951	3254	2489	2311	2874	2574	2742	1798					2624.12	0.0419746
	301-500	3406	3645	3372	3948	3941	2461	3379	4849					3625.12	0.0579862
	501-1000	10980	11872	11594	8853	6191	10561	11955	12578					10573	0.169122
	MÁS 1000	34190	38826	33899	39084	35638	32783	38852	34167					35929.9	0.574722
	TOTAL	60500	67372	61180	64195	58036	58661	67020	63172					62517	1
	CATEGORÍA CONSTRUCCIÓN
	RANGOS	ENERO	FEBRERO	MARZO	ABRIL	MAYO	JUNIO	JULIO	AGOSTO	SETBRE	OCTUBRE	NOVBRE	DCBRE	PROMEDIO	PORCENT.
	0														0
	1 -20	2596	3529	4211	4777	5335	5496	6374	6783					4887.62	0.368464
	21-40	2149	2751	2974	3282	3353	3259	3370	4780					3239.75	0.244235
	41-50	674	360	1032	1077	770	741	875	871					800	0.0603097
	51-100	1247	1711	1298	1269	1386	1107	2124	1745					1485.88	0.112016
	101-200	796	823	910	1052	458	1124	1030	1609					975.25	0.0735212
	MÁS 200	1852	2153	1030	1160	2810	2176	2160	1670					1876.38	0.141454
	TOTAL	9314	11327	11455	12617	14112	13903	15933	17458					13264.9	1
	CATEGORÍA RESIDENCIAL
	RANGOS	ENERO	FEBRERO	MARZO	ABRIL	MAYO	JUNIO	JULIO	AGOSTO	SETBRE	OCTUBRE	NOVBRE	DCBRE	PROMEDIO	PORCENT.
	0	0		0			0							0	0
	0-20	558099	510206	539181	543113	561337	568955	570945	562369					551776	0.255121
	21-40	804089	870377	840351	841710	815817	801307	808611	814360					824578	0.381255
	41-60	352396	447184	401368	398048	369152	361870	364648	383913					384822	0.177928
	61-80	139635	204051	168452	168827	153785	148659	155933	157341					162085	0.0749424
	81-100	64748	87492	84315	79447	69811	69602	72589	77844					75731	0.0350153
	101-150	61858	88274	84869	76463	68639	66703	66179	71605					73073.8	0.0337867
	151-200	24298	35037	35959	27919	26391	25364	27670	28677					28914.4	0.013369
	201-300	24370	26371	29268	25228	21044	22930	23739	22973					24490.4	0.0113235
	MÁS 300	31910	39662	44552	36273	34040	36077	40397	35712					37327.9	0.0172591
	TOTAL	2061403	2308654	2228315	2197028	2120016	2101467	2130711	2154794					2.1628e+06	1
	CATEGORÍA GRATUITO
	RANGOS	ENERO	FEBRERO	MARZO	ABRIL	MAYO	JUNIO	JULIO	AGOSTO	SETBRE	OCTUBRE	NOVBRE	DCBRE	PROMEDIO	PORCENT.
	0														0
	1 -20	82	53	54	71	74	73	75	90					71.5	0.0159954
	21-40	85	109	80	86	21	160	62	55					82.25	0.0184003
	41-50		87	84	94	90		43	47					74.1667	0.0165919
	51-100	313	210	299	216	323	74	66	283					223	0.0498877
	101-200	404	624	356	296	630	263	417	341					416.375	0.0931479
	MÁS 200	3101	3228	3957	3635	3468	3883	3539	4011					3602.75	0.805977
	TOTAL	3985	4311	4830	4398	4606	4453	4202	4827					4470.04	1
	RESUMEN
	CATEGORÍA	ENERO	FEBRERO	MARZO	ABRIL	MAYO	JUNIO	JULIO	AGOSTO	SETBRE	OCTUBRE	NOVBRE	DCBRE	PROMEDIO	PORCENT.
	COMERCIAL	213673	241247	241842	235603	230261	227030	234738	243157	0	0	0	0	233444	0.0887007
	ESPECIAL S/REBAJA	88046	97640	104642	105597	103015	98513	96481	98729	0	0	0	0	99082.9	0.0376481
	ESPECIAL C/REBAJA	59201	64196	61753	57017	57223	56623	46145	47747	0	0	0	0	56238.1	0.0213686
	INDUSTRIAL	60500	67372	61180	64195	58036	58661	67020	63172	0	0	0	0	62517	0.0237543
	CONSTRUCCIÓN	9314	11327	11455	12617	14112	13903	15933	17458	0	0	0	0	13264.9	0.0050402
	RESIDENCIAL	2061403	2308654	2228315	2197028	2120016	2101467	2130711	2154794	0	0	0	0	2.1628e+06	0.82179
	GRATUITO	3985	4311	4830	4398	4606	4453	4202	4827	0	0	0	0	4470.04	0.00169846
	TOTAL	2496122	2794747	2714017	2676455	2587269	2560650	2595230	2629884					2.63182e+06	1
	FUENTE: DWH - Estadísticas de Agua Potable y Alcantarillado
	ELABORACIÓN: DIRECCIÓN GENERAL DE PLANIFICACIÓN - Departamento de Planificación y Control

## Sheet: ANEXO3
	ANEXO No. 3
	ETAPA EP: VALORES POR CONSUMOS DE AGUA POTABLE POR RANGOS Y CATEGORÍAS
	TOTAL SISTEMAS
	AÑO 2013
	(Dólares)
	CATEGORÍA COMERCIAL
	RANGOS	ENERO	FEBRERO	MARZO	ABRIL	MAYO	JUNIO	JULIO	AGOSTO	SETBRE	OCTUBRE	NOVBRE	DCBRE	PROMEDIO	PORCENT.
	0	1172.4	1180.4	1144.6	1264.8	1244.8	1272.4	1116.6	1260.6					1207.08	0.0053237
	1 -20	30755.8	29475.6	29512.5	30227.3	30286.5	30574.6	30093.9	29931.4					30107.2	0.132785
	21-40	25231.2	25784.3	26470.4	26249	27362.7	24886.5	25388.8	24492.7					25733.2	0.113494
	41-50	9518.5	11168.6	10951.8	9589.3	9048.6	10316.5	10279.5	11208.1					10260.1	0.0452513
	51-100	32712.3	35539.1	35967.3	36389.2	36842.8	35768.8	37565.2	37563.5					36043.5	0.158967
	101-200	35486.6	42133.2	38258.6	38627.3	36031.8	37749.2	37921.2	36903.7					37888.9	0.167106
	201-300	14968.3	20444.3	21777.1	17014.3	20236.6	19043.3	22110.3	27393.2					20373.4	0.0898552
	301-500	16593.8	20416	18183.9	19587	16833	18173.2	17758.7	22999.3					18818.1	0.0829956
	501-1000	16121.1	19843.4	23963.8	24353.6	20020.7	14918	22525.7	20381.6					20266	0.0893813
	MÁS 1000	25531.5	27854.2	28419.2	25806.6	25772	27951	22911.6	24063.6					26038.7	0.114841
	TOTAL	208092	233839	234649	229108	223679	220654	227671	236198					226736	1
	CATEGORÍA ESPECIAL SIN REBAJA (100%)
	RANGOS	ENERO	FEBRERO	MARZO	ABRIL	MAYO	JUNIO	JULIO	AGOSTO	SETBRE	OCTUBRE	NOVBRE	DCBRE	PROMEDIO	PORCENT.
	0	104	108	116	132	116.4	112	120	112.2					115.075	0.00162287
	1 -20	1344.4	1214.2	1338.2	1234	1292.5	1311.3	1325.2	1205					1283.1	0.0180951
	21-40	1222.45	1360.73	1269.56	1272.33	1151.16	1148.12	1359.54	1675.5					1307.42	0.0184382
	41-50	285.4	632.7	522.7	672.4	607.7	566.1	575.2	510.3					546.563	0.00770799
	51-100	2802.05	2392.9	3052.6	3179.75	3331.9	3538.1	2425.95	3051.3					2971.82	0.0419106
	101-200	5108.2	5229.7	4617.7	4204.2	4820.5	4098.4	4300.6	4248.9					4578.52	0.0645695
	201-300	3489.7	5269.9	4896	4746.9	3893.7	4078.7	5368.6	5060.5					4600.5	0.0648794
	301-500	5190.9	4762.5	7381.7	6955.8	6728.5	7507.3	7370.8	6083.3					6497.6	0.0916335
	501-1000	8085.3	10300.7	7545.6	9857.1	8620.6	9974.7	8762.5	10347.4					9186.74	0.129558
	MÁS 1000	35566.9	38578.9	44055.1	43181.7	43087.3	38213.8	37481.8	38404					39821.2	0.561585
	TOTAL	63199.3	69850.2	74795.2	75436.2	73650.3	70548.5	69090.2	70698.4					70908.5	1
	CATEGORÍA ESPECIAL CON REBAJA (50%)
	RANGOS	ENERO	FEBRERO	MARZO	ABRIL	MAYO	JUNIO	JULIO	AGOSTO	SETBRE	OCTUBRE	NOVBRE	DCBRE	PROMEDIO	PORCENT.
	0	10	15.7	6	14	6	6	26	4.2					10.9875	0.000565774
	1-20	137.2	145.6	133.05	183.25	175.55	148.2	222.3	313.25					182.3	0.00938709
	21-40	270.54	240.37	208.15	322.06	256.57	273.16	401.51	337.77					288.766	0.0148693
	41-50	191.4	181.3	249.2	102.15	217.9	246.55	261.75	290.85					217.637	0.0112067
	51-100	1281.5	1592.7	1197.6	1277.6	1234.45	1270.5	1390.8	1315.55					1320.09	0.0679747
	101-200	2895.7	2406.1	3287.6	3448.55	3380.85	2897.4	2008.2	1842.35					2770.84	0.142678
	201-300	3102.4	2752.75	3185.95	2306.6	2927.15	3634	1801.15	1641.1					2668.89	0.137428
	301-500	2914.85	2880.2	2997	2406	2071.25	2515.95	2461.65	2484.3					2591.4	0.133438
	501-1000	3427.3	3894.4	3243.2	2930.2	3163.6	2095.3	1629.5	2004.25					2798.47	0.1441
	MÁS 1000	6195.8	8117.1	6885.85	6702.5	6363.35	6445.95	5673.6	6183.1					6570.91	0.338353
	TOTAL	20426.7	22226.2	21393.6	19692.9	19796.7	19533	15876.5	16416.7					19420.3	1
	CATEGORÍA INDUSTRIAL
	RANGOS	ENERO	FEBRERO	MARZO	ABRIL	MAYO	JUNIO	JULIO	AGOSTO	SETBRE	OCTUBRE	NOVBRE	DCBRE	PROMEDIO	PORCENT.
	0	44	44	44	40	56	48	36	48					45	0.000850432
	1-20	656	639	653.6	714.9	644.7	641.6	525.7	582.2					632.212	0.0119479
	21-40	629.7	790.4	752.8	619.8	867.5	745.1	921.5	912.5					779.913	0.0147392
	41-50	496.5	322.3	321.8	430.2	109.3	421.1	354.3	388.4					355.488	0.00671818
	51-100	2555.85	2835.25	2805.05	2108.3	2963.9	2397.8	2447	2418.65					2566.48	0.0485025
	101-200	3846.5	4393.95	4501.95	5377.8	4035.45	5274.6	5061.3	4671.3					4645.36	0.0877902
	201-300	2798.8	3077.7	2356.2	2177.3	2700.7	2424.2	2595.1	1693.9					2477.99	0.0468302
	301-500	3053.3	3281	3026.1	3523.4	3517.8	2187.8	3031.7	4317.2					3242.29	0.0612744
	501-1000	9331.5	10081.6	9859.2	7556.9	5281.3	8996.3	10111.5	10682.9					8987.65	0.169853
	MÁS 1000	27753.5	31498.8	27557.2	31778.2	28984.9	26627.9	31519.6	27735.1					29181.9	0.551494
	TOTAL	51165.6	56964	51877.9	54326.8	49161.6	49764.4	56603.7	53450.1					52914.3	1
	CATEGORÍA CONSTRUCCIÓN
	RANGOS	ENERO	FEBRERO	MARZO	ABRIL	MAYO	JUNIO	JULIO	AGOSTO	SETBRE	OCTUBRE	NOVBRE	DCBRE	PROMEDIO	PORCENT.
	0	1104	1216	1575.4	1350.4	1282.4	1834.6	2007	1973.8					1542.95	0.103892
	1-20	3197.4	4212.2	5069.8	5769.3	6379.4	6724.5	7759.4	8328.8					5930.1	0.399292
	21-40	1833	2281.67	2489.8	2765.4	2811.8	2730	2831.7	3998.7					2717.76	0.182995
	41-50	527.8	280	805.9	841.9	595	574.7	684.5	673.7					622.938	0.0419443
	51-100	1044.85	1414.5	1119.95	1042.55	1171.8	942	1778.2	1490.75					1250.58	0.084205
	101-200	703	778.15	857	939.25	440.4	1026.8	969.5	1509.95					903.006	0.0608022
	MÁS 200	1812.15	2193.15	1041	1177.5	2849.05	2135.9	2183	1682					1884.22	0.12687
	TOTAL	10222.2	12375.7	12958.9	13886.3	15529.8	15968.5	18213.3	19657.7					14851.5	1
	CATEGORÍA RESIDENCIAL
	RANGOS	ENERO	FEBRERO	MARZO	ABRIL	MAYO	JUNIO	JULIO	AGOSTO	SEPTBRE	OCTUBRE	NOVBRE	DCBRE	PROMEDIO	PORCENT.
	0	8686	8556.2	8394.8	8114.9	8294.3	8731.7	8218.8	8052.9					8381.2	0.010728
	1-20	197678	179947	190282	191846	198451	201180	201861	199546					195099	0.249727
	21-40	237728	257614	248496	248860	240662	235513	237573	239168					243202	0.311299
	41-60	126075	160626	143712	142351	131564	128787	129885	137024					137503	0.176005
	61-80	61902.6	90497.6	74649.2	74850.5	68245.9	65869.3	69072.8	69893.1					71872.6	0.0919973
	81-100	31686.7	42628.4	41088.7	38835.3	34198.5	33931.5	35474	38042.2					36985.7	0.0473418
	101-150	32503	46434.3	44084.2	40293.1	36133.4	34788.5	34733.5	37726.5					38337.1	0.0490716
	151-200	13491.3	19349.1	19250.6	15340.5	14442.9	13805	14967.9	15922.1					15821.2	0.0202512
	201-300	13230.8	14816.2	15155.8	14149.3	11465.1	12863.4	13309.4	12736.9					13465.9	0.0172364
	MÁS 300	17853.4	22266.5	23145.5	20157.8	18542.4	19722.4	22553.4	20396.9					20579.8	0.0263422
	TOTAL	740833	842736	808260	794799	762000	755192	767648	778508					781247	1
	CATEGORÍA GRATUITO
	RANGOS	ENERO	FEBRERO	MARZO	ABRIL	MAYO	JUNIO	JULIO	AGOSTO	SETBRE	OCTUBRE	NOVBRE	DCBRE	PROMEDIO	PORCENT.
	0	0												0	0
	1 -20														0
	21-40									0				0	0
	41-50														0
	51-100														0
	101-200														0
	MÁS 200														0
	TOTAL	0	0	0	0	0	0	0	0	0	0	0	0	0	0
	RESUMEN
	CATEGORÍA	ENERO	FEBRERO	MARZO	ABRIL	MAYO	JUNIO	JULIO	AGOSTO	SEPTBRE	OCTUBRE	NOVBRE	DCBRE	PROMEDIO	PORCENT.
	COMERCIAL	208092	233839	234649	229108	223679	220654	227671	236198					226736	0.116435
	ESPECIAL S/REBAJA	63199.3	69850.2	74795.2	75436.2	73650.3	70548.5	69090.2	70698.4					70908.5	0.0364133
	ESPECIAL C/REBAJA	20426.7	22226.2	21393.6	19692.9	19796.7	19533	15876.5	16416.7					19420.3	0.0099728
	INDUSTRIAL	51165.6	56964	51877.9	54326.8	49161.6	49764.4	56603.7	53450.1					52914.3	0.0271728
	CONSTRUCCIÓN	10222.2	12375.7	12958.9	13886.3	15529.8	15968.5	18213.3	19657.7					14851.5	0.00762664
	RESIDENCIAL	740833	842736	808260	794799	762000	755192	767648	778508					781247	0.40119
	GRATUITO	0	0	0	0	0	0	0	0					781247	0.40119
	TOTAL	1.09394e+06	1.23799e+06	1.20393e+06	1.18725e+06	1.14382e+06	1.13166e+06	1.1551e+06	1.17493e+06					1.94733e+06	1
	FUENTE: DWH - Estadísticas de Agua Potable y Alcantarillado
	ELABORACIÓN: DIRECCIÓN GENERAL DE PLANIFICACIÓN - Departamento de Planificación e Investigación

## Sheet: ANEXO4
	ANEXO No. 4.
	ETAPA EP: CONSUMO PROMEDIO DE AGUA POTABLE POR RANGOS Y CATEGORÍAS
	TOTAL SISTEMAS
	AÑO 2013
	(m3)
	CATEGORÍA COMERCIAL
	RANGOS	ENERO	FEBRERO	MARZO	ABRIL	MAYO	JUNIO	JULIO	AGOSTO	SETBRE	OCTUBRE	NOVBRE	DCBRE	PROMEDIO
	0	0	0	0	0	0	0	0	0					0
	1 -20	7.12942	7.36173	7.2742	7.31854	7.31366	7.30765	7.21746	7.33092					7.28075
	21-40	29.0212	29.361	29.4633	29.6136	29.783	29.1786	29.3717	29.3103					29.3923
	41-50	45.3045	45.2971	45.2138	45.444	45.2925	45.0557	45.2882	45.2962					45.2721
	51-100	69.3122	68.1062	70.1355	69.3279	70.1373	69.3317	69.9377	69.6736					69.4978
	101-200	139.805	138.558	134.623	137.364	139.68	141.384	139.544	138.871					138.671
	201-300	238.855	245.289	238.978	238.07	239.476	240.114	238.511	244.486					240.692
	301-500	387.429	386.615	381.362	378.627	369.111	373.438	373.064	366.871					376.713
	501-1000	665.5	651.5	674.514	724.97	678.517	666.727	651.029	643.194					670.034
	MÁS 1000	2039.17	2053.46	2094.85	2061	2058.25	1914.29	1996.55	1922.67					2016.8
	TOTAL	34.9939	39.4969	39.5167	38.3094	37.3558	36.8855	38.1378	39.4799					38.0225
	CATEGORÍA ESPECIAL SIN REBAJA (100%)
	RANGOS	ENERO	FEBRERO	MARZO	ABRIL	MAYO	JUNIO	JULIO	AGOSTO	SETBRE	OCTUBRE	NOVBRE	DCBRE	PROMEDIO
	0	0	0	0	0	0	0	0	0					0
	1 -20	7.28	7.3037	7.68056	7.66917	7.83942	7.48252	7.36986	7.32593					7.49154
	21-40	28.8868	29.4211	29.4	29.8868	28.7255	29.3125	29.1897	29.4853					29.298
	41-50	45.25	44.5	44.0667	44.8421	45.3529	45.125	46	46.3571					45.1545
	51-100	72.7647	71.9773	76.566	75.3929	72.4098	72.0462	71.2889	72.125					73.0974
	101-200	137.373	135.722	150.116	144.732	143.128	136.571	137.163	142.69					140.711
	201-300	243.55	245.233	253.333	245.444	236.087	247.87	249.933	262					248.3
	301-500	384.579	352.368	384.593	391.76	379	364.103	395.222	372.087					378.572
	501-1000	674.059	695.286	712.6	698.65	678.778	707.05	653.421	666.455					685.25
	MÁS 1000	2817.06	3668.47	3490.67	3623	3071.9	3205.53	2664.3	3042.22					3175.77
	TOTAL	207.167	226.019	239.455	240.54	232.016	220.387	214.402	216.511					224.55
	CATEGORÍA ESPECIAL CON REBAJA (50%)
	RANGOS	ENERO	FEBRERO	MARZO	ABRIL	MAYO	JUNIO	JULIO	AGOSTO	SETBRE	OCTUBRE	NOVBRE	DCBRE	PROMEDIO
	0	0	0	0	0	0	0	0	0					0
	1-20	8.28571	9.14286	9.72	9.85294	9.93939	9.2069	8.93182	8.74194					9.17314
	21-40	29.0417	30.6	28.7143	32.9231	29.9565	30.7391	30.5294	29.1935					30.2327
	41-50	45.3333	45.6667	45.1429	45.5714	46.5333	45.5333	45.7895	45.8889					45.7143
	51-100	74.5098	75.7705	73.6667	73.451	74.0851	71.8627	71.4717	73.4					73.5655
	101-200	140.897	140.553	144.063	141.985	144.862	143.464	139.675	144.056					142.569
	201-300	248.167	240.303	246	240.214	239.229	237.955	239.727	244.789					241.969
	301-500	382.773	378.273	379.783	388.333	377.812	405.667	397.167	386.684					386.609
	501-1000	715.533	717.438	689.786	672.846	669.714	711.8	742.143	702.222					700.255
	MÁS 1000	2944.67	2977.62	2521.12	2826.43	2688	2625.29	2808.5	2614.29					2746.2
	TOTAL	229.461	248.822	238.429	220.143	220.938	219.469	178.857	185.066					217.661
	CATEGORÍA INDUSTRIAL
	RANGOS	ENERO	FEBRERO	MARZO	ABRIL	MAYO	JUNIO	JULIO	AGOSTO	SETBRE	OCTUBRE	NOVBRE	DCBRE	PROMEDIO
	0	0	0	0	0	0	0	0	0					0
	1-20	8.23529	9.19355	8.60606	8.83099	8.37313	8.73846	7.30508	8.4					8.47297
	21-40	27.8148	29.75	29.1613	30.16	30.7353	29.7667	29.1053	32.7941					29.9602
	41-50	45.3571	45.4444	46	45.5	46.3333	44.4167	44.9	44.7273					45.2125
	51-100	69.4651	78.9024	73.6591	73.8182	74.3043	73.0526	75.9459	75.2162					74.2508
	101-200	139.31	139.667	146.844	140.9	140.967	145.053	143.135	143.706					142.516
	201-300	245.917	250.308	248.9	256.778	261.273	257.4	249.273	256.857					252.928
	301-500	378.444	364.5	374.667	394.8	394.1	410.167	375.444	404.083					386.68
	501-1000	732	742	724.625	681	687.889	704.067	797	739.882					729.172
	MÁS 1000	3108.18	3235.5	2824.92	2791.71	2741.38	2980.27	3237.67	3106.09					2994.16
	TOTAL	250	279.552	252.81	266.369	240.813	243.407	278.091	263.217					259.272
	CATEGORÍA CONSTRUCCIÓN
	RANGOS	ENERO	FEBRERO	MARZO	ABRIL	MAYO	JUNIO	JULIO	AGOSTO	SETBRE	OCTUBRE	NOVBRE	DCBRE	PROMEDIO
	0	0	0	0	0	0	0	0	0					0
	1-20	6.49	6.91961	6.90328	6.85366	7.1707	6.87	6.98904	6.86538					6.90708
	21-40	26.8625	28.9579	27.7944	27.35	27.7107	27.8547	26.96	27.9532					27.6902
	41-50	44.9333	45	44.8696	44.875	45.2941	46.3125	46.0526	45.8421					45.3901
	51-100	65.6316	68.44	68.3158	70.5	66	69.1875	66.375	69.8					67.9257
	101-200	132.667	137.167	130	131.5	152.667	140.5	128.75	134.083					134.517
	MÁS 200	308.667	430.6	343.333	386.667	468.333	310.857	360	334					366.122
	TOTAL	11.1545	11.4299	9.33578	9.93465	10.847	9.31836	9.51792	9.79136					10.0368
	CATEGORÍA RESIDENCIAL
	RANGOS	ENERO	FEBRERO	MARZO	ABRIL	MAYO	JUNIO	JULIO	AGOSTO	SEPTBRE	OCTUBRE	NOVBRE	DCBRE	PROMEDIO
	0	0	0	0	0	0	0	0	0					0
	1-20	9.91823	9.9436	9.96141	9.92132	9.88914	9.85784	9.84303	9.74846					9.88356
	21-40	28.5027	28.8941	28.6155	28.6647	28.561	28.5122	28.5577	28.512					28.6051
	41-60	48.3131	48.5647	48.4218	48.3127	48.2552	48.3331	48.3554	48.4739					48.384
	61-80	68.7518	68.7503	68.7559	68.7686	68.8692	68.6647	68.6627	68.8884					68.764
	81-100	89.1846	88.7343	89.2222	89.0661	89.2724	89.0051	88.8482	88.6606					88.9906
	101-150	119.88	118.968	118.038	118.916	119.165	119.539	119.241	119.342					119.085
	151-200	169.916	173.45	171.233	172.34	171.37	170.228	170.802	171.719					171.471
	201-300	238.922	239.736	234.144	240.267	239.136	236.392	237.39	239.302					238.06
	MÁS 300	514.677	455.885	484.261	533.426	493.333	439.963	469.733	496					483.209
	TOTAL	20.2372	22.6006	21.6836	21.3275	20.5066	20.2274	20.4538	20.6266					20.9547
	CATEGORÍA GRATUITO
	RANGOS	ENERO	FEBRERO	MARZO	ABRIL	MAYO	JUNIO	JULIO	AGOSTO	SETBRE	OCTUBRE	NOVBRE	DCBRE	PROMEDIO
	0	#DIV/0!	#DIV/0!	#DIV/0!	#DIV/0!	#DIV/0!	#DIV/0!	#DIV/0!	0					0
	1 -20	6.83333	5.3	4.90909	5.91667	5.69231	5.21429	5	6.92308					5.72
	21-40	28.3333	27.25	26.6667	28.6667	21	32		27.5					28.6087
	41-50	#DIV/0!		42		45	#DIV/0!		47					44.5
	51-100		70	74.75	72	80.75	74	66	70.75					71.36
	101-200	134.667	156	178	148	157.5	131.5	139	170.5					151.409
	MÁS 200	775.25	807	791.4	727	1156	647.167	589.833	802.2					758.474
	TOTAL	147.593	159.667	178.889	162.889	170.593	159.036	150.071	172.393					155.932
	RESUMEN
	CATEGORÍA	ENERO	FEBRERO	MARZO	ABRIL	MAYO	JUNIO	JULIO	AGOSTO	SEPTBRE	OCTUBRE	NOVBRE	DCBRE	PROMEDIO
	COMERCIAL	34.9939	39.4969	39.5167	38.3094	37.3558	36.8855	38.1378	39.4799					38.0225
	ESPECIAL S/REBAJA	207.167	226.019	239.455	240.54	232.016	220.387	214.402	216.511					224.55
	ESPECIAL C/REBAJA	229.461	248.822	238.429	220.143	220.938	219.469	178.857	185.066					217.661
	INDUSTRIAL	250	279.552	252.81	266.369	240.813	243.407	278.091	263.217					259.272
	CONSTRUCCIÓN	11.1545	11.4299	9.33578	9.93465	10.847	9.31836	9.51792	9.79136					10.0368
	RESIDENCIAL	20.2372	22.6006	21.6836	21.3275	20.5066	20.2274	20.4538	20.6266					20.9547
	GRATUITO	147.593	159.667	178.889	162.889	170.593	159.036	150.071	172.393					155.932
	TOTAL	22.7427	25.3591	24.4337	24.0256	23.1382	22.7587	22.9711	23.1931					23.5734
	FUENTE: DWH - Estadísticas de Agua Potable y Alcantarillado
	ELABORACIÓN: DIRECCIÓN GENERAL DE PLANIFICACIÓN - Departamento de Planificación e Investigación

## Sheet: ANEXO5
	ANEXO No. 5.
	ETAPA EP: VALOR PROMEDIO DE AGUA POTABLE POR RANGOS Y CATEGORÍAS
	TOTAL SISTEMAS
	AÑO 2013
	(Dólares)
	CATEGORÍA COMERCIAL
	RANGOS	ENERO	FEBRERO	MARZO	ABRIL	MAYO	JUNIO	JULIO	AGOSTO	SETBRE	OCTUBRE	NOVBRE	DCBRE	PROMEDIO
	0	2.99082	3.05013	2.98851	3.02584	3.04352	3.05132	2.92304	3.04493					3.0158
	1 -20	8.9044	9.06663	9.01145	9.06638	9.02996	9.02704	8.96452	9.04545					9.01379
	21-40	24.331	24.5565	24.6236	24.857	24.9432	24.4225	24.5777	24.5172					24.6074
	41-50	35.7838	35.6824	36.0257	35.781	35.7652	35.946	35.6927	35.6946					35.7963
	51-100	59.3691	58.0703	60.146	59.3624	60.2006	59.3182	60.0082	59.8145					59.5391
	101-200	133.408	132.912	127.529	131.386	133.947	135.302	133.057	132.271					132.421
	201-300	241.424	246.317	241.968	239.638	240.912	241.054	240.329	246.786					242.541
	301-500	395.092	392.614	386.891	384.059	374.067	378.609	377.845	370.956					382.094
	501-1000	671.715	661.447	684.679	737.988	690.369	678.093	662.521	657.471					681.21
	MÁS 1000	2127.62	2142.63	2186.09	2150.55	2147.66	1996.5	2082.87	2005.3					2104.14
	TOTAL	34.0799	38.2841	38.3413	37.2534	36.288	35.8495	36.9897	38.35					36.93
	CATEGORÍA ESPECIAL SIN REBAJA (100%)
	RANGOS	ENERO	FEBRERO	MARZO	ABRIL	MAYO	JUNIO	JULIO	AGOSTO	SETBRE	OCTUBRE	NOVBRE	DCBRE	PROMEDIO
	0	2.73684	2.76923	2.9	2.75	2.58667	2.54545	2.6087	2.2					2.62279
	1 -20	8.96267	8.99407	9.29306	9.2782	9.43431	9.16993	9.07671	8.92593					9.14052
	21-40	23.0651	23.8725	23.0829	24.0062	22.5718	23.9192	23.4403	24.6397					23.6104
	41-50	35.675	35.15	34.8467	35.3895	35.7471	35.3813	35.95	36.45					35.5488
	51-100	54.9422	54.3841	57.5962	56.7812	54.6213	54.4323	53.91	54.4875					55.1614
	101-200	100.161	96.8463	107.388	102.541	102.564	97.581	100.014	101.164					100.904
	201-300	174.485	175.663	181.333	175.811	169.291	177.335	178.953	187.426					177.797
	301-500	273.205	250.658	273.396	278.232	269.14	258.872	272.993	264.491					267.942
	501-1000	475.606	490.51	503.04	492.855	478.922	498.735	461.184	470.336					483.512
	MÁS 1000	1975.94	2571.93	2447.51	2540.1	2154.37	2247.87	1874.09	2133.56					2227.76
	TOTAL	148.704	161.69	171.156	171.836	165.879	157.827	153.534	155.04					160.699
	CATEGORÍA ESPECIAL CON REBAJA (50%)
	RANGOS	ENERO	FEBRERO	MARZO	ABRIL	MAYO	JUNIO	JULIO	AGOSTO	SETBRE	OCTUBRE	NOVBRE	DCBRE	PROMEDIO
	0	1.66667	1.42727	1	1.75	1.5	1.2	1.73333	0.6					1.41774
	1-20	4.9	5.2	5.322	5.38971	5.3197	5.11034	5.05227	5.05242					5.15336
	21-40	11.2725	12.0185	9.9119	12.3869	11.1552	11.8765	11.8091	10.8958					11.4363
	41-50	15.95	15.1083	17.8	14.5929	14.5267	16.4367	13.7763	16.1583					15.5455
	51-100	25.1275	26.1098	24.95	25.051	26.2649	24.9118	26.2415	26.311					25.6328
	101-200	49.9259	51.1936	52.1841	51.4709	52.0131	51.7393	50.205	51.1764					51.3119
	201-300	86.1778	83.4167	86.1068	82.3786	83.6329	82.5909	81.8705	86.3737					84.0594
	301-500	132.493	130.918	130.304	133.667	129.453	139.775	136.758	130.753					132.892
	501-1000	228.487	243.4	231.657	225.4	225.971	209.53	232.786	222.694					228.446
	MÁS 1000	1032.63	1014.64	860.731	957.5	909.05	920.85	945.6	883.3					938.701
	TOTAL	79.1732	86.1481	82.6008	76.0344	76.435	75.7093	61.5367	63.6307					75.1632
	CATEGORÍA INDUSTRIAL
	RANGOS	ENERO	FEBRERO	MARZO	ABRIL	MAYO	JUNIO	JULIO	AGOSTO	SETBRE	OCTUBRE	NOVBRE	DCBRE	PROMEDIO
	0	3.14286	3.38462	3.38462	2.85714	3.11111	3	2.76923	2.82353					3.05085
	1-20	9.64706	10.3065	9.90303	10.069	9.62239	9.87077	8.91017	9.70333					9.7639
	21-40	23.3222	24.7	24.2839	24.792	25.5147	24.8367	24.25	26.8382					24.8578
	41-50	35.4643	35.8111	35.7556	35.85	36.4333	35.0917	35.43	35.3091					35.5487
	51-100	59.4384	69.1524	63.7511	63.8879	64.4326	63.1	66.1351	65.3689					64.363
	101-200	132.638	133.15	140.686	134.445	134.515	138.805	136.792	137.391					136.128
	201-300	233.233	236.746	235.62	241.922	245.518	242.42	235.918	241.986					238.842
	301-500	339.256	328.1	336.233	352.34	351.78	364.633	336.856	359.767					345.844
	501-1000	622.1	630.1	616.2	581.3	586.811	599.753	674.1	628.406					619.838
	MÁS 1000	2523.05	2624.9	2296.43	2269.87	2229.61	2420.72	2626.63	2521.37					2431.83
	TOTAL	211.428	236.365	214.371	225.422	203.99	206.491	234.87	222.709					219.447
	CATEGORÍA CONSTRUCCIÓN
	RANGOS	ENERO	FEBRERO	MARZO	ABRIL	MAYO	JUNIO	JULIO	AGOSTO	SETBRE	OCTUBRE	NOVBRE	DCBRE	PROMEDIO
	0	3.57282	3.55556	3.43974	3.376	3.29666	3.47462	3.50874	3.50586					3.46633
	1-20	7.9935	8.25922	8.31115	8.27733	8.57446	8.40563	8.50811	8.42996					8.38029
	21-40	22.9125	24.0176	23.2692	23.045	23.238	23.3333	22.6536	23.3842					23.2287
	41-50	35.1867	35	35.0391	35.0792	35	35.9188	36.0263	35.4579					35.344
	51-100	54.9921	56.58	58.9447	57.9194	55.8	58.875	55.5688	59.63					57.1691
	101-200	117.167	129.692	122.429	117.406	146.8	128.35	121.188	125.829					124.553
	MÁS 200	302.025	438.63	347	392.5	474.842	305.129	363.833	336.4					367.652
	TOTAL	12.2422	12.4881	10.5614	10.9341	11.9369	10.7027	10.8801	11.0251					11.2373
	CATEGORÍA RESIDENCIAL
	RANGOS	ENERO	FEBRERO	MARZO	ABRIL	MAYO	JUNIO	JULIO	AGOSTO	SEPTBRE	OCTUBRE	NOVBRE	DCBRE	PROMEDIO
	0	1.33487	1.33399	1.30334	1.27915	1.27546	1.2932	1.30044	1.29885					1.30241
	1-20	3.51302	3.50705	3.51548	3.50456	3.49613	3.48569	3.48006	3.45905					3.49466
	21-40	8.42677	8.55208	8.46176	8.475	8.42538	8.38005	8.39036	8.37364					8.43682
	41-60	17.2847	17.4442	17.3376	17.2777	17.1979	17.2014	17.2238	17.301					17.2884
	61-80	30.4789	30.4911	30.4691	30.489	30.5624	30.4246	30.4152	30.6012					30.4916
	81-100	43.6456	43.2337	43.4801	43.5374	43.7321	43.3907	43.4198	43.3282					43.4614
	101-150	62.9903	62.58	61.3132	62.6643	62.7317	62.345	62.5829	62.8776					62.4764
	151-200	94.3447	95.7878	91.6697	94.6942	93.7852	92.651	92.3941	95.3417					93.8246
	201-300	129.713	134.693	121.246	134.755	130.286	132.613	133.094	132.676					130.895
	MÁS 300	287.958	255.937	251.582	296.438	268.731	240.517	262.249	283.29					266.405
	TOTAL	7.27291	8.24998	7.86512	7.71545	7.37072	7.26901	7.36905	7.45219					7.56927
	CATEGORÍA GRATUITO
	RANGOS	ENERO	FEBRERO	MARZO	ABRIL	MAYO	JUNIO	JULIO	AGOSTO	SETBRE	OCTUBRE	NOVBRE	DCBRE	PROMEDIO
	0								0					0
	1 -20	0	0	0	0	0	0	0	0					0
	21-40	0	0	0	0	0	0	0	0					0
	41-50		0	0	0	0		0	0					0
	51-100	0	0	0	0	0	0	0	0					0
	101-200	0	0	0	0	0	0	0	0					0
	MÁS 200	0	0	0	0	0	0	0	0					0
	TOTAL	0	0	0	0	0	0	0	0					0
	RESUMEN
	CATEGORÍA	ENERO	FEBRERO	MARZO	ABRIL	MAYO	JUNIO	JULIO	AGOSTO	SEPTBRE	OCTUBRE	NOVBRE	DCBRE	PROMEDIO
	COMERCIAL	34.0799	38.2841	38.3413	37.2534	36.288	35.8495	36.9897	38.35					36.93
	ESPECIAL S/REBAJA	148.704	161.69	171.156	171.836	165.879	157.827	153.534	155.04					160.699
	ESPECIAL C/REBAJA	79.1732	86.1481	82.6008	76.0344	76.435	75.7093	61.5367	63.6307					75.1632
	INDUSTRIAL	211.428	236.365	214.371	225.422	203.99	206.491	234.87	222.709					219.447
	CONSTRUCCIÓN	12.2422	12.4881	10.5614	10.9341	11.9369	10.7027	10.8801	11.0251					11.2373
	RESIDENCIAL	7.27291	8.24998	7.86512	7.71545	7.37072	7.26901	7.36905	7.45219					7.56927
	GRATUITO	0	0	0	0	0	0	0	0					27252.8
	TOTAL	9.9671	11.2333	10.8387	10.6575	10.2293	10.058	10.2241	10.3617					17.4423
	FUENTE: DWH - Estadísticas de Agua Potable y Alcantarillado
	ELABORACIÓN: DIRECCIÓN GENERAL DE PLANIFICACIÓN - Departamento de Planificación e Investigación

## Sheet: ANEXO6
	ANEXO No. 6.
	ETAPA EP: NÚMERO DE CONEXIONES, CONSUMO Y VALORES DE AGUA POTABLE POR CATEGORÍAS
	TOTAL SISTEMAS
	AÑO 2013
	NÚMERO DE CONEXIONES (Número)
	COD.	CATEGORÍA	ENERO	FEBRERO	MARZO	ABRIL	MAYO	JUNIO	JULIO	AGOSTO	SEPTBRE	OCTUBRE	NOVBRE	DCBRE	PROMEDIO	PORCENT.
	R	RESIDENCIAL	101861	102150	102765	103014	103381	103892	104172	104467					103213	0.924496
	M	COMERCIAL	6106	6108	6120	6150	6164	6155	6155	6159					6139.62	0.0549938
	I	INDUSTRIAL	242	241	242	241	241	241	241	240					241.125	0.0021598
	C	CONSTRUCCIÓN	835	991	1227	1270	1301	1492	1674	1783					1321.62	0.011838
	E	ESPECIAL SIN REBAJA	425	432	437	439	444	447	450	456					441.25	0.00395236
	D	ESPECIAL CON REBAJA	258	258	259	259	259	258	258	258					258.375	0.00231431
	G	GRATUITOS	27	27	27	27	27	28	28	28					27.375	0.000245203
		TOTALES	109754	110207	111077	111400	111817	112513	112978	113391					111642	1
	CONSUMOS (m3)
	COD	CATEGORÍA	ENERO	FEBRERO	MARZO	ABRIL	MAYO	JUNIO	JULIO	AGOSTO	SEPTBRE	OCTUBRE	NOVBRE	DCBRE	PROMEDIO	PORCENT.
	R	RESIDENCIAL	2061403	2308654	2228315	2197028	2120016	2101467	2130711	2154794					2.1628e+06	0.821795
	M	COMERCIAL	213673	241247	241842	235603	230261	227030	234738	243157					233444	0.0887013
	I	INDUSTRIAL	60500	67372	61180	64195	58036	58661	67020	63172					62517	0.0237545
	C	CONSTRUCCIÓN	9314	11327	11455	12617	14112	13903	15933	17458					13264.9	0.00504024
	E	ESPECIAL SIN REBAJA	88046	97640	104642	105597	103015	98513	96481	98729					99082.9	0.0376484
	D	ESPECIAL CON REBAJA	59201	64196	61753	57017	57223	56623	46145	47747					56238.1	0.0213687
	G	GRATUITOS	3985	4311	4830	4398	4606	4453	4202	4827					4451.5	0.00169143
		TOTALES	2496122	2794747	2714017	2676455	2587269	2560650	2595230	2629884					2.6318e+06	1
	VALORES (Dólares)
	COD	CATEGORÍA	ENERO	FEBRERO	MARZO	ABRIL	MAYO	JUNIO	JULIO	AGOSTO	SEPTBRE	OCTUBRE	NOVBRE	DCBRE	PROMEDIO	PORCENT.
	R	RESIDENCIAL	740833	842736	808260	794799	762000	755192	767648	778508					781247	0.669957
	M	COMERCIAL	208092	233839	234649	229108	223679	220654	227671	236198					226736	0.194437
	I	INDUSTRIAL	51165.7	56964	51877.9	54326.8	49161.6	49764.4	56603.7	53450.2					52914.3	0.0453765
	C	CONSTRUCCIÓN	10222.2	12376.7	12958.9	13886.3	15529.9	15968.5	18213.3	19657.7					14851.7	0.012736
	E	ESPECIAL SIN REBAJA	63199.3	69850.2	74795.2	75436.2	73650.3	70548.5	69090.2	70698.4					70908.5	0.0608075
	D	ESPECIAL CON REBAJA	20426.7	22226.2	21393.6	19692.9	19796.7	19833	15876.5	16416.7					19457.8	0.016686
	G	GRATUITOS	0	0	0			0							0	0
		TOTALES	1.09394e+06	1.23799e+06	1.20393e+06	1.18725e+06	1.14382e+06	1.13196e+06	1.1551e+06	1.17493e+06					1.16612e+06	1
	FUENTE: DWH - Estadísticas de Agua Potable y Alcantarillado
	ELABORACIÓN: DIRECCIÓN GENERAL DE PLANIFICACIÓN - Departamento de Planificación y Control

## Sheet: ANEXO7
	ANEXO No. 7.
	ETAPA EP: CONSUMOS Y VALORES DE AGUA POTABLE POR CONEXIÓN Y POR CATEGORÍAS
	TOTAL SISTEMAS
	AÑO 2013
	CONSUMO PROMEDIO POR CONEXIÓN (m3)
	COD.	CATEGORÍA	ENERO	FEBRERO	MARZO	ABRIL	MAYO	JUNIO	JULIO	AGOSTO	SEPTBRE	OCTUBRE	NOVBRE	DCBRE	PROMEDIO
	R	RESIDENCIAL	20.2374	22.6006	21.6836	21.3275	20.5068	20.2274	20.4538	20.6266					20.958
	M	COMERCIAL	34.9939	39.4969	39.5167	38.3094	37.3558	36.8855	38.1378	39.4799					38.022
	I	INDUSTRIAL	250	279.552	252.81	266.369	240.813	243.407	278.091	263.217					259.282
	C	CONSTRUCCIÓN	11.1545	11.4299	9.33578	9.93465	10.847	9.31836	9.51792	9.79136					10.1662
	E	ESPECIAL SIN REBAJA	207.167	226.019	239.455	240.54	232.016	220.387	214.402	216.511					224.562
	D	ESPECIAL CON REBAJA	229.461	248.822	238.429	220.143	220.938	219.469	178.857	185.066					217.648
	G	GRATUITOS	147.593	159.667	178.889	162.889	170.593	159.036	150.071	172.393					162.641
		TOTALES	22.7429	25.3591	24.4337	24.0256	23.1384	22.7587	22.9711	23.1931					23.5778
	VALOR PROMEDIO POR CONEXIÓN (Dólares)
	COD	CATEGORÍA	ENERO	FEBRERO	MARZO	ABRIL	MAYO	JUNIO	JULIO	AGOSTO	SEPTBRE	OCTUBRE	NOVBRE	DCBRE	PROMEDIO
	R	RESIDENCIAL	7.27298	8.24998	7.86512	7.71545	7.3708	7.26901	7.36905	7.45219					7.57057
	M	COMERCIAL	34.0799	38.2841	38.3413	37.2534	36.288	35.8495	36.9897	38.35					36.9295
	I	INDUSTRIAL	211.428	236.365	214.371	225.422	203.99	206.491	234.87	222.709					219.456
	C	CONSTRUCCIÓN	12.2422	12.4891	10.5614	10.9341	11.9369	10.7027	10.8801	11.0251					11.3464
	E	ESPECIAL SIN REBAJA	148.704	161.69	171.156	171.836	165.879	157.827	153.534	155.04					160.708
	D	ESPECIAL CON REBAJA	79.1732	86.1481	82.6008	76.0344	76.435	76.8721	61.5367	63.6307					75.3039
	G	GRATUITOS	0	0	0	0	0	0	0	0					0
		TOTALES	9.96719	11.2333	10.8387	10.6575	10.2294	10.0607	10.2241	10.3617					10.4466
	VALOR PROMEDIO POR M3 (Dólares)
	COD	CATEGORÍA	ENERO	FEBRERO	MARZO	ABRIL	MAYO	JUNIO	JULIO	AGOSTO	SEPTBRE	OCTUBRE	NOVBRE	DCBRE	PROMEDIO
	R	RESIDENCIAL	0.359383	0.365033	0.362722	0.361761	0.359431	0.359364	0.360278	0.361291					0.361158
	M	COMERCIAL	0.973879	0.969293	0.970258	0.972434	0.971417	0.971914	0.969896	0.971379					0.971309
	I	INDUSTRIAL	0.845713	0.845514	0.847955	0.846278	0.847087	0.848339	0.844579	0.846105					0.846446
	C	CONSTRUCCIÓN	1.09751	1.09267	1.13128	1.1006	1.10047	1.14857	1.14312	1.126					1.11753
	E	ESPECIAL SIN REBAJA	0.717799	0.715385	0.714772	0.714378	0.714947	0.716134	0.716102	0.716085					0.7157
	D	ESPECIAL CON REBAJA	0.34504	0.346224	0.346438	0.345387	0.345957	0.350264	0.344056	0.343827					0.345899
	G	GRATUITOS	0	0	0	0	0	0	0	0					0
		TOTALES	0.438255	0.442971	0.443599	0.44359	0.442095	0.44206	0.445087	0.446761					0.443052
	FUENTE: DWH - Estadísticas de Agua Potable y Alcantarillado
	ELABORACIÓN: DIRECCIÓN GENERAL DE PLANIFICACIÓN - Departamento de Planificación e Investigación
