# Supplementary material for: Looking inside the Blackbox: Cuenca’s water metabolism
Source: PLoS One. 2022 Sep 22;17(9):e0273629. doi: 10.1371/journal.pone.0273629 (PMC9499241; doi:10.1371/journal.pone.0273629)
Supplement: S5 File — (ZIP) [file pone.0273629.s006.zip › 2013/Sistema Yanuncay.XLS]

## Sheet: ANEXO1
	ANEXO No. 1
	ETAPA EP: NÚMERO DE CONEXIONES DE AGUA POTABLE POR RANGOS Y CATEGORÍAS DE CONSUMO
	SISTEMA YANUNCAY
	AÑO 2013
	(Número)
	CATEGORÍA COMERCIAL
	RANGOS	ENERO	FEBRERO	MARZO	ABRIL	MAYO	JUNIO	JULIO	AGOSTO	SETBRE	OCTUBRE	NOVBRE	DCBRE	PROMEDIO	PORCENT.
	0	12	11	7	9	9	8	8	9					9.125	0.129433
	1 -20	34	31	33	33	33	35	34	35					33.5	0.475177
	21-40	4	5	13	12	10	8	9	8					8.625	0.12234
	41-50	2	5	1		6	3	6						3.83333	0.0543735
	51-100	12	8	6	9	6	9	8	11					8.625	0.12234
	101-200	3	6	4	3	2	2	1	4					3.125	0.0443262
	201-300	1	1	2	1	1		2						1.33333	0.0189125
	301-500						1		1					1	0.0141844
	501-1000			1	2	1	2	1	1					1.33333	0.0189125
	MÁS 1000	2	2	2	1	2	1	2	2						0
	TOTAL	70	69	69	70	70	69	71	71					70.5	1
	CATEGORÍA ESPECIAL SIN REBAJA
	RANGOS	ENERO	FEBRERO	MARZO	ABRIL	MAYO	JUNIO	JULIO	AGOSTO	SETBRE	OCTUBRE	NOVBRE	DCBRE	PROMEDIO	PORCENT.
	0	2	3	2	2	3	3	2	2					2.375	0.178125
	1 -20	4	3	3	5	7	6	6	3					4.625	0.346875
	21-40	1	2	2	2			1	3					1.83333	0.1375
	41-50	1		1		1	1							1	0.075
	51-100		3	2	3	1	2	2	2						0
	101-200	1							2					1.5	0.1125
	201-300														0
	301-500	2						1						1.5	0.1125
	501-1000														0
	MÁS 1000	0		1										0.5	0.0375
	TOTAL	11	11	11	12	12	12	12	12					13.3333	1
	CATEGORÍA ESPECIAL CON REBAJA
	RANGOS	ENERO	FEBRERO	MARZO	ABRIL	MAYO	JUNIO	JULIO	AGOSTO	SETBRE	OCTUBRE	NOVBRE	DCBRE	PROMEDIO	PORCENT.
	0			1	1				1					1	0.0722767
	1 -20	1	2	1	1	2	2	2	3					1.75	0.126484
	21-40						1	1	1					1	0.0722767
	41-50								1					1	0.0722767
	51-100		2	1	2	2		2						1.8	0.130098
	101-200	4	3	4	3	4	4	1						3.28571	0.237481
	201-300	2			1	1	2	3						1.8	0.130098
	301-500	1	1	1	1				2					1.2	0.0867321
	501-1000	1	1	1					1					1	0.0722767
	MÁS 1000														0
	TOTAL	9	9	9	9	9	9	9	9					13.8357	1
	CATEGORÍA INDUSTRIAL
	RANGOS	ENERO	FEBRERO	MARZO	ABRIL	MAYO	JUNIO	JULIO	AGOSTO	SETBRE	OCTUBRE	NOVBRE	DCBRE	PROMEDIO	PORCENT.
	0														0
	1 -20	1				1	1		1					1	0.141414
	21-40	1	2	1	1	2		2	2					1.57143	0.222222
	41-50						1							1	0.141414
	51-100		1	1	1		1							1	0.141414
	101-200	2	1	1	2	1		2						1.5	0.212121
	201-300			1			1		1					1	0.141414
	301-500														0
	501-1000														0
	MÁS 1000														0
	TOTAL	4	4	4	4	4	4	4	4					7.07143	1
	CATEGORÍA CONSTRUCCIÓN
	RANGOS	ENERO	FEBRERO	MARZO	ABRIL	MAYO	JUNIO	JULIO	AGOSTO	SETBRE	OCTUBRE	NOVBRE	DCBRE	PROMEDIO	PORCENT.
	0	28	23	41	46	49	63	62	66					47.25	0.382075
	1 -20	33	40	50	61	58	68	74	85					58.625	0.474057
	21-40	7	15	15	11	12	7	14	14					11.875	0.0960243
	41-50	1		1		3	2	4	2					2.16667	0.0175202
	51-100	1	3	2	5	4	4	2	1					2.75	0.0222372
	101-200								1					1	0.00808625
	MÁS 200														0
	TOTAL	70	81	109	123	126	144	156	169	0	0	0	0	123.667	1
	CATEGORÍA RESIDENCIAL
	RANGOS	ENERO	FEBRERO	MARZO	ABRIL	MAYO	JUNIO	JULIO	AGOSTO	SETBRE	OCTUBRE	NOVBRE	DCBRE	PROMEDIO	PORCENT.
	0	562	519	505	508	498	495	458	479					503	0.0878775
	0-20	3067	2941	3024	3127	3252	3317	3378	3343					3181.12	0.555764
	21-40	1486	1571	1609	1529	1492	1450	1497	1500					1516.75	0.264987
	41-60	352	423	377	382	335	329	308	324					353.75	0.0618025
	61-80	111	124	99	96	88	82	72	75					93.375	0.0163132
	81-100	23	43	36	28	32	25	32	45					33	0.00576533
	101-150	29	26	28	28	22	32	19	24					26	0.00454238
	151-200	6	13	8	3	5	4	8	2					6.125	0.00107008
	201-300	9	7	7	7	2	6	5	5					6	0.00104824
	MÁS 300	4	6	4	4	6	6	5	3					4.75	0.000829857
	TOTAL	5649	5673	5697	5712	5732	5746	5782	5800					5723.88	1
	CATEGORÍA GRATUITO
	RANGOS	ENERO	FEBRERO	MARZO	ABRIL	MAYO	JUNIO	JULIO	AGOSTO	SETBRE	OCTUBRE	NOVBRE	DCBRE	PROMEDIO	PORCENT.
	0	0	0										0	0
	1 -20	0	0										0	0
	21-40	0	0										0	0
	41-50	0	0										0	0
	51-100	0	0										0	0
	101-200	0	0										0	0
	MÁS 200	0	0										0	0
	TOTAL	0	0	0	0	0	0	0	0	0	0	0	0	0	0
	RESUMEN
	CATEGORÍA	ENERO	FEBRERO	MARZO	ABRIL	MAYO	JUNIO	JULIO	AGOSTO	SETBRE	OCTUBRE	NOVBRE	DCBRE	PROMEDIO	PORCENT.
	COMERCIAL	70	69	69	70	70	69	71	71					70.5	0.0118442
	ESPECIAL S/REBAJA	11	11	11	12	12	12	12	12					13.3333	0.00224004
	ESPECIAL C/REBAJA	9	9	9	9	9	9	9	9					13.8357	0.00232444
	INDUSTRIAL	4	4	4	4	4	4	4	4					7.07143	0.00118802
	CONSTRUCCIÓN	70	81	109	123	126	144	156	169					123.667	0.0207763
	RESIDENCIAL	5649	5673	5697	5712	5732	5746	5782	5800					5723.88	0.961627
	GRATUITO	0	0	0	0	0	0	0	0					0	0
	TOTAL	5813	5847	5899	5930	5953	5984	6034	6065					5952.28	1
	FUENTE: DWH - Estadísticas de Agua Potable y Alcantarillado
	ELABORACIÓN: SUBGERENCIA DE PLANIFICACIÓN - Departamento de Planificación y Control

## Sheet: ANEXO2
	ANEXO No. 2
	ETAPA EP: CONSUMOS DE AGUA POTABLE POR RANGOS Y CATEGORÍAS
	SISTEMA YANUNCAY
	AÑO 2013
	(m3)
	CATEGORÍA COMERCIAL
	RANGOS	ENERO	FEBRERO	MARZO	ABRIL	MAYO	JUNIO	JULIO	AGOSTO	SETBRE	OCTUBRE	NOVBRE	DCBRE	PROMEDIO	PORCENT.
	0														0
	1 -20	253	243	257	255	253	288	247	282					259.75	0.0741269
	21-40	130	137	416	358	306	232	236	250					258.125	0.0736632
	41-50	92	231	46	625	278	138	277						241	0.0687761
	51-100	841	491	377	364	433	605	530	713					544.25	0.155317
	101-200	485	838	413	251	258	251	135	585					402	0.114722
	201-300	255	221	518		250	343	485						345.333	0.0985505
	301-500								409					409	0.11672
	501-1000			519	1689	667	1650	908	835					1044.67	0.298125
	MÁS 1000	2276	3857	3492	2473	3287	2054	2401	2262						0
	TOTAL	4332	6018	6038	6015	5732	5561	5219	5336					3504.12	1
	CATEGORÍA ESPECIAL SIN REBAJA (100%)
	RANGOS	ENERO	FEBRERO	MARZO	ABRIL	MAYO	JUNIO	JULIO	AGOSTO	SETBRE	OCTUBRE	NOVBRE	DCBRE	PROMEDIO	PORCENT.
	0														0
	1 -20	24	14	12	44	61		62	24					34.4286	0.0305615
	21-40	23	49	57	51		50	24	87					48.7143	0.0432426
	41-50	42		46		45	50							45.75	0.0406112
	51-100		239	157	206	67	148	146	116					154.143	0.136829
	101-200	132							297					214.5	0.190407
	201-300														0
	301-500	788						470						629	0.558349
	501-1000														0
	MÁS 1000			1163											0
	TOTAL	1009	302	1435	301	173	248	702	524					1126.54	1
	CATEGORÍA ESPECIAL CON REBAJA (50%)
	RANGOS	ENERO	FEBRERO	MARZO	ABRIL	MAYO	JUNIO	JULIO	AGOSTO	SETBRE	OCTUBRE	NOVBRE	DCBRE	PROMEDIO	PORCENT.
	0														0
	1 -20	1	9	6	7	16	17	15	25					12	0.00547864
	21-40						40	23	37					33.3333	0.0152184
	41-50								45					45	0.0205449
	51-100		178	99	139	178		172						153.2	0.0699439
	101-200	503	477	620	343	562	549	104						451.143	0.205971
	201-300	490			281	209	429	773						436.4	0.19924
	301-500	430	311	302	472				655					434	0.198144
	501-1000	691	526	624					660					625.25	0.28546
	MÁS 1000														0
	TOTAL	2115	1501	1651	1242	965	1035	1087	1422					2190.33	1
	CATEGORÍA INDUSTRIAL
	RANGOS	ENERO	FEBRERO	MARZO	ABRIL	MAYO	JUNIO	JULIO	AGOSTO	SETBRE	OCTUBRE	NOVBRE	DCBRE	PROMEDIO	PORCENT.
	0														0
	1 -20	11			20	8	19		20					15.6	0.0238922
	21-40	22	54	21		45		53	67					43.6667	0.0668777
	41-50						44							44	0.0673882
	51-100		69	93	57		53							68	0.104145
	101-200	321	124	136	304	198		237						220	0.336941
	201-300			235			256		294					261.667	0.400756
	301-500														0
	501-1000														0
	MÁS 1000														0
	TOTAL	354	247	485	381	251	372	290	381					652.933	1
	CATEGORÍA CONSTRUCCIÓN
	RANGOS	ENERO	FEBRERO	MARZO	ABRIL	MAYO	JUNIO	JULIO	AGOSTO	SETBRE	OCTUBRE	NOVBRE	DCBRE	PROMEDIO	PORCENT.
	0														0
	1 -20	225	303	328	461	457	524	524	585					425.875	0.36902
	21-40	213	416	370	300	316	195	366	437					326.625	0.28302
	41-50	43		44	316	131	88	169	89					125.714	0.108931
	51-100	53	197	142		282	295	156	57					168.857	0.146314
	101-200								107					107	0.0927152
	MÁS 200														0
	TOTAL	534	916	884	1077	1186	1102	1215	1275					1154.07	1
	CATEGORÍA RESIDENCIAL
	RANGOS	ENERO	FEBRERO	MARZO	ABRIL	MAYO	JUNIO	JULIO	AGOSTO	SETBRE	OCTUBRE	NOVBRE	DCBRE	PROMEDIO	PORCENT.
	0														0
	0-20	29369	28553	29490	30244	31412	32315	32632	31885					30737.5	0.285046
	21-40	41776	44875	45742	43306	42062	41138	42462	42509					42983.8	0.398612
	41-60	17078	20499	18294	18380	16160	15885	14795	15606					17087.1	0.158458
	61-80	7595	8380	6760	6630	6040	5765	4932	5141					6405.38	0.0594005
	81-100	2042	3851	3185	2520	2882	2223	2840	3963					2938.25	0.027248
	101-150	3436	3030	3342	3298	2673	3775	2168	2964					3085.75	0.0286158
	151-200	1030	2279	1383	520	808	712	1396	359					1060.88	0.00983807
	201-300	2212	1640	1576	1632	428	1437	1167	1179					1408.88	0.0130653
	MÁS 300	1613	2918	2619	1683	3013	2348	1692	1123					2126.12	0.0197167
	TOTAL	106151	116025	112391	108213	105478	105598	104084	104729					107834	1
	CATEGORÍA GRATUITO
	RANGOS	ENERO	FEBRERO	MARZO	ABRIL	MAYO	JUNIO	JULIO	AGOSTO	SETBRE	OCTUBRE	NOVBRE	DCBRE	PROMEDIO	PORCENT.
	0	0											0	0
	1 -20	0											0	0
	21-40	0											0	0
	41-50	0											0	0
	51-100	0											0	0
	101-200	0											0	0
	MÁS 200												0	0
	TOTAL	0	0	0	0	0	0	0	0	0	0	0	0	0	0
	RESUMEN
	CATEGORÍA	ENERO	FEBRERO	MARZO	ABRIL	MAYO	JUNIO	JULIO	AGOSTO	SETBRE	OCTUBRE	NOVBRE	DCBRE	PROMEDIO	PORCENT.
	COMERCIAL	4332	6018	6038	6015	5732	5561	5219	5336					3504.12	0.0300882
	ESPECIAL S/REBAJA	1009	302	1435	301	173	248	702	524					1126.54	0.00967302
	ESPECIAL C/REBAJA	2115	1501	1651	1242	965	1035	1087	1422					2190.33	0.0188073
	INDUSTRIAL	354	247	485	381	251	372	290	381					652.933	0.00560643
	CONSTRUCCIÓN	534	916	884	1077	1186	1102	1215	1275					1154.07	0.00990946
	RESIDENCIAL	106151	116025	112391	108213	105478	105598	104084	104729					107834	0.925916
	GRATUITO	0	0	0	0	0	0	0	0					0	0
	TOTAL	114495	125009	122884	117229	113785	113916	112597	113667					116462	1
	FUENTE: DWH - Estadísticas de Agua Potable y Alcantarillado
	ELABORACIÓN: SUBGERENCIA DE PLANIFICACIÓN - Departamento de Planificación y Control

## Sheet: ANEXO3
	ANEXO No. 3
	ETAPA EP: VALORES POR CONSUMOS DE AGUA POTABLE POR RANGOS Y CATEGORÍAS
	SISTEMA YANUNCAY
	AÑO 2013
	(Dólares)
	CATEGORÍA COMERCIAL
	RANGOS	ENERO	FEBRERO	MARZO	ABRIL	MAYO	JUNIO	JULIO	AGOSTO	SETBRE	OCTUBRE	NOVBRE	DCBRE	PROMEDIO	PORCENT.
	0	40	36	20	24	28	20	20	20					26	0.00416251
	1 -20	313.1	294.1	311.9	310.5	309.1	341.6	308.9	337.4					315.825	0.0505625
	21-40	107	115.9	343.2	298.6	254.2	194.4	201.2	207					215.188	0.0344508
	41-50	72.4	181.7	36.2		218.6	108.6	217.9						139.233	0.0222908
	51-100	721.05	407.55	314.85	534.75	373.65	513.75	448.5	600.15					489.281	0.0783322
	101-200	468.75	798.9	379.65	341.7	243.9	236.55	128.25	560.25					394.744	0.0631971
	201-300	254.25	218.55	516.9	250.05	249		482.25						328.5	0.0525917
	301-500						346.65		415.95					381.3	0.0610448
	501-1000			531.45	1746.45	686.85	1705.5	939.9	863.25					1078.9	0.172728
	MÁS 1000	2362.8	4022.85	3639.6	2583.15	3424.35	2143.2	2494.05	2348.1					2877.26	0.46064
	TOTAL	4339.35	6075.55	6093.75	6089.2	5787.65	5610.25	5240.95	5352.1					6246.23	1
	CATEGORÍA ESPECIAL SIN REBAJA (100%)
	RANGOS	ENERO	FEBRERO	MARZO	ABRIL	MAYO	JUNIO	JULIO	AGOSTO	SETBRE	OCTUBRE	NOVBRE	DCBRE	PROMEDIO	PORCENT.
	0	8	12	8	8	8	12	8	8					9	0.0106501
	1 -20	32.8	21.8	20.4	50.8	70.7	59	67.4	28.8					43.9625	0.0520228
	21-40	20.1	42.3	35.51	31.31			20.8	72.9					37.1533	0.0439652
	41-50	33.4		36.2		35.5	39							36.025	0.04263
	51-100		179.3	117.9	156.2	50.9	111.6	110.2	89.2					116.471	0.137826
	101-200	96.4							215.9					156.15	0.184779
	201-300														0
	301-500	559.6						333						446.3	0.528127
	501-1000														0
	MÁS 1000			818.8											0
	TOTAL	750.3	255.4	1036.81	246.31	165.1	221.6	539.4	414.8					845.062	1
	CATEGORÍA ESPECIAL CON REBAJA (50%)
	RANGOS	ENERO	FEBRERO	MARZO	ABRIL	MAYO	JUNIO	JULIO	AGOSTO	SETBRE	OCTUBRE	NOVBRE	DCBRE	PROMEDIO	PORCENT.
	0														0
	1-20	2.35	7.15	2	2	9.6	9.95	9.25	14.75					7.13125	0.00904859
	21-40			4.1	4.45		16	10.05	14.95					9.91	0.0125745
	41-50								17.75					17.75	0.0225224
	51-100		66.3	36.65	52.65	66.3		64.2						57.22	0.0726044
	101-200	184.05	172.95	225	126.05	204.7	200.15	38.4						164.471	0.208692
	201-300	175.5			100.35	75.15	154.15	276.55						156.34	0.198374
	301-500	152.5	110.85	107.7	167.2				233.25					154.3	0.195786
	501-1000	243.85	186.1						233					220.983	0.280398
	MÁS 1000			220.4											0
	TOTAL	758.25	543.35	595.85	452.7	355.75	380.25	398.45	513.7					788.106	1
	CATEGORÍA INDUSTRIAL
	RANGOS	ENERO	FEBRERO	MARZO	ABRIL	MAYO	JUNIO	JULIO	AGOSTO	SETBRE	OCTUBRE	NOVBRE	DCBRE	PROMEDIO	PORCENT.
	0														0
	1-20	11.7			18	9.6	17.3		18					14.92	0.0243653
	21-40	19.4	45.8	84.15		39.5		45.1	54.9					48.1417	0.0786185
	41-50						34.8							34.8	0.0568307
	51-100		58.95	84.15	46.35		42.15							57.9	0.0945545
	101-200	310.05	116.7	129.3	292.2	194.4		221.85						210.75	0.344169
	201-300			224.5			241.3		271.7					245.833	0.401462
	301-500														0
	501-1000														0
	MÁS 1000														0
	TOTAL	341.15	221.45	522.1	356.55	243.5	335.55	266.95	344.6					612.345	1
	CATEGORÍA CONSTRUCCIÓN
	RANGOS	ENERO	FEBRERO	MARZO	ABRIL	MAYO	JUNIO	JULIO	AGOSTO	SETBRE	OCTUBRE	NOVBRE	DCBRE	PROMEDIO	PORCENT.
	0	96	68	136	144.2	144.4	204.2	212.4	228.4					154.2	0.120279
	1-20	277.5	360.1	415	554.7	543.9	626.8	647.5	733.5					519.875	0.405511
	21-40	177.1	347.2	319	254	269.2	160.5	312.2	361.9					275.137	0.214612
	41-50	34.1		34.8		103.7	69.9	134.3	70.3					74.5167	0.0581243
	51-100	42.15	166	122.1	264.3	242.1	255.75	136.8	46.35					159.444	0.124369
	101-200								98.85					98.85	0.0771047
	MÁS 200														0
	TOTAL	626.85	941.3	1026.9	1217.2	1303.3	1317.15	1443.2	1539.3					1282.02	1
	CATEGORÍA RESIDENCIAL
	RANGOS	ENERO	FEBRERO	MARZO	ABRIL	MAYO	JUNIO	JULIO	AGOSTO	SEPTBRE	OCTUBRE	NOVBRE	DCBRE	PROMEDIO	PORCENT.
	0	724.4	671.5	621.7	623.2	598.5	621.7	570.9	545.4					622.162	0.015843
	1-20	10728.5	10340.4	10659.9	10974.8	11410.2	11659.7	11813.5	11599.7					11148.3	0.283886
	21-40	12472	13431.1	13657.4	12925.8	12532.6	12202.7	12565.4	12589					12797	0.325868
	41-60	6163.55	7374.7	6608.88	6601.2	5805.64	5672.42	5295.31	5594.87					6139.57	0.156341
	61-80	3362.36	3702.4	2971.07	2921.26	2667.87	2601.45	2189.46	2285.15					2837.63	0.0722585
	81-100	1005.6	1847.7	1567.85	1238.8	1378	1089.45	1374.25	1940.45					1430.26	0.0364208
	101-150	1783.38	1608.1	1783.1	1752.5	1427.65	1965.18	1107.75	1591					1627.33	0.0414391
	151-200	586.1	1250.8	712.65	296.3	455.7	407.2	726.25	205.55					580.069	0.0147711
	201-300	1310.7	968.7	927.1	961.5	250.4	770.3	689.05	696.85					821.825	0.0209273
	MÁS 300	990.85	1764.5	1393.3	1038.35	1875.05	1442.8	937.221	688.25					1266.29	0.0322453
	TOTAL	39127.5	42959.9	40903	39333.7	38401.7	38432.9	37269.2	37736.2					39270.5	1
	CATEGORÍA GRATUITO
	RANGOS	ENERO	FEBRERO	MARZO	ABRIL	MAYO	JUNIO	JULIO	AGOSTO	SETBRE	OCTUBRE	NOVBRE	DCBRE	PROMEDIO	PORCENT.
	0	0											0	0	#DIV/0!
	1 -20	0											0	0	#DIV/0!
	21-40	0											0	0	#DIV/0!
	41-50	0											0	0	#DIV/0!
	51-100	0											0	0	#DIV/0!
	101-200	0											0	0	#DIV/0!
	MÁS 200	0											0	0	#DIV/0!
	TOTAL	0	0	0	0	0	0	0	0	0	0	0	0	0	#DIV/0!
	RESUMEN
	CATEGORÍA	ENERO	FEBRERO	MARZO	ABRIL	MAYO	JUNIO	JULIO	AGOSTO	SEPTBRE	OCTUBRE	NOVBRE	DCBRE	PROMEDIO	PORCENT.
	COMERCIAL	4339.35	6075.55	6093.75	6089.2	5787.65	5610.25	5240.95	5352.1					6246.23	0.127359
	ESPECIAL S/REBAJA	750.3	255.4	1036.81	246.31	165.1	221.6	539.4	414.8					845.062	0.0172306
	ESPECIAL C/REBAJA	758.25	543.35	595.85	452.7	355.75	380.25	398.45	513.7					788.106	0.0160693
	INDUSTRIAL	341.15	221.45	522.1	356.55	243.5	335.55	266.95	344.6					612.345	0.0124856
	CONSTRUCCIÓN	626.85	941.3	1026.9	1217.2	1303.3	1317.15	1443.2	1539.3					1282.02	0.0261401
	RESIDENCIAL	39127.5	42959.9	40903	39333.7	38401.7	38432.9	37269.2	37736.2					39270.5	0.800715
	GRATUITO	0	0	0	0	0	0	0	0					0	0
	TOTAL	45943.4	50997	50178.4	47695.7	46257	46297.7	45158.1	45900.7					49044.3	1
	FUENTE: DWH - Estadísticas de Agua Potable y Alcantarillado
	ELABORACIÓN: SUBGERENCIA DE PLANIFICACIÓN - Departamento de Planificación y Control

## Sheet: ANEXO4
	ANEXO No. 4.
	ETAPA EP: CONSUMO PROMEDIO DE AGUA POTABLE POR RANGOS Y CATEGORÍAS
	SISTEMA YANUNCAY
	AÑO 2013
	(m3)
	CATEGORÍA COMERCIAL
	RANGOS	ENERO	FEBRERO	MARZO	ABRIL	MAYO	JUNIO	JULIO	AGOSTO	SETBRE	OCTUBRE	NOVBRE	DCBRE	PROMEDIO
	0	0	0	0	0	0	0	0	0					0
	1 -20	7.44118	7.83871	7.78788	7.72727	7.66667	8.22857	7.26471	8.05714					7.75373
	21-40	32.5	27.4	32	29.8333	30.6	29	26.2222	31.25					29.9275
	41-50	46	46.2	46		46.3333	46	46.1667						62.8696
	51-100	70.0833	61.375	62.8333	40.4444	72.1667	67.2222	66.25	64.8182					63.1014
	101-200	161.667	139.667	103.25					146.25					128.64
	201-300
	301-500													409
	501-1000				844.5	667	825	908	835					783.5
	MÁS 1000			1746	2473	1643.5	2054	1200.5	1131
	TOTAL	61.8857	87.2174	87.5072	85.9286	81.8857	80.5942	73.507	75.1549					49.7039
	CATEGORÍA ESPECIAL SIN REBAJA (100%)
	RANGOS	ENERO	FEBRERO	MARZO	ABRIL	MAYO	JUNIO	JULIO	AGOSTO	SETBRE	OCTUBRE	NOVBRE	DCBRE	PROMEDIO
	0	0							0					0
	1 -20	6	4.66667	4	8.8	8.71429	0	10.3333	8					7.44402
	21-40	23	24.5	28.5				24	29					26.5714
	41-50													45.75
	51-100		79.6667	78.5	68.6667			73
	101-200	132					0		148.5					143
	201-300
	301-500													419.333
	501-1000
	MÁS 1000
	TOTAL	91.7273	27.4545	130.455	25.0833	14.4167	20.6667	58.5	43.6667					84.4902
	CATEGORÍA ESPECIAL CON REBAJA (50%)
	RANGOS	ENERO	FEBRERO	MARZO	ABRIL	MAYO	JUNIO	JULIO	AGOSTO	SETBRE	OCTUBRE	NOVBRE	DCBRE	PROMEDIO
	0													0
	1-20	1	4.5	6	7	8	8.5	7.5	8.33333					6.85714
	21-40								37					33.3333
	41-50
	51-100		89	99		89		86						85.1111
	101-200	125.75	159	155	114.333	140.5	137.25	104						137.304
	201-300													242.444
	301-500				472
	501-1000
	MÁS 1000
	TOTAL	235	166.778	183.444	138	107.222	115	120.778	158					158.31
	CATEGORÍA INDUSTRIAL
	RANGOS	ENERO	FEBRERO	MARZO	ABRIL	MAYO	JUNIO	JULIO	AGOSTO	SETBRE	OCTUBRE	NOVBRE	DCBRE	PROMEDIO
	0
	1-20
	21-40	22	27			22.5		26.5						27.7879
	41-50													44
	51-100													68
	101-200			136	152	198		118.5						146.667
	201-300													261.667
	301-500
	501-1000
	MÁS 1000
	TOTAL	88.5	61.75	121.25	95.25	62.75	93	72.5						92.334
	CATEGORÍA CONSTRUCCIÓN
	RANGOS	ENERO	FEBRERO	MARZO	ABRIL	MAYO	JUNIO	JULIO	AGOSTO	SETBRE	OCTUBRE	NOVBRE	DCBRE	PROMEDIO
	0	0	0	0	0	0	0	0	0					0
	1-20	6.81818	7.575	6.56	7.55738	7.87931	7.70588	7.08108	6.88235					7.26439
	21-40	30.4286	27.7333	24.6667	27.2727	26.3333	27.8571	26.1429	31.2143					27.5053
	41-50			44		43.6667	44		44.5					58.022
	51-100		65.6667		0				57					61.4026
	101-200													107
	MÁS 200
	TOTAL	7.62857	11.3086	8.11009	8.7561	9.4127	7.65278	7.78846	7.54438					9.33211
	CATEGORÍA RESIDENCIAL
	RANGOS	ENERO	FEBRERO	MARZO	ABRIL	MAYO	JUNIO	JULIO	AGOSTO	SEPTBRE	OCTUBRE	NOVBRE	DCBRE	PROMEDIO
	0	0	0	0	0	0	0	0	1.19186					0
	1-20	9.57581	9.7086	9.75198	19.7802	9.65929	9.74224	9.66015	3.53382					9.66246
	21-40	28.1131	28.5646	28.4288	113.366	28.1917	28.371	28.3647	8.37695					28.3394
	41-60	48.517	48.461	48.5252	191.458	48.2388	48.2827	48.0357	16.3435					48.3028
	61-80	68.4234	67.5806	68.2828	236.786	68.6364	70.3049	68.5	29.1928					68.5984
	81-100	88.7826	89.5581	88.4722	90	90.0625	88.92	88.75	30.5389					89.0379
	101-150	118.483	116.538	119.357	1099.33	121.5	117.969	114.105	46.1562					118.683
	151-200	171.667	175.308	172.875	74.2857	161.6	178	174.5	363.125					173.204
	201-300	245.778	234.286	225.143	408	214		233.4	137.81					234.812
	MÁS 300	403.25	486.333	654.75	420.75	502.167	391.333	338.4	312.407					447.605
	TOTAL	18.7911	20.4521	19.7281	18.9449	18.4016	18.3777	18.0014	18.0567					18.8393
	CATEGORÍA GRATUITO
	RANGOS	ENERO	FEBRERO	MARZO	ABRIL	MAYO	JUNIO	JULIO	AGOSTO	SETBRE	OCTUBRE	NOVBRE	DCBRE	PROMEDIO
	0
	1 -20
	21-40
	41-50
	51-100
	101-200
	MÁS 200
	TOTAL
	RESUMEN
	CATEGORÍA	ENERO	FEBRERO	MARZO	ABRIL	MAYO	JUNIO	JULIO	AGOSTO	SEPTBRE	OCTUBRE	NOVBRE	DCBRE	PROMEDIO
	COMERCIAL	61.8857	87.2174	87.5072	85.9286	81.8857	80.5942	73.507	75.1549					49.7039
	ESPECIAL S/REBAJA	91.7273	27.4545	130.455	25.0833	14.4167	20.6667	58.5	43.6667					84.4902
	ESPECIAL C/REBAJA	235	166.778	183.444	138	107.222	115	120.778	158					158.31
	INDUSTRIAL	88.5	61.75	121.25	95.25	62.75	93	72.5	95.25					92.334
	CONSTRUCCIÓN	7.62857	11.3086	8.11009	8.7561	9.4127	7.65278	7.78846	7.54438					9.33211
	RESIDENCIAL	18.7911	20.4521	19.7281	18.9449	18.4016	18.3777	18.0014	18.0567					18.8393
	GRATUITO
	TOTAL	19.6964	21.38	20.8313	19.7688	19.1139	19.0368	18.6604	18.7415					19.5659
	FUENTE: DWH - Estadísticas de Agua Potable y Alcantarillado
	ELABORACIÓN: SUBGERENCIA DE PLANIFICACIÓN - Departamento de Planificación y Control

## Sheet: ANEXO5
	ANEXO No. 5.
	ETAPA EP: VALOR PROMEDIO DE AGUA POTABLE POR RANGOS Y CATEGORÍAS
	SISTEMA YANUNCAY
	AÑO 2013
	(Dólares)
	CATEGORÍA COMERCIAL
	RANGOS	ENERO	FEBRERO	MARZO	ABRIL	MAYO	JUNIO	JULIO	AGOSTO	SETBRE	OCTUBRE	NOVBRE	DCBRE	PROMEDIO
	0	3.33333	3.27273	2.85714	2.66667	3.11111	2.5	2.5	2.22222					2.84932
	1 -20	9.20882	9.4871	9.45152	9.40909	9.36667	9.76	0.588235	9.64					9.42761
	21-40	26.75	23.18	26.4	24.8833	25.42	24.3	34.3222	25.875					24.9493
	41-50	36.2	36.34	36.2		36.4333	36.2	33.5333						36.3217
	51-100	60.0875	50.9438	52.475	59.4167	62.275	57.0833	27.2375	54.5591					56.7283
	101-200	156.25	133.15	94.9125					140.062					126.318
	201-300
	301-500													381.3
	501-1000				873.225	686.85	852.75							809.175
	MÁS 1000			1819.8	2583.15	1712.17	2143.2
	TOTAL	61.9907	88.0514	88.3152	86.9886	82.6807	81.308	73.8162	75.3817					88.5991
	CATEGORÍA ESPECIAL SIN REBAJA (100%)
	RANGOS	ENERO	FEBRERO	MARZO	ABRIL	MAYO	JUNIO	JULIO	AGOSTO	SETBRE	OCTUBRE	NOVBRE	DCBRE	PROMEDIO
	0	4		4	4	2.66667			4					3.78947
	1 -20	8.2	7.26667	6.8	10.16	10.1	29.5	11.2333	9.6					9.50541
	21-40	20.1	21.15	17.755				20.8	24.3					20.2655
	41-50													36.025
	51-100		59.7667	58.95	52.0667			55.1
	101-200	96.4					0		107.95					104.1
	201-300
	301-500
	501-1000
	MÁS 1000
	TOTAL	68.2091	23.2182	94.2555	20.5258	13.7583	18.4667	44.95	34.5667					63.3797
	CATEGORÍA ESPECIAL CON REBAJA (50%)
	RANGOS	ENERO	FEBRERO	MARZO	ABRIL	MAYO	JUNIO	JULIO	AGOSTO	SETBRE	OCTUBRE	NOVBRE	DCBRE	PROMEDIO
	0													0
	1-20	2.35	3.575	2	2	4.8	4.975	4.625	4.91667					4.075
	21-40								14.95					9.91
	41-50
	51-100		33.15	36.65		33.15		32.1						31.7889
	101-200	46.0125	57.65	56.25	42.0167	51.175	50.0375	38.4						50.0565
	201-300													86.8556
	301-500				167.2
	501-1000
	MÁS 1000
	TOTAL	84.25	60.3722	66.2056	50.3	39.5278	42.25	44.2722	57.0778					56.9617
	CATEGORÍA INDUSTRIAL
	RANGOS	ENERO	FEBRERO	MARZO	ABRIL	MAYO	JUNIO	JULIO	AGOSTO	SETBRE	OCTUBRE	NOVBRE	DCBRE	PROMEDIO
	0
	1-20
	21-40	19.4	22.9			19.75		22.55						30.6356
	41-50
	51-100
	101-200			129.3	146.1	194.4		110.925
	201-300
	301-500
	501-1000
	MÁS 1000
	TOTAL	85.2875	55.3625	130.525	89.1375	60.875	83.8875	66.7375	86.15	#DIV/0!	#DIV/0!	#DIV/0!	#DIV/0!	86.5942
	CATEGORÍA CONSTRUCCIÓN
	RANGOS	ENERO	FEBRERO	MARZO	ABRIL	MAYO	JUNIO	JULIO	AGOSTO	SETBRE	OCTUBRE	NOVBRE	DCBRE	PROMEDIO
	0	3.42857	2.95652	3.31707	3.13478	2.94694	3.24127	3.42581	3.46061					3.26349
	1-20	8.40909	9.0025	8.3	9.09344	9.37759	9.21765	8.75	8.62941					8.8678
	21-40	25.3	23.1467	21.2667	23.0909	22.4333	22.9286	22.3	25.85					23.1695
	41-50			34.8		34.5667	34.95		35.15
	51-100		55.3333		52.86				46.35
	101-200
	MÁS 200
	TOTAL	8.955	11.621	9.4211	9.89593	10.3437	9.14688	9.25128	9.10828					10.3668
	CATEGORÍA RESIDENCIAL
	RANGOS	ENERO	FEBRERO	MARZO	ABRIL	MAYO	JUNIO	JULIO	AGOSTO	SEPTBRE	OCTUBRE	NOVBRE	DCBRE	PROMEDIO
	0	1.28897	1.29383	1.23109	1.22677	1.20181	1.25596	1.24651	1.13862					1.2369
	1-20	3.49804	3.51595	3.5251	7.17776	3.50867	3.51513	3.4972	3.46985					3.50453
	21-40	8.39303	8.54941	8.48815	33.8372	8.3999	8.41566	8.39373	8.39265					8.43713
	41-60	17.5101	17.4343	17.5302	68.7625	17.3303	17.2414	17.1926	17.2681					17.3557
	61-80	30.2915	29.8581	30.0108	104.331	30.3167	31.725	30.4092	30.4687					30.3896
	81-100	43.7217	42.9698	43.5514	44.2429	43.0625	43.578	42.9453	43.1211					43.3413
	101-150	61.4959	61.85	63.6821	584.167	64.8932	61.4119	58.3026	66.2917					62.5897
	151-200	97.6833	96.2154	89.0812	42.3286	91.14	101.8	90.7812	102.775					94.7051
	201-300	145.633	138.386	132.443	240.375	125.2		137.81	139.37					136.971
	MÁS 300		294.083	348.325	0.181784	312.508	240.467	187.444	229.417					266.587
	TOTAL	6.92644	7.5727	7.17974	6.88615	6.69952	6.68864	6.44572	6.50624					6.86082
	CATEGORÍA GRATUITO
	RANGOS	ENERO	FEBRERO	MARZO	ABRIL	MAYO	JUNIO	JULIO	AGOSTO	SETBRE	OCTUBRE	NOVBRE	DCBRE	PROMEDIO
	0
	1 -20
	21-40
	41-50
	51-100
	101-200
	MÁS 200
	TOTAL
	RESUMEN
	CATEGORÍA	ENERO	FEBRERO	MARZO	ABRIL	MAYO	JUNIO	JULIO	AGOSTO	SEPTBRE	OCTUBRE	NOVBRE	DCBRE	PROMEDIO
	COMERCIAL	61.9907	88.0514	88.3152	86.9886	82.6807	81.308	73.8162	75.3817					88.5991
	ESPECIAL S/REBAJA	68.2091	23.2182	94.2555	20.5258	13.7583	18.4667	44.95	34.5667					63.3797
	ESPECIAL C/REBAJA	84.25	60.3722	66.2056	50.3	39.5278	42.25	44.2722	57.0778					56.9617
	INDUSTRIAL	85.2875	55.3625	130.525	89.1375	60.875	83.8875	66.7375	86.15					86.5942
	CONSTRUCCIÓN	8.955	11.621	9.4211	9.89593	10.3437	9.14688	9.25128	9.10828					10.3668
	RESIDENCIAL	6.92644	7.5727	7.17974	6.88615	6.69952	6.68864	6.44572	6.50624					6.86082
	GRATUITO
	TOTAL	7.90356	8.72191	8.50626	8.04311	7.77036	7.73692	7.48394	7.56813					8.23957
	FUENTE: DWH - Estadísticas de Agua Potable y Alcantarillado
	ELABORACIÓN: SUBGERENCIA DE PLANIFICACIÓN - Departamento de Planificación y Control

## Sheet: ANEXO6
	ANEXO No. 6.
	ETAPA EP: NÚMERO DE CONEXIONES, CONSUMO Y VALORES DE AGUA POTABLE POR CATEGORÍAS
	SISTEMA YANUNCAY
	AÑO 2013
	NÚMERO DE CONEXIONES (Número)
	COD.	CATEGORÍA	ENERO	FEBRERO	MARZO	ABRIL	MAYO	JUNIO	JULIO	AGOSTO	SEPTBRE	OCTUBRE	NOVBRE	DCBRE	PROMEDIO	PORCENT.
	R	RESIDENCIAL	5649	5673	5697	5712	5732	5746	5782	5800					5723.88	0.963514
	M	COMERCIAL	70	69	69	70	70	69	71	71					69.875	0.0117622
	I	INDUSTRIAL	4	4	4	4	4	4	4	4					4	0.00067333
	C	CONSTRUCCIÓN	70	81	109	123	126	144	156	169					122.25	0.0205786
	E	ESPECIAL SIN REBAJA	11	11	11	12	12	12	12	12					11.625	0.00195686
	D	ESPECIAL CON REBAJA	9	9	9	9	9	9	9	9					9	0.00151499
	G	GRATUITOS														0
		TOTALES	5813	5847	5899	5930	5953	5984	6034	6065					5940.62	1
	CONSUMOS (m3)
	COD	CATEGORÍA	ENERO	FEBRERO	MARZO	ABRIL	MAYO	JUNIO	JULIO	AGOSTO	SEPTBRE	OCTUBRE	NOVBRE	DCBRE	PROMEDIO	PORCENT.
	R	RESIDENCIAL	106151	116025	112391	108213	105478	105598	104084	104729					107834	0.924042
	M	COMERCIAL	4332	6018	6038	6015	5732	5561	5219	5336					5531.38	0.0473992
	I	INDUSTRIAL	354	247	485	381	251	372	290	381					345.125	0.00295743
	C	CONSTRUCCIÓN	534	916	884	1077	1186	1102	1215	1275					1023.62	0.00877159
	E	ESPECIAL SIN REBAJA	1009	302	1435	301	173	248	702	524					586.75	0.00502795
	D	ESPECIAL CON REBAJA	2115	1501	1651	1242	965	1035	1087	1422					1377.25	0.0118019
	G	GRATUITOS			0		0								0	0
		TOTALES	114495	125009	122884	117229	113785	113916	112597	113667					116698	1
	VALORES (Dólares)
	COD	CATEGORÍA	ENERO	FEBRERO	MARZO	ABRIL	MAYO	JUNIO	JULIO	AGOSTO	SEPTBRE	OCTUBRE	NOVBRE	DCBRE	PROMEDIO	PORCENT.
	R	RESIDENCIAL	39127.5	42959.9	40903	39333.7	38401.7	38432.9	37269.2	37736.2					39270.5	0.830326
	M	COMERCIAL	4339.35	6075.55	6093.75	6089.2	5787.65	5610.25	5240.95	5352.1					5573.6	0.117847
	I	INDUSTRIAL	341.15	221.45	456.65	356.55	243.5	335.55	266.95	344.6					320.8	0.00678292
	C	CONSTRUCCIÓN	626.85	941.3	1026.9	1217.2	1303.3	1316.85	1443.2	1539.3					1176.86	0.0248833
	E	ESPECIAL SIN REBAJA	750.3	255.4	1036.81	246.31	165.1	221.6	539.4	414.8					453.715	0.00959324
	D	ESPECIAL CON REBAJA	758.25	543.35	595.85	452.7	355.75	380.25	398.45	513.7					499.787	0.0105674
	G	GRATUITOS														0
		TOTALES	45943.4	50997	50112.9	47695.7	46257	46297.4	45158.1	45900.7					47295.3	1
	FUENTE: DWH - Estadísticas de Agua Potable y Alcantarillado
	ELABORACIÓN: SUBGERENCIA DE PLANIFICACIÓN - Departamento de Planificación y Control

## Sheet: ANEXO7
	ANEXO No. 7.
	ETAPA EP: CONSUMOS Y VALORES DE AGUA POTABLE POR CONEXIÓN Y POR CATEGORÍAS
	SISTEMA YANUNCAY
	AÑO 2013
	CONSUMO PROMEDIO POR CONEXIÓN (m3)
	COD.	CATEGORÍA	ENERO	FEBRERO	MARZO	ABRIL	MAYO	JUNIO	JULIO	AGOSTO	SEPTBRE	OCTUBRE	NOVBRE	DCBRE	PROMEDIO	PORCENT.
	R	RESIDENCIAL	18.7911	20.4521	19.7281	18.9449	18.4016	18.3777	18.0014	18.0567					18.8442	0.958815
	M	COMERCIAL	61.8857	87.2174	87.5072	85.9286	81.8857	80.5942	73.507	75.1549					79.2101	4.0303
	I	INDUSTRIAL	88.5	61.75	121.25	95.25	62.75	93	72.5	95.25					86.2812	4.39009
	C	CONSTRUCCIÓN	7.62857	11.3086	8.11009	8.7561	9.4127	7.65278	7.78846	7.54438					8.52521	0.433773
	E	ESPECIAL SIN REBAJA	91.7273	27.4545	130.455	25.0833	14.4167	20.6667	58.5	43.6667					51.4962	2.62019
	D	ESPECIAL CON REBAJA	235	166.778	183.444	138	107.222	115	120.778	158					153.028	7.78623
	G	GRATUITOS
		TOTALES	19.6964	21.38	20.8313	19.7688	19.1139	19.0368	18.6604	18.7415					19.6536	1
	VALOR PROMEDIO POR CONEXIÓN (Dólares)
	COD	CATEGORÍA	ENERO	FEBRERO	MARZO	ABRIL	MAYO	JUNIO	JULIO	AGOSTO	SEPTBRE	OCTUBRE	NOVBRE	DCBRE	PROMEDIO	PORCENT.
	R	RESIDENCIAL	6.92644	7.5727	7.17974	6.88615	6.69952	6.68864	6.44572	6.50624					6.86314	0.349205
	M	COMERCIAL	61.9907	88.0514	88.3152	86.9886	82.6807	81.308	73.8162	75.3817					79.8166	4.06116
	I	INDUSTRIAL	85.2875	55.3625	114.162	89.1375	60.875	83.8875	66.7375	86.15					80.2	4.08067
	C	CONSTRUCCIÓN	8.955	11.621	9.4211	9.89593	10.3437	9.14479	9.25128	9.10828					9.71763	0.494444
	E	ESPECIAL SIN REBAJA	68.2091	23.2182	94.2555	20.5258	13.7583	18.4667	44.95	34.5667					39.7438	2.02221
	D	ESPECIAL CON REBAJA	84.25	60.3722	66.2056	50.3	39.5278	42.25	44.2722	57.0778					55.5319	2.82553
	G	GRATUITOS
		TOTALES	7.90356	8.72191	8.49516	8.04311	7.77036	7.73687	7.48394	7.56813					7.96538	0.405288
	VALOR PROMEDIO POR M3 (Dólares)
	COD	CATEGORÍA	ENERO	FEBRERO	MARZO	ABRIL	MAYO	JUNIO	JULIO	AGOSTO	SEPTBRE	OCTUBRE	NOVBRE	DCBRE	PROMEDIO	PORCENT.
	R	RESIDENCIAL	0.368602	0.370264	0.363935	0.363484	0.364073	0.363955	0.358068	0.360322					0.364088	0.0185252
	M	COMERCIAL	1.0017	1.00956	1.00923	1.01234	1.00971	1.00886	1.00421	1.00302					1.00733	0.051254
	I	INDUSTRIAL	0.963701	0.896559	0.941546	0.935827	0.97012	0.902016	0.920517	0.904462					0.929343	0.0472861
	C	CONSTRUCCIÓN	1.17388	1.02762	1.16165	1.13018	1.0989	1.19496	1.18782	1.20729					1.14779	0.0584008
	E	ESPECIAL SIN REBAJA	0.743608	0.845695	0.722516	0.818306	0.954335	0.893548	0.768376	0.791603					0.817248	0.0415826
	D	ESPECIAL CON REBAJA	0.358511	0.361992	0.360902	0.364493	0.368653	0.367391	0.366559	0.361252					0.363719	0.0185065
	G	GRATUITOS
		TOTALES	0.40127	0.407946	0.407807	0.406859	0.40653	0.406417	0.40106	0.403817					0.405213	0.0206177
	FUENTE: DWH - Estadísticas de Agua Potable y Alcantarillado
	ELABORACIÓN: SUBGERENCIA DE PLANIFICACIÓN - Departamento de Planificación y Control
