# Supplementary material for: Looking inside the Blackbox: Cuenca’s water metabolism
Source: PLoS One. 2022 Sep 22;17(9):e0273629. doi: 10.1371/journal.pone.0273629 (PMC9499241; doi:10.1371/journal.pone.0273629)
Supplement: S5 File — (ZIP) [file pone.0273629.s006.zip › 2013/Sistema - Macha╠üngara Norte.XLS]

## Sheet: ANEXO1
	ANEXO No. 1
	ETAPA EP: NÚMERO DE CONEXIONES DE AGUA POTABLE POR RANGOS Y CATEGORÍAS DE CONSUMO
	SISTEMA MACHÁNGARA NORTE
	AÑO 2013
	(Número)
	CATEGORÍA COMERCIAL
	RANGOS	ENERO	FEBRERO	MARZO	ABRIL	MAYO	JUNIO	JULIO	AGOSTO	SETBRE	OCTUBRE	NOVBRE	DCBRE	PROMEDIO	PORCENT.
	0	1	1	1	2	1		1	2					1.28571	0.123924
	1 -20	4	6	3	5	5	5	4	5					4.625	0.445783
	21-40	3	3	2	1	1	4	4	4					2.75	0.26506
	41-50		2	2	2	2	2	1						1.83333	0.176707
	51-100	10	4	8	3	6	3	3	2					4.875	0.46988
	101-200	3	3	4	7	3	6	5	5					4.5	0.433735
	201-300		1		1	3		2	1						0
	301-500		1				1		2						0
	501-1000			1	1	1	2	3	2					1.66667	0.160643
	MÁS 1000	11	1	1	1	1								3	0.289157
	TOTAL	32	22	22	23	23	23	23	23					24.5357	2.36489
	CATEGORÍA ESPECIAL SIN REBAJA
	RANGOS	ENERO	FEBRERO	MARZO	ABRIL	MAYO	JUNIO	JULIO	AGOSTO	SETBRE	OCTUBRE	NOVBRE	DCBRE	PROMEDIO	PORCENT.
	0	2	2	3	2	1	2	2	2					2	0.192771
	1 -20	8	6	5	6	7	6	9	4					6.375	0.614458
	21-40		1	2	2	1	3		3					2	0.192771
	41-50		1			1			1						0
	51-100	1	1	1	1	2		1	2						0
	101-200			1			1								0
	201-300				1										0
	301-500						1								0
	501-1000					1		1	1						0
	MÁS 1000				1										0
	TOTAL	11	11	12	13	13	13	13	13	0	0	0	0	10.375	1
	CATEGORÍA ESPECIAL CON REBAJA (50%)
	RANGOS	ENERO	FEBRERO	MARZO	ABRIL	MAYO	JUNIO	JULIO	AGOSTO	SETBRE	OCTUBRE	NOVBRE	DCBRE	PROMEDIO	PORCENT.
	0														0
	1 -20	1	1	2	1	1	1	5	10						0
	21-40	3	2	1	3	3	4	2	1					2.375	0.205036
	41-50			1			1	2						1.33333	0.115108
	51-100	4	6	2	3	5	3							3.83333	0.330935
	101-200	1		2	2									1.66667	0.143885
	201-300			1		1	1	1	1					1	0.0863309
	301-500	2	1	1	2	1	1	1	2					1.375	0.118705
	501-1000		1	1					1						0
	MÁS 1000								1						0
	TOTAL	11	11	11	11	11	11	11	16					11.5833	1
	CATEGORÍA INDUSTRIAL
	RANGOS	ENERO	FEBRERO	MARZO	ABRIL	MAYO	JUNIO	JULIO	AGOSTO	SETBRE	OCTUBRE	NOVBRE	DCBRE	PROMEDIO	PORCENT.
	0		1												0
	1 -20	2	1	2	2	2	2	2	2					1.875	0.161871
	21-40														0
	41-50														0
	51-100														0
	101-200														0
	201-300														0
	301-500	1	2	1		1		1	1					1.16667	0.100719
	501-1000	2	1	1	2	1	2		1					1.42857	0.12333
	MÁS 1000	1	1	2	1	1	1	2	1					1.25	0.107914
	TOTAL	6	6	6	5	5	5	5	5					5.72024	0.493834
	CATEGORÍA CONSTRUCCIÓN
	RANGOS	ENERO	FEBRERO	MARZO	ABRIL	MAYO	JUNIO	JULIO	AGOSTO	SETBRE	OCTUBRE	NOVBRE	DCBRE	PROMEDIO	PORCENT.
	0	12	14	19	14	12	17	12	22					15.25	0.366366
	1 -20	8	14	15	22	23	27	26	32					20.875	0.501502
	21-40	2	2	7	5	4	4	2	5					3.875	0.0930931
	41-50	1	1		3	2			1						0
	51-100	3	1	1	2	2	1	2	1					1.625	0.039039
	101-200								1						0
	MÁS 200							1							0
	TOTAL	26	32	42	46	43	49	43	62					41.625	1
	CATEGORÍA RESIDENCIAL
	RANGOS	ENERO	FEBRERO	MARZO	ABRIL	MAYO	JUNIO	JULIO	AGOSTO	SETBRE	OCTUBRE	NOVBRE	DCBRE	PROMEDIO	PORCENT.
	0	342	349	350	344	341	337	308	317					336	0.115696
	0-20	1865	1770	1841	1869	1958	1980	1974	1921					1897.25	0.653286
	21-40	478	544	522	507	448	456	483	529					495.875	0.170746
	41-60	109	130	106	95	94	89	111	112					105.75	0.0364132
	61-80	39	41	29	43	24	26	29	30					32.625	0.0112339
	81-100	17	17	18	14	14	16	8	12					14.5	0.00499283
	101-150	10	19	13	8	6	7	16	12					11.375	0.00391679
	151-200	7	6	5	4	11	5	3	4					5.625	0.00193687
	201-300	4	5	1	7	4	3	2	2					3.5	0.00120516
	MÁS 300	1	2	2	1		3	1						1.66667	0.000573888
	TOTAL	2872	2883	2887	2892	2900	2922	2935	2939					2904.17	1
	CATEGORÍA GRATUITO
	RANGOS	ENERO	FEBRERO	MARZO	ABRIL	MAYO	JUNIO	JULIO	AGOSTO	SETBRE	OCTUBRE	NOVBRE	DCBRE	PROMEDIO	PORCENT.
	0	0											0	0	0
	1 -20	0											0	0	0
	21-40	0											0	0	0
	41-50	0											0	0	0
	51-100	0											0	0	0
	101-200	0											0	0	0
	MÁS 200												0	0	0
	TOTAL	0	0	0	0	0	0	0	0	0	0	0	0	0	0
	RESUMEN
	CATEGORÍA	ENERO	FEBRERO	MARZO	ABRIL	MAYO	JUNIO	JULIO	AGOSTO	SETBRE	OCTUBRE	NOVBRE	DCBRE	PROMEDIO	PORCENT.
	COMERCIAL	32	22	22	23	23	23	23	23					24.5357	0.00818401
	ESPECIAL S/REBAJA	11	11	12	13	13	13	13	13					10.375	0.00346063
	ESPECIAL C/REBAJA	11	11	11	11	11	11	11	16					11.5833	0.00386368
	INDUSTRIAL	6	6	6	5	5	5	5	5					5.72024	0.00190801
	CONSTRUCCIÓN	26	32	42	46	43	49	43	62					41.625	0.0138842
	RESIDENCIAL	2872	2883	2887	2892	2900	2922	2935	2939					2904.17	0.968699
	GRATUITO	0	0	0	0	0	0	0	0					0	0
	TOTAL	2958	2965	2980	2990	2995	3023	3030	3058					2998.01	1
	FUENTE: DWH - Estadísticas de Agua Potable y Alcantarillado
	ELABORACIÓN: SUBGERENCIA DE PLANIFICACIÓN - Departamento de Planificación y Control

## Sheet: ANEXO2
	ANEXO No. 2
	ETAPA EP: CONSUMOS DE AGUA POTABLE POR RANGOS Y CATEGORÍAS
	SISTEMA MACHÁNGARA NORTE
	AÑO 2013
	(m3)
	CATEGORÍA COMERCIAL
	RANGOS	ENERO	FEBRERO	MARZO	ABRIL	MAYO	JUNIO	JULIO	AGOSTO	SETBRE	OCTUBRE	NOVBRE	DCBRE	PROMEDIO	PORCENT.
	0														0
	1 -20	45	67	27	44	28	36	37	49					41.625	0.118221
	21-40	83	111	70	37	30	115	127	112					85.625	0.243187
	41-50		84	91	91	89	88	42						80.8333	0.229578
	51-100	747	322	643	231	468	240	235	142					378.5	1.07499
	101-200	361	386	564	1075	363	814	685	688					617	1.75237
	201-300		204		221	734		472	262					378.6	1.07528
	301-500		467				377		721					521.667	1.48161
	501-1000		1203	980	995	870	1710	2091	1151					1285.71	3.65161
	MÁS 1000	1146		1796	1012	1193								1286.75	3.65455
	TOTAL	2382	2844	4171	3706	3775	3380	3689	3125					4676.31	13.2814
	CATEGORÍA ESPECIAL SIN REBAJA (100%)
	RANGOS	ENERO	FEBRERO	MARZO	ABRIL	MAYO	JUNIO	JULIO	AGOSTO	SETBRE	OCTUBRE	NOVBRE	DCBRE	PROMEDIO	PORCENT.
	0														0
	1 -20	34	18	18	18	25	12		18					20.4286	0.05802
	21-40		35	69	56	35	93	64	96					64	0.181769
	41-50		41			49			47					45.6667	0.1297
	51-100	73	84	60	75	183		85	112					96	0.272654
	101-200			146			106							126	0.357858
	201-300				201										0
	301-500						469								0
	501-1000					661		630	578						0
	MÁS 1000				1026										0
	TOTAL	107	178	293	1376	953	680	779	851					352.095	1
	CATEGORÍA ESPECIAL CON REBAJA (50%)
	RANGOS	ENERO	FEBRERO	MARZO	ABRIL	MAYO	JUNIO	JULIO	AGOSTO	SETBRE	OCTUBRE	NOVBRE	DCBRE	PROMEDIO	PORCENT.
	0														0
	1 -20	19	13	34	19	14	18	38	59					26.75	0.0099056
	21-40	90	61	23	80	77	100	60	28					64.875	0.0240234
	41-50			45			46	96						62.3333	0.0230822
	51-100	258	463	187	273	313	216							285	0.105536
	101-200	172		232	239									214.333	0.0793683
	201-300			209		238	220	217	207					218.2	0.0808001
	301-500	818	444	320	748	357	333	417	879					539.5	0.199778
	501-1000		665	545					839					683	0.252917
	MÁS 1000	0							1213					606.5	0.224589
	TOTAL	1357	1646	1595	1359	999	933	828	3225					2700.49	1
	CATEGORÍA INDUSTRIAL
	RANGOS	ENERO	FEBRERO	MARZO	ABRIL	MAYO	JUNIO	JULIO	AGOSTO	SETBRE	OCTUBRE	NOVBRE	DCBRE	PROMEDIO	PORCENT.
	0														0
	1 -20	4	1	4	6	13	11	7	6					6.5	0.00206512
	21-40														0
	41-50														0
	51-100														0
	101-200														0
	201-300														0
	301-500	396	719	389		468		432	467					478.5	0.152025
	501-1000	1435	812	782	1402	623	1437		839					1047.14	0.332688
	MÁS 1000	1750	1361	2756	1202	1144	1231	2266	1213					1615.38	0.513222
	TOTAL	3585	2893	3931	2610	2248	2679	2705	2525					3147.52	1
	CATEGORÍA CONSTRUCCIÓN
	RANGOS	ENERO	FEBRERO	MARZO	ABRIL	MAYO	JUNIO	JULIO	AGOSTO	SETBRE	OCTUBRE	NOVBRE	DCBRE	PROMEDIO	PORCENT.
	0														0
	1 -20	45	104	85	143	143	151	181	224					134.5	0.232027
	21-40	47	72	215	122	113	109	57	129					108	0.186311
	41-50	47	50		132	91			49					73.8	0.127313
	51-100	166	70	80	154	124	64	103	90					106.375	0.183508
	101-200								157					157	0.270841
	MÁS 200							283							0
	TOTAL	305	296	380	551	471	324	624	649					579.675	1
	CATEGORÍA RESIDENCIAL
	RANGOS	ENERO	FEBRERO	MARZO	ABRIL	MAYO	JUNIO	JULIO	AGOSTO	SETBRE	OCTUBRE	NOVBRE	DCBRE	PROMEDIO	PORCENT.
	0														0
	0-20	15900	15394	15412	16097	16463	16312	16479	16472					16066.1	0.378692
	21-40	13166	15412	14531	14132	12287	12523	13338	14704					13761.6	0.324373
	41-60	5232	6239	5102	4659	4554	4391	5456	5397					5128.75	0.120889
	61-80	2687	2805	1992	2950	1635	1787	2019	2058					2241.62	0.052837
	81-100	1531	1543	1652	1213	1262	1422	737	1078					1304.75	0.0307541
	101-150	1208	2314	1548	977	738	909	1980	1420					1386.75	0.0326869
	151-200	1181	1088	884	636	1922	926	544	721					987.75	0.0232821
	201-300	991	1085	218	1587	990	656	509	458					811.75	0.0191336
	MÁS 300	626	914	797	388		1363	329						736.167	0.0173521
	TOTAL	42522	46794	42136	42639	39851	40289	41391	42308					42425.3	1
	CATEGORÍA GRATUITO
	RANGOS	ENERO	FEBRERO	MARZO	ABRIL	MAYO	JUNIO	JULIO	AGOSTO	SETBRE	OCTUBRE	NOVBRE	DCBRE	PROMEDIO	PORCENT.
	0	0											0	0	0
	1 -20	0											0	0	0
	21-40	0											0	0	0
	41-50	0											0	0	0
	51-100	0											0	0	0
	101-200	0											0	0	0
	MÁS 200	0											0	0	0
	TOTAL	0	0	0	0	0	0	0	0	0	0	0	0	0	0
	RESUMEN
	CATEGORÍA	ENERO	FEBRERO	MARZO	ABRIL	MAYO	JUNIO	JULIO	AGOSTO	SETBRE	OCTUBRE	NOVBRE	DCBRE	PROMEDIO	PORCENT.
	COMERCIAL	2382	2844	4171	3706	3775	3380	3689	3125					4676.31	0.0867891
	ESPECIAL S/REBAJA	107	178	293	1376	953	680	779	851					352.095	0.00653464
	ESPECIAL C/REBAJA	1357	1646	1595	1359	999	933	828	3225					2700.49	0.0501192
	INDUSTRIAL	3585	2893	3931	2610	2248	2679	2705	2525					3147.52	0.0584157
	CONSTRUCCIÓN	305	296	380	551	471	324	624	649					579.675	0.0107584
	RESIDENCIAL	42522	46794	42136	42639	39851	40289	41391	42308					42425.3	0.787383
	GRATUITO	0	0	0	0	0	0	0	0					0	0
	TOTAL	50258	54651	52506	52241	48297	48285	50016	52683					53881.4	1
	FUENTE: DWH - Estadísticas de Agua Potable y Alcantarillado
	ELABORACIÓN: SUBGERENCIA DE PLANIFICACIÓN - Departamento de Planificación y Control

## Sheet: ANEXO3
	ANEXO No. 3
	ETAPA EP: VALORES POR CONSUMOS DE AGUA POTABLE POR RANGOS Y CATEGORÍAS
	SISTEMA MACHÁNGARA NORTE
	AÑO 2013
	(Dólares)
	CATEGORÍA COMERCIAL
	RANGOS	ENERO	FEBRERO	MARZO	ABRIL	MAYO	JUNIO	JULIO	AGOSTO	SETBRE	OCTUBRE	NOVBRE	DCBRE	PROMEDIO	PORCENT.
	0	4	4	4	4	4			8					4.66667	0.000998537
	1 -20	47.5	70.9	30.9	50.8	39.6	45.2	41.9	54.3					47.6375	0.0101931
	21-40	70.1	89.7	57	29.9	25	96.5	104.9	94.4					70.9375	0.0151786
	41-50		66.8	71.7	71.7	70.3	69.6	33.4						63.9167	0.0136764
	51-100	649.35	284.1	567.15	202.05	410.4	211.5	206.25	122.1					331.612	0.0709558
	101-200	338.55	364.8	538.2	1034.25	340.65	773.7	651.75	654.9					587.1	0.125623
	201-300		200.7		218.55	730.2		468.6	261.6					375.93	0.0804385
	301-500		476.85				382.35		730.05					529.75	0.113352
	501-1000			1015.5	1031.25	900	1768.5	2155.05	1181.55					1341.98	0.287145
	MÁS 1000	1189.8	1249.65	1872.3	1049	1239.15								1319.98	0.282439
	TOTAL	2299.3	2807.5	4156.75	3691.5	3759.3	3347.35	3661.85	3106.9					4673.51	1
	CATEGORÍA ESPECIAL SIN REBAJA (100%)
	RANGOS	ENERO	FEBRERO	MARZO	ABRIL	MAYO	JUNIO	JULIO	AGOSTO	SETBRE	OCTUBRE	NOVBRE	DCBRE	PROMEDIO	PORCENT.
	0	8	8	12	8	4	4	4	4					6.5	0.00590645
	1 -20	55.8	36.6	32.6	36.6	45.5	32.4	80.8	28.6					43.6125	0.03963
	21-40		28.5	56.3	34.81	28.5	64.71		79.2					48.67	0.0442257
	41-50		32.7			38.3			36.9					35.9667	0.0326824
	51-100	55.1	62.8	46	56.5	136.1		63.5	86.4					72.3429	0.0657368
	101-200			106.2			78.2							92.2	0.0837807
	201-300				144.7										0
	301-500						332.3								0
	501-1000					466.7		445	408.6					440.1	0.399912
	MÁS 1000	0			722.2									361.1	0.328126
	TOTAL	118.9	168.6	253.1	1002.81	719.1	511.61	593.3	643.7					1100.49	1
	CATEGORÍA ESPECIAL CON REBAJA (50%)
	RANGOS	ENERO	FEBRERO	MARZO	ABRIL	MAYO	JUNIO	JULIO	AGOSTO	SETBRE	OCTUBRE	NOVBRE	DCBRE	PROMEDIO	PORCENT.
	0
	1-20	8.65	6.55	15.9	8.65	6.9	8.3	23.3	46.75					15.625	0.0108889
	21-40	37.5	25.35	10.05	30.96	29.91	43	25	11.8					26.6963	0.0186043
	41-50			17.75			18.1	37.6						24.4833	0.0170622
	51-100	98.3	174.05	69.45	101.55	119.55	81.6							107.417	0.0748576
	101-200	62.2		85.2	87.65									78.35	0.0546013
	201-300			75.15		85.3	79	77.95	74.45					78.37	0.0546152
	301-500	290.3	157.4	114	265.8	126.95	118.55	147.95	556.3					222.156	0.154818
	501-1000		234.75	192.75					707.7					378.4	0.263703
	MÁS 1000	0							1006.9					503.45	0.350849
	TOTAL	496.95	598.1	580.25	494.61	368.61	348.55	311.8	2403.9					1434.95	1
	CATEGORÍA INDUSTRIAL
	RANGOS	ENERO	FEBRERO	MARZO	ABRIL	MAYO	JUNIO	JULIO	AGOSTO	SETBRE	OCTUBRE	NOVBRE	DCBRE	PROMEDIO	PORCENT.
	0
	1-20	10.8	4	10.8	12.2	17.1	15.7	12.9	12.2					11.9625	0.00448853
	21-40		4.7												0
	41-50														0
	51-100														0
	101-200														0
	201-300														0
	301-500	353.3	648.2	347.7		410.9		382.1	410.1					425.383	0.159611
	501-1000	1221	686.1	662.1	1194.6	534.9	1222.6		707.7					889.857	0.333889
	MÁS 1000	1436.5	1125.3	2277.8	998.1	951.7	1021.3	1885.8	1006.9					1337.92	0.502012
	TOTAL	3021.6	2468.3	3298.4	2204.9	1914.6	2259.6	2280.8	2136.9					2665.13	1
	CATEGORÍA CONSTRUCCIÓN
	RANGOS	ENERO	FEBRERO	MARZO	ABRIL	MAYO	JUNIO	JULIO	AGOSTO	SETBRE	OCTUBRE	NOVBRE	DCBRE	PROMEDIO	PORCENT.
	0	44	52	52	56	48	64	48	88					56.5	0.0913347
	1-20	59.5	125.5	115.5	180.1	188.1	209.7	226.7	280.8					173.238	0.280046
	21-40	40.9	58.4	178.5	105.4	95.8	92.3	47.9	110.3					91.1875	0.147409
	41-50	36.9	39		104.4	71.7			38.3					58.06	0.0938565
	51-100	133.8	60	70.5	122.8	103.2	53.7	81.15	81					88.2687	0.14269
	101-200								151.35					151.35	0.244664
	MÁS 200							283.65							0
	TOTAL	315.1	334.9	416.5	568.7	506.8	419.7	687.4	749.75					618.604	1
	CATEGORÍA RESIDENCIAL
	RANGOS	ENERO	FEBRERO	MARZO	ABRIL	MAYO	JUNIO	JULIO	AGOSTO	SEPTBRE	OCTUBRE	NOVBRE	DCBRE	PROMEDIO	PORCENT.
	0	431.8	436.9	445.4	423.3	409.7	380.8	372.3	394.6					411.85	0.0250555
	1-20	6267.5	6009.4	6129.7	6308.8	6531.4	6526.85	6544.8	6450.7					6346.14	0.386076
	21-40	3908.3	4574.23	4309.6	4200.3	3647.06	3699.87	3948.42	4366.79					4081.82	0.248323
	41-60	1871.5	2237.35	1834.9	1694.02	1633.5	1596	1973.47	1908.11					1843.61	0.112158
	61-80	1198.45	1249.35	876.11	1290.84	729.15	798.15	901.25	914.7					994.75	0.060517
	81-100	754.85	762.65	819.6	591.85	623.5	684.85	367.85	533.9					642.381	0.0390801
	101-150	646.2	1240	780.86	528.05	396.3	394.15	1064.6	722.1					721.533	0.0438954
	151-200	613.85	623.8	505.1	355.8	1092.4	532.4	311.9	411.05					555.788	0.0338121
	201-300	588.55	635.75	127.8	934.25	556.7	382.7	303.05	269.9					474.838	0.0288874
	MÁS 300	393	550.7	490.25	238.3	0	683.6	197.95						364.829	0.0221948
	TOTAL	16674	18320.1	16319.3	16565.5	15619.7	15679.4	15985.6	15971.9					16437.5	1
	CATEGORÍA GRATUITO
	RANGOS	ENERO	FEBRERO	MARZO	ABRIL	MAYO	JUNIO	JULIO	AGOSTO	SETBRE	OCTUBRE	NOVBRE	DCBRE	PROMEDIO	PORCENT.
	0	0											0	0	0
	1 -20	0											0	0	0
	21-40	0											0	0	0
	41-50	0											0	0	0
	51-100	0											0	0	0
	101-200	0											0	0	0
	MÁS 200												0	0	0
	TOTAL	0	0	0	0	0	0	0	0	0	0	0	0	0	0
	RESUMEN
	CATEGORÍA	ENERO	FEBRERO	MARZO	ABRIL	MAYO	JUNIO	JULIO	AGOSTO	SEPTBRE	OCTUBRE	NOVBRE	DCBRE	PROMEDIO	PORCENT.
	COMERCIAL	2299.3	2807.5	4156.75	3691.5	3759.3	3347.35	3661.85	3106.9					4673.51	0.173541
	ESPECIAL S/REBAJA	118.9	168.6	253.1	1002.81	719.1	511.61	593.3	643.7					1100.49	0.0408646
	ESPECIAL C/REBAJA	496.95	598.1	580.25	494.61	368.61	348.55	311.8	2403.9					1434.95	0.0532839
	INDUSTRIAL	3021.6	2468.3	3298.4	2204.9	1914.6	2259.6	2280.8	2136.9					2665.13	0.0989642
	CONSTRUCCIÓN	315.1	334.9	416.5	568.7	506.8	419.7	687.4	749.75					618.604	0.0229706
	RESIDENCIAL	16674	18320.1	16319.3	16565.5	15619.7	15679.4	15985.6	15971.9					16437.5	0.610375
	GRATUITO	0	0	0	0	0	0	0	0					0	0
	TOTAL	22925.8	24697.5	25024.3	24528	22888.1	22566.2	23520.7	25013					26930.2	1
	FUENTE: DWH - Estadísticas de Agua Potable y Alcantarillado
	ELABORACIÓN: SUBGERENCIA DE PLANIFICACIÓN - Departamento de Planificación y Control

## Sheet: ANEXO4
	ANEXO No. 4.
	ETAPA EP: CONSUMO PROMEDIO DE AGUA POTABLE POR RANGOS Y CATEGORÍAS
	SISTEMA MACHÁNGARA NORTE
	AÑO 2013
	(m3)
	CATEGORÍA COMERCIAL
	RANGOS	ENERO	FEBRERO	MARZO	ABRIL	MAYO	JUNIO	JULIO	AGOSTO	SETBRE	OCTUBRE	NOVBRE	DCBRE	PROMEDIO
	0		0	0	0	0		0	0					0
	1 -20	11.25	11.1667	9	8.8	5.6	7.2	9.25	9.8					9
	21-40	27.6667	37	35	37	30	28.75	31.75	28					31.1364
	41-50		42	45.5	45.5	78	44							44.0909
	51-100	74.7	80.5	80.375	77	121	80	78.3333	71					77.641
	101-200	120.333	128.667	141	153.571		135.667	137	137.6					137.111
	201-300
	301-500								360.5
	501-1000				995	870	855	697	575.5					771.429
	MÁS 1000				1012									428.917
	TOTAL	74.4375	129.273	189.591	161.13	164.13	146.957	160.391	135.87					190.592
	CATEGORÍA ESPECIAL SIN REBAJA (100%)
	RANGOS	ENERO	FEBRERO	MARZO	ABRIL	MAYO	JUNIO	JULIO	AGOSTO	SETBRE	OCTUBRE	NOVBRE	DCBRE	PROMEDIO
	0	0	0	0	0	0	0	0	0					0
	1 -20	4.25	3	3.6	3	3.57143	2	0	4.5					3.20448
	21-40						31							32
	41-50								47
	51-100							85
	101-200
	201-300
	301-500
	501-1000
	MÁS 1000
	TOTAL	9.72727	16.1818	24.4167	105.846	73.3077	52.3077	59.9231	65.4615					33.9369
	CATEGORÍA ESPECIAL CON REBAJA (50%)
	RANGOS	ENERO	FEBRERO	MARZO	ABRIL	MAYO	JUNIO	JULIO	AGOSTO	SETBRE	OCTUBRE	NOVBRE	DCBRE	PROMEDIO
	0
	1-20				19			7.6	5.9
	21-40	30	30.5	23	26.6667	25.6667	25	30	28					27.3158
	41-50						46	48						46.75
	51-100	64.5	77.1667	93.5	91	62.6	72							74.3478
	101-200	172		116	119.5									128.6
	201-300			209			220	217						218.2
	301-500	409			374			417	439.5					392.364
	501-1000
	MÁS 1000
	TOTAL	123.364	149.636	145	123.545	90.8182	84.8182	75.2727	201.562					233.136
	CATEGORÍA INDUSTRIAL
	RANGOS	ENERO	FEBRERO	MARZO	ABRIL	MAYO	JUNIO	JULIO	AGOSTO	SETBRE	OCTUBRE	NOVBRE	DCBRE	PROMEDIO
	0
	1-20	2	1	2	3	6.5	5.5	3.5	3					3.46667
	21-40
	41-50
	51-100
	101-200
	201-300
	301-500	396	359.5	389		468								410.143
	501-1000	717.5	812	782	701		718.5							733
	MÁS 1000		1361	1378	1202				1213					1292.3
	TOTAL	597.5	482.167	655.167	522	449.6	535.8	541	505					550.242
	CATEGORÍA CONSTRUCCIÓN
	RANGOS	ENERO	FEBRERO	MARZO	ABRIL	MAYO	JUNIO	JULIO	AGOSTO	SETBRE	OCTUBRE	NOVBRE	DCBRE	PROMEDIO
	0	0	0	0	0	0	0	0	0					0
	1-20	5.625	7.42857	5.66667	6.5	6.21739	5.59259	6.96154	7					6.44311
	21-40	23.5	36	30.7143	24.4	28.25	27.25	28.5	25.8					27.871
	41-50				44
	51-100	55.3333				62	64	51.5						65.4615
	101-200
	MÁS 200
	TOTAL	11.7308	9.25	9.04762	11.9783	10.9535	6.61224	14.5116	10.4677					13.9261
	CATEGORÍA RESIDENCIAL
	RANGOS	ENERO	FEBRERO	MARZO	ABRIL	MAYO	JUNIO	JULIO	AGOSTO	SEPTBRE	OCTUBRE	NOVBRE	DCBRE	PROMEDIO
	0	0	0	0	0	0	0	0	0					0
	1-20	8.52547	8.69718	8.37154	8.61263	8.40807	8.23838	8.34802	8.5747					8.46811
	21-40	27.5439	28.3309	27.8372	27.8738	27.4263	27.4627	27.6149	27.7958					27.7522
	41-60	48	47.9923	48.1321	49.0421	48.4468	49.3371	49.1532	48.1875					48.4988
	61-80	68.8974	68.4146	68.6897	68.6047	68.125	68.7308	69.6207	68.6					68.7088
	81-100	90.0588	90.7647	91.7778	86.6429	90.1429	88.875	92.125	89.8333					89.9828
	101-150	120.8	121.789	119.077	122.125	123	129.857	123.75	118.333					121.912
	151-200	168.714	181.333	176.8	159	174.727	185.2	181.333						175.6
	201-300	247.75	217	218	226.714	247.5								231.929
	MÁS 300													441.7
	TOTAL	14.8057	16.231	14.5951	14.7438	13.7417	13.7882	14.1026	14.3954					14.6084
	CATEGORÍA GRATUITO
	RANGOS	ENERO	FEBRERO	MARZO	ABRIL	MAYO	JUNIO	JULIO	AGOSTO	SETBRE	OCTUBRE	NOVBRE	DCBRE	PROMEDIO
	0
	1 -20
	21-40
	41-50
	51-100
	101-200
	MÁS 200
	TOTAL
	RESUMEN
	CATEGORÍA	ENERO	FEBRERO	MARZO	ABRIL	MAYO	JUNIO	JULIO	AGOSTO	SEPTBRE	OCTUBRE	NOVBRE	DCBRE	PROMEDIO
	COMERCIAL	74.4375	129.273	189.591	161.13	164.13	146.957	160.391	135.87					190.592
	ESPECIAL S/REBAJA	9.72727	16.1818	24.4167	105.846	73.3077	52.3077	59.9231	65.4615					33.9369
	ESPECIAL C/REBAJA	123.364	149.636	145	123.545	90.8182	84.8182	75.2727	201.562					233.136
	INDUSTRIAL	597.5	482.167	655.167	522	449.6	535.8	541	505					550.242
	CONSTRUCCIÓN	11.7308	9.25	9.04762	11.9783	10.9535	6.61224	14.5116	10.4677					13.9261
	RESIDENCIAL	14.8057	16.231	14.5951	14.7438	13.7417	13.7882	14.1026	14.3954					14.6084
	GRATUITO	0	0	0	0	0	0	0	0					0
	TOTAL	16.9905	18.432	17.6195	17.4719	16.1259	15.9725	16.5069	17.2279					17.9724
	FUENTE: DWH - Estadísticas de Agua Potable y Alcantarillado
	ELABORACIÓN: SUBGERENCIA DE PLANIFICACIÓN - Departamento de Planificación y Control

## Sheet: ANEXO5
	ANEXO No. 5.
	ETAPA EP: VALOR PROMEDIO DE AGUA POTABLE POR RANGOS Y CATEGORÍAS
	SISTEMA MACHÁNGARA NORTE
	AÑO 2013
	(Dólares)
	CATEGORÍA COMERCIAL
	RANGOS	ENERO	FEBRERO	MARZO	ABRIL	MAYO	JUNIO	JULIO	AGOSTO	SETBRE	OCTUBRE	NOVBRE	DCBRE	PROMEDIO
	0		4	4	2	4		0	4					3.62963
	1 -20	11.875	11.8167	10.3	10.16	7.92	9.04	10.475	10.86					10.3
	21-40	23.3667	29.9	28.5	29.9	25	24.125	26.225	23.6					25.7955
	41-50		33.4	35.85	35.85	11.7167	34.8							34.8636
	51-100	64.935	71.025	70.8937	67.35	136.8	70.5	68.75	61.05					68.0231
	101-200	112.85	121.6	134.55	147.75		128.95	130.35	130.98					130.467
	201-300
	301-500								365.025
	501-1000				1031.25	900	884.25	718.35	590.775					805.185
	MÁS 1000				1049									439.993
	TOTAL	71.8531	127.614	188.943	160.5	163.448	145.537	159.211	135.083					190.478
	CATEGORÍA ESPECIAL SIN REBAJA (100%)
	RANGOS	ENERO	FEBRERO	MARZO	ABRIL	MAYO	JUNIO	JULIO	AGOSTO	SETBRE	OCTUBRE	NOVBRE	DCBRE	PROMEDIO
	0	4	4	4	4	4	2	2	2					3.25
	1 -20	6.975	6.1	6.52	6.1	6.5	5.4	8.97778	7.15					6.84118
	21-40						21.57							24.335
	41-50								36.9
	51-100							63.5
	101-200
	201-300
	301-500
	501-1000
	MÁS 1000
	TOTAL	10.8091	15.3273	21.0917	77.1392	55.3154	39.3546	45.6385	49.5154					106.072
	CATEGORÍA ESPECIAL CON REBAJA (50%)
	RANGOS	ENERO	FEBRERO	MARZO	ABRIL	MAYO	JUNIO	JULIO	AGOSTO	SETBRE	OCTUBRE	NOVBRE	DCBRE	PROMEDIO
	0
	1-20				8.65			4.66	4.675
	21-40	12.5	12.675	10.05	10.32	9.97	10.75	12.5	11.8					11.2405
	41-50						18.1	18.8						18.3625
	51-100	24.575	29.0083	34.725	33.85	23.91	27.2							28.0217
	101-200	62.2		42.6	43.825									47.01
	201-300			75.15			79	77.95						78.37
	301-500	145.15			132.9			147.95	278.15					161.568
	501-1000
	MÁS 1000
	TOTAL	45.1773	54.3727	52.75	44.9645	33.51	31.6864	28.3455	150.244					123.88
	CATEGORÍA INDUSTRIAL
	RANGOS	ENERO	FEBRERO	MARZO	ABRIL	MAYO	JUNIO	JULIO	AGOSTO	SETBRE	OCTUBRE	NOVBRE	DCBRE	PROMEDIO
	0
	1-20	5.4	4	5.4	6.1	8.55	7.85	6.45	6.1					6.38
	21-40
	41-50
	51-100
	101-200
	201-300
	301-500	353.3	324.1	347.7		410.9								364.614
	501-1000	610.5	686.1	662.1	597.3		611.3							622.9
	MÁS 1000		1125.3	1138.9	998.1				1006.9					1070.34
	TOTAL	503.6	411.383	549.733	440.98	382.92	451.92	456.16	427.38					465.912
	CATEGORÍA CONSTRUCCIÓN
	RANGOS	ENERO	FEBRERO	MARZO	ABRIL	MAYO	JUNIO	JULIO	AGOSTO	SETBRE	OCTUBRE	NOVBRE	DCBRE	PROMEDIO
	0	3.66667	3.71429	2.73684	4	4	3.76471	4	4					3.70492
	1-20	7.4375	8.96429	7.7	8.18636	8.17826	7.76667	8.71923	8.775					8.2988
	21-40	20.45	29.2	25.5	21.08	23.95	23.075	23.95	22.06					23.5323
	41-50				34.8
	51-100	44.6				51.6	53.7	40.575						54.3192
	101-200
	MÁS 200
	TOTAL	12.1192	10.4656	9.91667	12.363	11.786	8.56531	15.986	12.0927					14.8614
	CATEGORÍA RESIDENCIAL
	RANGOS	ENERO	FEBRERO	MARZO	ABRIL	MAYO	JUNIO	JULIO	AGOSTO	SEPTBRE	OCTUBRE	NOVBRE	DCBRE	PROMEDIO
	0	1.26257	1.25186	1.27257	1.23052	1.20147	1.12997	1.20877	1.24479					1.22574
	1-20	3.36059	3.39514	3.32955	3.37549	3.33575	3.29639	3.3155	3.35799					3.34492
	21-40	8.17636	8.40851	8.25594	8.28462	8.14076	8.11375	8.17478	8.2548					8.23155
	41-60	17.1697	17.2104	17.3104	17.8318	17.3777	17.9326	17.779	17.0367					17.4336
	61-80	30.7295	30.472	30.2107	30.0195	30.3812	30.6981	31.0776	30.49					30.4904
	81-100	44.4029	44.8618	45.5333	42.275	44.5357	42.8031	45.9813	44.4917					44.3022
	101-150	64.62	65.2632	60.0662	66.0062	66.05	56.3071	66.5375	60.175					63.4314
	151-200	87.6929	103.967	101.02	88.95	99.3091	106.48	103.967						98.8067
	201-300	147.137	127.15	127.8	133.464	139.175								135.668
	MÁS 300													218.897
	TOTAL	5.80571	6.35454	5.65269	5.72805	5.38611	5.36597	5.44654	5.43445					5.65998
	CATEGORÍA GRATUITO
	RANGOS	ENERO	FEBRERO	MARZO	ABRIL	MAYO	JUNIO	JULIO	AGOSTO	SETBRE	OCTUBRE	NOVBRE	DCBRE	PROMEDIO
	0
	1 -20
	21-40
	41-50
	51-100
	101-200
	MÁS 200
	TOTAL
	RESUMEN
	CATEGORÍA	ENERO	FEBRERO	MARZO	ABRIL	MAYO	JUNIO	JULIO	AGOSTO	SEPTBRE	OCTUBRE	NOVBRE	DCBRE	PROMEDIO
	COMERCIAL	71.8531	127.614	188.943	160.5	163.448	145.537	159.211	135.083					190.478
	ESPECIAL S/REBAJA	10.8091	15.3273	21.0917	77.1392	55.3154	39.3546	45.6385	49.5154					106.072
	ESPECIAL C/REBAJA	45.1773	54.3727	52.75	44.9645	33.51	31.6864	28.3455	150.244					123.88
	INDUSTRIAL	503.6	411.383	549.733	440.98	382.92	451.92	456.16	427.38					465.912
	CONSTRUCCIÓN	12.1192	10.4656	9.91667	12.363	11.786	8.56531	15.986	12.0927					14.8614
	RESIDENCIAL	5.80571	6.35454	5.65269	5.72805	5.38611	5.36597	5.44654	5.43445					5.65998
	GRATUITO	0	0	0	0	0	0	0	0					0
	TOTAL	7.75046	8.32969	8.39742	8.20335	7.64211	7.46483	7.76262	8.17953					8.98271
	FUENTE: DWH - Estadísticas de Agua Potable y Alcantarillado
	ELABORACIÓN: SUBGERENCIA DE PLANIFICACIÓN - Departamento de Planificación y Control

## Sheet: ANEXO6
	ANEXO No. 6.
	ETAPA EP: NÚMERO DE CONEXIONES, CONSUMO Y VALORES DE AGUA POTABLE POR CATEGORÍAS
	SISTEMA MACHÁNGARA NORTE
	AÑO 2013
	NÚMERO DE CONEXIONES (Número)
	COD.	CATEGORÍA	ENERO	FEBRERO	MARZO	ABRIL	MAYO	JUNIO	JULIO	AGOSTO	SEPTBRE	OCTUBRE	NOVBRE	DCBRE	PROMEDIO
	R	RESIDENCIAL	2872	2883	2887	2892	2900	2922	2935	2939					2903.75
	M	COMERCIAL	22	22	22	23	23	23	23	23					22.625
	I	INDUSTRIAL	6	6	6	5	5	5	5	5					5.375
	C	CONSTRUCCIÓN	26	32	42	46	43	49	43	62					42.875
	E	ESPECIAL SIN REBAJA	11	11	12	13	13	13	13	13					12.375
	D	ESPECIAL CON REBAJA	11	11	11	11	11	11	11	11					11
	G	GRATUITOS
		TOTALES	2948	2965	2980	2990	2995	3023	3030	3053					2998
	CONSUMOS (m3)
	COD	CATEGORÍA	ENERO	FEBRERO	MARZO	ABRIL	MAYO	JUNIO	JULIO	AGOSTO	SEPTBRE	OCTUBRE	NOVBRE	DCBRE	PROMEDIO
	R	RESIDENCIAL	42522	46794	42136	42639	39851	40289	41391	42308					42241.2
	M	COMERCIAL	2382	2844	4171	3706	3775	3380	3689	3125					3384
	I	INDUSTRIAL	3585	2893	3931	2610	2248	2679	2705	2525					2897
	C	CONSTRUCCIÓN	305	296	380	551	471	324	624	649					450
	E	ESPECIAL SIN REBAJA	107	178	293	1376	953	680	779	851					652.125
	D	ESPECIAL CON REBAJA	1357	1646	1595	1359	999	933	828	700					1177.12
	G	GRATUITOS	0												0
		TOTALES	50258	54651	52506	52241	48297	48285	50016	50158					50801.5
	VALORES (Dólares)
	COD	CATEGORÍA	ENERO	FEBRERO	MARZO	ABRIL	MAYO	JUNIO	JULIO	AGOSTO	SEPTBRE	OCTUBRE	NOVBRE	DCBRE	PROMEDIO
	R	RESIDENCIAL	16674	18320.1	16319.3	16565.5	15619.9	15679.4	15985.6	15971.9					16392
	M	COMERCIAL	2299.3	2807.5	4156.75	3691.6	3759.3	3347.35	3661.85	3106.9					3353.82
	I	INDUSTRIAL	3021.6	2468.3	3298.4	2204.9	1914.6	2259.6	2280.8	2136.9					2448.14
	C	CONSTRUCCIÓN	315.1	334.9	416.5	568.7	506.8	419.7	687.4	749.75					499.856
	E	ESPECIAL SIN REBAJA	118.9	168.6	253.1	1002.81	719.1	511.61	593.3	643.7					501.39
	D	ESPECIAL CON REBAJA	496.95	598.1	580.25	494.61	368.61	348.55	311.8	267					433.234
	G	GRATUITOS								0
		TOTALES	22925.8	24697.5	25024.3	24528.1	22888.3	22566.2	23520.7	22876.1	0	0	0	0	23628.4
	FUENTE: DWH - Estadísticas de Agua Potable y Alcantarillado
	ELABORACIÓN: SUBGERENCIA DE PLANIFICACIÓN - Departamento de Planificación y Control

## Sheet: ANEXO7
	ANEXO No. 7.
	ETAPA EP: CONSUMOS Y VALORES DE AGUA POTABLE POR CONEXIÓN Y POR CATEGORÍAS
	SISTEMA MACHÁNGARA NORTE
	AÑO 2013
	CONSUMO PROMEDIO POR CONEXIÓN (m3)
	COD.	CATEGORÍA	ENERO	FEBRERO	MARZO	ABRIL	MAYO	JUNIO	JULIO	AGOSTO	SEPTBRE	OCTUBRE	NOVBRE	DCBRE	PROMEDIO
	R	RESIDENCIAL	14.8057	16.231	14.5951	14.7438	13.7417	13.7882	14.1026	14.3954					14.5471
	M	COMERCIAL	108.273	129.273	189.591	161.13	164.13	146.957	160.391	135.87					149.569
	I	INDUSTRIAL	597.5	482.167	655.167	522	449.6	535.8	541	505					538.977
	C	CONSTRUCCIÓN	11.7308	9.25	9.04762	11.9783	10.9535	6.61224	14.5116	10.4677					10.4956
	E	ESPECIAL SIN REBAJA	9.72727	16.1818	24.4167	105.846	73.3077	52.3077	59.9231	65.4615					52.697
	D	ESPECIAL CON REBAJA	123.364	149.636	145	123.545	90.8182	84.8182	75.2727	63.6364					107.011
	G	GRATUITOS
		TOTALES	17.0482	18.432	17.6195	17.4719	16.1259	15.9725	16.5069	16.4291					16.9451
	VALOR PROMEDIO POR CONEXIÓN (Dólares)
	COD	CATEGORÍA	ENERO	FEBRERO	MARZO	ABRIL	MAYO	JUNIO	JULIO	AGOSTO	SEPTBRE	OCTUBRE	NOVBRE	DCBRE	PROMEDIO
	R	RESIDENCIAL	5.80571	6.35454	5.65269	5.72805	5.38617	5.36597	5.44654	5.43445					5.6451
	M	COMERCIAL	104.514	127.614	188.943	160.504	163.448	145.537	159.211	135.083					148.235
	I	INDUSTRIAL	503.6	411.383	549.733	440.98	382.92	451.92	456.16	427.38					455.467
	C	CONSTRUCCIÓN	12.1192	10.4656	9.91667	12.363	11.786	8.56531	15.986	12.0927					11.6585
	E	ESPECIAL SIN REBAJA	10.8091	15.3273	21.0917	77.1392	55.3154	39.3546	45.6385	49.5154					40.5164
	D	ESPECIAL CON REBAJA	45.1773	54.3727	52.75	44.9645	33.51	31.6864	28.3455	24.2727					39.3849
	G	GRATUITOS
		TOTALES	7.77675	8.32969	8.39742	8.20339	7.64217	7.46483	7.76262	7.49299					7.88139
	VALOR PROMEDIO POR M3 (Dólares)
	COD	CATEGORÍA	ENERO	FEBRERO	MARZO	ABRIL	MAYO	JUNIO	JULIO	AGOSTO	SEPTBRE	OCTUBRE	NOVBRE	DCBRE	PROMEDIO
	R	RESIDENCIAL	0.392126	0.391506	0.387301	0.388506	0.391958	0.389172	0.386209	0.377514					0.388056
	M	COMERCIAL	0.965281	0.987166	0.996584	0.996114	0.995841	0.99034	0.99264	0.994208					0.991081
	I	INDUSTRIAL	0.842845	0.853197	0.839074	0.844789	0.85169	0.843449	0.843179	0.846297					0.84506
	C	CONSTRUCCIÓN	1.03311	1.13142	1.09605	1.03212	1.07601	1.29537	1.1016	1.15524					1.11079
	E	ESPECIAL SIN REBAJA	1.11121	0.947191	0.863823	0.728786	0.754565	0.752368	0.761617	0.756404					0.768856
	D	ESPECIAL CON REBAJA	0.366212	0.363366	0.363793	0.363951	0.368979	0.37358	0.37657	0.381429					0.368044
	G	GRATUITOS
		TOTALES	0.456163	0.451914	0.476599	0.469519	0.473907	0.467354	0.470264	0.456081					0.465112
	FUENTE: DWH - Estadísticas de Agua Potable y Alcantarillado
	ELABORACIÓN: SUBGERENCIA DE PLANIFICACIÓN - Departamento de Planificación y Control
