# Supplementary material for: Looking inside the Blackbox: Cuenca’s water metabolism
Source: PLoS One. 2022 Sep 22;17(9):e0273629. doi: 10.1371/journal.pone.0273629 (PMC9499241; doi:10.1371/journal.pone.0273629)
Supplement: S7 File — (ZIP) [file pone.0273629.s008.zip]

Archive with 12 entries (12 files):
- Base_de_Datos_ESPAC_2006-SPSS.zip
- __MACOSX/._Base_de_Datos_ESPAC_2006-SPSS.zip
- Base_de_Datos_ESPAC_2007-SPSS.zip
- __MACOSX/._Base_de_Datos_ESPAC_2007-SPSS.zip
- Base_de_Datos_ESPAC_2008-SPSS.zip
- __MACOSX/._Base_de_Datos_ESPAC_2008-SPSS.zip
- Base_de_Datos_ESPAC_2009-SPSS.zip
- __MACOSX/._Base_de_Datos_ESPAC_2009-SPSS.zip
- Bases_de_Datos_ESPAC_2004-SPSS.zip
- __MACOSX/._Bases_de_Datos_ESPAC_2004-SPSS.zip
- Bases_de_Datos_ESPAC_2005-SPSS.zip
- __MACOSX/._Bases_de_Datos_ESPAC_2005-SPSS.zip
